# Supplementary material for: Time-Course Transcriptome, Metabolome, and Weighted Gene Co-Expression Network Analysis Reveal the Roles of the OsBELH4A Gene in Regulating Leaf Senescence and Grain Yield of Rice
Source: Plants (Basel). 2025 Sep 25;14(19):2973. doi: 10.3390/plants14192973 (PMC12525649; doi:10.3390/plants14192973)
Supplement: Supplementary file 1 [file plants-14-02973-s001.zip › Supplementary Table S1.xlsx]

## Sheet: Supplementary Table S1
#ID	FL1-1_FPKM	FL1-1_count	FL1-2_FPKM	FL1-2_count	FL1-3_FPKM	FL1-3_count	FL2-1_FPKM	FL2-1_count	FL2-2_FPKM	FL2-2_count	FL2-3_FPKM	FL2-3_count	FL3-2_FPKM	FL3-2_count	FL3-3_FPKM	FL3-3_count	FL3-4_FPKM	FL3-4_count	FL4-3_FPKM	FL4-3_count	FL4-4_FPKM	FL4-4_count	FL4-5_FPKM	FL4-5_count	FL5-1_FPKM	FL5-1_count	FL5-2_FPKM	FL5-2_count	FL5-3_FPKM	FL5-3_count	FL1-1_FL1-2_FL1-3_FPKM	FL1-1_FL1-2_FL1-3_count	FL5-1_FL5-2_FL5-3_FPKM	FL5-1_FL5-2_FL5-3_count	FL1-1_FL1-2_FL1-3_vs_FL2-1_FL2-2_FL2-3_DESeq2_FDR	FL1-1_FL1-2_FL1-3_vs_FL2-1_FL2-2_FL2-3_DESeq2_log2FC	FL1-1_FL1-2_FL1-3_vs_FL2-1_FL2-2_FL2-3_DESeq2_(FDR_0.05_FC_2)_regulated	FL1-1_FL1-2_FL1-3_vs_FL3-2_FL3-3_FL3-4_DESeq2_FDR	FL1-1_FL1-2_FL1-3_vs_FL3-2_FL3-3_FL3-4_DESeq2_log2FC	FL1-1_FL1-2_FL1-3_vs_FL3-2_FL3-3_FL3-4_DESeq2_(FDR_0.05_FC_2)_regulated	FL1-1_FL1-2_FL1-3_vs_FL4-3_FL4-4_FL4-5_DESeq2_FDR	FL1-1_FL1-2_FL1-3_vs_FL4-3_FL4-4_FL4-5_DESeq2_log2FC	FL1-1_FL1-2_FL1-3_vs_FL4-3_FL4-4_FL4-5_DESeq2_(FDR_0.05_FC_2)_regulated	FL1-1_FL1-2_FL1-3_vs_FL5-1_FL5-2_FL5-3_DESeq2_FDR	FL1-1_FL1-2_FL1-3_vs_FL5-1_FL5-2_FL5-3_DESeq2_log2FC	FL1-1_FL1-2_FL1-3_vs_FL5-1_FL5-2_FL5-3_DESeq2_(FDR_0.05_FC_2)_regulated	FL2-1_FL2-2_FL2-3_vs_FL3-2_FL3-3_FL3-4_DESeq2_FDR	FL2-1_FL2-2_FL2-3_vs_FL3-2_FL3-3_FL3-4_DESeq2_log2FC	FL2-1_FL2-2_FL2-3_vs_FL3-2_FL3-3_FL3-4_DESeq2_(FDR_0.05_FC_2)_regulated
BGIOSGA019463	12.6737	1686	13.4545	1691	14.6268	1979	13.4939	1930	14.0695	2007	14.1766	1857	3.31642	455	3.39207	583	3.15143	441	11.5672	1533	11.637	1809	11.5743	1543	7.34911	1014	7.08123	960	6.79484	994	13.585	1785.33	7.075	989.333	0.829264	-0.0868158	normal	1.98693e-104	-2.35346	down	1.65276e-09	-0.56359	normal	5.76777e-47	-1.40906	down	5.36287e-88	-2.274	down
BGIOSGA033329	7.45904	574	7.71054	560	9.42227	737	6.34739	525	5.12353	423	5.24214	397	13.4403	1064	10.6145	1054	11.6812	943	4.28912	329	4.79437	431	2.95871	228	3.61481	289	4.89422	384	4.67267	395	8.197	623.667	4.394	356	0.00301048	-0.625983	normal	0.347153	0.22042	normal	7.31786e-10	-1.32376	down	4.27393e-12	-1.3491	down	5.59296e-06	0.874847	normal
BGIOSGA026621	1.15312	215	1.00356	177	1.48141	281	0.429052	86	0.597389	120	0.573428	105	2.02544	388	2.23843	538	2.21039	432	1.00692	187	1.06866	233	0.617467	115	1.54847	299	0.997459	189	1.17147	240	1.213	224.333	1.239	242.667	0.000162221	-1.08063	down	0.0526901	0.503771	normal	0.0360641	-0.726187	normal	0.284445	-0.431034	normal	1.86774e-13	1.7671	up
Oryza_sativa_newGene_11113	0.844759	322	0.986376	370	1.10362	440	1.00391	433	1.07038	458	1.50585	570	0.442529	180	0.681161	339	0.717893	308	2.43837	841	1.88641	832	1.48775	598	1.7942	744	1.75649	695	2.13575	916	0.978	377.333	1.895	785	0.829264	0.153344	normal	0.000303878	-0.94893	normal	0.0090134	0.558526	normal	0.0192395	0.484961	normal	3.77775e-05	-1.11833	down
BGIOSGA009443	0.275937	57	0.240886	47	0.107834	23	0.228686	51	0.334521	72	0.308397	57	0.378367	73	0.487556	118	0.087721	19	0.394489	77	0.248608	60	0.461226	95	0.908459	171	0.682106	134	0.696506	145	0.208	42.333	0.762	150	0.885397	0.164086	normal	0.919418	0.137159	normal	0.658389	0.364623	normal	0.0257928	1.13939	up	0.937051	-0.117547	normal
BGIOSGA017356	33.3174	4245	30.4391	3665	34.909	4525	10.9759	1504	11.6226	1589	29.4135	3691	3.08506	405	2.87246	473	3.07538	412	6.93708	881	7.30658	1089	7.12535	910	1.02178	136	0.647621	85	1.21729	171	32.889	4145	0.962	130.667	0.177944	-0.689002	normal	0	-3.75778	down	5.35333e-177	-2.531	down	2.68037e-235	-5.48997	down	7.83385e-18	-2.60777	down
Oryza_sativa_newGene_29865	0.38229	262	0.175006	89	0.239615	145	0.328518	157	0.638343	454	0.577771	338	0.712092	625	0.914679	674	0.579289	471	0.058542	48	0.191	110	0.435144	268	0.667058	558	0.651582	425	0.227959	133	0.266	165.333	0.516	372	0.51094	0.480609	normal	0.000576973	1.28141	up	0.547278	-0.512376	normal	0.515924	0.553124	normal	0.282623	0.556331	normal
BGIOSGA016801	7.3472	1828	8.20448	1904	8.31677	2075	7.07722	1909	7.10595	1861	7.00383	1730	4.84263	1255	4.83204	1544	5.00143	1294	4.55245	1119	4.52702	1318	4.85252	1252	3.02794	965	3.63848	923	4.43965	1227	7.956	1935.67	3.702	1038.33	0.0460472	-0.275923	normal	1.66952e-29	-1.00581	down	1.2893e-27	-1.08	down	2.17553e-34	-1.4588	down	1.22191e-12	-0.735338	normal
BGIOSGA005879	0	0	0.185225	9	0.109795	6	0.0031	1	0.437067	23	0.420619	20	0.434179	21	0.852149	52	0.769017	38	0.212578	10	0.037186	3	0.252602	12	0.006704	1	0	0	0.032021	2	0.098	5	0.013	1	0.829264	0.198663	normal	0.0721114	1.75261	normal	0.912056	0.133259	normal	0.506944	-0.864322	normal	0.648134	0.70374	normal
BGIOSGA024096	1344.63	128489	1325.53	119673	1511.77	146960	1115.74	114608	1099.28	112671	1564.5	147211	210.115	20681	220.236	27192	224.556	22528	963.156	91700	986.45	110169	859.46	82286	507.522	50302	465.044	45294	523.741	55022	1393.97	131707	498.769	50206	0.147956	-0.26904	normal	0	-2.99002	down	1.09831e-39	-0.909788	normal	5.78911e-195	-1.9528	down	9.78848e-121	-2.71235	down
BGIOSGA002477	1.76044	106	2.70455	153	1.58	97	1.19497	77	1.02821	66	1.44078	85	3.31792	205	3.6018	279	4.3919	276	12.1649	725	13.6126	951	10.0737	604	23.7091	1470	18.3903	1121	21.7309	1428	2.015	118.667	21.277	1339.67	0.159003	-0.64069	normal	0.158926	0.563265	normal	1.17231e-18	2.13201	up	2.75508e-37	2.85766	up	4.94916e-06	1.37893	up
BGIOSGA037002	0.083196	11	0	0	0.112458	15	0	0	0	0	0	0	0.240972	61	0	0	0.099407	26	0	0	0	0	0	0	0.144031	26	0.130783	33	0	0	0.065	8.667	0.092	19.667	0.583734	-0.260285	normal	0.652453	0.780547	normal	0.190389	-0.936531	normal	0.853134	0.304001	normal	0.0302986	2.08499	up
BGIOSGA002645	0	0	0	0	0.159552	53	0	0	0	0	0	0	0.364793	115	0.317991	128	0.30707	96	0	0	0	0	0	0	0	0	0	0	0	0	0.053	17.667	0	0	0.664147	-0.221833	normal	0.652453	0.782417	normal	0.241277	-0.841059	normal	0.245299	-1.17632	normal	8.05331e-17	5.7214	up
BGIOSGA008331	2.62139	255	2.55755	235	3.0643	304	3.58126	375	3.12393	326	4.16736	399	17.0737	1710	17.167	2156	17.9284	1830	5.60203	543	4.24735	483	4.00568	391	8.41683	849	6.15763	611	7.21083	771	2.748	264.667	7.262	743.667	0.670962	0.245122	normal	1.23198e-76	2.32969	up	0.14579	0.396374	normal	7.75446e-06	0.912548	normal	7.54517e-54	2.04519	up
Oryza_sativa_newGene_29887	0.749284	214	0.651212	176	0.725889	211	1.09697	337	1.03117	316	0.79322	223	0.401867	119	0.464011	172	0.398427	120	0.96245	274	0.903531	302	1.31419	376	1.85664	550	1.23895	361	1.59556	501	0.709	200.333	1.564	470.667	0.670082	0.292544	normal	0.000148409	-1.04103	down	0.617606	0.229565	normal	0.0171613	0.649243	normal	1.00493e-06	-1.37351	down
BGIOSGA027817	15.7788	M	19.857	1473	19.143	1529	20.6914	1746	21.7965	1835	22.8513	1766	9.90954	802	11.6317	1180	8.40829	693	15.3752	1203	15.7137	1442	15.0795	1186	20.1681	1642	16.5571	1325	20.7789	1793	18.26	1413.67	19.168	1586.67	0.804045	0.126308	normal	4.78998e-14	-1.17614	down	1.26986e-06	-0.578343	normal	0.0102689	-0.399163	normal	1.71209e-17	-1.31599	down
BGIOSGA027955	2.59152	732	2.8509	761	2.68305	771	4.8685	1478	5.19196	1573	3.89123	1083	53.6115	15595	49.0278	17889	48.4947	14378	16.0579	4519	15.2976	5050	15.8322	4480	23.8176	6977	23.0916	6647	23.7642	7379	2.708	754.667	23.558	7001	0.00140057	0.619172	normal	0	3.89133	up	1.25325e-152	2.18757	up	1.11235e-261	2.63962	up	1.79773e-115	3.19799	up
BGIOSGA009779	2.06902	113	2.59129	134	1.61661	90	1.58111	93	1.23087	72	1.36572	74	0.111607	7	0.276826	20	0.249034	15	0.34746	19	0.559519	36	0.202101	12	0.191069	11	0.097268	6	0.182644	11	2.092	112.333	0.157	9.333	0.301096	-0.538276	normal	3.45852e-12	-3.29364	down	3.76543e-08	-2.40651	down	9.83732e-16	-3.75378	down	6.88356e-07	-2.54806	down
BGIOSGA020757	2.22483	407	2.64673	458	2.9341	546	3.05975	602	3.69516	725	4.2067	758	7.78979	1468	7.53554	1781	7.52377	1445	5.46167	996	5.59156	1196	5.16349	947	5.03268	955	5.03259	939	4.97436	1001	2.602	470.333	5.013	965	0.258723	0.337713	normal	1.92488e-20	1.22707	up	2.50618e-06	0.708743	normal	0.00441258	0.470512	normal	1.08657e-08	0.850447	normal
BGIOSGA008475	0.567283	110	0.434901	80	0.666323	131	0.595822	124	0.313928	65	0.411018	79	0.278801	56	0.322367	81	0.274391	56	0.718492	138	0.505546	114	0.482784	94	0.277235	56	0.180846	36	0.202126	43	0.556	107	0.22	45	0.776078	-0.332901	normal	0.00276796	-1.1914	down	0.658389	-0.288864	normal	4.43498e-05	-1.69023	down	0.185033	-0.740803	normal
BGIOSGA027794	0.366641	116	0.305606	92	0.494505	158	0.549223	186	0.318486	107	0.649395	201	1.05892	341	1.28946	521	1.23358	405	0.737902	231	0.674737	247	0.843383	263	0.987076	321	0.80843	259	1.07989	372	0.389	122	0.958	317.333	0.829264	0.180575	normal	1.8576e-06	1.26108	up	0.104609	0.566843	normal	0.0151138	0.791426	normal	0.00181433	1.00245	up
BGIOSGA032070	0.097639	29	0.072982	21	0.089462	27	0.061297	20	0.016688	6	0.071709	21	0.015953	5	0	0	0	0	0	0	0.005941	3	0	0	0	0	0	0	0.031581	11	0.087	25.667	0.011	3.667	0.760229	-0.374976	normal	0.00186964	-2.89403	down	0.000111966	-2.50913	down	0.0545099	-1.83344	normal	0.137856	-1.5977	normal
BGIOSGA007670	7.26018	999	5.44131	795	7.6308	1055	4.97704	790	4.34683	762	6.58361	856	31.3166	4271	28.5389	5558	24.0602	3673	7.24737	886	6.5321	1267	5.39476	902	7.99659	1319	7.34606	1147	11.7257	1910	6.777	949.667	9.023	1458.67	0.0297383	-0.421693	normal	7.58728e-44	1.72714	up	0.0649444	-0.33614	normal	0.910497	0.0479387	normal	5.01504e-65	2.15253	up
BGIOSGA008974	0.552618	133	0.759838	156	1.03302	239	2.14528	529	1.82163	431	2.1946	511	3.21559	906	5.1795	1572	3.36256	1087	1.4884	304	3.35275	890	1.6362	323	1.97772	528	1.39026	369	2.75971	811	0.782	176	2.043	569.333	5.49387e-06	1.11637	up	1.69e-23	2.20911	up	0.0164574	0.960671	normal	0.00186912	1.08088	up	7.36036e-07	0.93376	normal
BGIOSGA024614	4.12197	2650	4.74311	2871	4.19112	2737	4.50456	3110	4.2485	2937	4.53475	2873	1.76751	1170	1.53861	1279	1.80412	1220	4.77416	3061	4.16477	3119	4.74667	3058	4.52989	3028	4.83977	3174	4.37775	3081	4.352	2752.67	4.582	3094.33	0.829264	-0.0940274	normal	8.45108e-56	-1.66408	down	0.0189523	-0.268644	normal	6.96916e-05	-0.396779	normal	8.4365e-49	-1.57864	down
BGIOSGA015346	0.20255	34	0.277856	43	0.197991	33	0.209929	37	0.191413	34	0.288314	47	0.198499	34	0.19715	42	0.233337	41	0.206185	34	0.248846	48	0.186888	31	6.17499	1048	5.44528	908	0.238017	43	0.226	36.667	3.953	666.333	0.971528	-0.0659581	normal	0.652453	-0.385989	normal	0.658389	-0.346265	normal	0.00588404	2.33024	up	0.746854	-0.291884	normal
BGIOSGA015985	0.062372	6	0.020714	2	0.137869	13	0.062168	7	0	0	0.045244	5	0	0	0	0	0	0	0	0	0	0	0	0	0	0	0	0	0	0	0.074	7	0	0	0.85399	-0.132626	normal	0.0451831	-2.1918	down	0.113267	-1.12487	normal	0.0713532	-1.71681	normal	0.507922	-0.795989	normal
BGIOSGA004108	2.32069	454	2.87054	527	2.95867	597	2.5291	558	2.57487	533	2.59553	497	7.67058	1797	3.99405	1087	7.30712	1625	18.0178	2276	2.89347	650	3.59972	762	22.8913	2955	26.0771	3136	5.59899	1387	2.717	526	18.189	2492.67	0.766761	-0.181098	normal	4.13766e-05	1.03627	up	0.416212	0.649926	normal	1.96209e-09	1.64484	up	7.744e-06	1.20354	up
BGIOSGA034345	2.37278	226	2.66987	240	2.72328	263	2.74449	280	2.61677	267	3.08914	289	8.40088	822	8.22603	1009	8.27223	825	4.22145	400	4.1853	465	3.5307	336	5.10361	503	3.99086	387	4.33951	453	2.589	243	4.478	447.667	0.992415	-0.00546929	normal	1.2586e-18	1.35199	up	0.347438	0.274227	normal	0.285174	0.310716	normal	5.19425e-19	1.34303	up
BGIOSGA020204	1.08337	97	0.907158	77	1.06599	97	1.45699	140	1.6345	157	2.28386	201	5.54254	509	5.93199	683	7.49159	700	1.13123	101	1.44961	151	2.12283	190	1.85419	172	1.81994	166	2.2758	223	1.019	90.333	1.983	187	0.217807	0.543699	normal	1.58775e-23	2.26637	up	0.658389	0.254749	normal	0.281596	0.46369	normal	5.86889e-11	1.57891	up
BGIOSGA011667	2.48357	361	2.70917	372	2.38393	352	0.898157	141	1.20928	189	1.4516	208	1.35454	203	1.67077	314	1.30016	199	1.2818	186	1.06827	182	1.12395	164	1.21855	184	1.21105	180	1.34495	215	2.526	361.667	1.258	193	7.57423e-06	-1.06992	down	4.62842e-07	-1.10762	down	6.40374e-12	-1.42064	down	1.35789e-12	-1.45202	down	0.909574	0.0793108	normal
BGIOSGA033357	29.4252	5829	26.0975	5714	33.3672	7259	38.1798	10780	39.2051	10701	44.6157	8821	202.99	53427	189.275	60813	235.177	50408	31.2991	7350	36.3085	8128	28.4228	6753	25.8489	6465	24.0802	5897	30.2252	6345	29.63	6267.33	26.718	6235.67	0.000217998	0.473682	normal	1.20102e-275	2.62962	up	0.0559813	-0.188489	normal	9.35395e-12	-0.567093	normal	2.63152e-97	2.12457	up
BGIOSGA019881	2.48416	197	2.10217	158	2.47942	200	2.88556	246	2.76873	236	3.15671	246	6.86791	560	7.41682	759	7.63112	635	3.76543	297	3.83413	355	3.79717	302	5.08505	418	3.7378	302	5.64507	492	2.355	185	4.823	404	0.829264	0.167146	normal	5.5283e-12	1.29584	up	0.268559	0.335965	normal	0.082016	0.542314	normal	1.48749e-10	1.09625	up
BGIOSGA004842	1.06759	58	0.990593	51	1.04943	58	2.61413	151	2.10015	121	2.09389	111	2.34478	130	2.8497	198	3.20345	181	12.1464	648	15.1135	946	11.8353	635	6.81075	379	6.2708	343	8.98747	529	1.036	55.667	7.356	417	0.0460463	0.764086	normal	0.00383478	1.061	up	6.16914e-48	3.17669	up	1.11201e-15	2.25655	up	0.901778	0.0903461	normal
BGIOSGA024927	2.5011	198	2.9985	224	3.24882	261	2.86996	244	3.30104	280	3.40586	265	1.25838	103	1.41203	144	1.24924	104	1.70956	135	2.32723	215	1.64183	130	1.28356	105	1.98104	160	1.13987	99	2.916	227.667	1.468	121.333	0.992415	0.0065523	normal	3.09971e-08	-1.44092	down	0.00127736	-0.911984	normal	1.17991e-05	-1.40604	down	4.58471e-09	-1.45542	down
BGIOSGA033084	3.11398	1621	2.80706	1422	3.27599	1718	2.24355	1221	2.76295	1459	3.23664	1608	1.12559	698	1.79088	1279	1.99992	944	4.20762	2054	3.79891	2107	4.25913	2142	4.6974	2456	5.36569	2686	4.93672	2683	3.066	1587	5	2608.33	0.109469	-0.336339	normal	1.40526e-15	-1.21821	down	0.919908	-0.0222772	normal	0.291616	0.15283	normal	1.00505e-05	-0.874999	normal
BGIOSGA009243	2.48431	439	2.00982	333	2.35025	428	2.0116	389	2.5055	464	2.83543	500	7.29722	1304	6.70951	1567	6.6933	1180	4.60323	803	5.29572	1086	5.1304	882	5.18291	951	6.15246	1127	4.60557	888	2.281	400	5.314	988.667	0.981673	-0.0265497	normal	5.52168e-16	1.24248	up	1.04478e-05	0.754828	normal	0.000271664	0.735426	normal	1.24234e-14	1.25456	up
BGIOSGA031694	0.065308	9	0.113744	15	0.026219	4	0.075515	11	0.142184	21	0.109556	15	0	0	0.135472	23	0.032989	5	0	0	0	0	0	0	0.28362	39	0.015549	3	0.117704	17	0.068	9.333	0.139	19.667	0.878943	0.159665	normal	0.814393	-0.400902	normal	0.032231	-1.48893	down	0.845977	0.305444	normal	0.697917	-0.69538	normal
BGIOSGA000097	0.112911	23	0.161432	29	0.133479	43	0.051576	8	0.030338	11	0.017489	6	0.133646	23	0.285166	75	0.534623	88	0.518378	144	1.61247	206	0.626956	111	3.97031	747	2.73517	536	3.78017	790	0.136	31.667	3.495	691	0.0495984	-0.894085	normal	0.670414	0.408458	normal	5.53137e-05	1.63539	up	5.8576e-40	3.74919	up	0.00311744	2.08345	up
BGIOSGA017946	0.529753	84	0.982179	147	0.893476	144	0.927057	158	0.804288	137	2.46078	383	0.931452	152	0.965298	197	0.795988	132	0.442824	70	0.62042	115	0.82294	131	0.680004	112	0.440092	71	0.375261	66	0.802	125	0.498	83	0.583873	0.442065	normal	0.815225	-0.145055	normal	0.21463	-0.613811	normal	0.0178469	-1.07545	down	0.174411	-0.761278	normal
BGIOSGA017876	0.234938	67	0.219214	52	0.278535	61	0.575318	132	0.638033	170	0.415147	90	13.2953	2759	12.3927	3186	13.3989	2784	1.37173	286	1.01129	245	1.19195	239	4.40325	921	4.04835	858	4.5645	1016	0.244	60	4.339	931.667	0.147258	0.666861	normal	5.28407e-238	5.06121	up	1.32645e-07	1.57156	up	4.13873e-62	3.33074	up	1.82469e-93	4.10012	up
BGIOSGA032401	0.104957	16	0.088295	13	0.054532	9	0.038803	7	0	0	0	0	0.107987	17	0.019713	4	0	0	0.013955	3	0	0	0	0	0	0	0	0	0	0	0.083	12.667	0	0	0.596816	-0.328422	normal	0.629245	-0.821243	normal	0.0514618	-1.4266	normal	0.00134176	-2.78124	down	0.811863	0.365747	normal
BGIOSGA034632	0.208441	8	0.651667	22	0.517968	19	0.538525	21	0.39067	15	1.14519	40	0.814603	30	0.08145	4	0.796752	30	1.65522	59	2.13493	89	1.4185	51	1.10497	41	1.65733	60	1.70379	67	0.459	16.333	1.489	56	0.878314	0.169083	normal	0.988048	-0.0246276	normal	0.0329979	1.24892	up	0.179241	1.02559	normal	0.821317	-0.348549	normal
BGIOSGA036545	0	0	0	0	0	0	0	0	0.02919	5	0.031796	5	0.039875	6	0.144691	25	0.096661	14	0	0	0	0	0	0	0	0	0.012261	2	0.037106	6	0	0	0.016	2.667	0.829264	0.114174	normal	0.00976293	2.68766	up	--	--	--	0.681648	0.419559	normal	0.468223	1.00566	normal
BGIOSGA034855	0.677285	93	0.3504	46	0.337826	47	0.535239	79	0.665032	97	0.324061	44	0.516078	73	0.234118	42	0.297751	43	0.242077	33	0.098944	16	0.216456	30	0.576619	82	0.290637	41	0.382238	58	0.455	62	0.416	60.333	0.991128	0.016236	normal	0.417297	-0.65276	normal	0.0191676	-1.32505	down	0.528998	-0.549999	normal	0.401518	-0.67531	normal
Oryza_sativa_newGene_40243	0.952462	111	0.944875	104	1.47175	174	0.431928	54	1.23711	155	1.06946	123	0.107923	13	0	0	0.104049	13	1.4204	165	1.11534	152	1.01184	118	0.532078	65	0.689016	82	0.568427	73	1.123	129.667	0.597	73.333	0.829264	-0.281979	normal	5.64937e-09	-3.72046	down	0.658389	-0.242628	normal	0.000575931	-1.304	down	5.7661e-05	-2.94781	down
BGIOSGA019516	0.581731	102	0.918185	152	0.772273	138	0.809987	153	0.659404	124	1.10722	191	1.59083	287	1.06189	241	1.91395	352	2.0208	353	1.54788	317	1.53897	270	2.06649	376	2.68454	479	2.72272	524	0.757	130.667	2.491	459.667	0.979776	0.0402698	normal	0.0802173	0.668172	normal	0.00821326	0.790346	normal	8.89632e-06	1.21194	up	0.16007	0.601227	normal
BGIOSGA023489	4.09428	1071	3.29682	1199	2.90068	1123	2.20914	906	2.09459	879	3.36625	873	1.8716	730	1.80026	850	2.1635	835	1.86632	712	1.76812	731	2.00504	768	3.58831	1364	3.30194	1288	3.35042	1381	3.431	1131	3.414	1344.33	0.000225551	-0.538225	normal	3.70638e-13	-0.986494	normal	9.54037e-14	-1.03544	down	0.0185883	-0.317428	normal	0.00452694	-0.44133	normal
BGIOSGA016393	4.1745	1108	4.57781	1148	4.50818	1217	3.2405	925	3.25161	926	4.08107	1067	2.68705	735	2.83073	971	2.8301	789	2.18205	577	2.19426	681	2.38966	636	0.775594	214	1.22254	331	1.521	444	4.42	1157.67	1.173	329.667	0.00486821	-0.438313	normal	6.02149e-19	-0.981411	normal	3.17912e-28	-1.29632	down	3.38619e-25	-2.33356	down	0.000252403	-0.538377	normal
BGIOSGA012219	1.78601	417	2.08513	471	2.3742	568	0.861499	216	0.907614	249	1.63678	431	1.58777	395	1.52128	459	1.65739	399	1.15549	282	1.57187	431	1.68646	403	2.76107	820	3.27888	790	3.35102	992	2.082	485.333	3.13	867.333	0.0186113	-0.750796	normal	0.00012639	-0.707093	normal	0.00028453	-0.794862	normal	0.2392	0.270103	normal	0.777348	0.166958	normal
BGIOSGA029708	0.481377	65	0.558261	71	0.536574	73	0.491019	71	0.391559	57	0.614374	81	0.267201	37	0.322525	56	0.249256	35	0.479952	64	0.473833	75	0.368696	50	0.390441	55	0.124655	17	0.183197	27	0.525	69.667	0.233	33	0.882067	-0.15038	normal	0.0134925	-1.16155	down	0.323993	-0.529924	normal	0.0131177	-1.45115	down	0.0658485	-0.960211	normal
BGIOSGA002432	12.4606	2861	13.6057	3036	14.7396	3541	6.69597	1716	7.59247	1680	8.57505	1937	2.56947	649	2.96256	990	4.10089	951	5.84444	1347	4.77663	1375	4.39719	957	2.6078	715	2.71686	639	2.55957	676	13.602	3146	2.628	676.667	6.26387e-19	-0.995128	normal	4.27964e-75	-2.35927	down	1.28074e-44	-1.77362	down	3.99636e-172	-2.76804	down	1.10483e-16	-1.34532	down
BGIOSGA011985	4.5032	803	4.11693	694	4.83662	878	2.62198	503	3.27046	626	4.13246	726	1.81876	335	1.98832	459	2.08569	391	1.87232	333	1.81085	378	1.80519	323	1.24257	230	1.17881	215	1.18734	233	4.486	791.667	1.203	226	0.0271086	-0.514941	normal	5.48563e-24	-1.49821	down	1.28292e-28	-1.6084	down	3.22091e-52	-2.34789	down	9.9828e-06	-0.948684	normal
BGIOSGA033858	10.9639	3543	12.4747	3809	12.293	4041	18.3426	6372	17.9	6204	25.7835	8204	38.851	12931	37.5889	15693	41.2795	14004	48.4179	15588	48.3339	18254	44.1769	14302	67.4542	22607	69.3549	22842	68.8812	24470	11.911	3797.67	68.563	23306.3	5.14077e-06	0.637939	normal	4.70719e-103	1.40006	up	2.27973e-131	1.63592	up	3.2612e-278	2.04885	up	3.56187e-08	0.721547	normal
BGIOSGA036701	0.749317	68	0.717139	62	0.449115	42	0.837981	82	1.41322	138	1.00557	90	9.41773	880	8.0727	946	8.39369	799	1.63974	149	1.38334	147	1.32053	120	1.40225	132	1.00469	93	1.50235	150	0.639	57.333	1.303	125	0.59375	0.434101	normal	1.79876e-45	3.36449	up	0.0878337	0.75441	normal	0.439736	0.504701	normal	9.17869e-29	2.70858	up
BGIOSGA020403	0.460628	35	0.500602	36	0.269314	21	0.478241	39	0.463349	38	0.344799	26	4.55817	352	5.03604	488	4.35102	342	0.604629	46	0.309893	28	0.507248	39	0.716447	56	0.603402	47	0.735275	61	0.41	30.667	0.685	54.667	0.991128	-0.0307174	normal	3.07904e-22	3.06175	up	0.91695	-0.103927	normal	0.820196	0.22459	normal	6.7837e-27	3.09159	up
BGIOSGA003051	0.114568	13	0.192123	20	0.163221	18	0.182616	22	0.424033	50	0.850687	91	1.01935	114	0.961623	135	1.09597	125	2.81184	304	2.78491	353	2.94049	320	6.69252	753	4.33772	480	6.98559	833	0.157	17	6.005	688.667	0.242371	0.665408	normal	6.98309e-07	2.23231	up	7.5804e-30	3.54012	up	3.50884e-45	4.54558	up	0.283409	0.791979	normal
BGIOSGA024477	0	0	0	0	0	0	0.488387	21	0.648757	27	0.186827	8	0	0	0.227763	12	0	0	0	0	0	0	0	0	0	0	0	0	0	0	0	0	0	0	0.0611327	0.701097	normal	0.652453	0.588882	normal	--	--	--	--	--	--	0.276355	-1.30017	normal
BGIOSGA006225	0.613142	201	0.890759	293	0.671684	262	1.02514	411	0.845748	373	0.971751	375	2.71864	1037	2.06831	1102	2.86515	1161	1.48346	569	1.41955	679	1.5331	640	1.89092	821	1.96058	801	2.14665	872	0.725	252	1.999	831.333	0.358471	0.366047	normal	1.29731e-16	1.61325	up	5.64041e-05	0.860493	normal	1.23159e-08	1.13646	up	5.54129e-13	1.19669	up
BGIOSGA016354	1.05368	126	2.14191	242	1.64904	200	1.25799	162	1.18497	152	1.33689	157	0.502926	62	0.534992	83	0.608773	77	0.353759	43	0.38849	55	0.392401	47	0.165564	21	0.240388	30	0.241302	32	1.615	189.333	0.216	27.667	0.561991	-0.383067	normal	4.25473e-07	-1.79524	down	1.31147e-10	-2.20769	down	8.70725e-16	-3.12629	down	1.39386e-05	-1.35044	down
BGIOSGA000209	0.340352	47	0.446913	46	1.03718	91	0.339542	47	0.323477	42	0.332643	29	1.51297	160	0.893587	108	1.27361	159	0.416739	51	0.957402	111	0.776882	66	0.465482	64	0.498689	61	0.150425	23	0.608	61.333	0.372	49.333	0.481528	-0.508853	normal	0.204131	0.720155	normal	0.890041	-0.114537	normal	0.358519	-0.740857	normal	0.00177051	1.46419	up
BGIOSGA018582	1.15548	198	1.68031	254	1.25689	206	1.20104	213	0.956035	181	2.25081	384	0.075036	16	0.088456	26	0.085191	21	0.159389	36	0.202037	50	0.139739	20	0	0	0	0	0.079195	13	1.364	219.333	0.026	4.333	0.991128	0.0260508	normal	3.00688e-28	-3.7588	down	5.93635e-17	-2.83089	down	0.0406717	-1.9155	down	6.54447e-20	-3.68118	down
BGIOSGA029517	1.34462	1111	1.22751	991	1.54342	1278	1.60073	1503	1.59923	1215	1.96859	1528	4.13646	3458	3.30054	3518	3.9061	3167	3.25819	2860	2.87005	2959	2.91165	2703	3.75743	3247	2.99005	2639	4.04348	3760	1.372	1126.67	3.597	3215.33	0.829264	0.121799	normal	1.26081e-20	1.09039	up	8.93952e-18	0.899299	normal	3.25263e-12	0.939368	normal	3.94144e-11	0.947367	normal
BGIOSGA025191	0.80193	179	0.891292	148	0.699093	157	0.366057	68	0.527201	122	0.916807	200	0.941945	197	1.00733	261	0.911056	194	0.143915	25	0.083962	18	0.067704	16	0.522729	105	0.190892	44	0.14024	35	0.797	161.333	0.285	61.333	0.725887	-0.363683	normal	0.874062	-0.0809557	normal	9.58108e-19	-3.13518	down	0.000138054	-1.79227	down	0.632042	0.392357	normal
BGIOSGA017514	79.0065	32154	81.9218	31500	85.4929	35396	87.8443	38430	93.7287	38575	77.8262	31189	60.2099	25240	62.2004	28496	62.466	26690	49.5892	20109	46.2851	19998	50.9226	20702	48.6884	20230	47.2197	19588	48.4862	21695	82.14	33016.7	48.131	20504.3	0.829264	-0.0750758	normal	2.0761e-37	-0.796353	normal	1.28155e-50	-1.12592	down	1.2618e-188	-1.25187	down	7.00371e-11	-0.729601	normal
BGIOSGA017784	1.04547	167	1.25361	189	1.62555	264	2.43689	418	2.14574	367	2.28975	360	3.70424	608	3.44153	709	3.34696	560	4.19322	666	3.88694	724	3.78438	604	2.92894	484	3.48394	566	3.00181	526	1.308	206.667	3.138	525.333	0.0304934	0.60977	normal	4.73589e-07	1.08875	up	1.91908e-09	1.22376	up	0.00187162	0.773655	normal	0.052287	0.398013	normal
BGIOSGA001828	0.823939	267	1.31404	432	0.958827	320	1.7629	669	1.28424	448	1.25162	431	1.19943	387	1.26364	553	1.00525	359	0.686126	220	0.732967	257	0.946123	315	0.740946	275	1.9935	916	1.33993	492	1.032	339.667	1.358	561	0.590829	0.332867	normal	0.678871	-0.169642	normal	0.012707	-0.757156	normal	0.846133	0.152809	normal	0.0494486	-0.563597	normal
BGIOSGA017611	0.606856	22	0.326282	12	0.212608	8	0.681414	27	0.245059	10	1.07585	38	0	0	0.174901	9	0.103551	4	0.294719	11	0.673071	29	0.404997	15	0.18379	7	0.103116	4	0.128619	6	0.382	14	0.139	5.667	0.829264	0.218429	normal	0.194116	-1.51175	normal	0.961902	-0.0601807	normal	0.183368	-1.30511	normal	0.0507161	-1.85823	normal
BGIOSGA017355	0.130373	46	0.190975	63	0.223785	82	0.140768	55	0.214204	82	0.416097	147	0.163193	60	0.169043	77	0.081667	31	0.100877	37	0.244568	83	0.082015	30	0.066857	25	0	0	0.04163	17	0.182	63.667	0.036	14	0.829264	0.238938	normal	0.359273	-0.648102	normal	0.292855	-0.683067	normal	0.0129591	-2.00019	down	0.141113	-0.975302	normal
Oryza_sativa_newGene_21709	0.033248	37	0.03023	32	0.038451	43	0.126312	112	0.061819	73	0.173943	65	2.09213	1427	1.75171	1557	2.01266	1374	0.587859	473	0.557941	480	0.489262	522	1.57069	1069	0.990557	823	1.22339	926	0.034	37.333	1.262	939.333	0.228439	0.637724	normal	6.92163e-125	4.72634	up	1.54852e-35	3.14056	up	2.50024e-67	3.99534	up	3.63078e-68	3.7477	up
BGIOSGA035313	0.372735	17	0.536401	23	0.556211	25	0.321222	16	0.960374	46	0.549194	24	7.14148	324	7.00763	399	7.72587	357	1.42226	63	1.00708	52	1.0471	47	0.353693	17	0.241273	11	0	0	0.488	21.667	0.198	9.333	0.951955	0.0928759	normal	7.12347e-29	3.44718	up	0.262405	0.737589	normal	0.334114	-1.10604	normal	2.01998e-16	3.13885	up
BGIOSGA025510	2.20282	403	2.6376	446	2.95625	546	2.13635	420	1.7729	358	2.82023	504	6.58997	1228	5.28717	1233	6.62645	1242	4.51928	810	4.487	942	3.86243	705	4.82249	898	5.02909	912	4.41105	873	2.599	465	4.754	894.333	0.513506	-0.291977	normal	2.4921e-08	0.914437	normal	0.0494356	0.375424	normal	0.0430888	0.37997	normal	3.06518e-10	1.21394	up
BGIOSGA028032	0.269393	61	0.191895	41	0.17396	34	0.131745	40	0.343827	116	0.219797	35	0.570214	141	0.346835	96	0.334481	128	0.144826	32	0.167541	72	0.11201	45	0.377485	145	0.251973	73	0.600429	242	0.212	45.333	0.41	153.333	0.911871	0.142439	normal	0.109021	0.885993	normal	0.705975	-0.279369	normal	0.0836963	1.04357	normal	0.548725	0.578234	normal
BGIOSGA011729	0.787243	151	1.21834	228	1.34611	271	1.10633	235	0.726877	170	1.33244	241	0.706121	103	0.467011	83	0.642205	103	0.468256	80	0.33429	55	0.307439	64	0.511906	76	0.345601	47	0.163837	41	1.117	216.667	0.34	54.667	0.829264	-0.170707	normal	3.21731e-06	-1.58936	down	3.70052e-09	-1.95888	down	1.23342e-10	-2.39644	down	4.32003e-05	-1.38999	down
Oryza_sativa_newGene_23775	0	0	0.067276	14	0.016321	4	0.038249	9	0.040383	10	0.057628	13	0.179443	41	0.208275	59	0.124307	29	0.148532	33	0.183734	47	0.117981	26	0.223125	25	0.298444	54	0.694021	101	0.028	6	0.405	60	0.916997	0.103595	normal	0.0871363	1.69978	normal	0.162288	1.12897	normal	0.0438752	1.79806	up	0.0467027	1.41967	up
BGIOSGA018056	0.515875	47	0.508376	44	0.676085	63	0.27472	27	0.083182	9	0.235706	21	0.659035	62	0.367379	43	0.44037	42	0.341299	31	0.314027	34	0.263157	24	0.230382	22	0.16543	16	0.334658	34	0.567	51.333	0.243	24	0.0711931	-0.851768	normal	0.536617	-0.500806	normal	0.046993	-1.04214	down	0.0102247	-1.47454	down	0.289241	0.91899	normal
BGIOSGA007412	0.407073	57	0.180925	22	0.237374	40	0.059468	7	0	0	0.021639	3	0	0	0	0	0	0	0	0	0	0	0	0	0.040969	5	0	0	0	0	0.275	39.667	0.014	1.667	0.00822664	-1.03348	down	1.06713e-09	-5.12646	down	2.4726e-09	-3.63338	down	3.93237e-05	-3.2301	down	0.579719	-0.686355	normal
BGIOSGA008494	0.368928	154	0	0	1.04511	792	0.022171	2	0.067814	6	0.023664	2	0.991261	727	0.62088	618	0.429073	364	0.461958	297	0.143664	14	0.598909	294	0.641107	472	0.573823	348	0.911995	532	0.471	315.333	0.709	450.667	0.595562	-0.258934	normal	0.92504	0.192402	normal	0.824027	-0.203431	normal	0.999915	0.00338845	normal	1.67374e-41	6.32952	up
BGIOSGA017029	11.9001	1032	12.5084	1027	14.453	1279	14.9752	1398	11.706	1090	16.3822	1402	4.2525	380	4.32783	485	5.40478	494	8.96873	777	6.94071	705	9.30305	809	6.06529	547	4.55981	404	5.95528	569	12.954	1112.67	5.527	506.667	0.983922	0.0187824	normal	1.10118e-33	-1.78172	down	7.44874e-10	-0.948069	normal	3.43905e-26	-1.68259	down	2.04829e-25	-1.80394	down
BGIOSGA005195	1.27	157	1.05823	136	0.517856	71	0.708972	97	0.284668	20	0.269036	41	0.036566	3	0.383571	74	0.006671	1	0.011106	1	0.379293	62	0.093703	7	0.020393	2	0.051379	11	0.192863	14	0.949	121.333	0.088	9	0.133669	-0.761967	normal	0.144566	-1.70335	normal	0.00378877	-1.8879	down	6.12211e-11	-3.69042	down	0.50675	-0.933283	normal
BGIOSGA014467	8.04532	819	8.75262	839	7.27865	758	5.50987	600	6.27794	680	5.14322	511	9.25718	971	10.5732	1392	9.51396	1016	2.52461	247	2.76859	323	2.72775	273	3.32327	342	3.19758	326	3.30381	367	8.026	805.333	3.275	345	0.0029628	-0.597977	normal	0.909036	-0.0343097	normal	4.45609e-34	-1.92696	down	7.83469e-31	-1.77634	down	0.00131552	0.587267	normal
BGIOSGA033851	0.032452	2	0.125442	5	0.259781	9	0.023575	1	0.006188	1	0.16995	6	0.837649	30	0.647414	29	0.738092	27	0	0	0.139262	6	0.056108	2	0.347108	13	0.160656	6	0	0	0.139	5.333	0.169	6.333	0.829264	-0.156244	normal	0.0900879	1.55407	normal	0.658389	-0.462874	normal	0.950013	-0.12635	normal	0.0133704	2.13562	up
BGIOSGA037077	0.449981	27	0.239157	14	0.576462	35	0.188321	12	0.345999	22	1.10816	64	0.086652	6	0.114034	9	0.1759	11	0.363066	22	0.549272	38	0.537714	32	0.248089	15	0.2824	17	0.308167	20	0.422	25.333	0.28	17.333	0.967396	0.0705225	normal	0.0374112	-1.69113	down	0.908489	-0.118697	normal	0.312524	-0.904295	normal	0.0506563	-1.67387	normal
BGIOSGA022003	20.7618	2039	22.2294	2063	24.7208	2470	17.8837	1888	17.3231	1825	22.6115	2187	4.8167	488	5.51473	700	5.73445	592	13.1372	1286	13.2012	1515	11.4681	1129	15.5302	1582	11.9821	1200	15.1658	1638	22.571	2190.67	14.226	1473.33	0.0293753	-0.344961	normal	4.70663e-104	-2.38197	down	9.86556e-30	-1.16945	down	6.9398e-19	-1.13091	down	4.34588e-50	-2.03178	down
BGIOSGA027308	0	0	0.703771	13	0.295613	6	0	0	0	0	0	0	0.389409	8	0.41937	10	0	0	0.284191	6	0.254087	6	0	0	0.620035	12	0.625813	12	0.556385	12	0.333	6.333	0.601	12	0.688847	-0.210283	normal	0.872722	-0.301334	normal	0.726967	-0.317134	normal	0.915268	0.190678	normal	0.463927	0.869684	normal
BGIOSGA013708	0.151932	100	0.173374	103	0.244662	155	0.416604	277	0.254335	176	0.257304	124	4.18238	2753	4.16971	3455	0.491899	318	0.392146	256	0.36066	263	0.38042	238	2.71507	1879	0.437617	271	0.278424	189	0.19	119.333	1.144	779.667	0.679201	0.367074	normal	0.000113783	2.96068	up	0.0503675	0.625315	normal	0.100328	1.50691	normal	0.00248152	2.36289	up
BGIOSGA016908	0.13309	17	0.05342	7	0.082781	11	0.098795	13	0.054697	8	0.090254	11	3.28883	411	3.12313	489	4.24094	540	0.798123	97	0.68594	98	0.751475	92	0.715996	90	0.819754	102	0.866316	116	0.09	11.667	0.801	102.667	0.934829	-0.107732	normal	8.44131e-40	4.66777	up	7.23914e-06	2.15652	up	1.63228e-05	2.27449	up	2.12105e-46	4.92166	up
BGIOSGA033584	0.577958	53	0.324958	33	0.70185	69	1.18997	135	0.474373	52	1.42895	125	8.90203	915	15.3132	2054	8.2579	848	1.48279	184	3.83478	439	2.89292	279	3.7793	376	2.92503	290	0.783828	84	0.535	51.667	2.496	250	0.494462	0.501281	normal	5.10574e-39	3.96344	up	2.61461e-07	1.89699	up	0.00671786	1.53927	up	6.64827e-18	3.08658	up
BGIOSGA024759	0.882565	172	0.827633	162	0.91396	162	1.24418	221	1.09468	238	1.0744	187	0.668045	146	0.376928	127	0.544698	112	0.923064	157	0.625821	142	0.73323	126	0.534265	98	0.452199	105	0.362757	86	0.875	165.333	0.45	96.333	0.829264	0.151138	normal	0.0116202	-0.835266	normal	0.0510309	-0.623406	normal	1.90613e-05	-1.29785	down	0.00140705	-1.01032	down
BGIOSGA020779	0.669238	129	0.91003	163	1.14078	229	1.40834	294	1.65797	350	3.44319	675	1.44665	292	1.62773	422	1.98347	403	2.91451	579	3.90123	911	3.08315	612	1.54709	320	1.6047	323	1.54196	330	0.907	173.667	1.565	324.333	0.0141777	0.880813	normal	0.0657352	0.590329	normal	2.0546e-10	1.51276	up	0.429552	0.335693	normal	0.260911	-0.533917	normal
BGIOSGA013890	16.3795	829	19.7285	943	20.3045	1045	15.4967	843	15.3259	832	17.4527	870	48.9356	2549	47.2685	3089	45.8101	2433	36.2515	1827	38.603	2282	42.5036	2154	34.2775	1798	34.1328	1760	34.9281	1942	18.804	939	34.446	1833.33	0.0747082	-0.334718	normal	2.85755e-21	1.01217	up	9.14745e-09	0.71287	normal	0.0012742	0.398695	normal	3.0726e-39	1.34628	up
Oryza_sativa_newGene_20332	0.088616	4	0	0	0	0	0.037601	2	0.406877	16	0.298054	11	0	0	0	0	0	0	0	0	0	0	0	0	0	0	0	0	0	0	0.03	1.333	0	0	0.751844	0.241964	normal	0.652453	-0.570402	normal	0.658389	-0.25268	normal	0.681648	-0.424179	normal	0.0354308	-2.04037	down
BGIOSGA023687	0.143815	16	0.241822	25	0.342401	38	0.035254	5	0.070662	9	0.328852	35	0.558615	62	0.677968	95	1.04733	119	2.01858	217	1.87844	237	1.96592	213	3.95366	442	5.16495	568	3.43075	407	0.243	26.333	4.183	472.333	0.829264	-0.287858	normal	0.0412458	1.21129	up	1.45246e-11	2.40986	up	4.58055e-24	3.43481	up	0.0170796	1.76802	up
BGIOSGA029765	19.9503	1396	19.4964	1289	22.0963	1573	17.386	1308	16.9475	1272	25.3617	1747	9.74058	702	10.4246	943	10.897	801	17.3341	1208	17.1359	1401	15.7761	1106	13.1035	951	10.3488	738	12.8527	989	20.514	1419.33	12.102	892.667	0.786262	-0.168098	normal	7.4995e-32	-1.29969	down	7.93596e-09	-0.62722	normal	8.41132e-20	-1.22622	down	4.54645e-11	-1.1267	down
BGIOSGA016495	1.66926	275	1.61845	252	1.78557	299	1.1769	209	1.18146	209	1.7715	287	0.887243	151	1.10579	236	0.849956	147	0.971803	160	2.38466	459	1.60737	265	0.918609	157	0.998396	168	0.836345	152	1.691	275.333	0.918	159	0.370511	-0.379163	normal	3.57438e-06	-1.12934	down	0.510075	-0.342226	normal	6.23073e-09	-1.32664	down	0.0318294	-0.709319	normal
BGIOSGA036264	1.72225	80	1.42118	63	1.80431	85	0.903185	45	1.62691	81	0.842577	39	0.103971	5	0.365936	22	0.252877	13	1.9803	92	1.23297	67	1.70531	80	2.78832	134	1.82679	87	1.86736	96	1.649	76	2.161	105.667	0.599534	-0.440004	normal	4.70793e-07	-2.77151	down	0.658389	-0.314817	normal	0.923351	-0.0813668	normal	0.00264098	-2.01082	down
BGIOSGA031565	0.741031	195	0.629629	162	0.720821	198	0.58722	166	0.77078	220	0.647176	171	40.3087	11146	40.3594	14002	38.9168	10968	21.4307	5745	21.3069	6712	21.0414	5664	42.5692	11884	36.5095	10011	44.0458	13027	0.697	185	41.041	11640.7	0.829264	-0.169655	normal	0	5.50287	up	0	4.56035	up	0	5.37769	up	0	5.66876	up
BGIOSGA026763	2.24288	641	1.52104	292	2.09981	653	1.67806	390	2.54135	914	3.69798	807	0.910055	236	1.02335	412	1.2009	294	1.87451	488	1.17347	371	1.94266	567	0.587799	185	0.5069	146	0.798442	144	1.955	528.667	0.631	158.333	0.838468	0.170461	normal	5.98098e-05	-1.23227	down	0.181564	-0.523183	normal	1.192e-12	-2.20305	down	1.55231e-05	-1.44009	down
BGIOSGA014296	0.008815	4	0	0	0.027045	10	0.027479	11	0.003539	2	0	0	0.079049	29	0.067542	31	0.064163	24	0	0	0.00973	4	0.017689	7	0.066521	24	0.065848	24	0.030862	12	0.012	4.667	0.054	20	0.984788	-0.02381	normal	0.151312	1.53152	normal	0.853322	-0.185912	normal	0.482208	0.932225	normal	0.158573	1.48774	normal
BGIOSGA004269	0.315096	44	0.184465	24	0.304196	43	0.110388	17	0.068544	11	0.062362	9	0.221959	32	0.166844	30	0.156918	23	0.615736	85	0.537764	87	0.569768	79	2.27342	325	2.10467	296	2.16011	327	0.268	37	2.179	316	0.0817073	-0.833713	normal	0.317054	-0.789994	normal	0.251543	0.656361	normal	6.14632e-14	2.42322	up	0.501229	0.740744	normal
BGIOSGA002299	0.946066	324	1.25135	316	1.37749	356	0.73686	263	0.837119	216	1.23178	312	0.258172	65	0.269375	119	0.277505	89	0.288976	116	0.278041	109	0.255528	98	0.395192	116	0.174753	66	0.334916	108	1.192	332	0.302	96.667	0.122192	-0.479194	normal	1.05133e-21	-2.34282	down	1.97347e-19	-1.98503	down	2.63804e-17	-2.2788	down	2.54231e-09	-1.80004	down
BGIOSGA032390	10.0523	1866	8.88341	1720	8.98583	1555	12.0533	3026	14.3229	3681	11.4508	1973	15.2906	3448	11.0723	2725	8.56699	2285	25.3429	5209	23.8688	6234	18.9764	3249	23.7264	5598	21.2269	3732	21.9494	5741	9.307	1713.67	22.301	5023.67	0.0799286	0.492437	normal	0.435882	0.226801	normal	3.50619e-09	1.03935	up	3.61406e-09	0.965134	normal	0.429164	-0.320894	normal
BGIOSGA033476	46.9011	1325	54.3205	1450	65.8477	1892	39.6426	1204	36.0296	1092	62.6993	1744	94.2989	2743	80.4721	2937	80.1726	2377	161.836	4554	171.459	5660	167.853	4750	19.6987	577	18.1776	524	17.6418	548	55.69	1555.67	18.506	549.667	0.250526	-0.370296	normal	0.0662842	0.294148	normal	1.35695e-29	1.23891	up	2.74945e-47	-2.04251	down	0.00142434	0.67855	normal
BGIOSGA030205	0.073445	18	0.208084	46	0.215747	42	0.139961	36	0.043489	11	0.103189	24	0.106059	26	0.1601	49	0.494852	50	0.341304	74	0.351531	83	0.498517	92	0.525483	105	0.4828	112	0.383364	97	0.166	35.333	0.464	104.667	0.812579	-0.346762	normal	0.818633	-0.244777	normal	0.282755	0.682301	normal	0.12713	0.911559	normal	0.70686	0.419015	normal
BGIOSGA026622	0	0	0	0	0	0	0	0	0	0	0	0	0	0	0.816484	90	0	0	0	0	0	0	0	0	0.767545	68	0	0	0.83684	78	0	0	0.535	48.667	--	--	--	0.129692	1.7366	normal	--	--	--	0.00674095	2.417	up	0.288418	1.16086	normal
BGIOSGA017137	3.55976	563	2.46155	444	4.08011	680	5.00874	816	4.49766	775	3.84708	644	20.0442	3174	19.9247	3901	18.9686	3126	7.50415	1140	7.596	1365	7.20916	1104	10.6359	1708	10.9264	1670	10.873	1835	3.367	562.333	10.812	1737.67	0.798538	0.191355	normal	2.68725e-59	2.08699	up	6.79811e-05	0.655271	normal	3.07187e-12	1.05827	up	3.87778e-53	1.8666	up
BGIOSGA014724	0.563163	91	0.340831	70	0.502216	110	0.812913	126	0.280638	64	0.542689	115	0.156239	39	0.39586	102	0.451688	75	0.718788	141	0.698062	172	0.934816	146	0.257696	49	0.256165	36	0.193522	50	0.469	90.333	0.236	45	0.991128	-0.0203075	normal	0.129095	-0.808206	normal	0.565917	0.30906	normal	0.000578538	-1.46414	down	0.220491	-0.770435	normal
BGIOSGA027061	0	0	0	0	0	0	0.150824	19	0.056409	7	0.036478	5	0	0	0	0	0	0	0.054241	7	0	0	0.035959	5	0.127753	16	0	0	0	0	0	0	0.043	5.333	0.303058	0.421735	normal	--	--	--	0.571105	0.425123	normal	0.681648	0.456444	normal	0.0180796	-2.24675	down
BGIOSGA004763	7.4763	952	7.60165	885	8.37715	1151	5.83019	838	5.49154	871	7.90265	939	4.76783	715	4.65569	921	4.87413	624	5.20455	758	5.72743	961	5.23752	684	4.93956	765	5.41597	647	5.64065	783	7.818	996	5.332	731.667	0.0587071	-0.357939	normal	6.8273e-10	-0.903696	normal	1.83351e-07	-0.742503	normal	6.70232e-13	-1.00034	down	0.00119603	-0.543367	normal
BGIOSGA017675	1.5132	347	0.965491	241	1.48942	338	0.905083	256	1.25755	341	0.58811	183	0.412605	130	0.815751	191	1.01373	209	1.03911	204	1.3558	320	1.20036	246	1.29617	236	0.667574	149	1.16159	237	1.323	308.667	1.042	207.333	0.525171	-0.374001	normal	4.12687e-06	-1.27827	down	0.0109527	-0.681043	normal	0.000124032	-1.1076	down	0.0316906	-0.833253	normal
BGIOSGA037722	0.555121	58	0.073346	8	0.293576	31	0.055671	7	0.230869	26	0.209247	22	0.247836	27	0.113108	16	1.74069	188	0.739823	76	0.797708	96	0.797876	83	0.089325	10	1.57167	165	0.183169	21	0.307	32.333	0.615	65.333	0.789688	-0.344002	normal	0.652453	0.636048	normal	0.333444	0.740554	normal	0.821253	0.332138	normal	0.197331	1.30554	normal
BGIOSGA000178	1.92239	298	1.31503	193	1.55542	246	1.66157	277	1.65132	275	1.98256	303	7.87555	1253	6.22294	1225	7.52419	1220	0.79159	122	2.23757	402	2.23356	346	2.64932	424	2.48015	391	2.34166	400	1.598	245.667	2.49	405	0.992415	0.00778699	normal	4.3632e-20	1.81445	up	0.739891	-0.194959	normal	0.711983	0.152433	normal	2.65795e-26	1.79364	up
BGIOSGA004404	0.242828	21	0.142823	12	0.260579	23	0.206097	19	0	0	0.037126	4	0.265579	23	0.990138	108	1.08544	96	0.680445	57	1.11189	109	1.34755	114	6.05878	527	5.86792	501	5.57217	513	0.215	18.667	5.833	513.667	0.786262	-0.296238	normal	0.0844514	1.29851	normal	0.00189837	1.57031	up	5.00725e-42	4.05572	up	0.0284179	1.98095	up
BGIOSGA013241	4.80441	944	4.9517	919	5.59395	1118	4.18234	883	4.71239	993	5.33385	1032	3.92255	794	4.32666	1098	3.75029	774	2.66138	521	3.64555	837	3.22498	635	4.40932	899	3.97042	795	4.85884	1049	5.117	993.667	4.413	914.333	0.40159	-0.22684	normal	4.71783e-07	-0.66785	normal	2.28822e-10	-1.00644	down	1.45867e-06	-0.681131	normal	0.00764631	-0.443845	normal
BGIOSGA030906	0.098061	26	0.530009	120	0.26814	75	0.475373	164	0	0	0.30832	75	0	0	0	0	0	0	0	0	0	0	0	0	0	0	0	0	0	0	0.299	73.667	0	0	0.991128	-0.011332	normal	1.90349e-13	-5.88507	down	1.39302e-13	-4.32233	down	1.45921e-13	-5.29885	down	0.568536	-0.700436	normal
BGIOSGA009350	0.034676	5	0.038786	5	0.030031	4	0.220067	29	0.026557	4	0.052083	7	0.029685	4	0.024578	4	0.027832	4	0.761748	91	0.12251	18	0.025008	3	0.091327	12	0.020714	3	0.125672	17	0.034	4.667	0.079	10.667	0.829264	0.2781	normal	0.777901	-0.454828	normal	0.0918711	1.29918	normal	0.811684	0.365615	normal	0.275103	-1.25886	normal
Oryza_sativa_newGene_34149	2.01298	253	1.46375	255	2.87249	448	2.24595	339	2.51814	352	2.99584	386	1.6161	177	1.16385	202	2.10795	254	1.08247	146	3.52338	557	2.31117	350	2.05132	242	2.20435	374	3.11373	580	2.116	318.667	2.456	398.667	0.991128	-0.0153429	normal	0.000831467	-1.04489	down	0.658389	-0.284923	normal	0.703466	-0.226466	normal	8.33279e-05	-1.0416	down
BGIOSGA020495	3.0841	1640	3.34366	1687	2.93589	1598	2.26112	1310	2.47575	1427	2.59149	1373	1.75734	951	1.35165	941	1.50098	835	1.98249	1067	1.83294	1134	2.01225	1075	2.64384	1484	3.10324	1620	2.55755	1494	3.121	1641.67	2.768	1532.67	0.00115007	-0.453344	normal	5.12727e-24	-1.34295	down	1.18727e-19	-1.0142	down	2.72643e-08	-0.662381	normal	1.98359e-09	-0.886888	normal
BGIOSGA020055	24.5642	4776	23.9599	4401	29.2447	5784	22.617	4727	22.166	4622	30.5021	5839	12.6868	2541	14.163	3558	13.785	2814	25.2086	4883	27.4626	6240	24.7316	4817	30.5946	6169	28.6131	5670	32.0078	6841	25.923	4987	30.405	6226.67	0.625138	-0.17088	normal	5.64857e-44	-1.2503	down	0.000488117	-0.342564	normal	0.0227285	-0.242062	normal	3.73098e-18	-1.08222	down
BGIOSGA003791	0	0	0	0	0	0	0	0	0	0	0	0	0.021704	3	0.284168	34	0.10647	11	0.113087	11	0	0	0	0	0	0	0	0	0	0	0	0	0	0	--	--	--	0.0152878	2.55772	up	0.658389	0.266982	normal	--	--	--	0.0218057	2.19267	up
BGIOSGA020568	0.84604	156	0.996969	225	0.705782	153	1.48117	366	1.05345	228	1.04132	196	1.45084	267	1.65538	481	1.42649	309	2.51296	535	1.97673	442	2.19273	458	3.54439	775	2.90243	693	3.42537	839	0.85	178	3.291	769	0.829264	0.275393	normal	0.264599	0.438334	normal	0.000539663	0.949466	normal	1.16987e-10	1.50202	up	0.91083	0.0842676	normal
BGIOSGA012663	0.417613	99	0.740563	123	0.480626	92	0.536339	116	0.398941	101	0.543067	93	0.617847	112	0.351544	107	0.363749	90	0.148081	35	0.183933	51	0.155537	37	0.52848	97	0.419406	76	0.196909	51	0.546	104.667	0.382	74.667	0.829264	-0.181351	normal	0.308325	-0.505497	normal	2.20215e-05	-1.62715	down	0.038085	-0.982254	normal	0.688665	-0.29285	normal
BGIOSGA017613	0.261566	32	0.410104	46	0.52151	63	0.601007	77	0.753359	96	0.494954	58	0.188981	24	0.112059	18	0.116482	15	0.25694	31	0.292294	41	0.169251	21	0.577896	72	0.429695	52	0.593383	78	0.398	47	0.534	67.333	0.798105	0.339666	normal	0.0101063	-1.60374	down	0.165214	-0.858174	normal	0.970575	-0.0383002	normal	5.38378e-05	-2.0835	down
BGIOSGA021849	0	0	0	0	0.004527	2	0.02201	6	0.064782	17	0.01591	4	0.405943	83	0.570988	97	0.425977	92	0.415148	52	0.549806	87	0.681961	72	1.28477	189	2.13854	223	0.856346	159	0.002	0.667	1.427	190.333	0.552724	0.317046	normal	7.44062e-12	4.98575	up	4.5707e-10	3.62237	up	7.63321e-21	5.66394	up	2.11321e-05	2.5743	up
BGIOSGA017749	1.55424	578	1.59139	559	1.73871	658	2.12038	848	2.02419	808	2.32515	852	4.64585	1779	4.05084	1946	4.15088	1620	3.70655	1373	3.75867	1633	4.21039	1569	5.07327	1956	5.19481	1969	5.42995	2220	1.628	598.333	5.233	2048.33	0.230741	0.268293	normal	1.34679e-18	1.07213	up	2.0012e-13	0.909048	normal	6.27578e-29	1.20451	up	5.96556e-10	0.779813	normal
BGIOSGA036667	0.041401	9	0.043513	9	0.022256	5	0.158584	37	0.174276	41	0.230035	50	0.231958	50	0.157546	45	0.097167	23	0.226071	48	0.166672	42	0.402384	86	0.116122	8	0.086131	19	0.166209	40	0.036	7.667	0.123	22.333	0.0177977	1.01727	up	0.055647	1.5515	normal	0.00164377	1.85317	up	0.661476	0.665731	normal	0.697917	-0.378039	normal
BGIOSGA020599	0.056294	2	0.917099	27	0.418126	13	0.532073	18	1.00958	33	0.802657	24	0.241788	8	0.796464	32	0.63809	21	1.47875	45	2.22008	79	1.8337	56	0.741181	24	0.652828	21	1.06465	36	0.464	14	0.82	27	0.833196	0.191068	normal	0.991622	-0.0183955	normal	0.126393	1.12194	normal	0.865639	0.257663	normal	0.697917	-0.533003	normal
BGIOSGA031111	1.4511	283	1.52679	241	1.36785	294	1.16442	254	1.48138	318	0.989915	191	7.18856	1527	6.6526	1743	7.38002	1625	4.30175	868	3.92891	895	3.62923	790	3.53526	791	3.02597	661	3.1934	718	1.449	272.667	3.252	723.333	0.766999	-0.261389	normal	3.39481e-52	2.07201	up	7.31052e-14	1.19038	up	5.04509e-06	0.83302	normal	2.3275e-31	2.33705	up
BGIOSGA033181	0.008712	1	0.241806	17	0	0	0	0	0	0	0.029001	3	0.990123	72	0.643003	59	0.491746	37	0.063543	5	0.049697	5	0	0	0.203466	15	0	0	0	0	0.084	6	0.068	5	0.829264	-0.139402	normal	0.0577016	1.90257	normal	0.700035	-0.328678	normal	0.877988	-0.229969	normal	1.33483e-06	3.66793	up
BGIOSGA033435	1.76993	132	1.59329	113	1.96042	149	2.2431	180	1.45018	116	4.62055	340	0.700752	54	0.699768	68	0.777044	61	5.20774	387	5.46335	476	4.36715	327	3.31318	257	2.8146	214	4.19817	345	1.775	131.333	3.442	272	0.750974	0.349577	normal	3.95741e-06	-1.55538	down	2.07117e-06	1.11523	up	0.226984	0.466077	normal	1.28948e-05	-1.95387	down
BGIOSGA003498	9.32989	2400	10.0291	2436	10.2438	2685	17.1111	4585	17.4184	4790	18.8872	4364	5.74495	1545	6.09913	2055	6.24904	1664	31.5699	7216	32.7165	8793	30.168	7003	24.0065	5845	23.4727	5631	26.1494	6642	9.868	2507	24.543	6039.33	6.88593e-13	0.653245	normal	1.72164e-36	-1.02011	down	1.0738e-67	1.17164	up	8.38265e-21	0.699943	normal	2.59938e-83	-1.69505	down
BGIOSGA015994	4.00576	168	3.91794	155	5.37642	229	4.55288	205	4.04137	181	3.51058	145	2.48668	107	2.9323	158	3.11758	137	1.03062	43	1.04425	51	0.866629	37	0.349296	16	0.105786	5	0.677619	32	4.433	184	0.378	17.667	0.829264	-0.213961	normal	0.00207206	-0.937604	normal	4.03996e-14	-2.33574	down	3.29323e-13	-3.53862	down	0.0455161	-0.695769	normal
BGIOSGA001294	0.211343	24	0.168486	18	0.050882	6	0.15344	19	0.148671	18	0.297281	33	0.024521	3	0.014445	3	0	0	0.072508	8	0.172398	23	0.053852	6	0	0	0.044867	6	0	0	0.144	16	0.015	2	0.932123	0.117772	normal	0.0207616	-2.31056	down	0.658389	-0.527274	normal	0.0978638	-1.65424	normal	0.00263581	-2.53837	down
BGIOSGA012581	0	0	0	0	0.045533	2	4.33706	137	6.2452	196	0.781491	23	0.310729	10	0	0	0	0	0.187366	6	0	0	0.066676	2	0.180881	6	0.23956	8	0.083631	3	0.015	0.667	0.168	5.667	3.5042e-06	1.63467	up	0.778516	0.378322	normal	0.775631	0.199307	normal	0.580376	0.780959	normal	0.152585	-1.51055	normal
BGIOSGA018223	0.031644	5	0.142974	18	0.161267	22	0.091283	13	0.086077	13	0.155866	21	0	0	0	0	0.0117	2	0	0	0	0	0	0	0.118136	17	0.025253	4	0.078707	12	0.112	15	0.074	11	0.98224	-0.0431384	normal	0.00679538	-2.7242	down	0.00293859	-2.00943	down	0.645788	-0.694115	normal	0.0082018	-2.43022	down
BGIOSGA033111	3.62895	943	4.20565	963	5.19238	1220	5.12324	1434	5.34546	1429	6.71441	1534	18.9477	4780	19.8997	6364	20.4179	5159	10.0808	2385	10.8194	2938	11.4453	2712	11.8238	3024	10.8276	2637	10.5822	2762	4.342	1042	11.078	2807.67	0.152659	0.281615	normal	1.55918e-91	1.87388	up	4.25003e-16	0.923391	normal	2.02706e-13	0.864621	normal	2.17751e-72	1.56914	up
BGIOSGA003803	0.60312	147	0.61666	134	0.737396	178	1.05136	285	0.954866	241	2.48399	541	1.163	304	1.36477	385	1.29128	320	1.89983	425	1.65973	444	1.69321	398	1.52891	345	1.2815	301	1.37548	370	0.652	153	1.395	338.667	0.030757	0.794162	normal	0.0134735	0.625766	normal	3.50671e-06	1.00596	up	0.0351298	0.570404	normal	0.508506	-0.379681	normal
BGIOSGA024384	0.087583	31	0.101543	30	0.146556	53	0.202286	68	0.155053	54	0.148587	47	0.530064	174	0.665809	267	0.588956	194	0.367589	115	0.233311	90	0.244842	86	0.236598	80	0.334327	107	0.476263	163	0.112	38	0.349	116.667	0.829264	0.234916	normal	2.19469e-07	1.89617	up	0.109269	0.823344	normal	0.0831621	0.964769	normal	4.2509e-06	1.52343	up
BGIOSGA002368	0.284197	32	0.059607	7	0.223885	26	0.329601	40	0.496447	60	0.513434	57	0.849153	98	0.767979	112	1.16295	137	0.309631	35	0.342965	45	0.460283	52	0.642716	75	0.319477	37	0.39665	49	0.189	21.667	0.453	53.667	0.503951	0.509699	normal	0.00299372	1.75297	up	0.658389	0.447976	normal	0.601282	0.616255	normal	0.12343	0.790232	normal
BGIOSGA034901	6.778	2255	7.39435	2324	7.74247	2621	8.32974	2979	8.49911	3033	9.05117	2965	5.43397	1862	6.06502	2607	5.77621	2018	15.0875	5001	14.7378	5730	16.1486	5383	7.21629	2490	7.67647	2603	7.65774	2801	7.305	2400	7.517	2631.33	0.685901	0.113055	normal	1.29582e-13	-0.658765	normal	2.02608e-20	0.727594	normal	6.68252e-07	-0.430765	normal	3.21343e-17	-0.78568	normal
BGIOSGA019799	10.7459	3268	9.93009	2853	9.83447	3043	9.83886	3216	8.66451	2826	9.26083	2773	4.66534	1462	4.30937	1694	4.59252	1467	8.45518	2562	7.54649	2682	8.51366	2594	7.2923	2300	8.20083	2542	7.8608	2628	10.17	3054.67	7.785	2490	0.137871	-0.255637	normal	2.58017e-53	-1.48583	down	4.46152e-11	-0.653534	normal	5.32856e-18	-0.858857	normal	1.41442e-31	-1.23403	down
BGIOSGA037088	0.027684	3	0.040119	3	0	0	4.20722	331	4.98514	391	1.80854	130	0.069591	6	0	0	0.036795	3	0	0	0	0	0.061883	5	0.091557	7	0.076304	6	0	0	0.023	2	0.056	4.333	2.47217e-23	3.22958	up	0.976724	0.0544491	normal	0.915225	-0.0911125	normal	0.921535	0.165738	normal	3.08605e-24	-5.70511	down
BGIOSGA037596	0.253346	98	0.215932	79	0.20359	80	0.226024	94	0.242007	100	0.29013	110	0.084667	34	0.28187	140	0.184338	75	0.131383	51	0.161323	73	0.138643	54	0.079263	32	0.148118	59	0.138127	59	0.224	85.667	0.122	50	0.99072	0.0267618	normal	0.450009	-0.5687	normal	0.0363425	-0.886396	normal	0.00900979	-1.24454	down	0.438566	-0.59984	normal
BGIOSGA033971	4.73275	1579	5.35828	1690	4.59422	1560	7.53844	2704	6.67628	2390	7.42751	2441	13.2277	4546	13.1135	5653	13.1482	4606	13.8768	4613	13.616	5310	13.5046	4515	13.1258	4543	13.852	4711	13.4489	4933	4.895	1609.67	13.476	4729	0.00273561	0.419454	normal	4.58006e-34	1.10474	up	4.99298e-37	1.13466	up	1.08142e-25	0.982144	normal	1.63232e-13	0.659601	normal
BGIOSGA034852	0.153579	15	0.209658	19	0.229689	22	0.023154	3	0.122164	13	0.130071	12	0.161801	16	0.216429	26	0.353094	35	0.933238	87	0.431669	47	0.410854	39	0.282872	28	0.254457	25	0.151124	16	0.198	18.667	0.229	23	0.691553	-0.392999	normal	0.981373	-0.0322197	normal	0.140509	0.958256	normal	0.871809	-0.20824	normal	0.482477	0.860479	normal
BGIOSGA016694	26.6367	7024	27.4682	6844	30.616	8213	24.4765	6938	23.5483	6661	30.7716	7990	14.9453	4060	15.354	5231	16.336	4523	20.9749	5511	21.3579	6583	18.5045	4889	13.1227	3590	12.0946	3251	14.7775	4284	28.24	7360.33	13.332	3708.33	0.160533	-0.228237	normal	4.63847e-69	-1.17762	down	1.11365e-24	-0.812479	normal	3.71818e-65	-1.55021	down	2.00044e-20	-0.953877	normal
BGIOSGA026689	0.673106	27	1.11918	41	1.35162	54	0.711102	30	0.563384	24	0.829944	32	1.15971	47	1.17754	59	0.705521	29	1.38006	54	0.901733	41	0.480119	19	2.32028	94	2.38766	95	2.20323	94	1.048	40.667	2.304	94.333	0.724028	-0.396674	normal	0.700172	-0.329597	normal	0.658389	-0.416792	normal	0.33928	0.607453	normal	0.775612	0.290181	normal
BGIOSGA021701	7.82635	3892	8.77212	4199	8.50143	4516	12.1168	6706	12.2506	6593	10.7068	5380	28.9374	15870	26.385	17310	25.6853	13920	14.9843	7621	14.0047	8138	13.0365	6732	12.145	6357	13.4216	6962	13.3872	7623	8.367	4202.33	12.985	6980.67	0.0131575	0.352205	normal	9.10636e-64	1.39965	up	7.25793e-07	0.399428	normal	0.1203	0.16567	normal	1.25196e-17	1.02157	up
BGIOSGA011656	1.25422	37	1.42591	39	0.957962	29	1.82566	57	1.22002	38	4.10577	117	0.616085	19	0.801091	30	0.342322	11	2.96565	86	2.43627	83	2.66178	78	1.64207	50	1.41751	42	1.13319	37	1.213	35	1.398	43	0.636178	0.442712	normal	0.10489	-1.19335	normal	0.195139	0.700439	normal	0.796261	-0.244754	normal	0.00414769	-1.84707	down
BGIOSGA001637	0.852401	174	0.782992	151	0.909144	189	0.650235	92	0.754107	165	0.74271	150	0.943025	199	0.97189	257	1.26997	272	2.25438	459	2.75734	658	2.49959	511	4.48432	949	4.42741	921	4.11558	923	0.848	171.333	4.342	931	0.458123	-0.428978	normal	0.994044	0.00401993	normal	4.44443e-09	1.18987	up	2.16253e-29	1.858	up	0.289351	0.506764	normal
BGIOSGA005974	2.1145	188	2.56841	216	1.61075	156	3.48974	342	3.11057	328	3.81092	382	6.84419	630	5.86674	754	6.50827	655	6.39295	622	5.92724	690	6.8808	642	5.75732	565	5.69989	590	5.05735	545	2.098	186.667	5.505	566.667	0.0449187	0.608018	normal	4.76743e-10	1.3358	up	3.48976e-10	1.32204	up	2.60962e-05	1.00853	up	0.000330505	0.637629	normal
BGIOSGA007471	5.09031	1945	5.21586	1898	5.10137	1959	7.45294	3044	6.06435	2490	6.78942	2563	10.8053	4293	11.0045	5467	11.5626	4661	6.10696	2318	5.57834	2499	6.22818	2382	6.19677	2478	6.4822	2512	5.75802	2413	5.136	1934	6.146	2467.67	0.135701	0.26521	normal	5.14745e-26	0.805505	normal	0.400997	-0.121018	normal	0.0583139	-0.213272	normal	3.69633e-06	0.5182	normal
BGIOSGA038503	0.063364	8	0.087472	11	0.186751	24	0.06645	9	0.091626	13	0.038206	5	3.36712	428	3.17872	506	2.35691	305	1.17685	145	0.537098	78	1.05556	131	0.56969	73	0.648934	82	0.95885	130	0.113	14.333	0.726	95	0.829264	-0.256437	normal	1.01102e-27	4.15133	up	1.76547e-05	2.15343	up	0.00137075	1.88401	up	2.82575e-36	4.86011	up
BGIOSGA002756	6.36614	969	6.76871	958	7.32996	1131	14.0478	2280	13.2301	2123	12.0017	1763	6.51612	995	7.22742	1422	7.06523	1137	17.3237	2522	15.9682	2751	15.0849	2258	13.4088	2070	13.2108	2024	13.005	2165	6.822	1019.33	13.208	2086.33	2.93189e-08	0.775389	normal	0.0330653	-0.291008	normal	2.80693e-18	0.861293	normal	3.56081e-06	0.467867	normal	1.26083e-15	-1.10556	down
BGIOSGA018445	0.156834	9	0.040356	3	0.212847	12	0.089193	6	0.098839	6	0	0	0.196684	11	0.337498	24	0.219959	13	0	0	0.130492	9	0.060641	4	1.97331	110	2.08162	114	1.93763	115	0.137	8	1.998	113	0.829264	-0.177019	normal	0.801423	0.366579	normal	0.658389	-0.51611	normal	1.2054e-07	2.85029	up	0.481035	0.978431	normal
Oryza_sativa_newGene_4996	0	0	0.063519	5	0.047094	4	0.430858	31	0.284307	21	0.203855	14	0.116201	9	0.291377	26	0.086907	7	0.060042	5	0.161232	13	0.175024	12	0.055648	4	0	0	0.018874	2	0.037	3	0.025	2	0.228439	0.587991	normal	0.4968	1.01652	normal	0.658389	0.504409	normal	0.816238	-0.335058	normal	0.516712	-0.79371	normal
BGIOSGA013590	0	0	0	0	0.606966	93	0.277691	45	0.38291	62	0.31125	47	0	0	0	0	0	0	0	0	0.28735	51	0.361258	55	0	0	0	0	0	0	0.202	31	0	0	0.966296	0.0347273	normal	0.634433	-0.653466	normal	0.982592	-0.0164137	normal	0.681648	-0.478032	normal	8.18846e-12	-5.02624	down
BGIOSGA030954	0.486438	234	0.527544	183	0.862192	497	1.00306	640	1.42878	901	1.14727	714	0.712379	276	0.597671	312	0.466893	256	0.566396	186	0.800974	530	1.0509	651	1.30939	744	0.908354	396	1.18025	748	0.625	304.667	1.133	629.333	0.00562661	0.90237	normal	0.192134	-0.571265	normal	0.832726	0.149176	normal	0.387611	0.472527	normal	3.23895e-17	-1.70125	down
BGIOSGA009858	0.08109	3	0.358968	12	0.362091	13	0.887428	33	0.361634	14	0.486887	17	4.26406	152	3.54715	159	4.42798	161	0.409315	15	0.368178	15	0.322359	12	1.54536	56	0.824031	29	0.809726	31	0.267	9.333	1.06	38.667	0.827874	0.31801	normal	5.93919e-11	3.29905	up	0.938705	0.0949679	normal	0.203862	1.15215	normal	1.21032e-07	2.38121	up
BGIOSGA005959	0.088784	9	0	0	0.021819	3	0	0	0	0	0	0	0.064145	7	0	0	0	0	0	0	0	0	0	0	0.127829	13	0.191345	18	0.1031	11	0.037	4	0.141	14	0.821683	-0.147689	normal	0.822329	-0.370308	normal	0.466613	-0.535438	normal	0.681648	0.675987	normal	0.697917	0.446182	normal
BGIOSGA004529	11.7527	626	13.2012	664	13.3204	721	18.6012	1064	20.5462	1173	22.2837	1168	11.9391	655	12.0457	828	15.9824	893	33.2784	1764	34.0821	2120	29.6891	1583	23.9359	1321	24.334	1320	25.1253	1470	12.758	670.333	24.465	1370.33	0.000314144	0.534495	normal	0.256503	-0.255725	normal	8.6126e-18	0.99454	normal	0.000198949	0.463125	normal	1.87482e-06	-0.817907	normal
BGIOSGA000142	1.96088	680	1.70929	633	1.43707	567	2.10195	775	1.81222	670	1.65245	529	1.15841	432	1.64939	571	1.33483	552	0.831918	333	0.945596	340	1.16815	441	0.676749	246	0.798418	250	0.687599	246	1.702	626.667	0.721	247.333	0.829264	-0.129181	normal	3.25052e-05	-0.775887	normal	6.59984e-08	-1.14891	down	4.28864e-25	-1.88518	down	0.00471372	-0.644039	normal
BGIOSGA040026	1.26777	63	1.3495	63	1.17769	60	1.30415	70	2.01138	107	2.09471	102	1.78247	91	1.77513	113	1.21151	63	1.26973	63	5.65917	326	8.18993	405	1.80898	93	1.95932	99	1.38869	76	1.265	62	1.719	89.333	0.829264	0.277017	normal	0.995372	0.00501574	normal	0.00918367	1.36719	up	0.967629	-0.034712	normal	0.651231	-0.36423	normal
Oryza_sativa_newGene_13014	0.467563	135	0.422479	141	0.485838	180	0.748092	244	0.85207	295	0.681449	213	1.38385	444	1.06648	470	1.45771	484	1.17509	372	1.14692	451	1.06496	374	1.20257	436	1.4933	470	1.18755	432	0.459	152	1.294	446	0.274439	0.448528	normal	1.17762e-06	1.11119	up	3.00576e-05	0.930138	normal	2.18389e-05	0.974773	normal	0.0305318	0.58146	normal
BGIOSGA026501	27.0773	3988	30.6602	4267	32.5237	4874	30.3736	4809	31.5827	4990	34.0289	4936	17.483	2655	17.7775	3387	18.8887	2923	28.4438	4176	28.4208	4894	26.5562	3920	23.2134	3548	24.2371	3640	21.5848	3498	30.087	4376.33	23.012	3562	0.925228	-0.0349204	normal	1.3341e-41	-1.05108	down	3.08092e-08	-0.448853	normal	1.49549e-24	-0.856478	normal	1.15189e-37	-1.02746	down
BGIOSGA028080	0.247533	32	0.243541	32	0.327742	35	0.234388	25	0.392176	56	0.204195	28	1.26198	118	1.14396	157	1.22607	160	0.703383	66	0.584886	84	0.458709	60	1.38728	171	1.00989	135	0.81434	114	0.273	33	1.071	140	0.989056	-0.0344111	normal	7.82854e-05	1.5634	up	0.361665	0.5628	normal	0.000805765	1.42455	up	0.00120818	1.55276	up
BGIOSGA021734	52.7588	6510	55.7422	6361	62.3233	8022	64.0021	8703	60.3687	8369	69.0268	8576	28.1065	3319	28.3812	4090	26.7844	3485	63.1673	7104	52.4402	8021	48.2152	6297	60.3269	7762	59.1076	7369	60.3327	8345	56.941	6964.33	59.922	7825.33	0.814566	0.0936492	normal	1.27193e-79	-1.43647	down	5.51604e-06	-0.395227	normal	8.11115e-07	-0.393544	normal	1.67582e-111	-1.54417	down
BGIOSGA026322	2.14306	431	2.5521	533	1.98163	473	1.96244	436	2.36946	504	1.69455	373	1.85131	364	1.3805	266	1.22946	291	2.11763	450	2.47857	669	2.57089	570	3.4494	798	5.12784	999	3.74221	945	2.226	479	4.106	914	0.445413	-0.308099	normal	1.31547e-05	-1.10306	down	0.519303	-0.206005	normal	0.108521	0.359993	normal	0.0105161	-0.775267	normal
BGIOSGA000282	14.7407	494	18.6435	590	17.995	614	8.56223	309	7.40148	266	8.96109	296	18.7333	647	16.5328	716	22.3902	788	15.2376	509	12.7543	500	12.6904	426	88.2431	3066	78.3841	2676	84.5038	3112	17.126	566	83.71	2951.33	1.64587e-09	-1.08326	down	0.652453	-0.15042	normal	0.000229315	-0.661701	normal	2.57484e-54	1.80585	up	8.53569e-07	0.988995	normal
BGIOSGA011113	1.02092	556	1.39616	696	1.56733	819	2.13452	1234	2.05652	1205	2.16518	1129	2.94849	1592	3.35637	2150	3.18358	1750	3.05688	1528	2.8295	1655	3.15091	1562	3.72543	1961	4.06929	2063	4.14422	2215	1.328	690.333	3.98	2079.67	0.00266625	0.552091	normal	4.57857e-10	0.897512	normal	4.48196e-07	0.757881	normal	1.85957e-12	1.02071	up	0.0146591	0.304324	normal
BGIOSGA019479	0	0	0.045867	5	0	0	0	0	0	0	0	0	0.123002	13	0.070244	9	0	0	0.121855	12	0.217224	25	0.101203	10	2.46799	248	1.86222	184	1.57791	168	0.015	1.667	1.969	200	0.829264	-0.0730068	normal	0.710227	0.552759	normal	0.27274	0.930201	normal	4.21635e-18	5.07238	up	0.377451	1.01148	normal
BGIOSGA004776	0.445909	104	0.516306	74	0.386796	87	0.874016	243	0.560339	178	0.669835	183	9.57422	2812	9.40161	2776	9.21239	2577	1.40627	329	1.14823	319	1.15094	223	1.85232	518	1.57885	381	1.80743	532	0.45	88.333	1.746	477	0.0178099	0.795979	normal	3.0078e-153	4.4131	up	5.53849e-05	1.20759	up	6.41095e-12	1.81027	up	2.76234e-91	3.41793	up
BGIOSGA037060	0.086901	5	0.074447	4	3.15092	163	0.214029	12	2.06517	113	2.94176	147	0.062144	4	0.131516	9	0.189242	11	0.235507	12	0.311917	19	0.125653	7	0.098858	6	1.20168	62	0.137885	8	1.104	57.333	0.479	25.333	0.94612	0.0692933	normal	0.0203802	-2.26048	down	0.0908589	-1.30184	normal	0.46913	-0.950841	normal	8.08445e-05	-2.8967	down
BGIOSGA036779	0.038955	20	0.053084	13	0.053643	16	0.122775	35	0.069793	39	0.064195	16	0.810979	209	0.748816	243	0.754905	196	0.179201	44	0.15543	46	0.156061	38	0.464524	124	0.428303	107	0.392287	108	0.049	16.333	0.428	113	0.829264	0.298475	normal	4.82575e-16	3.07752	up	0.293838	0.75375	normal	1.43312e-05	2.03095	up	3.47504e-09	2.37799	up
BGIOSGA031491	2.11784	151	2.01734	136	1.87565	136	1.99371	153	1.92216	147	1.14683	81	14.8072	1087	18.6759	1720	17.3826	1301	4.34084	309	4.71475	393	4.39146	314	5.28274	391	5.0728	369	4.45259	349	2.004	141	4.936	369.667	0.829264	-0.278741	normal	2.00904e-58	2.73527	up	0.00103398	0.79449	normal	0.00124629	0.806695	normal	9.54808e-36	3.03203	up
BGIOSGA029904	1.47227	50	1.40691	45	2.28571	79	2.8616	105	2.18831	80	4.54203	152	2.83861	99	3.15011	138	4.4107	157	5.3469	181	7.02005	278	4.10743	140	3.66383	129	5.20417	180	4.68559	175	1.722	58	4.518	161.333	0.395546	0.525724	normal	0.20864	0.658079	normal	0.00135542	1.22133	up	0.0496579	0.869682	normal	0.936692	-0.0789327	normal
BGIOSGA005925	2.74019	317	2.99286	318	2.81652	301	2.40979	365	1.91291	250	4.41514	454	0.515576	108	0.911872	143	1.16065	112	2.58922	236	3.08008	345	2.67934	300	0.878019	111	0.824005	80	0.506107	92	2.85	312	0.736	94.333	0.991128	-0.0141512	normal	2.67093e-16	-1.84975	down	0.0379723	-0.514748	normal	2.24751e-19	-2.23638	down	8.21566e-10	-1.813	down
BGIOSGA031496	8.18877	2273	8.26626	2168	8.56664	2419	8.17129	2438	7.84072	2334	9.2407	2525	13.8926	3971	12.8487	4607	13.1935	3844	7.48581	2070	7.74005	2511	6.69826	1863	5.12624	1476	5.12169	1449	5.76339	1759	8.341	2286.67	5.337	1561.33	0.727146	-0.112807	normal	1.73647e-05	0.354592	normal	3.44225e-08	-0.526966	normal	1.29603e-31	-1.11393	down	2.15047e-06	0.45625	normal
BGIOSGA009889	0.042535	7	0.056382	8	0.116537	18	0.086641	14	0.012934	3	0.082406	12	0.188446	29	0.226155	43	0.534176	83	0.151453	23	0.442634	77	0.267366	40	0.537757	83	0.16282	25	0.210962	35	0.072	11	0.304	47.667	0.938628	-0.0984215	normal	0.0587446	1.49965	normal	0.0973042	1.16075	normal	0.150098	1.23022	normal	0.0377296	1.66808	up
BGIOSGA036532	0.21988	44	0.282283	53	0.213277	37	0.330512	76	0.113464	22	0.318868	61	0.233361	36	0.159047	34	0.131014	24	0.271697	53	0.295562	75	0.392101	88	0.389899	84	0.277642	66	0.427661	102	0.238	44.667	0.365	84	0.991128	0.0163008	normal	0.156805	-0.933663	normal	0.75663	0.216397	normal	0.690154	0.305537	normal	0.266484	-0.911712	normal
BGIOSGA019707	2.17927	125	1.80314	98	1.87595	110	1.65739	102	1.29738	80	2.20395	124	4.4739	264	5.53444	409	5.33357	320	2.61615	149	3.6356	243	3.718	213	5.74609	341	4.93522	288	6.91075	435	1.953	111	5.864	354.667	0.829264	-0.255496	normal	0.000109947	1.03928	up	0.37353	0.393819	normal	0.000173451	1.07098	up	4.49507e-06	1.33352	up
BGIOSGA031750	0.7453	63	0.760953	60	0.702957	61	0.367912	33	0.436393	40	0.765745	63	0.202671	18	0.088986	10	0.310282	28	0.233138	20	0.366717	36	0.339537	29	0	0	0	0	0	0	0.736	61.333	0	0	0.655986	-0.415531	normal	0.000903033	-1.96661	down	0.00482157	-1.34273	down	1.99242e-15	-5.48319	down	0.0874609	-1.29755	normal
BGIOSGA010970	3.41737	549	3.19938	592	4.29927	635	5.64133	982	5.00999	665	3.81155	572	32.4288	5097	36.7794	6618	38.929	5731	7.47971	1025	6.25503	983	12.0377	1935	15.6192	2251	23.2959	3511	9.56324	2033	3.639	592	16.159	2598.33	0.881093	0.103314	normal	4.54672e-232	2.78473	up	0.0160897	0.708276	normal	4.83779e-13	1.54945	up	2.14983e-48	2.62908	up
BGIOSGA025408	5.44414	955	5.93317	983	6.35498	1134	3.23307	610	3.12643	589	3.76259	650	3.31858	600	2.86396	649	3.20114	590	3.8528	674	4.15261	852	3.66453	644	5.10836	930	4.6608	834	5.09967	984	5.911	1024	4.956	916	2.47953e-11	-0.897475	normal	3.45662e-21	-1.22943	down	1.20205e-13	-0.929975	normal	2.91162e-09	-0.721839	normal	0.125235	-0.310369	normal
BGIOSGA026842	0.027621	2	0.029926	2	0.02838	3	0.027866	3	0.027432	3	0.027464	2	0.027048	2	0.019202	2	0.028299	3	0.030432	3	0.030448	3	2.81747	196	0.02696	2	3.47737	246	0.027039	3	0.029	2.333	1.177	83.667	0.999384	-0.000546622	normal	0.905092	-0.235726	normal	0.0128922	1.74544	up	0.0115158	2.27732	up	0.912369	-0.224214	normal
BGIOSGA036516	3.87517	625	3.972	601	4.85667	798	3.08089	536	3.61619	629	4.79443	758	2.06715	340	2.23069	472	2.55302	435	2.22097	355	2.78428	524	2.80782	455	2.61936	433	2.13526	354	2.79984	490	4.235	674.667	2.518	425.667	0.598091	-0.250443	normal	2.1676e-12	-1.18982	down	1.39427e-08	-1.01474	down	1.3113e-11	-1.21309	down	1.94154e-05	-0.925493	normal
BGIOSGA004281	0	0	0	0	0.019573	2	0.018956	3	0.149514	17	0.043793	5	0	0	0.028493	4	0	0	0.020802	3	0	0	0	0	0.309644	33	0.154073	16	0.262274	29	0.007	0.667	0.242	26	0.617099	0.285923	normal	0.964532	0.0663857	normal	0.972291	0.0231529	normal	0.00418532	2.48844	up	0.33753	-1.18369	normal
BGIOSGA023957	0	0	0.182192	9	0	0	0	0	0	0	0	0	0.208801	11	0.433547	28	0.033623	2	0	0	0.06507	4	0.014963	1	0.953722	50	0.38136	20	0.91539	51	0.061	3	0.75	40.333	0.829264	-0.0792662	normal	0.652453	0.745951	normal	0.787238	-0.205781	normal	0.0802662	1.70493	normal	0.0429267	1.98128	up
BGIOSGA036761	2.04026	798	1.57496	740	1.65465	764	1.62677	875	1.43021	789	3.29048	1142	0.877162	434	1.07496	656	0.881783	460	1.3939	664	1.57488	780	2.3668	897	3.11961	1102	2.80871	1140	3.15185	1215	1.757	767.333	3.027	1152.33	0.911638	0.0737273	normal	1.94966e-12	-1.08176	down	0.046212	-0.398325	normal	0.952007	0.0187166	normal	7.26871e-09	-1.16454	down
BGIOSGA028656	0.917906	289	0.987991	277	1.01232	319	0.762158	254	0.922858	282	0.94525	279	0.594394	184	0.842582	303	0.725287	234	1.66313	470	1.62686	553	1.55766	466	1.22066	369	1.44106	428	1.19572	398	0.973	295	1.286	398.333	0.473074	-0.294446	normal	0.000586364	-0.800399	normal	0.160313	0.309501	normal	0.708312	-0.127641	normal	0.0891792	-0.492734	normal
BGIOSGA026819	1.62285	176	1.24303	128	1.83578	203	1.48791	174	1.54355	180	1.74388	187	0.242509	28	0.656319	92	0.46808	54	0.942971	102	1.05148	134	0.60827	67	0.282046	32	0.356672	40	0.567014	68	1.567	169	0.402	46.667	0.930315	-0.0885072	normal	1.87947e-06	-1.98048	down	0.00176374	-1.09967	down	4.2537e-09	-2.27542	down	5.94712e-06	-1.86836	down
Oryza_sativa_newGene_33003	0.434933	204	0.369458	109	0.35575	158	0.4914	217	0.504635	226	0.28695	99	0.37846	141	0.201115	109	0.40507	178	0.699636	312	0.919998	322	0.995924	455	0.520394	214	0.548875	216	0.613307	312	0.387	157	0.561	247.333	0.997341	-0.00289292	normal	0.252717	-0.585603	normal	0.0380298	0.739509	normal	0.910868	0.0810004	normal	0.374488	-0.577144	normal
BGIOSGA014124	5.77645	667	7.88938	903	7.6518	1019	7.28789	970	7.0051	968	5.63021	588	19.5176	2115	19.5011	2864	21.6466	2534	9.55521	1306	9.22832	1290	8.29323	976	14.7079	1979	15.9545	1868	18.0384	2211	7.106	863	16.234	2019.33	0.829264	-0.210201	normal	5.23494e-12	1.02788	up	0.926403	0.0328744	normal	6.14763e-05	0.656625	normal	1.13509e-09	1.23954	up
BGIOSGA014062	324.164	55247	335.518	54026	350.98	60852	433.383	79396	441.047	80624	437.59	73436	348.206	61125	346.613	76324	364.053	65138	215.592	36608	223.1	44439	196.52	33557	140.751	24881	125.923	21874	140.114	26253	336.888	56708.3	135.596	24336	0.00535537	0.249623	normal	1.78815e-08	-0.25127	normal	1.94681e-63	-1.00651	down	4.11761e-207	-1.78453	down	3.34737e-13	-0.515845	normal
BGIOSGA032511	0.120648	18	0.172388	24	0.392734	58	0.165507	26	0.09718	15	0.493878	70	0	0	0.071978	14	0	0	0.30901	45	0	0	0.371406	54	0.238967	36	0	0	0.3472	55	0.229	33.333	0.195	30.333	0.992415	-0.00958774	normal	0.0264047	-2.25336	down	0.874463	-0.185749	normal	0.752095	-0.44454	normal	0.0647781	-1.85437	normal
BGIOSGA020168	0.221906	30	0.256798	24	0.270515	35	0.093968	13	0.13002	18	0.094338	12	0.034147	5	0.048956	8	0.063563	9	0.130148	17	0.047789	8	0.184403	13	0.123821	17	0.041547	6	0.110842	14	0.25	29.667	0.092	12.333	0.345868	-0.598897	normal	0.00287036	-2.14258	down	0.0716513	-1.20034	normal	0.0431741	-1.49129	down	0.408716	-0.954065	normal
BGIOSGA019454	0	0	0	0	0.010625	3	0.127295	26	0.241676	49	0.108082	21	0.010494	3	0.230021	57	0	0	0	0	0	0	0	0	0	0	0	0	0.029494	7	0.004	1	0.01	2.333	0.0155523	0.922467	normal	0.277416	1.40227	normal	0.658389	-0.240931	normal	0.945883	0.0908415	normal	0.697917	-0.671242	normal
BGIOSGA028967	0.288604	125	0.265186	106	0.581129	205	0.482113	157	0.60326	185	0.465902	180	16.1951	6242	10.0798	5376	13.4128	5576	2.56179	1075	1.92711	1021	2.62785	1064	4.21647	1590	2.24722	879	2.13771	1017	0.378	145.333	2.867	1162	0.968702	0.0565615	normal	7.36693e-144	4.77715	up	9.59639e-27	2.35964	up	1.04673e-16	2.36584	up	9.77609e-173	4.69456	up
BGIOSGA008288	57.6041	12201	56.2329	11253	57.963	12490	49.4285	11254	50.8906	11562	60.8994	12702	32.6259	7118	30.8944	8455	34.0111	7563	40.6233	8573	40.6315	10059	38.5205	8175	44.8451	9852	21.323	4604	22.658	5277	57.267	11981.3	29.609	6577.67	0.0963587	-0.217618	normal	1.46638e-74	-1.13556	down	4.00878e-48	-0.858441	normal	0.000573905	-1.35058	down	1.87616e-25	-0.925008	normal
BGIOSGA033482	0.236306	26	0.417877	43	0.690881	76	0.138782	17	0.549361	64	0.20153	22	1.53686	170	0.88549	123	0.832327	94	0.344825	37	0.36708	47	0.127246	14	0.534086	60	0.409606	45	0.920904	109	0.448	48.333	0.622	71.333	0.829264	-0.304916	normal	0.14743	0.88713	normal	0.297269	-0.776796	normal	0.999987	0.000850696	normal	0.0308933	1.40725	up
BGIOSGA011766	0.276818	113	0.456713	106	0.457361	160	0.384535	113	0.419289	140	0.303496	82	0.371095	123	0.400363	164	0.539563	151	0.623545	246	0.813735	253	0.961541	252	1.58844	550	1.5214	425	1.47793	475	0.397	126.333	1.529	483.333	0.82043	-0.288861	normal	0.618237	-0.280177	normal	0.099464	0.538649	normal	7.92513e-08	1.34442	up	0.935274	0.0705243	normal
BGIOSGA011007	0.424846	56	0	0	0	0	0.090806	13	0.555901	79	0.137884	18	0.198376	27	0.145268	25	0	0	0	0	0.279564	44	0.05774	8	0	0	0	0	0	0	0.142	18.667	0	0	0.955695	0.0404581	normal	0.938036	-0.125055	normal	0.934532	-0.0604939	normal	0.216496	-1.23857	normal	0.562669	-0.865997	normal
BGIOSGA025023	2.83552	279	3.31591	307	3.91115	385	6.83502	711	6.3575	687	8.47739	840	4.10759	445	4.18338	520	3.78994	421	3.97657	395	3.82966	463	2.99771	306	3.93133	445	4.81641	474	4.5146	544	3.354	323.667	4.421	487.667	8.57355e-07	0.930224	normal	0.969812	0.0154655	normal	0.658389	-0.17039	normal	0.953597	0.0284509	normal	4.22964e-09	-0.992206	normal
BGIOSGA017554	4.79071	893	5.52061	826	6.82373	1121	3.88959	725	5.01002	885	6.30616	947	2.62637	519	2.38555	527	2.32492	449	8.11712	1319	8.5594	1544	8.28049	1273	10.273	1833	9.55241	1610	11.7854	1952	5.712	946.667	10.537	1798.33	0.228049	-0.327611	normal	8.91224e-19	-1.4054	down	0.654401	0.109679	normal	0.0147482	0.360981	normal	2.23503e-08	-1.0651	down
BGIOSGA003708	0	0	0.084629	3	0.013397	1	0.59219	24	0.30496	13	0.290107	11	0.047282	2	0	0	0.019386	1	0	0	0.064371	3	0.197335	8	0.105122	5	0.053487	3	0.140829	6	0.033	1.333	0.1	4.667	0.226386	0.550651	normal	0.901378	-0.21429	normal	0.824527	0.193776	normal	0.750606	0.449711	normal	0.00899634	-2.37468	down
BGIOSGA018395	3.38369	369	3.48407	359	5.24674	582	4.0416	474	2.88933	338	4.71543	507	1.72054	194	1.30053	184	1.20452	138	3.27501	356	2.93251	374	3.48701	381	2.5656	291	2.10559	234	2.14576	258	4.038	436.667	2.272	261	0.829264	-0.159999	normal	4.98208e-12	-1.79139	down	0.0095259	-0.635164	normal	1.81762e-07	-1.26757	down	2.91674e-09	-1.61134	down
Oryza_sativa_newGene_10727	0.753406	215	1.38702	374	0.699121	203	1.0366	318	2.21291	678	1.51368	426	0.804243	237	1.3497	498	2.31422	694	2.80737	798	2.40964	804	2.26345	647	1.64493	487	2.89393	842	2.25387	707	0.947	264	2.264	678.667	0.388081	0.483089	normal	0.652453	0.317113	normal	0.000292112	1.00918	up	0.0437328	0.754143	normal	0.697917	-0.290765	normal
BGIOSGA009024	0.075946	13	0.280057	43	0.16141	27	0.076969	14	0.147389	26	0.472403	75	0.080121	14	0.088646	19	0.218352	37	0.31896	51	0.53419	101	0.398007	48	0.80556	134	0.730365	120	0.508732	90	0.172	27.667	0.682	114.667	0.945642	0.101735	normal	0.625628	-0.622714	normal	0.428482	0.631389	normal	0.0259331	1.31511	up	0.513782	-0.790139	normal
BGIOSGA011610	0	0	0	0	0	0	0.088819	8	0.382619	35	0.049893	5	0	0	0.019012	3	0	0	0	0	0	0	0.049036	5	0	0	0	0	0	0	0	0	0	0	0.174988	0.525857	normal	0.668894	0.467473	normal	0.658389	0.242744	normal	--	--	--	0.0437373	-1.99255	down
BGIOSGA010638	3.58594	840	4.09394	866	3.87584	903	3.19884	804	2.55432	745	3.36829	786	2.23525	525	1.65345	548	2.33405	563	2.66867	682	2.49841	747	3.24736	781	2.42669	662	3.12669	721	2.44241	703	3.852	869.667	2.665	695.333	0.0382833	-0.351973	normal	3.34503e-15	-1.16014	down	3.71797e-06	-0.661364	normal	9.11998e-12	-0.882199	normal	1.22735e-06	-0.806385	normal
BGIOSGA002113	19.0222	1050	20.7504	1082	25.799	1448	27.3859	1625	24.5293	1452	40.7716	2215	70.9715	4033	73.1912	5217	85.2746	4939	61.1428	3361	65.4606	4221	58.8452	3253	73.4616	4204	76.1344	4281	75.0819	4554	21.857	1193.33	74.893	4346.33	0.283324	0.338827	normal	5.51294e-37	1.48384	up	9.86604e-24	1.15304	up	1.12204e-31	1.29839	up	2.38341e-10	1.09887	up
BGIOSGA018038	59.0049	7790	61.3572	7653	60.3922	8111	54.1769	7688	52.4082	7421	54.2789	7056	38.3131	5210	37.0397	6318	39.4538	5468	31.2467	4110	32.0129	4940	33.1745	4388	33.6016	4601	36.1243	4861	34.3404	4984	60.251	7851.33	34.689	4815.33	0.00203929	-0.289249	normal	2.87117e-60	-0.97332	normal	1.18699e-86	-1.24236	down	4.69981e-93	-1.26932	down	1.14101e-19	-0.692057	normal
BGIOSGA029228	1.34229	214	0.377215	117	0.984845	203	0.501097	200	0.43516	144	0.452063	160	0.956692	376	0.820018	459	3.21713	647	1.0317	424	1.21863	516	0.954772	373	1.8755	812	2.27787	998	1.7112	800	0.901	178	1.955	870	0.829264	-0.227421	normal	0.00464507	0.95974	normal	0.00393041	0.823005	normal	3.9499e-11	1.6878	up	9.58849e-05	1.21757	up
BGIOSGA006839	45.6845	15302	47.8456	15142	49.1197	16737	74.1501	26698	74.2967	26692	81.7187	26953	321.051	110762	323.573	140029	327.896	115302	188.648	62955	194.203	76024	186.215	62491	203.541	70712	183.679	62707	208.39	76737	47.55	15727	198.537	70052	3.80711e-17	0.558312	normal	0	2.44945	up	5.48937e-279	1.65454	up	3.42212e-149	1.58519	up	2.68038e-248	1.87173	up
BGIOSGA028585	17.7122	3095	15.2585	2578	18.1741	3121	8.22079	1673	10.7853	1912	12.3148	2203	2.97242	509	2.76638	611	3.24514	524	11.61	1979	10.2971	2044	10.9513	1834	6.21355	1294	7.00028	1143	7.99475	1507	17.048	2931.33	7.07	1314.67	1.02995e-07	-0.770872	normal	6.48175e-172	-2.91135	down	1.17097e-24	-1.01053	down	2.77189e-51	-1.71544	down	1.62327e-46	-2.10925	down
BGIOSGA026345	2.30888	635	2.71177	650	2.08799	583	1.27685	371	1.16314	283	1.58533	382	0.805858	347	1.03894	538	1.27887	533	1.43606	407	1.40666	433	1.08511	364	1.72695	448	1.3223	451	1.19001	460	2.37	622.667	1.413	453	1.28802e-06	-0.970522	normal	1.02885e-05	-0.900825	normal	2.03926e-10	-1.05323	down	4.91229e-10	-1.01794	down	0.775694	0.134032	normal
BGIOSGA017824	0.377673	42	0.880596	66	0.990173	92	0.30919	29	0.414137	50	0.625425	55	0.29822	31	0.137641	18	0.183983	22	0.274249	29	0.442194	51	0.387188	39	0.818386	81	0.671752	68	0.593287	71	0.749	66.667	0.694	73.333	0.563356	-0.469578	normal	0.00180107	-1.78068	down	0.0544413	-1.01135	normal	0.669567	-0.384206	normal	0.167467	-1.03562	normal
BGIOSGA031758	0.091219	5	0.164039	9	0.75983	41	0.319974	19	0.366053	21	0.202174	11	0.003814	1	0.263077	18	0.10157	6	0.226421	12	0.371015	23	0.947996	50	1.82319	100	0.581084	32	0.945982	55	0.338	18.333	1.117	62.333	0.95591	-0.0807129	normal	0.371005	-1.15895	normal	0.894544	0.157492	normal	0.363824	0.94375	normal	0.463178	-0.960802	normal
BGIOSGA030635	0.551291	42	0.60159	43	0.599271	46	0.653143	53	0.702141	57	0.554622	42	4.4462	345	2.56731	250	2.44804	194	1.10908	84	0.89524	79	0.520257	40	0.981916	77	0.808914	63	1.01639	85	0.584	43.667	0.936	75	0.994745	0.00632914	normal	4.72748e-08	2.0253	up	0.832832	0.164047	normal	0.806036	0.196416	normal	1.98372e-07	1.97426	up
BGIOSGA004375	0.38868	104	0.585007	141	0.429101	119	0.463346	120	0.329694	96	0.196491	49	0.166444	42	0.05567	22	0.124986	37	0.163143	45	0.060183	19	0.156414	38	0.199769	52	0.261163	68	0.171595	52	0.468	121.333	0.211	57.333	0.495655	-0.470232	normal	1.00362e-06	-2.18329	down	5.77922e-06	-1.95211	down	4.00205e-05	-1.55764	down	0.013739	-1.47046	down
BGIOSGA033920	0	0	0	0	0.005462	1	0.039904	6	0	0	0	0	0.114281	17	0.103261	19	0.129998	20	0	0	0.025448	5	0.014498	3	0.028808	5	0.017733	3	0	0	0.002	0.333	0.016	2.667	0.894056	0.0496053	normal	0.00427328	2.83758	up	0.688642	0.253665	normal	0.728976	0.370975	normal	0.196146	1.45444	normal
BGIOSGA023897	1.88119	419	2.28989	469	1.87741	428	2.22803	582	1.34522	331	1.85042	424	4.61716	1084	5.14356	1380	4.30565	1012	2.80487	655	3.41269	890	3.56894	764	3.6559	834	3.84767	866	2.74338	672	2.016	438.667	3.416	790.667	0.829264	-0.164446	normal	3.77396e-09	0.883654	normal	0.0675376	0.362578	normal	0.310258	0.281871	normal	5.65462e-06	1.044	up
BGIOSGA009095	54.606	23663	55.1335	22761	57.6419	25237	63.5686	29269	63.0355	28723	65.1929	27037	52.1599	22632	51.5473	28069	52.7092	23412	90.0479	38325	86.0345	42429	85.0909	36395	148.58	65289	146.992	64332	143.78	67293	55.794	23887	146.451	65638	0.850077	0.0416668	normal	1.53265e-23	-0.455481	normal	7.32371e-08	0.274338	normal	5.43055e-105	0.892493	normal	1.83232e-14	-0.509793	normal
BGIOSGA006162	0.502763	20	1.02171	38	4.73484	189	4.85262	204	1.08776	46	6.39373	247	40.2402	1620	8.45429	427	35.8239	1470	2.93673	115	6.43392	294	1.63467	64	4.67741	190	2.984	119	0.769306	34	2.086	82.333	2.81	114.333	0.79178	0.35648	normal	0.00389233	2.56375	up	0.67358	0.365895	normal	0.991596	-0.0191625	normal	0.0164627	1.95256	up
BGIOSGA005663	4.98705	706	5.25194	697	6.3056	893	5.02703	803	6.04941	903	6.16492	855	12.8516	1838	12.0365	2133	10.5043	1535	19.9777	2809	21.345	3547	20.4674	2958	83.8546	12173	78.9898	11346	81.0138	12422	5.515	765.333	81.286	11980.3	0.951327	-0.0400333	normal	5.37929e-08	0.757425	normal	8.21671e-51	1.5739	up	0	3.39641	up	5.40486e-08	0.78468	normal
BGIOSGA033433	0.26559	24	0.406086	35	0.339666	32	0.057563	6	0.177148	18	0.204256	19	0.672239	63	0.87772	103	0.42999	41	0.550578	50	0.343094	37	0.35351	32	0.546408	52	0.7652	71	0.615789	62	0.337	30.333	0.642	61.667	0.426895	-0.546655	normal	0.464675	0.598147	normal	0.972291	-0.0326572	normal	0.681648	0.414639	normal	0.0182829	1.62208	up
BGIOSGA026857	0.332698	46	0.209531	28	0.433525	61	0.281264	42	0.23766	36	0.293181	40	0.185006	27	0.172201	31	0.196478	29	0.099066	14	0.340629	55	0.255083	36	0.096549	14	0.04293	7	0.145935	23	0.325	45	0.095	14.667	0.829264	-0.233213	normal	0.119515	-1.02303	normal	0.437452	-0.634927	normal	0.00609764	-1.81855	down	0.384091	-0.673527	normal
BGIOSGA013566	0.016757	1	0.016574	1	0.016215	1	0.014732	1	0.014089	1	0.016697	1	0.014759	1	0.010841	1	0.012956	1	0.014746	1	0.012106	1	0.013238	1	2.54868	137	0.01479	1	0.013595	1	0.017	1	0.859	46.333	0.991128	-0.0123914	normal	0.933641	-0.161402	normal	0.937253	-0.0755176	normal	0.0348398	1.98266	up	0.964671	-0.0873484	normal
BGIOSGA004393	55.3586	6236	55.0571	5859	59.1516	6778	78.2485	9474	76.8414	9284	79.4499	8812	27.7523	3220	26.4673	3852	28.356	3354	78.603	8821	75.9837	10003	72.4186	8173	52.191	6098	54.2852	6233	49.6177	6145	56.522	6291	52.031	6158.67	0.0001298	0.338347	normal	5.50612e-97	-1.35535	down	0.419824	0.0810977	normal	1.82972e-19	-0.592987	normal	3.132e-115	-1.70899	down
BGIOSGA015789	4.81905	1113	4.69136	1024	5.82636	1369	5.21439	1294	4.91547	1218	6.50159	1478	1.61121	384	2.17376	649	2.00169	486	5.13575	1182	5.04753	1362	4.80634	1112	4.02005	963	0.147632	35	3.9871	1012	5.112	1168.67	2.718	670	0.991128	-0.0120854	normal	9.97659e-28	-1.70796	down	0.00694505	-0.36776	normal	0.482597	-0.902479	normal	2.35446e-24	-1.70221	down
BGIOSGA027221	0.508528	169	1.01737	341	0.389822	146	0.188257	75	0.51615	201	0.750577	261	0.204083	81	0.314703	145	0.289376	104	0.409203	148	0.448127	162	0.35061	132	0.476353	173	0.254781	90	0.498349	184	0.639	218.667	0.41	149	0.829264	-0.321416	normal	0.000440458	-1.46264	down	0.0216949	-0.933149	normal	0.02726	-1.06337	down	0.0983179	-0.952304	normal
BGIOSGA034001	2.07118	723	1.86117	614	1.57386	559	2.32793	873	2.08412	780	2.32027	797	5.29467	1902	5.72362	2579	5.49254	2011	3.8695	1345	3.5488	1447	4.12178	1441	3.9611	1433	3.71322	1320	3.3516	1285	1.835	632	3.675	1346	0.829264	0.147651	normal	3.61e-18	1.25173	up	1.43831e-05	0.710829	normal	0.0049995	0.515125	normal	1.73993e-22	1.083	up
BGIOSGA006422	1.5767	72	0.806037	35	1.29828	60	2.14212	105	1.58236	77	1.03332	47	1.4073	66	1.84378	108	1.5001	72	3.27919	149	3.59257	191	3.5907	164	4.38022	206	3.97617	184	4.44662	222	1.227	55.667	4.268	204	0.891631	0.155907	normal	0.967704	0.0379741	normal	0.00754014	1.05602	up	0.00171098	1.23802	up	0.820154	-0.207212	normal
BGIOSGA026327	0.588307	106	0.671635	114	0.476443	87	0.38307	74	0.695416	134	0.791118	140	0.345088	64	0.385342	90	0.516811	98	0.254775	46	0.447228	94	0.287766	52	0.506734	95	0.288055	53	0.296307	59	0.579	102.333	0.364	69	0.991128	-0.0217113	normal	0.0873734	-0.763936	normal	0.0171602	-1.02638	down	0.0207319	-1.06487	down	0.179169	-0.729161	normal
BGIOSGA019934	10.9221	1625	10.1878	1432	12.1515	1839	17.285	2764	17.7452	2832	21.3215	3124	47.4022	7263	43.7897	8417	43.8365	6846	24.0245	3561	25.8481	4494	23.7638	3542	16.528	2551	13.3819	2029	16.0892	2632	11.087	1632	15.333	2404	7.6833e-07	0.612434	normal	5.75218e-85	1.6991	up	4.52949e-17	0.802695	normal	0.983764	-0.0062579	normal	1.57721e-27	1.05463	up
BGIOSGA037162	2.34051	74	3.55671	105	2.7695	88	1.97933	67	2.19124	74	3.30324	102	7.58923	244	4.91733	199	8.17051	268	2.46818	77	2.18468	80	1.83761	58	1.58693	52	0.572093	19	1.60387	56	2.889	89	1.254	42.333	0.829264	-0.251758	normal	0.0159531	0.901458	normal	0.133118	-0.685086	normal	0.00525568	-1.48726	down	0.00148682	1.20335	up
BGIOSGA009195	93.6681	3169	89.8607	2872	108.047	3718	92.0105	3346	101.032	3666	126.851	4225	41.6915	1453	46.3897	2028	48.1585	1711	36.874	1243	42.0821	1664	36.626	1242	18.9748	666	21.9434	757	22.6049	841	97.192	3253	21.174	754.667	0.992415	0.00361395	normal	2.28966e-47	-1.41128	down	1.99499e-58	-1.65951	down	1.43365e-124	-2.65648	down	3.5129e-29	-1.42293	down
BGIOSGA005436	2.29508	1485	2.67983	1434	2.20644	1493	2.13181	1554	2.42307	1710	3.67991	1853	2.03876	1315	2.02129	1896	2.48303	1607	4.43083	2897	4.46807	3080	4.48653	2512	5.78831	3782	5.37706	3281	5.58375	3862	2.394	1470.67	5.583	3641.67	0.991128	0.00814289	normal	0.00139275	-0.383298	normal	4.91791e-07	0.504744	normal	1.85296e-15	0.737207	normal	0.00770256	-0.40325	normal
BGIOSGA037712	4.40859	675	4.19864	608	4.46033	695	5.48304	902	5.41327	889	5.37759	811	5.40175	852	4.40628	872	5.27464	848	8.11702	1238	8.40765	1504	7.79173	1195	15.4859	2458	15.0566	2349	16.2426	2733	4.356	659.333	15.595	2513.33	0.62094	0.182902	normal	0.652453	-0.113464	normal	9.72681e-06	0.549763	normal	1.0578e-39	1.35765	up	0.100567	-0.315128	normal
BGIOSGA010772	0.583656	183	0.862935	214	0.596011	197	0.875642	207	0.535826	274	0.424913	87	0.369935	122	0.376186	167	0.327674	111	0.601319	161	0.824148	240	0.474038	142	0.414508	107	0.399768	135	0.435853	146	0.681	198	0.417	129.333	0.829264	-0.19661	normal	0.000154494	-1.06401	down	0.0893271	-0.554754	normal	6.82078e-05	-1.14814	down	0.175473	-0.769474	normal
BGIOSGA006488	0.06112	14	0.051374	11	0.06519	15	0.008228	2	0.081812	19	0	0	0	0	0	0	0	0	0.009509	3	0	0	0.00877	2	0.025312	6	0.009295	3	0	0	0.059	13.333	0.012	3	0.829264	-0.189244	normal	0.000435856	-3.42246	down	0.0431683	-1.48867	down	0.122051	-1.54837	normal	0.34363	-1.06186	normal
BGIOSGA014274	1.62396	47	1.55034	43	2.23692	66	2.80801	88	2.23686	70	5.07713	145	1.35589	41	0.871962	33	1.07972	33	1.50639	44	2.54025	86	2.0482	60	1.45169	44	1.19717	36	1.6686	54	1.804	52	1.439	44.667	0.441167	0.511458	normal	0.115254	-0.946609	normal	0.857818	-0.138271	normal	0.260161	-0.713801	normal	0.000956592	-1.64248	down
BGIOSGA006753	0.824017	92	0.698151	74	1.01476	115	0.785503	94	1.08359	130	1.05236	116	2.55865	293	3.3105	475	2.83148	330	2.90308	322	3.80848	495	2.93282	327	5.23336	603	5.17985	586	4.48651	548	0.846	93.667	4.967	579	0.966781	0.0610991	normal	2.01928e-07	1.42188	up	1.38011e-08	1.50892	up	1.58398e-18	2.02532	up	1.16956e-06	1.32507	up
BGIOSGA010415	1.87144	72	1.17193	43	1.97232	77	2.02754	84	1.683	69	1.90832	72	0.642216	26	0.206367	11	0.621234	25	1.3257	51	1.78903	80	0.879293	34	0.524814	21	0.578209	23	0.182261	8	1.672	64	0.428	17.333	0.991128	0.0214486	normal	0.00189099	-1.87181	down	0.384623	-0.575231	normal	0.000361431	-2.09413	down	0.000907078	-1.87854	down
BGIOSGA034341	0.201965	77	0.226891	74	0.199627	77	0.357446	135	0.264791	103	0.23833	95	0.643782	235	0.633	303	0.502826	192	0.58753	220	0.512685	212	0.446175	179	0.693583	257	0.683797	260	0.416264	173	0.209	76	0.598	230	0.829264	0.263176	normal	0.000224704	1.13606	up	0.00276322	0.933933	normal	0.00613483	0.99317	normal	0.0206845	0.786452	normal
Oryza_sativa_newGene_33514	0.285288	104	0.24177	61	0.396983	87	0.424167	121	0.553458	163	0.445611	151	0.24398	72	0.195221	82	0.358665	96	0.184787	51	0.310952	112	0.476882	117	0.612478	160	0.466294	156	0.517298	185	0.308	84	0.532	167	0.462611	0.449392	normal	0.435162	-0.480964	normal	0.694119	-0.25246	normal	0.465858	0.40538	normal	0.00467116	-1.05472	down
BGIOSGA027932	0.35767	78	0.440441	98	0.279703	58	0.271096	62	0.347813	96	0.477273	103	0.45483	118	0.382761	109	0.488391	110	0.495919	114	0.549499	145	0.715646	151	1.44166	328	1.38214	286	1.50096	339	0.359	78	1.442	317.667	0.983539	-0.0401665	normal	0.976401	0.0237224	normal	0.612393	0.332497	normal	1.77928e-05	1.39024	up	0.946988	0.0661303	normal
BGIOSGA006858	1.87192	992	1.7447	983	1.58064	898	3.17449	1897	3.13195	1914	3.73238	2021	4.05439	2296	5.11069	3544	4.78538	2747	4.23979	2307	4.08229	2689	4.63023	2437	4.97718	2819	5.19315	2822	4.7032	2879	1.732	957.667	4.958	2840	3.86433e-09	0.781885	normal	8.56297e-17	1.05423	up	2.79361e-16	0.924794	normal	6.12268e-19	0.993902	normal	0.133936	0.232919	normal
BGIOSGA012064	0.740412	192	1.00932	183	1.03357	224	0.35375	104	0.688122	155	0.580601	160	0.403687	117	0.381305	137	0.429327	129	0.68061	171	0.805396	182	0.828093	176	0.648693	139	0.734928	217	0.711633	193	0.928	199.667	0.698	183	0.104892	-0.596271	normal	2.48987e-05	-1.12058	down	0.0340696	-0.585163	normal	0.0456087	-0.665112	normal	0.421004	-0.421721	normal
BGIOSGA035902	0.192734	10	0.391652	18	0.465704	23	0.040405	3	0.349253	18	1.05235	50	0.321932	16	0.191522	12	0.261422	14	0.76459	37	0.882105	50	0.748495	36	0.456078	23	0.266747	13	0.285899	15	0.35	17	0.336	17	0.953398	0.0831864	normal	0.647739	-0.619993	normal	0.424098	0.64938	normal	0.711945	-0.436229	normal	0.639486	-0.728478	normal
Oryza_sativa_newGene_11482	6.2919	2945	6.951	3046	6.00648	2837	8.02685	4035	8.23368	4108	7.10154	3252	31.7196	15159	22.7312	13687	32.9985	16092	9.58972	4437	10.0459	5427	9.79717	4610	7.37557	3560	6.93764	3327	7.3812	3759	6.416	2942.67	7.231	3548.67	0.717083	0.153271	normal	1.35706e-48	1.8515	up	0.0066589	0.271213	normal	0.00349052	-0.299154	normal	7.76079e-27	1.67288	up
BGIOSGA029364	0.13864	12	0.337837	28	0.180484	16	0.015527	2	0.020503	2	0	0	0	0	0.025407	3	0	0	0	0	0	0	0	0	0	0	0	0	0	0	0.219	18.667	0	0	0.0545058	-0.771669	normal	0.00166267	-2.99621	down	0.000185733	-2.45932	down	4.96784e-05	-3.35717	down	0.92591	-0.141274	normal
BGIOSGA000437	1.2675	144	1.44513	155	1.69628	196	1.88605	230	1.45508	177	2.05862	230	1.80656	211	1.51008	222	1.59198	190	1.47316	167	2.08876	277	1.85849	211	1.18382	140	0.675425	78	1.01157	126	1.47	165	0.957	114.667	0.840396	0.140709	normal	0.713981	-0.157414	normal	0.949136	-0.0352384	normal	0.0039467	-1.04239	down	0.431887	-0.328744	normal
BGIOSGA019635	8.98561	1349	9.67196	1372	9.136	1395	9.85375	1590	9.94346	1601	9.38016	1387	5.04265	780	6.20038	1203	5.50164	867	5.83431	873	5.93864	1042	6.81212	1025	5.66538	882	5.63821	863	5.42822	896	9.265	1372	5.577	880.333	0.909733	-0.051265	normal	3.75687e-17	-1.04398	down	1.91652e-14	-0.910956	normal	1.49451e-30	-1.20151	down	9.38728e-13	-1.00138	down
BGIOSGA004259	19.439	8608	20.0761	8258	20.0674	8746	19.433	9143	18.066	8624	17.1061	7421	13.466	6014	13.429	7363	13.7332	6218	3.93182	1753	3.49321	1822	3.57456	1646	1.70346	818	1.80632	831	2.22774	1082	19.861	8537.33	1.913	910.333	0.155604	-0.225055	normal	7.00063e-51	-0.89021	normal	0	-2.71782	down	0	-3.78449	down	3.79417e-11	-0.670792	normal
BGIOSGA000571	2.66426	596	2.72555	576	3.13055	713	2.20108	530	2.78144	668	3.72341	820	3.68976	850	3.59618	1040	3.99084	937	5.01991	1119	4.85481	1269	4.7324	1061	8.50012	1972	7.46229	1701	8.33629	2050	2.84	628.333	8.1	1907.67	0.88841	-0.092409	normal	0.698714	0.0852333	normal	0.00142652	0.434413	normal	2.34708e-17	1.03163	up	0.697917	0.171961	normal
BGIOSGA001631	20.0671	1496	21.7944	1537	24.7971	1881	29.7843	2393	29.2296	2338	22.7423	1670	54.183	4161	52.4716	5379	59.0702	4626	13.6335	1013	14.4592	1260	16.0115	1196	16.6581	1295	14.5003	1102	17.0257	1397	22.22	1638	16.061	1264.67	0.783902	0.169611	normal	2.31417e-31	1.02319	up	9.79549e-15	-0.924194	normal	1.39329e-14	-0.932238	normal	8.25202e-08	0.826218	normal
BGIOSGA017909	38.7378	3142	40.2803	3069	40.8996	3449	19.4488	1485	16.1853	1461	23.9998	1926	4.61153	359	2.90355	335	4.70437	404	6.69042	552	10.8454	960	7.07241	561	1.1366	88	0.417579	37	1.04283	61	39.973	3220	0.866	62	1.70582e-17	-1.14075	down	2.97942e-161	-3.60397	down	1.02467e-72	-2.63281	down	7.08329e-240	-6.16983	down	1.07772e-34	-2.40643	down
BGIOSGA004615	0.214034	28	0.124617	16	0.173861	24	0.124929	18	0.218619	31	0.118935	16	1.94269	262	1.69907	287	1.92	264	0.118225	16	0.219338	34	0.093513	13	0.072114	10	0.084006	12	0.045451	7	0.171	22.667	0.067	9.667	0.931858	-0.121917	normal	9.7242e-18	2.96959	up	0.658389	-0.420514	normal	0.0777239	-1.40894	normal	2.36379e-18	3.16018	up
BGIOSGA002726	0.124934	133	0.076745	72	0.09661	105	0.137584	107	0.188134	210	0.251318	235	1.29253	864	2.23013	1609	1.5911	958	0.162653	95	0.218203	211	0.126211	131	0.52316	322	0.711332	415	0.380679	265	0.099	103.333	0.538	334	0.530397	0.449943	normal	7.62216e-31	2.88074	up	0.963248	0.0342497	normal	0.00320585	1.08366	up	2.72461e-13	2.21098	up
BGIOSGA004216	0.843306	265	0.576259	169	0.213382	69	1.98883	593	4.99202	1439	0.332756	103	0.261054	85	7.23854	2276	10.0385	2548	0.471751	149	0.265192	99	0.379527	118	0.571829	189	3.25126	910	2.54022	772	0.544	167.667	2.121	623.667	0.485281	0.456911	normal	0.0777266	1.84982	normal	0.168187	-0.775125	normal	0.291654	1.01268	normal	0.764043	0.476061	normal
BGIOSGA020266	2.84705	319	1.62507	207	1.89049	268	2.49172	317	3.20126	375	5.64159	628	18.3141	2039	16.4613	2446	15.6204	1901	2.02393	254	1.67935	222	1.36263	211	1.89847	258	2.6118	302	1.88888	282	2.121	264.667	2.133	280.667	0.422641	0.431516	normal	9.51714e-53	2.48237	up	0.0424243	-0.608692	normal	0.149092	-0.467465	normal	3.62251e-15	1.91444	up
BGIOSGA019114	1.65759	390	1.86273	427	2.05088	545	2.3637	644	2.45864	606	2.07406	538	3.48662	922	4.30898	1368	4.01264	1083	4.01246	974	4.69288	1292	4.18911	993	10.637	2797	14.3616	3527	11.7312	3178	1.857	454	12.243	3167.33	0.810625	0.179476	normal	1.15828e-06	0.794569	normal	4.22795e-07	0.8093	normal	5.79515e-53	2.22428	up	0.00026848	0.589742	normal
BGIOSGA008404	4.17835	2130	3.28653	1081	3.33622	1289	6.87695	4028	5.49437	3062	6.34971	3054	5.80603	3209	5.5334	3566	3.85194	1400	9.69164	5685	8.25209	5324	7.29692	3852	8.02177	4488	6.32899	2929	5.33499	2266	3.6	1500	6.562	3227.67	0.000616738	0.848764	normal	0.681808	0.318776	normal	0.00205925	1.17282	up	0.501029	0.498198	normal	0.292537	-0.595614	normal
BGIOSGA018835	3.92856	124	4.22839	126	4.13156	133	3.86302	131	2.95527	100	5.14058	160	0.89103	29	1.12087	46	1.7303	58	3.89209	123	4.6706	173	2.87793	91	1.27891	42	1.21187	39	1.13296	40	4.096	127.667	1.208	40.333	0.870353	-0.141239	normal	8.20167e-07	-1.93866	down	0.385279	-0.40812	normal	5.70346e-10	-2.12193	down	6.92729e-05	-1.73815	down
BGIOSGA011010	0.054088	9	0.07852	17	0.194194	34	0.100415	19	0.174731	39	0.535946	97	0.162965	28	0.104066	31	0.093919	23	0.861331	134	0.759231	192	0.651064	107	0.401952	87	0.517584	102	0.490509	89	0.109	20	0.47	92.667	0.576127	0.465102	normal	0.987045	-0.0235222	normal	1.48552e-05	2.03473	up	0.0162887	1.45865	up	0.245979	-1.0216	normal
BGIOSGA018146	0.424257	52	0.802955	93	0.446523	56	0.158708	21	0.226274	30	0.219536	27	0.030577	4	0.092762	15	0.05779	8	0.047349	6	0.104599	15	0.127448	16	0.017793	3	0.145803	19	0.098067	14	0.558	67	0.087	12	0.0282851	-0.946724	normal	2.92462e-07	-3.06243	down	9.17682e-06	-2.29358	down	8.38528e-05	-2.51313	down	0.068654	-1.49686	normal
BGIOSGA033953	0.325792	29	0.166406	14	0.202345	19	0.164522	16	0.419685	40	0.203247	18	0.124447	12	0.099325	12	0.09433	9	0.298997	27	0.516525	54	0.236357	21	0.521301	48	0.42284	38	0.538637	53	0.232	20.667	0.494	46.333	0.991128	0.0207401	normal	0.201779	-1.17599	normal	0.852705	0.185723	normal	0.649978	0.511587	normal	0.200582	-1.16921	normal
BGIOSGA004624	0.346589	28	0.482011	36	0.76966	62	0.011822	1	0.010387	1	0.019498	2	0.005324	1	0.864132	88	0.942667	78	0.046477	4	0.82363	76	0	0	0.005287	1	1.80376	144	1.85502	160	0.533	42	1.221	101.667	1.41117e-05	-1.56673	down	0.948819	-0.108381	normal	0.606095	-0.593172	normal	0.707987	0.496066	normal	0.00186201	2.74079	up
BGIOSGA017904	0.064231	9	0.037103	5	0.08638	13	6.1975	915	6.33412	933	2.04092	276	0.129914	19	0.139153	25	0	0	0.010346	2	0	0	0	0	0.045418	7	0.125653	18	0.034395	6	0.063	9	0.068	10.333	7.63947e-34	3.71562	up	0.953666	0.113666	normal	0.111595	-1.1948	normal	0.892365	-0.222808	normal	0.000682735	-2.98354	down
BGIOSGA022709	0.048457	12	0.056463	13	0.01748	5	0.008271	3	0.049681	13	0.027088	7	0.017264	5	0.031192	10	0	0	0	0	0	0	0	0	0.064834	16	0	0	0	0	0.041	10	0.022	5.333	0.878943	-0.148955	normal	0.51602	-0.987221	normal	0.0202238	-1.60454	down	0.681648	-0.605966	normal	0.746309	-0.504366	normal
BGIOSGA026529	0.060375	6	0.171785	15	0.163436	15	0.242108	23	0.175118	17	0.049116	5	0.697212	63	0.460809	52	0.577495	53	0.197008	17	0.445226	45	0.54121	47	0.478323	43	0.403098	36	0.625843	60	0.132	12	0.502	46.333	0.986906	0.0362312	normal	0.0256345	1.53853	up	0.332345	0.810413	normal	0.144126	1.14138	normal	0.0782286	1.34319	normal
BGIOSGA016562	0.214363	35	0.14098	22	0.011551	2	0.252137	44	0.498053	86	0.306833	49	0.790424	130	0.619569	128	0.522208	88	0.638143	102	0.739404	138	0.024691	4	1.02289	170	0.956778	156	1.19907	211	0.122	19.667	1.06	179	0.515949	0.485554	normal	0.022127	1.72316	up	0.35348	0.854095	normal	0.00120401	2.12824	up	0.377595	0.595333	normal
BGIOSGA036365	0.011195	4	0.01289	4	0.021102	7	0.029683	11	0.011706	5	0.069958	23	0.066961	23	0.175526	74	0.036256	13	0.123383	40	0.073372	28	0.197275	65	0.094688	32	0.090004	30	0.160616	58	0.015	5	0.115	40	0.829264	0.284678	normal	0.0486384	1.79082	up	0.00278895	1.87568	up	0.0116848	1.88653	up	0.535215	0.812538	normal
BGIOSGA002172	6.52875	719	6.48003	674	7.06047	791	7.83402	927	8.02027	947	9.42761	1022	15.171	1719	18.0231	2562	17.5341	2026	9.0214	989	9.93697	1278	9.3048	1026	7.18703	821	6.72427	754	6.25582	757	6.69	728	6.722	777.333	0.516072	0.196215	normal	2.78324e-18	1.01383	up	0.435179	0.152857	normal	0.00135417	-0.465235	normal	5.01197e-10	0.796024	normal
BGIOSGA036032	5.37561	1492	5.97857	1568	6.39302	1805	7.75388	2313	7.90399	2353	10.4669	2860	15.2156	4349	16.2129	5813	17.068	4973	19.3547	5351	20.1899	6548	20.4178	5677	24.7545	7125	26.0117	7357	24.0909	7350	5.916	1621.67	24.952	7277.33	0.0103405	0.41158	normal	1.20068e-41	1.13008	up	6.50458e-71	1.41236	up	5.20741e-95	1.59916	up	2.99258e-08	0.6883	normal
BGIOSGA024706	0	0	0	0	0	0	0	0	0	0	0	0	0	0	0.345768	88	0	0	0.36858	72	0	0	0	0	0	0	0.518033	104	0.106331	23	0	0	0.208	42.333	--	--	--	0.134238	1.72032	normal	0.658389	0.282132	normal	0.0165218	2.17905	up	0.293838	1.1506	normal
Oryza_sativa_newGene_29703	2.363	696	2.31927	645	2.88469	864	2.38477	755	2.5743	813	2.48682	721	1.16352	353	1.53222	583	1.42035	439	2.45966	722	2.20214	758	1.6405	484	2.15011	657	1.74198	523	2.36446	765	2.522	735	2.086	648.333	0.829264	-0.138056	normal	8.12716e-12	-1.18397	down	0.00389267	-0.588275	normal	8.01765e-05	-0.737104	normal	2.79784e-09	-1.04971	down
BGIOSGA016359	10.2054	2055	8.42403	1577	12.6267	2734	15.2196	3417	14.3312	3340	9.02851	1805	3.87316	817	5.78538	1585	5.36301	1132	4.34492	914	4.80113	1179	3.81167	744	2.46801	538	3.5604	710	2.77931	642	10.419	2122	2.936	630	0.829264	0.204857	normal	1.83442e-12	-1.35075	down	1.5794e-19	-1.56794	down	9.19306e-36	-2.27297	down	3.43592e-10	-1.57298	down
BGIOSGA033171	0.063939	11	0	0	0.050281	9	0.011896	3	0.023845	5	0.018831	3	0.169178	28	0.469931	97	0.186444	32	0.04304	7	0.152269	29	0.012763	3	0.094688	16	0.014679	3	0.023263	5	0.038	6.667	0.044	8	0.838657	-0.139542	normal	0.0507812	1.83229	normal	0.870068	0.187937	normal	0.941919	-0.139173	normal	0.000289368	2.64518	up
BGIOSGA012828	19.3083	1465	18.7914	1347	24.4887	1890	16.6088	1355	18.0132	1466	27.7378	2072	39.4168	3080	39.7786	3899	41.1426	3277	50.8009	3840	51.1513	4535	42.7831	3252	58.2111	4580	57.6792	4460	57.942	4833	20.863	1567.33	57.944	4624.33	0.829264	-0.128357	normal	2.64268e-08	0.624151	normal	1.27731e-12	0.86335	normal	1.74423e-20	0.996455	normal	4.78037e-05	0.744485	normal
BGIOSGA033182	13.291	1004	14.3126	1022	18.3797	1413	12.2368	994	11.4709	930	13.0922	974	93.9055	7306	89.5807	8742	104.859	8315	18.7697	1413	20.3058	1793	18.9261	1433	8.14074	638	8.48424	654	11.1877	929	15.328	1146.33	9.271	740.333	0.027494	-0.422209	normal	6.86976e-99	2.32323	up	0.999061	-0.000516656	normal	1.28629e-10	-1.17894	down	1.00015e-181	2.75366	up
BGIOSGA018564	0.053038	11	0.021117	5	0.021868	5	0.523931	116	0.277657	61	0.138984	28	0	0	0.084931	23	0	0	0.018289	4	0	0	0	0	0.080053	17	0	0	0	0	0.032	7	0.027	5.667	0.00216144	1.20801	up	0.887404	-0.272577	normal	0.393325	-0.747667	normal	0.831925	-0.329993	normal	0.0279465	-2.0875	down
BGIOSGA012218	8.06099	1897	8.78882	1936	7.94146	2017	6.13371	1568	6.33147	1617	7.45258	1714	3.73569	811	2.91702	913	4.88404	874	6.35489	1368	5.07781	1428	5.26566	1238	6.41791	1438	8.55222	1509	7.7978	1502	8.264	1950	7.589	1483	0.00013834	-0.449521	normal	1.27758e-56	-1.66429	down	9.73717e-24	-0.964108	normal	1.31689e-25	-0.957298	normal	1.65721e-22	-1.21384	down
BGIOSGA009446	5.89839	471	7.20995	544	7.41462	602	5.97661	513	6.21636	533	5.97021	470	3.28129	270	2.82706	292	3.64259	306	4.75894	379	5.12788	479	5.23095	419	5.20471	431	5.728	466	3.7772	332	6.841	539	4.903	409.667	0.377775	-0.277534	normal	1.84892e-13	-1.37584	down	9.33333e-06	-0.76136	normal	2.21045e-05	-0.936347	normal	2.77406e-08	-1.09142	down
BGIOSGA000786	2.54289	806	1.55387	574	2.49573	749	5.18507	1567	3.66229	1232	4.03057	1159	1.2185	612	1.22646	740	2.0535	692	3.14376	1038	3.69755	1347	3.00559	1361	2.48965	797	3.2423	1028	1.90031	732	2.197	709.667	2.544	852.333	0.00189794	0.63946	normal	0.00273782	-0.553861	normal	0.070034	0.375739	normal	0.352612	-0.288902	normal	1.6503e-14	-1.24815	down
BGIOSGA030791	24.7694	2254	29.8543	2566	30.6426	2836	32.7125	3199	31.1882	3043	40.324	3612	167.806	15722	155.455	18270	155.676	14867	57.7607	5235	57.865	6152	56.9051	5187	76.2759	7197	72.5059	6723	78.0183	7802	28.422	2552	75.6	7240.67	0.634096	0.156746	normal	5.36479e-163	2.16942	up	2.49337e-15	0.676439	normal	1.59234e-27	0.936336	normal	1.41243e-92	1.9916	up
BGIOSGA017486	0.165077	26	0.26738	41	0.22021	36	0.342246	57	0.277052	47	0.257967	39	0.760131	124	0.379787	81	0.361188	64	0.358994	59	0.507268	101	0.795906	114	1.21764	192	0.826361	132	0.689522	119	0.218	34.333	0.911	147.667	0.885595	0.162165	normal	0.193419	0.840151	normal	0.12729	0.838725	normal	0.00160319	1.42855	up	0.462872	0.574206	normal
BGIOSGA018097	0.444188	38	0.535657	43	0.82156	71	1.12003	102	2.01742	182	1.27947	106	53.7204	4652	47.4692	5156	48.6874	4297	3.88097	326	3.3599	331	2.65743	224	6.06102	529	4.13906	355	6.07625	562	0.6	50.667	5.425	482	0.067408	0.799125	normal	9.33801e-289	5.98965	up	1.26426e-09	1.95655	up	1.5931e-16	2.57971	up	1.5077e-124	4.78585	up
BGIOSGA030567	1.0035	198	0.789534	147	1.03023	207	1.5449	327	1.3528	286	1.26127	245	7.38178	1496	8.31322	2113	9.57805	1978	5.5712	1092	5.43011	1249	4.50311	888	5.86243	1197	4.31602	866	6.1256	1325	0.941	184	5.435	1129.33	0.408305	0.37782	normal	9.30567e-66	2.81189	up	5.60715e-31	2.06427	up	7.49169e-22	2.01295	up	3.74615e-45	2.36226	up
BGIOSGA029106	2.48679	620	4.39166	1061	3.78885	922	4.05336	869	2.28854	510	3.4717	775	7.72635	1829	6.59189	1924	11.935	2967	5.20316	1165	5.51451	1349	4.59801	1066	5.4432	1284	5.58502	1296	5.09585	1363	3.556	867.667	5.375	1314.33	0.321039	-0.416494	normal	0.000722457	0.869022	normal	0.960131	0.020102	normal	0.949455	0.0314951	normal	1.37979e-06	1.31682	up
BGIOSGA022464	0.354836	38	0.431375	42	0.846723	73	0.60235	57	0.552724	45	0.221054	26	0.137994	13	0.21249	33	0.045386	7	0.397044	33	0.496184	56	0.08227	10	0.084228	9	0.396713	30	0.052901	7	0.544	51	0.178	15.333	0.829264	-0.261803	normal	0.00785515	-1.81832	down	0.255188	-0.833508	normal	0.00965846	-1.8292	down	0.0910287	-1.34629	normal
BGIOSGA007624	0.035506	8	0.075175	15	0.043072	10	0.046172	11	0.012478	3	0	0	0.046845	11	0.052611	15	0	0	0	0	0	0	0	0	0	0	0.038109	9	0.060917	15	0.051	11	0.033	8	0.829264	-0.244478	normal	0.689406	-0.582662	normal	0.0103599	-1.75836	down	0.684717	-0.584229	normal	0.916203	0.211607	normal
Oryza_sativa_newGene_5458	11892.3	760196	12229	725551	10103.7	650885	246.73	16954	330.606	22668	2.70672	172	100.321	6606	8071.77	666662	345.216	23168	10666.2	679328	10493.3	783960	9531.21	582636	46.6472	2590	8647.89	563451	0	0	11408.3	712211	2898.18	188680	0.148117	-0.561591	normal	0.0533742	-1.78654	normal	2.83891e-07	-0.504478	normal	0.692556	-0.464059	normal	0.275165	1.27373	normal
BGIOSGA006048	7.07992	1574	12.0694	2047	12.9711	1991	13.5348	2163	13.3642	2265	10.3873	1587	31.0528	4747	29.4515	5606	32.6524	5024	15.9352	2458	17.9133	3224	18.4329	2794	25.5296	3863	26.0085	4007	24.5229	3896	10.707	1870.67	25.354	3922	0.839345	-0.0987594	normal	1.24189e-17	0.949612	normal	0.43077	0.154849	normal	7.10748e-05	0.500433	normal	3.21825e-12	1.0373	up
BGIOSGA036004	7.91648	1599	6.54684	1250	8.03666	1652	8.7229	1894	7.33018	1588	7.82829	1557	2.53896	529	3.15179	823	3.30774	702	6.91538	1392	6.09699	1440	7.1575	1449	7.4324	1557	8.63797	1779	6.92897	1539	7.5	1500.33	7.666	1625	0.954211	-0.0381039	normal	1.6532e-28	-1.63103	down	0.000400564	-0.493242	normal	0.00453943	-0.441161	normal	1.20067e-25	-1.5998	down
BGIOSGA030689	0.440157	111	0.363712	87	0.271909	70	0.452027	123	0.488158	132	0.456187	113	0.324187	84	0.301571	98	0.442159	117	0.810538	203	0.583539	172	0.584028	147	0.968777	253	0.886821	228	0.768027	213	0.359	89.333	0.875	231.333	0.829264	0.186842	normal	0.652453	-0.330632	normal	0.309616	0.484104	normal	0.0437326	0.767039	normal	0.200968	-0.576679	normal
BGIOSGA004599	0.130806	62	0.186059	83	0.284156	136	0.267789	135	0.137454	69	0.152246	71	0.826427	398	0.754292	456	0.822869	404	0.326391	152	0.292616	160	0.247079	116	0.404876	197	0.34309	164	0.396848	204	0.2	93.667	0.382	188.333	0.895049	-0.148683	normal	7.02333e-08	1.63299	up	0.778246	0.167888	normal	0.464106	0.43063	normal	1.90839e-08	1.81527	up
BGIOSGA024840	243.043	16272	252.2	19766	269.988	22586	190.617	12926	203.196	18024	235.903	14646	69.9957	4546	75.2206	6698	65.2291	4318	166.558	10463	175.812	17024	175.355	14691	127.809	8358	128.158	9583	136.582	9856	255.077	19541.3	130.849	9265.67	0.00133337	-0.535644	normal	8.4569e-109	-2.41938	down	9.05277e-12	-0.903338	normal	1.99796e-58	-1.63149	down	9.28648e-37	-1.86325	down
BGIOSGA001826	0.03917	7	0.027638	5	0.11551	19	0.012146	3	0.012173	3	0.05127	8	0.827532	134	0.766358	155	0.585094	97	0.27778	44	0.48598	89	0.407408	64	1.53639	250	1.22061	195	1.67714	289	0.061	10.333	1.478	244.667	0.825233	-0.284004	normal	1.76797e-07	2.86127	up	0.00462636	1.67791	up	2.14354e-15	3.63412	up	5.85652e-13	3.87826	up
BGIOSGA038080	0	0	0	0	0	0	0.037593	4	0.022395	3	0.074702	7	0.23589	21	0.313643	35	0.254375	23	0.152047	13	0	0	0.065433	6	0.048393	5	0.069459	6	0	0	0	0	0.039	3.667	0.663759	0.225547	normal	8.4351e-05	3.69812	up	0.421354	0.597371	normal	0.653792	0.548769	normal	0.0550352	1.63628	normal
BGIOSGA020328	10.2069	1320	9.95455	1216	9.60911	1328	6.80576	961	7.63462	1116	8.61302	1125	5.58939	751	5.29901	898	5.70372	794	8.5057	1122	6.77139	1014	6.18044	833	7.74982	1062	8.94851	1225	9.61997	1372	9.924	1288	8.773	1219.67	0.00321867	-0.457304	normal	1.34355e-25	-1.15975	down	4.03181e-08	-0.800755	normal	9.55901e-07	-0.642276	normal	1.70937e-06	-0.695785	normal
BGIOSGA029400	2.74595	305	2.67468	293	2.36186	308	2.49589	355	2.73743	406	3.38321	445	5.91023	972	5.59582	1104	5.806	895	2.65762	395	3.14655	465	3.86963	463	1.13311	145	1.36984	201	1.31518	170	2.594	302	1.273	172	0.821629	0.190284	normal	1.45731e-15	1.20275	up	0.705906	0.110475	normal	3.36284e-08	-1.34457	down	9.11735e-09	0.979775	normal
BGIOSGA011675	0.627816	23	0	0	1.20757	44	0.154266	6	1.20407	46	0.733785	26	3.61156	131	6.20673	282	5.67338	210	0.29822	11	0.657738	28	0.539365	19	1.07952	40	1.15089	42	1.9421	76	0.612	22.333	1.391	52.667	0.991428	0.0130394	normal	0.152518	1.66243	normal	0.757099	-0.318971	normal	0.721745	0.471027	normal	9.91565e-05	2.29807	up
BGIOSGA028188	9.11154	497	10.1773	525	7.46536	414	9.95967	584	10.0582	589	5.12299	275	10.4053	585	10.6163	748	11.8159	677	2.86204	156	2.33585	149	1.99678	110	6.50691	368	8.18787	455	8.75373	525	8.918	478.667	7.816	449.333	0.829264	-0.166873	normal	0.947681	-0.0262218	normal	3.73986e-21	-2.15153	down	0.00692942	-0.654379	normal	0.785904	0.157648	normal
BGIOSGA016690	0.039308	4	0.176962	15	0.059616	6	0.055547	6	0.103395	10	0.069093	6	0.622563	56	0.142026	16	0.852456	78	0.124885	11	0.047079	5	0.206221	18	0.063875	6	0.171563	16	0.063855	7	0.092	8.333	0.1	9.667	0.936709	-0.0965149	normal	0.0530874	1.70662	normal	0.988516	0.0182851	normal	0.891767	-0.2277	normal	0.0149274	1.93529	up
BGIOSGA036834	0.303749	66	0.47617	91	0.810558	160	1.28895	262	1.69472	388	0.915678	202	1.52443	307	4.52131	899	2.4262	510	2.73857	522	3.56602	658	1.75201	331	0.826089	166	4.20315	789	2.50186	516	0.53	105.667	2.51	490.333	0.0154113	0.911554	normal	1.30668e-06	1.82604	up	2.86951e-07	1.68708	up	0.00389066	1.51079	up	0.202458	0.618574	normal
BGIOSGA038236	0.616143	138	0.683586	128	0.429708	98	0.424162	98	0.342267	84	0.531342	109	0.58507	137	0.77973	160	0.559951	120	0.233414	47	0.225244	60	0.253628	55	0.166591	37	0.463013	84	0.373553	92	0.576	121.333	0.334	71	0.515207	-0.418532	normal	0.595604	-0.308041	normal	4.9159e-05	-1.47514	down	0.00995413	-1.24576	down	0.72892	0.198832	normal
BGIOSGA023901	0.738545	17	0.848434	18	1.37283	31	0.906198	22	1.13762	27	5.59342	122	0.211091	5	0.441072	13	0.301043	7	1.18226	26	1.50596	39	0.85994	19	0.362911	9	0.366769	9	0.587414	15	0.987	22	0.439	11	0.566158	0.471322	normal	0.0638678	-1.58243	normal	0.948275	-0.0712571	normal	0.139604	-1.23508	normal	0.00166497	-2.38463	down
BGIOSGA014574	7.56825	1178	6.9049	1016	8.87879	1406	10.3937	1740	12.4334	2076	9.45109	1449	118.128	18939	117.047	23539	112.072	18314	19.8432	3078	20.4049	3712	17.0189	2655	26.1857	4228	24.3072	3857	28.019	4795	7.784	1200	26.171	4293.33	0.228439	0.327406	normal	0	3.56816	up	7.43604e-15	0.946058	normal	1.12082e-28	1.26895	up	3.26611e-132	3.19241	up
BGIOSGA022434	5.99869	875	6.70131	924	7.73176	1147	4.89521	768	5.45329	853	11.5198	1654	2.19073	329	1.90803	360	1.90619	292	6.36091	925	7.3077	1246	6.01006	878	2.22666	337	2.6514	395	2.33242	374	6.811	982	2.403	368.667	0.977614	-0.0380683	normal	3.34879e-42	-2.06757	down	0.0176879	-0.384774	normal	2.47611e-37	-1.95406	down	1.63583e-11	-1.98139	down
BGIOSGA000831	1.16502	146	0.807991	96	0.921257	117	0.982312	132	0.88962	120	1.6695	206	3.12275	402	2.32335	375	1.96603	258	1.48136	185	1.64737	241	1.49503	187	1.32307	172	1.86979	238	1.74638	240	0.965	119.667	1.646	216.667	0.923107	0.111679	normal	0.00207385	1.0034	up	0.513247	0.312022	normal	0.675055	0.277903	normal	0.0287105	0.8364	normal
BGIOSGA037195	0.129464	34	0.168549	42	0.25056	66	0.056347	16	0.190346	53	0.518704	132	0.149702	40	0.36017	121	0.203893	56	0.341016	88	0.495088	150	0.247199	64	0.178387	48	0.023273	7	0.070507	21	0.183	47.333	0.091	25.333	0.913505	0.139938	normal	0.955246	0.062507	normal	0.39559	0.553264	normal	0.157016	-1.17254	normal	0.886891	-0.214862	normal
BGIOSGA004720	2.03641	346	2.17225	349	2.49158	431	2.83428	518	2.73305	498	3.35286	561	3.746	656	3.97606	873	3.73243	666	2.41732	409	2.54609	506	2.22272	379	1.95799	345	1.99621	346	1.8016	337	2.233	375.333	1.919	342.667	0.449635	0.266571	normal	0.00996485	0.453717	normal	0.393951	-0.231173	normal	0.000532905	-0.682953	normal	0.581744	0.157827	normal
BGIOSGA035936	12.2568	801	10.5479	652	11.2766	750	13.5883	955	14.5155	1018	14.1709	912	5.50341	371	4.4671	378	5.86569	403	6.78971	443	6.44585	493	5.29566	347	4.11472	279	4.19034	280	4.40487	317	11.36	734.333	4.237	292	0.70801	0.174909	normal	5.59734e-16	-1.41496	down	1.1919e-12	-1.19654	down	1.70692e-31	-1.87735	down	4.1514e-22	-1.60698	down
BGIOSGA011448	0.369319	48	0.198897	25	0.19537	26	0.336623	47	0.35741	50	0.357865	46	0.417107	56	0.584218	98	0.409275	56	0.15663	21	0.05511	9	0.206872	27	0.196184	27	0.168841	23	0.13549	20	0.255	33	0.167	23.333	0.86028	0.184599	normal	0.576863	0.504504	normal	0.258696	-0.871815	normal	0.252224	-0.911175	normal	0.819308	0.202757	normal
BGIOSGA008092	0.469721	92	0.607781	115	0.648041	138	0.437963	90	0.514103	118	0.539307	107	0.306989	53	0.312398	84	0.410736	90	0.352027	80	0.223658	46	0.293622	57	0.137283	33	0.194867	40	0.176941	42	0.575	115	0.17	38.333	0.829264	-0.261485	normal	0.00938985	-1.06118	down	0.00402738	-1.19032	down	1.19978e-07	-2.02106	down	0.121413	-0.74559	normal
BGIOSGA027883	0.360219	72	0.77304	177	0.811087	191	0.46351	107	0.438543	97	0.789791	152	0.227392	49	0.31604	94	0.2799	60	0.263468	52	0.33809	93	0.390773	80	0.336367	66	0.134275	18	0.068275	18	0.648	146.667	0.18	34	0.763236	-0.348771	normal	0.000770281	-1.54485	down	0.00512817	-1.23949	down	7.38274e-05	-2.29506	down	0.0139871	-1.0812	down
BGIOSGA021735	2.55688	175	3.15741	204	3.62332	252	2.8667	211	3.09231	227	1.71341	116	1.25491	89	1.28394	114	1.59568	115	3.22964	220	3.08768	247	2.56947	176	4.66798	331	3.46266	242	5.74523	432	3.113	210.333	4.625	335	0.749803	-0.309834	normal	3.7117e-07	-1.45073	down	0.251249	-0.390473	normal	0.862303	0.0997311	normal	0.00899326	-1.05436	down
BGIOSGA031134	0.876444	139	0.971545	146	1.09547	177	1.79824	306	1.29268	220	1.86591	291	0.32486	53	0.559329	115	0.566641	95	1.71223	271	2.61313	484	2.25641	358	0.888902	146	1.49123	241	1.64416	287	0.981	154	1.341	224.667	0.114841	0.537134	normal	0.000372526	-1.28729	down	0.00453805	0.788225	normal	0.979079	-0.0201927	normal	7.78554e-09	-1.88706	down
BGIOSGA009766	17.5175	1554	17.8015	1492	20.4352	1844	22.1755	2114	19.573	1862	21.6232	1888	74.5433	6808	65.2639	7477	72.0904	6711	19.0134	1680	18.7401	1942	18.0892	1607	24.4972	2253	22.8193	2063	24.8699	2425	18.585	1630	24.062	2247	0.877666	0.0584755	normal	1.27016e-75	1.60411	up	0.00187942	-0.33443	normal	0.597959	-0.100562	normal	2.89196e-53	1.52912	up
BGIOSGA022961	0.124809	27	0.059921	13	0.317073	32	0.273594	40	0.041866	9	0.190689	41	0.29287	67	0.412383	99	0.303912	70	0.64926	104	0.47165	111	0.623333	116	0.546879	110	0.862818	155	0.757441	172	0.167	24	0.722	145.667	0.978634	0.0511207	normal	0.0667019	1.11226	normal	0.000812691	1.53757	up	9.27679e-05	1.86483	up	0.261985	0.9192	normal
BGIOSGA010257	0.912326	299	0.764104	251	1.14	379	1.0618	362	0.828736	311	1.2567	442	2.20608	736	2.03885	990	2.06102	778	2.94893	1071	1.88014	861	2.80561	851	2.89915	1122	3.06679	1160	3.36695	1103	0.939	309.667	3.111	1128.33	0.953959	0.0586093	normal	4.28156e-07	0.919503	normal	2.94817e-08	1.13402	up	6.93483e-14	1.2926	up	2.66096e-05	0.837845	normal
BGIOSGA021524	8.65028	418	9.86558	450	10.8892	535	13.0133	676	12.0414	624	18.0383	858	6.77808	338	6.13464	383	6.70033	340	38.8346	1868	42.3275	2388	35.5893	1722	18.133	908	18.2457	898	18.8284	1000	9.802	467.667	18.402	935.333	0.17187	0.387903	normal	6.7576e-07	-0.891501	normal	2.47525e-37	1.63295	up	0.00750246	0.432942	normal	1.79125e-11	-1.31334	down
BGIOSGA011804	1.93646	89	1.3809	60	1.89136	88	2.14501	106	2.18208	107	0.920994	42	9.41096	443	11.6325	687	10.6446	511	5.0086	228	5.32343	284	4.47032	205	9.13452	433	7.38438	344	7.80833	392	1.736	79	8.109	389.667	0.972636	-0.0631468	normal	4.03394e-20	2.23684	up	0.00035892	1.09318	up	6.83861e-10	1.68757	up	1.2911e-10	2.25026	up
BGIOSGA028950	16.7178	3014	19.0265	3241	20.8164	3818	18.3527	3557	18.2223	3524	63.3957	11254	18.8995	3510	17.4862	4073	17.6912	3349	81.2196	14589	87.2076	18375	80.3782	14519	71.2755	13328	69.1515	12707	67.4194	13363	18.854	3357.67	69.282	13132.7	0.829264	0.337301	normal	6.6128e-05	-0.379779	normal	3.28581e-121	1.79277	up	6.00215e-80	1.402	up	0.250766	-0.917253	normal
Oryza_sativa_newGene_10399	0	0	0	0	0	0	0.346606	25	0.036556	3	0.125325	9	0.240949	17	0	0	0	0	0.10521	7	0.055657	5	0.011947	1	0.257368	18	0.199178	14	0.064641	5	0	0	0.174	12.333	0.275916	0.44009	normal	0.56373	0.783682	normal	0.434461	0.585542	normal	0.0410708	1.91795	up	0.727241	-0.520788	normal
BGIOSGA019710	2.91922	334	3.79385	410	4.5108	525	5.36068	659	4.97256	610	6.41862	723	7.71584	909	8.44848	1248	8.49624	1020	12.1072	1379	10.2417	1368	10.2341	1172	12.7131	1507	11.4636	1336	12.2151	1535	3.741	423	12.131	1459.33	0.146566	0.415292	normal	6.3098e-06	0.814221	normal	6.27813e-12	1.17764	up	8.42323e-13	1.2123	up	0.038185	0.353327	normal
BGIOSGA014945	7.36352	699	5.60427	503	7.65183	739	7.36975	752	7.27024	741	7.08485	663	35.0778	3429	35.0811	4302	35.7209	3559	12.9051	1221	11.1696	1239	10.7057	1018	17.2303	1696	15.075	1459	16.5359	1726	6.873	647	16.28	1627	0.955013	-0.0455017	normal	8.98401e-58	2.02923	up	0.0367896	0.40496	normal	3.83991e-06	0.760082	normal	1.68053e-95	2.06718	up
BGIOSGA009100	0.089341	19	0	0	0.026691	7	0.03803	8	0	0	0.02668	6	0	0	0.278063	57	0.033335	8	0.095805	15	0	0	0.129822	25	0.498355	93	0.381986	80	0.636252	115	0.039	8.667	0.506	96	0.859911	-0.117002	normal	0.848928	0.345891	normal	0.942719	0.0866415	normal	0.00506159	2.15406	up	0.680015	0.731971	normal
BGIOSGA005358	7.23469	1937	6.29067	1557	6.21341	1572	6.69816	1919	5.85527	2006	8.06855	2028	2.15194	787	2.77391	1288	6.37416	1670	8.30154	2071	8.51097	2476	7.8524	1975	5.63895	1598	2.10694	756	4.16332	1205	6.58	1688.67	3.97	1186.33	0.975976	0.0228016	normal	9.37458e-05	-0.928318	normal	0.703607	-0.076922	normal	1.25275e-05	-1.05946	down	0.000141162	-0.957503	normal
BGIOSGA017138	0	0	0	0	0	0	0	0	0	0	0.103724	3	0.687571	21	0.027966	2	0.272584	9	0.035299	1	0	0	0	0	0	0	0	0	0	0	0	0	0	0	0.829264	0.0653341	normal	0.0498257	2.15839	up	--	--	--	--	--	--	0.331705	1.19257	normal
BGIOSGA012282	2.58848	480	3.92176	491	2.92991	540	1.95018	380	2.30938	450	3.15319	439	6.96068	948	5.88838	1096	6.83802	1009	3.96256	720	4.98698	833	3.95894	622	6.40318	1248	6.91992	1287	9.46433	1397	3.147	503.667	7.596	1310.67	0.061991	-0.426027	normal	0.000327652	0.513175	normal	0.716177	0.0860789	normal	6.46337e-11	0.809258	normal	2.88887e-09	0.949409	normal
BGIOSGA034225	0.785065	82	0.992226	98	0.845459	90	0.75264	85	0.939143	105	0.53963	56	0.306194	33	0.230088	31	0.164023	18	0.200513	21	0.242562	30	0.039005	5	0.189588	21	0.345331	37	0.356657	41	0.874	90	0.297	33	0.829264	-0.248579	normal	4.29431e-06	-2.08924	down	1.1262e-05	-2.21402	down	3.81443e-05	-1.85882	down	0.00113353	-1.71108	down
BGIOSGA023541	0.083694	3	0.137041	5	0	0	0.237045	9	0.179428	7	0	0	0.786604	27	0.371825	16	1.15218	40	0.591339	20	0.462806	18	0	0	0.995466	34	0.62052	21	0.83118	31	0.074	2.667	0.816	28.667	0.935872	0.0647857	normal	0.0420775	2.01474	up	0.640352	0.514241	normal	0.0470904	1.79996	up	0.213262	1.35553	normal
BGIOSGA027317	1.26056	150	1.28422	144	1.13692	137	1.31438	168	1.4605	186	1.72042	199	0.596463	73	0.806657	124	0.815307	102	1.19178	128	0.91932	128	0.927813	111	1.64209	202	1.55125	188	1.17851	154	1.227	143.667	1.457	181.333	0.86075	0.13039	normal	0.00259479	-1.01785	down	0.0582508	-0.632725	normal	0.681648	-0.221688	normal	0.000187306	-1.17175	down
BGIOSGA019638	0.397533	37	0.466637	35	0.564621	50	0.684956	55	0.74233	79	0.907257	81	1.67772	153	1.47471	176	1.27324	121	0.745203	72	1.39362	151	0.897396	83	0.926274	92	0.762852	72	0.945656	90	0.476	40.667	0.878	84.667	0.638324	0.416914	normal	0.000809787	1.32705	up	0.145872	0.765804	normal	0.52635	0.461103	normal	0.109058	0.714769	normal
BGIOSGA014553	0.312704	20	0.169898	21	0.44581	27	0.345199	44	0	0	0.17388	10	0.186601	14	0.209274	34	0.292966	17	0	0	0	0	0.073944	5	0	0	0	0	0.119618	8	0.309	22.667	0.04	2.667	0.911638	-0.1187	normal	0.652453	-0.524494	normal	0.00844902	-1.83631	down	0.0323823	-1.98589	down	0.984889	-0.0457757	normal
BGIOSGA030715	1.32753	387	1.57759	434	1.63877	486	2.12135	664	1.4156	442	5.3519	1534	1.2475	374	1.47111	553	1.17611	360	4.30384	1248	4.59517	1563	4.6101	1344	3.3273	1005	2.80514	832	2.86259	916	1.515	435.667	2.998	917.667	0.185211	0.613796	normal	0.0108198	-0.532356	normal	1.30962e-20	1.21883	up	0.00372139	0.50593	normal	0.0018979	-1.28876	down
BGIOSGA021352	0.088046	23	0.024812	7	0.016183	5	0.035475	10	0.029141	9	0.007751	2	0.467795	84	0.345733	82	0.22555	60	0.191817	25	0.102594	31	0.026933	8	0.307269	59	0.270691	59	0.470646	95	0.043	11.667	0.35	71	0.829264	-0.216333	normal	0.0074227	1.88374	up	0.831329	0.233519	normal	0.0244812	1.63016	up	3.47508e-05	2.61267	up
BGIOSGA035593	0.470672	171	0.231713	80	0.704138	259	0.838044	326	0.854634	332	1.04245	371	14.8732	5534	13.5966	6346	12.9219	4901	1.69157	609	1.78205	753	1.79433	650	0.508591	191	0.546751	202	0.558992	222	0.469	170	0.538	205	0.164128	0.62787	normal	3.9012e-28	4.33425	up	5.7505e-06	1.4586	up	0.707248	-0.25848	normal	8.6994e-214	3.69487	up
BGIOSGA008887	1.71171	453	1.55276	413	1.719	506	1.40096	429	1.43706	437	1.93357	538	0.848717	277	0.589473	268	1.1012	272	0.94373	345	1.44774	436	1.14973	353	0.995402	225	1.26911	322	1.14308	359	1.661	457.333	1.136	302	0.829264	-0.155929	normal	4.75851e-10	-1.22288	down	6.63511e-05	-0.698172	normal	7.59319e-07	-1.1406	down	2.64077e-06	-1.06104	down
BGIOSGA023411	6.73282	569	7.19929	538	8.08097	644	6.69428	580	8.31199	675	7.52059	632	24.2877	2002	23.5994	2381	25.2309	2073	13.6486	1094	14.974	1394	14.0159	1101	16.2508	1438	16.0077	1297	18.714	1636	7.338	583.667	16.991	1457	0.844002	-0.0891062	normal	9.88057e-39	1.37788	up	6.51213e-06	0.591472	normal	1.73891e-08	0.748298	normal	6.08421e-33	1.45555	up
BGIOSGA014953	0	0	0.031473	5	0.029231	5	0.096821	15	0.027724	5	0.196291	27	0.014435	3	0.104451	19	0.028324	5	0.162829	23	0.231742	38	0.260981	36	0.014335	3	0.029175	5	0.061128	10	0.02	3.333	0.035	6	0.625232	0.354606	normal	0.778516	0.467028	normal	0.0226694	1.60916	up	0.95015	0.125707	normal	0.599946	-0.796244	normal
BGIOSGA034806	0.132353	20	0.095063	14	0.147058	23	0.099699	17	0.091488	15	0.67115	99	0.203508	32	0.245408	48	0.263403	42	0.537231	81	0.63632	112	0.858036	129	0.161377	26	0.23182	36	0.119672	20	0.125	19	0.171	27.333	0.778602	0.354613	normal	0.611465	0.532757	normal	7.87536e-05	1.78226	up	0.989439	-0.0206142	normal	0.811536	-0.335351	normal
BGIOSGA032369	12.5269	1510	13.7527	1566	16.3041	1999	2.67969	348	1.87153	242	10.3218	1225	1.93651	241	2.40849	376	1.86529	236	0.296883	36	0.473365	67	0.174183	22	0.284251	36	0.111095	14	0.24214	33	14.195	1691.67	0.212	27.667	0.168848	-0.721966	normal	3.19325e-93	-3.06511	down	4.41614e-143	-5.5829	down	7.42925e-177	-6.35275	down	0.0178075	-1.29426	down
BGIOSGA023525	35.1996	2599	39.2032	2738	43.817	3283	38.3233	3063	36.7739	2945	42.254	3084	19.9069	1542	20.4292	1983	20.7532	1621	34.6952	2560	37.9739	3268	34.6118	2555	32.7619	2494	31.9913	2408	30.0612	2486	39.407	2873.33	31.605	2462.67	0.718321	-0.121249	normal	8.52101e-43	-1.2441	down	1.55226e-06	-0.474022	normal	1.10112e-17	-0.781665	normal	4.92575e-40	-1.13245	down
BGIOSGA034563	2.21802	587	2.27644	637	2.68539	679	2.86818	960	2.8461	977	2.27652	678	12.6947	4118	12.0651	4845	11.4396	4104	3.81134	1163	4.36837	1570	3.36222	1081	4.74747	1547	3.73161	1164	4.10088	1373	2.393	634.333	4.193	1361.33	0.630209	0.234858	normal	1.78446e-139	2.27229	up	0.000211416	0.551638	normal	0.00101173	0.530852	normal	2.42177e-39	1.99331	up
BGIOSGA036106	0.076605	14	0.075464	13	0.05825	11	0.076052	15	0.066569	13	0.256682	44	2.93679	520	3.18568	707	3.31884	599	0.109685	19	0.314357	64	0.14271	25	0.344357	62	0.169382	30	0.166127	32	0.07	12.667	0.227	41.333	0.829264	0.259628	normal	1.25413e-58	4.92287	up	0.404732	0.725987	normal	0.278864	0.937761	normal	6.89653e-26	4.07198	up
BGIOSGA004650	1.86172	799	1.81224	857	2.07004	964	2.03979	1044	2.45689	1128	2.38842	1073	7.1076	1563	3.29872	1929	3.20056	1558	4.37734	2188	3.98725	2463	4.81907	2271	5.07656	2531	5.16656	2539	4.93801	2783	1.915	873.333	5.06	2617.67	0.829264	0.102263	normal	0.000120026	0.441818	normal	3.52802e-21	0.963213	normal	5.33978e-25	1.01493	up	0.0104463	0.323016	normal
BGIOSGA007102	1.13306	274	1.08099	247	0.875347	215	0.994629	259	0.641072	166	0.748592	178	0.67302	168	0.915748	286	0.750856	191	0.524395	127	0.439007	124	0.54336	132	0.366461	92	0.710343	175	0.587349	156	1.03	245.333	0.555	141	0.386495	-0.420842	normal	0.0158933	-0.70587	normal	7.62256e-07	-1.31358	down	0.000110205	-1.31228	down	0.697917	-0.224556	normal
BGIOSGA029333	0.138873	7	0	0	0.253605	12	0.124388	7	1.25582	62	0.587178	27	1.02591	49	0.819849	49	1.04501	51	0.131771	6	0.509716	28	0.267012	13	1.41627	68	0.56514	27	1.32875	67	0.131	6.333	1.103	54	0.45943	0.446769	normal	0.0235803	1.97393	up	0.694062	0.384698	normal	0.0398247	1.77479	up	0.859349	0.264108	normal
BGIOSGA002828	8.86176	693	0.126717	10	9.43615	751	9.72089	817	9.32089	782	12.2538	944	29.0075	2336	24.3349	2458	27.3066	2241	18.6041	1449	17.1529	1567	17.0399	1335	15.8446	1285	0.027498	3	20.2527	1741	6.142	484.667	12.042	1009.67	0.902949	0.118812	normal	0.372814	1.18256	normal	0.658389	0.529902	normal	0.914836	0.188155	normal	7.32152e-17	1.15574	up
BGIOSGA012176	3.73668	102	3.01106	78	2.94984	82	4.43023	130	4.9749	146	4.70878	127	8.60771	242	8.76588	309	6.38074	183	3.27519	89	4.57054	146	2.83469	78	3.11522	89	2.56976	72	2.47779	75	3.233	87.333	2.721	78.667	0.696391	0.33083	normal	0.00535996	0.942368	normal	0.753404	-0.183826	normal	0.147502	-0.680065	normal	0.150023	0.527015	normal
BGIOSGA016459	6.88459	2598	7.22002	2612	8.08069	3119	12.0662	4966	10.6317	4278	19.7423	7309	12.4583	4875	12.4353	6129	13.2181	5238	26.7927	10007	27.1242	11907	28.3362	10680	28.4293	11123	29.7393	11533	27.3441	11356	7.395	2776.33	28.504	11337.3	0.000220084	0.7322	normal	1.48249e-09	0.460999	normal	2.45172e-104	1.53064	up	3.77067e-92	1.46479	up	0.181235	-0.336317	normal
BGIOSGA029435	2.52406	845	2.87277	898	2.47838	857	4.43338	1486	3.54183	1189	4.25861	1324	2.65243	899	3.03033	1163	2.64314	899	3.03418	963	2.97297	1086	3.16058	1049	2.82794	932	2.31717	743	2.57911	864	2.625	866.667	2.575	846.333	0.033473	0.394367	normal	0.0274119	-0.321737	normal	0.347392	-0.179941	normal	8.78382e-05	-0.598504	normal	6.54048e-08	-0.743889	normal
BGIOSGA004571	0.237266	54	0.219197	47	0.054294	13	0.169442	41	0.180168	44	0.069587	16	2.57246	594	2.86505	830	2.26762	534	0.855443	191	1.06045	278	1.04495	235	1.25572	292	1.17027	268	1.14446	282	0.17	38	1.19	280.667	0.872918	-0.17532	normal	2.67048e-18	3.39298	up	3.80268e-05	1.85602	up	1.40833e-05	2.08374	up	2.77615e-30	3.77507	up
BGIOSGA015960	37.3151	3199	43.5142	3524	38.5407	3361	45.945	4233	44.2223	4060	39.609	3343	56.65	5001	41.3777	4582	44.3675	3993	27.7661	2372	23.8923	2394	24.4884	2103	23.4484	2085	27.3281	2388	23.9367	2252	39.79	3361.33	24.904	2241.67	0.997196	-0.00127754	normal	0.787188	-0.0631429	normal	6.08772e-24	-0.982037	normal	4.02864e-29	-1.14611	down	0.823996	-0.0740589	normal
BGIOSGA009487	11.6591	3293	11.262	3005	12.8793	3701	14.1134	4285	14.337	4343	15.9443	4434	33.9931	9888	33.3536	12170	34.5879	10255	15.3031	4306	16.7663	5534	14.9699	4236	15.7849	4624	14.4975	4173	17.6683	5486	11.933	3333	15.984	4761	0.256125	0.18015	normal	8.50669e-71	1.18923	up	0.689927	0.0548705	normal	0.787703	-0.0520167	normal	3.77188e-46	0.99261	normal
BGIOSGA029995	2.49825	514	2.06966	448	2.29234	474	1.63923	392	1.94493	437	2.1574	493	7.46188	1498	6.39589	1662	6.98207	1437	3.55915	754	3.63226	870	3.02541	614	7.29027	1456	8.2955	1646	6.89659	1507	2.287	478.667	7.494	1536.33	0.395021	-0.300753	normal	2.57585e-18	1.17143	up	0.465676	0.194604	normal	6.49895e-15	1.10804	up	3.03715e-22	1.4767	up
BGIOSGA006365	0	0	0.005752	1	0	0	0.342032	56	0.771248	126	0.150085	23	0.013013	3	0	0	0.006198	1	0.066234	11	0.041311	8	0.040045	7	0	0	0	0	0.06096	11	0.002	0.333	0.02	3.667	3.9206e-05	1.46056	up	0.857795	0.245308	normal	0.184747	1.01966	normal	0.752435	0.318684	normal	6.20522e-08	-4.02313	down
BGIOSGA012055	0	0	0	0	0.046715	6	0	0	0	0	0	0	0.3449	45	0.354299	58	0.446826	59	0.308201	39	0	0	0	0	0.396246	52	0	0	0	0	0.016	2	0.132	17.333	0.829264	-0.0736368	normal	0.000195424	3.15675	up	0.658389	0.387404	normal	0.681648	0.586447	normal	1.42526e-09	4.58562	up
BGIOSGA024573	0	0	0	0	0	0	0.100027	11	0.109068	12	0.03851	4	0	0	0	0	0	0	0	0	0	0	0.01853	2	0.017693	2	0.010549	2	0	0	0	0	0.009	1.333	0.351505	0.389803	normal	--	--	--	0.684762	0.200921	normal	0.684717	0.378939	normal	0.0276518	-2.12061	down
BGIOSGA030832	0.995035	170	0.817451	132	0.84272	147	1.32501	243	1.20149	220	1.46567	246	1.03665	182	1.17138	258	0.909871	163	1.26173	215	1.04349	208	1.21166	207	0.831421	147	0.876998	153	0.786775	148	0.885	149.667	0.832	149.333	0.372965	0.392983	normal	0.869239	-0.0910168	normal	0.913804	0.0557695	normal	0.117126	-0.551674	normal	0.066549	-0.545805	normal
BGIOSGA034012	0.179021	45	0.234453	56	0.251369	64	0.031342	9	0.093415	25	0.230853	57	1.06496	274	0.77949	252	1.02469	269	0.669551	167	0.637291	186	0.499155	125	0.37753	98	0.342043	87	0.363881	100	0.222	55	0.361	95	0.558563	-0.483082	normal	4.41046e-08	1.73333	up	0.00606998	1.01263	up	0.759448	0.211929	normal	2.87369e-06	2.50835	up
BGIOSGA006712	0.104175	8	0.146048	11	0.145374	12	0.275311	23	0.296938	24	0.230309	17	0.046516	4	0.090411	9	0.026339	3	0.034524	3	0.024675	3	0	0	0.073778	6	0.019071	2	0.007595	1	0.132	10.333	0.033	3	0.820229	0.337981	normal	0.389311	-1.08646	normal	0.142359	-1.16798	normal	0.185122	-1.38331	normal	0.033847	-1.77193	down
BGIOSGA020688	0.678619	320	0.627848	320	0.463488	199	0.425052	207	0.461548	256	0.614494	247	0.41119	119	0.37702	195	0.531922	185	0.40786	147	0.699545	229	0.233115	103	0.436293	119	0.152017	122	0.337912	160	0.59	279.667	0.309	133.667	0.503576	-0.381658	normal	0.000138946	-1.23952	down	0.000533191	-1.18866	down	5.42485e-07	-1.58453	down	0.0105473	-0.804947	normal
BGIOSGA004551	0.129512	32	0.174607	30	0.195725	48	0.070391	18	0	0	0.061427	14	0.132933	26	0.072036	23	0.155801	32	0.078046	19	0.071106	20	0.056487	14	0.353792	72	0.537609	76	0.169019	44	0.167	36.667	0.353	64	0.342786	-0.54684	normal	0.281478	-0.826797	normal	0.0500885	-1.17523	normal	0.808009	0.230443	normal	0.697008	0.682638	normal
BGIOSGA005078	0.329892	15	0.552813	23	0.782471	35	0.867384	41	0.984144	46	1.7626	76	3.21329	144	4.02231	226	4.241	193	2.94963	128	2.69907	137	1.99765	87	3.99737	180	5.37163	238	5.64515	270	0.555	24.333	5.005	229.333	0.477175	0.523135	normal	2.28799e-08	2.32024	up	0.000476941	1.58918	up	6.01612e-10	2.49767	up	0.000658583	1.38385	up
BGIOSGA027627	3.9958	233	3.84556	212	3.34971	199	3.44271	216	2.5451	159	3.284	188	1.75127	105	2.72449	205	2.90325	178	2.3633	137	2.21966	151	1.60086	94	1.9936	121	2.56416	152	2.78264	178	3.73	214.667	2.447	150.333	0.508471	-0.348958	normal	0.005007	-0.901749	normal	7.26973e-05	-1.1383	down	0.000294635	-1.05398	down	0.246261	-0.513303	normal
BGIOSGA019045	0.176308	39	0.125398	26	0.153437	34	0.110392	26	0.264067	62	0.082342	18	0.062708	15	0.021798	7	0.08048	19	0.090425	20	0.03213	9	0.036731	8	0.093229	22	0.026128	6	0.039594	10	0.152	33	0.053	12.667	0.979776	-0.0501358	normal	0.0531182	-1.48478	normal	0.0391368	-1.33858	down	0.0361141	-1.56404	down	0.155278	-1.27767	normal
BGIOSGA009089	83.4354	8857	85.7875	8892	99.2886	10280	135.117	13980	136.13	13868	143.383	13289	73.4855	7266	72.5836	9121	79.5948	7773	98.6807	9671	105.53	12010	93.0095	8875	106.76	10494	101.278	10274	115.401	11870	89.504	9343	107.813	10879.3	2.91993e-05	0.346314	normal	9.69836e-36	-0.716197	normal	8.27084e-05	-0.31343	normal	1.54937e-07	-0.345141	normal	2.18737e-60	-1.07846	down
BGIOSGA012858	0.346142	40	0.607579	67	0.315921	39	0.089735	12	0.063224	9	0.069041	9	0.065178	9	0.024412	4	0.080945	11	0	0	0	0	0	0	0.016386	3	0	0	0	0	0.423	48.667	0.005	1	0.00187391	-1.23172	down	6.14349e-05	-2.65895	down	5.53776e-12	-4.06273	down	4.10773e-09	-4.18432	down	0.791313	-0.404601	normal
BGIOSGA023713	1.74374	465	1.64984	402	1.655	438	1.40789	404	1.60819	447	1.8376	480	1.13505	290	0.974531	325	1.1714	321	0.678674	181	0.787149	234	0.813712	211	0.481748	141	0.506105	127	0.55872	166	1.683	435	0.516	144.667	0.829264	-0.164323	normal	4.31494e-07	-0.968037	normal	2.34122e-14	-1.46024	down	3.15094e-25	-2.12064	down	0.000111046	-0.801931	normal
BGIOSGA008263	1.59988	783	1.13326	538	1.17978	607	1.81771	901	1.62489	884	1.64829	823	1.86254	974	1.50534	979	1.75823	926	2.59187	1294	3.11231	1837	2.49627	1249	3.68488	1926	4.38256	2252	4.44376	2178	1.304	642.667	4.17	2118.67	0.729195	0.210265	normal	0.817064	0.0816418	normal	0.000132417	0.719129	normal	2.51742e-11	1.14031	up	0.581751	-0.156954	normal
BGIOSGA010095	5.07355	2903	4.12553	2492	5.28923	3166	3.91574	2704	3.71161	2578	4.29244	2699	3.13503	2020	2.6982	2219	3.18715	2025	1.60919	963	2.57484	1529	1.42548	879	1.20229	735	1.33005	588	0.745505	500	4.829	2853.67	1.093	607.667	0.0328868	-0.295635	normal	1.35648e-20	-0.942464	normal	4.9778e-33	-1.76742	down	5.0048e-72	-2.76215	down	4.17879e-10	-0.65231	normal
BGIOSGA002819	12.6687	3732	11.6315	3237	4.2784	1283	12.0267	3808	4.60119	1454	12.1414	3522	13.871	4209	13.6508	5196	13.5029	4176	6.64184	1950	6.57497	2264	7.03113	2076	6.72897	2056	6.5697	1973	7.10063	2300	9.526	2750.67	6.8	2109.67	0.968731	-0.0710031	normal	0.84738	0.175739	normal	0.217838	-0.727863	normal	0.132094	-0.886109	normal	0.697917	0.297341	normal
BGIOSGA038810	0.683135	104	1.07766	117	0.710965	110	0.385821	63	0.337156	45	0.72197	95	1.10527	150	0.830682	148	0.871788	107	0.743104	98	0.484744	85	0.614044	79	3.33903	504	1.97549	294	2.11354	348	0.824	110.333	2.476	382	0.173203	-0.652041	normal	0.700172	-0.20268	normal	0.0653091	-0.71338	normal	0.000146574	1.181	up	0.278879	0.644689	normal
Oryza_sativa_newGene_4679	0	0	0.794007	98	0	0	0.002183	1	2.7309	380	0	0	0.808941	108	0.826949	139	1.37549	188	2.78652	360	1.30194	198	2.79875	364	2.79045	376	4.13962	547	2.85844	408	0.265	32.667	3.263	443.667	0.925664	0.0419739	normal	0.737124	0.499012	normal	0.658389	0.39959	normal	0.608416	0.695701	normal	0.987266	-0.0354554	normal
BGIOSGA023328	0.116947	4	0.175294	6	0.161613	6	0.018823	1	0.661166	22	0.327451	10	3.74316	118	0.036647	2	2.75794	89	0.061443	2	1.26838	46	1.2712	39	0.075495	3	0.039328	2	0.033684	2	0.151	5.333	0.05	2.333	0.837091	0.161601	normal	0.00918467	2.39657	up	0.221371	1.03146	normal	0.504623	-0.919898	normal	0.165257	1.48494	normal
BGIOSGA028116	0	0	0.058471	5	0.157844	12	0.08788	7	0.077257	7	0.03871	3	0.42451	33	0.437974	42	0.556194	44	0	0	0	0	0.084683	7	0.053262	5	0.0542	5	0	0	0.072	5.667	0.036	3.333	0.989616	-0.0234779	normal	0.0631099	1.77155	normal	0.697728	-0.307272	normal	0.748254	-0.44891	normal	0.0051599	2.0148	up
Oryza_sativa_newGene_11273	0	0	0	0	0	0	0	0	1.0251	655	0	0	0	0	0	0	0	0	0.031222	19	0.632294	440	1.02731	613	1.28397	793	0.857556	521	0.374381	245	0	0	0.839	519.667	0.829264	0.0806877	normal	--	--	--	0.0156843	1.6486	up	1.49328e-31	7.23142	up	0.697917	-0.503464	normal
BGIOSGA027353	139.777	17167	138.953	16124	157.403	19666	173.798	22945	179.908	23699	210.649	25475	255.228	32287	250.722	39785	253.727	32715	307.328	37606	318.564	45726	290.252	35715	446.496	56876	384.494	48130	442.065	59688	145.378	17652.3	424.351	54898	0.0420283	0.239909	normal	3.5269e-17	0.48231	normal	1.53662e-30	0.730153	normal	3.07346e-47	1.06919	up	0.0113434	0.225393	normal
BGIOSGA005250	0.258167	79	0.453487	92	0.256159	60	0.440431	137	0.509463	121	0.699987	143	0.908492	241	0.936282	313	1.21426	382	1.50065	409	1.25216	389	1.04774	260	1.77891	461	1.51014	404	1.5585	455	0.323	77	1.616	440	0.469533	0.445998	normal	1.65867e-05	1.46331	up	8.62231e-08	1.63893	up	8.88539e-12	1.8793	up	0.00521867	0.890338	normal
BGIOSGA004242	0.969354	808	1.16368	902	1.16289	1013	0.697705	748	0.45353	490	0.9549	868	1.9242	1943	3.01886	3023	2.85968	2354	0.860234	844	1.75335	1638	0.535096	541	0.799386	803	0.529351	539	0.866204	916	1.099	907.667	0.732	752.667	0.0710424	-0.515053	normal	3.66869e-13	0.908806	normal	0.48998	-0.304696	normal	5.88915e-05	-0.827595	normal	1.11833e-11	1.44835	up
BGIOSGA005762	1.41957	332	1.43631	318	1.76826	421	1.90351	479	1.93331	485	2.6292	606	1.51537	365	1.26906	384	1.81608	446	1.22778	287	1.21378	332	0.974504	229	0.827795	201	1.05861	253	0.879127	226	1.541	357	0.922	226.667	0.371714	0.323326	normal	0.274374	-0.323226	normal	0.000685749	-0.750558	normal	1.00373e-07	-1.19063	down	0.0053769	-0.680412	normal
BGIOSGA024099	0.195754	37	0.060698	12	0.313617	60	0.175181	37	0	0	0	0	0.246993	48	0	0	0.228198	45	0.168713	34	0.564343	124	0.319268	60	1.33536	254	0.932476	173	1.02707	210	0.19	36.333	1.098	212.333	0.807765	-0.256544	normal	0.778567	-0.425674	normal	0.658389	0.416512	normal	0.00050486	1.8009	up	0.906332	0.171403	normal
BGIOSGA008544	1.59602	445	1.70492	432	1.67364	428	0.958971	275	1.22325	294	1.21441	323	1.69956	449	2.01033	659	1.68214	514	0.981978	241	0.845707	253	0.93957	241	1.28242	331	1.11557	274	1.19636	356	1.658	435	1.198	320.333	0.000759275	-0.697512	normal	0.451659	-0.200154	normal	1.77707e-11	-1.23389	down	1.82254e-07	-0.998319	normal	0.0130113	0.533778	normal
BGIOSGA017630	0.412303	60	0.229381	32	0.293056	44	0.572771	89	0.507567	79	0.4769	68	2.00719	299	1.90111	355	2.73336	415	0.438249	64	0.40772	69	0.756531	110	1.78661	268	1.79335	265	1.34139	214	0.312	45.333	1.64	249	0.68385	0.394739	normal	3.5781e-13	2.39779	up	0.658389	0.357863	normal	9.36583e-07	1.79605	up	1.86653e-10	1.81973	up
BGIOSGA001685	1.91327	1102	2.07405	1156	1.8574	1095	3.58835	2226	3.17734	1959	3.23466	1840	5.0213	2915	5.64253	4120	5.67987	3506	3.95714	2309	3.86247	2581	4.35634	2637	4.76126	2850	5.9758	3480	5.08149	3185	1.948	1117.67	5.273	3171.67	1.06765e-05	0.613171	normal	4.64401e-27	1.13611	up	8.13564e-10	0.726717	normal	5.27261e-14	0.932354	normal	0.000111635	0.487616	normal
BGIOSGA005574	0.011247	2	0.015262	3	0.049611	8	0	0	0.005826	1	0	0	0	0	0.083703	16	0	0	0.072315	11	0	0	0.057568	9	0.182215	27	0.222867	33	0.209988	33	0.025	4.333	0.205	31	0.720994	-0.221282	normal	0.940829	-0.149811	normal	0.936592	0.0972048	normal	0.0451341	1.67729	up	0.697917	0.454053	normal
BGIOSGA004013	0.515985	32	0.656597	38	0.244145	15	0.263594	18	0.193036	13	0.346155	21	0.084407	6	0.117932	10	0.267845	17	0.185542	12	0.116231	9	0.080447	5	0.192638	13	0.049979	4	0	0	0.472	28.333	0.081	5.667	0.699737	-0.409714	normal	0.0627028	-1.56023	normal	0.0286574	-1.46979	down	0.0432956	-1.83457	down	0.580178	-0.733275	normal
BGIOSGA036426	0	0	0	0	0	0	0.07953	5	0.074285	5	0.195503	10	0.272179	15	0.356838	24	0.322076	18	0.583823	30	0.486981	30	0.37866	20	2.67549	143	2.52277	132	2.72439	154	0	0	2.641	143	0.489741	0.30943	normal	0.0012324	3.19166	up	0.000161715	2.47885	up	2.91588e-18	5.78096	up	0.459472	0.887639	normal
BGIOSGA014992	2.05709	282	2.37586	307	2.91401	405	4.64815	683	4.98839	731	5.19555	699	15.948	2244	14.96	2641	16.839	2415	5.90587	804	6.53268	1043	6.46558	885	5.71763	811	4.97941	694	5.52672	831	2.449	331.333	5.408	778.667	1.04791e-05	0.827096	normal	1.28804e-69	2.3689	up	4.42819e-09	1.0067	up	0.000740097	0.662619	normal	9.02879e-40	1.47282	up
BGIOSGA036673	38.171	7045	41.4523	7249	39.614	7481	46.2065	9582	47.5535	9543	47.3366	8653	92.3618	17496	90.2314	21462	98.2949	18799	45.5061	8372	43.4553	9597	46.0921	8512	43.4869	8328	44.3997	8461	41.2872	8497	39.746	7258.33	43.058	8428.67	0.405564	0.142971	normal	7.86206e-56	0.90249	normal	0.0345835	-0.152844	normal	5.17874e-08	-0.349634	normal	1.5873e-21	0.743636	normal
BGIOSGA024391	0.95085	202	1.2062	242	1.01942	219	0.973987	226	1.07811	261	0.972975	194	0.200692	49	0.359489	108	0.423451	109	0.537029	126	0.630113	139	0.456012	119	0.147099	39	0.226541	59	0.307222	80	1.059	221	0.227	59.333	0.829264	-0.147449	normal	2.64815e-07	-1.77619	down	4.49035e-06	-1.17465	down	2.07299e-12	-2.35674	down	1.54906e-05	-1.59986	down
BGIOSGA006183	5.03305	225	6.66827	282	6.96015	317	10.5934	509	7.78758	374	8.25869	364	42.8924	1974	44.3036	2557	49.287	2311	12.3699	551	11.7763	615	12.547	562	7.41041	344	7.18222	327	6.7973	334	6.22	274.667	7.13	335	0.42558	0.350361	normal	1.01246e-74	2.537	up	0.00226515	0.623363	normal	0.431753	-0.270397	normal	1.23677e-39	2.12293	up
BGIOSGA022609	0.015841	3	0.033532	5	0.046714	7	0	0	0.038743	6	0.257561	27	0.130944	16	0.271433	39	0.143087	17	0.109214	15	0.166665	26	0.165278	20	0.496404	56	0.345942	39	0.251095	36	0.032	5	0.364	43.667	0.852611	0.136698	normal	0.185774	1.34054	normal	0.25224	0.962538	normal	0.00485386	2.02427	up	0.778641	0.449473	normal
BGIOSGA027726	0	0	0.054139	13	0.00838	3	0.073016	19	0.078858	21	0.034256	9	0.482399	119	0.568091	176	0.409457	103	0.034226	9	0.061061	18	0.146637	36	0.098715	25	0.120384	30	0.06581	18	0.021	5.333	0.095	24.333	0.829264	0.252705	normal	5.37032e-07	3.44059	up	0.509336	0.688623	normal	0.466825	0.94962	normal	2.86623e-07	2.45216	up
BGIOSGA020330	0.737149	647	0.918695	779	0.91379	815	1.04455	1029	1.09474	1065	2.44601	2233	1.10792	1062	1.04615	1252	1.02653	940	4.91119	4547	4.97607	5426	5.3176	4921	4.493	4441	4.35866	4298	4.13296	4368	0.857	747	4.328	4369	0.0641296	0.630719	normal	0.912693	0.0340785	normal	9.49536e-116	2.28215	up	1.64154e-81	1.97509	up	0.037851	-0.703954	normal
BGIOSGA032618	8.66686	405	8.6336	397	7.1705	340	6.08878	316	5.87611	294	6.52194	308	3.82373	185	3.43306	206	3.49044	170	5.70171	268	4.60959	261	4.90806	238	4.93874	242	4.92478	246	4.53174	234	8.157	380.667	4.798	240.667	0.0793195	-0.478986	normal	6.68693e-12	-1.51089	down	5.45034e-06	-0.981673	normal	2.07034e-08	-1.20953	down	6.35352e-06	-1.0017	down
BGIOSGA026213	5.23606	947	5.06495	871	6.64537	1222	6.78541	1315	7.41029	1429	8.25714	1471	4.95799	923	5.23113	1220	6.34799	1204	11.8904	2118	13.5187	2843	10.1523	1821	14.9685	2786	14.1691	2599	16.2097	3193	5.649	1013.33	15.116	2859.33	0.309796	0.261129	normal	0.0477595	-0.355178	normal	3.28328e-06	0.707167	normal	3.03148e-13	0.928583	normal	2.45089e-05	-0.638989	normal
Oryza_sativa_newGene_28506	0.621995	47	1.1222	79	1.50025	113	1.16895	93	1.09143	86	1.93079	141	0.500102	39	0.637627	62	0.710305	56	1.15143	85	1.41012	122	0.860123	65	1.04066	80	0.493009	37	0.251015	22	1.081	79.667	0.595	46.333	0.882467	0.15783	normal	0.0543388	-1.03505	normal	0.735003	-0.222656	normal	0.0909397	-1.14652	normal	0.00489587	-1.26186	down
BGIOSGA013488	7.37059	252	0.098123	4	7.71054	268	0.052301	2	9.03293	331	6.6182	223	0.066192	3	0.04241	2	0.049307	2	9.66555	329	0.04554	2	7.36299	252	10.4887	372	12.6146	440	8.51378	320	5.06	174.667	10.539	377.333	0.991876	-0.00931519	normal	7.88896e-05	-3.72517	down	0.963248	-0.0532324	normal	0.827974	0.341777	normal	0.00252173	-2.73355	down
BGIOSGA013615	0.342554	70	0.703504	124	0.501985	98	0.387354	81	0.504994	99	0.646975	123	0.193813	41	0.095032	25	0.05521	12	0.202616	41	0.271879	61	0.068352	14	0.172468	37	0.165767	35	0.131951	30	0.516	97.333	0.157	34	0.927194	-0.1122	normal	7.32725e-05	-2.17989	down	0.00358662	-1.49564	down	1.27835e-05	-1.92494	down	0.000332593	-1.99364	down
BGIOSGA016065	0.184644	64	0.557131	175	0.426605	158	0.50471	190	0.995713	353	0.354794	130	1.68154	650	0.775254	359	2.1583	824	0.693433	237	1.308	536	0.763212	277	1.33172	498	1.71373	607	0.930343	354	0.389	132.333	1.325	486.333	0.754307	0.365829	normal	9.01916e-05	1.66781	up	0.0594148	0.846633	normal	0.0027367	1.24534	up	0.0267858	1.09839	up
BGIOSGA019014	6.3427	913	7.63427	1013	6.7437	937	6.79235	1038	5.96839	929	8.28127	1194	3.72279	549	4.12139	755	4.43609	657	10.0583	1350	21.0358	1680	10.3123	1384	10.3747	1489	10.3294	1494	9.21691	1435	6.907	954.333	9.974	1472.67	0.917861	-0.0612775	normal	7.66769e-14	-1.0507	down	0.289113	0.181667	normal	0.813874	0.0583573	normal	7.96493e-10	-0.994904	normal
BGIOSGA037778	1.01182	161	0.883773	119	0.978376	147	1.13204	181	1.39863	210	0.771408	93	3.99601	608	4.38128	803	4.60632	748	8.10235	1133	10.4037	1819	7.21262	1081	22.8099	3506	21.4272	3113	23.6399	3697	0.958	142.333	22.626	3438.67	0.991128	-0.0187501	normal	2.554e-19	1.81143	up	1.87462e-42	2.70796	up	1.7492e-193	3.99591	up	4.97665e-09	1.78144	up
BGIOSGA027841	2.4995	431	3.05935	499	2.7138	476	0.710566	132	0.528913	98	1.70643	290	0.094162	17	0.077879	18	0.055171	10	0	0	0.096223	20	0.106337	19	0.03183	6	0.046457	9	0.032303	7	2.758	468.667	0.037	7.333	0.000146204	-1.23433	down	7.17617e-72	-5.31673	down	0.000357277	-2.36505	down	3.61308e-74	-6.20117	down	1.34909e-11	-3.42755	down
BGIOSGA020017	5.52398	1562	5.33526	1426	5.9842	1722	7.08074	2152	6.95861	2111	7.4683	2080	3.1741	925	3.59094	1312	3.58843	1066	6.87667	1938	7.20325	2381	7.20897	2043	6.73818	1976	7.05047	2032	6.98557	2172	5.614	1570	6.925	2060	0.167747	0.221352	normal	4.8771e-21	-1.01683	down	0.996154	-0.00105767	normal	0.170272	-0.17152	normal	6.97021e-33	-1.25438	down
BGIOSGA031495	0.262722	35	0.071719	9	0.297886	40	0.213002	30	0.21744	31	0.17452	23	0.927385	125	0.83969	142	0.729877	101	0.198972	26	0.205484	32	0.242247	32	0.132886	19	0.212814	29	0.14897	22	0.211	28	0.165	23.333	0.959877	-0.0826992	normal	0.00987683	1.50336	up	0.807155	-0.232982	normal	0.597592	-0.645245	normal	5.08641e-05	1.70394	up
BGIOSGA034933	0.818427	676	1.0005	780	0.751853	632	0.99575	884	1.04802	928	1.68339	1368	0.798974	680	0.554587	592	0.736645	640	1.30689	1076	1.3485	1302	1.46764	1215	0.73481	630	0.906489	763	0.811391	737	0.857	696	0.818	710	0.34611	0.357788	normal	0.00507627	-0.610944	normal	0.0717902	0.337357	normal	0.00709594	-0.535413	normal	3.99753e-05	-1.00611	down
BGIOSGA000438	1.71025	323	1.86627	276	1.61551	325	1.21739	253	1.31331	276	1.61086	267	3.71974	762	3.98109	1040	3.7139	789	5.41426	1099	8.21773	1470	6.00032	1234	8.54665	1846	10.2846	1506	12.7168	1885	1.731	308	10.516	1745.67	0.229331	-0.382363	normal	9.51913e-10	0.970231	normal	2.66498e-28	1.57969	up	1.32558e-41	1.91906	up	5.57551e-18	1.36989	up
BGIOSGA024190	0.205188	53	0.277494	67	0.138298	41	0.142973	38	0.102224	29	0.088623	26	2.16272	564	2.28047	810	2.65063	693	14.0218	3828	13.6338	4369	12.4577	3399	67.3835	19224	54.5681	15288	67.1364	20048	0.207	53.667	63.029	18186.7	0.306929	-0.609433	normal	1.98994e-34	3.10022	up	2.86333e-268	5.61783	up	0	7.74885	up	3.59062e-58	4.04784	up
BGIOSGA019819	0.261469	9	0.347205	12	0.392254	14	0.227334	9	0.684621	25	0.529634	18	1.8238	64	0.458755	21	1.66117	59	1.42782	49	0.894693	36	0.583965	20	1.84704	65	1.51569	53	2.28956	86	0.334	11.667	1.884	68	0.914332	0.133745	normal	0.0951924	1.36463	normal	0.290498	0.836488	normal	0.00363929	1.71781	up	0.309947	0.982637	normal
BGIOSGA032931	0	0	0.013914	3	0	0	0	0	0	0	0.084018	18	0	0	0.236908	29	0.235536	34	0.237212	28	0.17447	45	0.058399	13	0	0	0	0	0.131329	14	0.005	1	0.044	4.667	0.829264	0.086011	normal	0.183841	1.62358	normal	0.00847187	1.83564	up	0.843401	0.237933	normal	0.734573	0.497483	normal
BGIOSGA002513	1.87189	2035	2.26252	1718	2.1461	2386	5.06215	3378	5.62701	5189	2.94369	3252	4.95219	4016	10.4465	14959	2.67323	2732	5.38817	6057	2.2233	2247	5.18006	5646	5.14518	5805	6.38149	6073	6.30287	6517	2.094	2046.33	5.943	6131.67	0.000984159	0.688678	normal	0.189494	1.07388	normal	0.281802	0.677349	normal	1.48649e-23	1.01784	up	0.739304	0.388223	normal
Oryza_sativa_newGene_5634	0	0	0.07709	10	0.002999	1	0.185901	59	0.244253	35	0.002265	1	0.125066	17	0.051173	9	0.808374	112	0	0	0.017106	3	0.039549	6	0.417443	57	0.153844	21	0.276844	40	0.027	3.667	0.283	39.333	0.48869	0.380281	normal	0.0590887	2.00613	normal	0.865089	-0.163983	normal	0.0755091	1.69351	normal	0.92504	0.188532	normal
BGIOSGA034508	9.70414	1540	11.0462	1656	9.63792	1556	13.5961	2319	13.8904	2364	10.1831	1591	21.9629	3588	21.4661	4399	21.255	3540	18.4813	2921	18.0383	3344	18.9	3004	42.0189	6913	42.8266	6924	40.3762	7041	10.129	1584	41.741	6959.33	0.78049	0.17991	normal	3.01618e-16	0.768452	normal	1.15238e-07	0.523547	normal	2.55739e-77	1.56283	up	0.00164513	0.55972	normal
BGIOSGA014825	0.04322	15	0.041583	14	0.077746	28	0.078455	29	0.038851	15	0.037397	13	1.51163	534	1.25501	556	1.46004	525	0.057234	20	0.020376	9	0.079574	28	0.155937	56	0.071283	25	0.084822	32	0.054	19	0.104	37.667	0.961718	-0.0781767	normal	3.91263e-43	4.20973	up	0.79666	-0.257944	normal	0.73723	0.362512	normal	2.48109e-41	4.3274	up
BGIOSGA017533	0.383054	14	0.910371	30	0.541408	19	0.756239	28	0.727438	27	0.80775	28	0	0	0.029138	2	0	0	0.330681	12	0.07056	3	0.004374	1	0.041291	2	0.293734	11	0.107806	5	0.612	21	0.148	6	0.954435	0.0897416	normal	0.000128869	-3.48444	down	0.0871139	-1.30515	normal	0.0549201	-1.67184	normal	1.30983e-05	-3.48597	down
BGIOSGA008884	8.99097	2561	8.11056	2196	8.13406	2442	12.7794	4115	11.4167	3503	13.845	4174	7.40105	2135	12.4618	4297	8.47318	2514	21.6213	6069	34.4729	10943	17.6181	5130	14.5217	4142	14.8847	3976	11.7893	3588	8.412	2399.67	13.732	3902	0.000229211	0.489996	normal	0.359483	-0.221376	normal	0.000240689	1.09455	up	0.450303	0.137032	normal	0.000129835	-0.73306	normal
BGIOSGA023769	21.2499	1082	19.7065	948	22.3884	1160	13.7967	755	19.5699	1069	21.1529	1061	36.1545	1896	31.165	2050	33.6998	1801	9.32893	474	10.6303	633	10.6187	542	9.69478	512	8.69217	451	8.27015	463	21.115	1063.33	8.886	475.333	0.28529	-0.322425	normal	0.00623091	0.352212	normal	5.97477e-25	-1.3714	down	6.37545e-37	-1.71146	down	0.000348549	0.67906	normal
BGIOSGA014633	0.186047	23	0.070141	8	0.210053	26	0.344925	45	0.396695	51	0.447326	53	0.074871	10	0.136686	21	0.124306	16	0.657893	78	0.796509	111	0.328542	40	0.557595	69	0.256364	32	0.249609	33	0.155	19	0.355	44.667	0.333953	0.606372	normal	0.62763	-0.650643	normal	0.0467915	1.21578	up	0.671282	0.558083	normal	0.00218572	-1.76554	down
Oryza_sativa_newGene_7908	0.198662	43	0.283235	58	0.361443	83	0.266158	67	0.39272	97	0.564635	139	0.287255	68	0.210876	59	0.279759	64	0.665781	140	0.286143	77	0.311518	72	0.191501	48	0.194757	43	0.273847	68	0.281	61.333	0.22	53	0.773742	0.352313	normal	0.636394	-0.395446	normal	0.764384	0.212015	normal	0.267551	-0.705395	normal	0.0991437	-0.891831	normal
BGIOSGA012297	0.665842	34	0.26247	13	0.384164	20	0.610216	34	0.216941	12	0.513161	26	0.219811	12	0.427906	29	0.123992	7	2.88949	147	2.86789	171	3.5526	182	0.826827	44	0.732093	38	0.707307	40	0.437	22.333	0.755	40.667	0.982634	-0.0442963	normal	0.45413	-0.856658	normal	2.25797e-07	2.15861	up	0.82434	0.252266	normal	0.568136	-0.73796	normal
BGIOSGA017552	1.2422	55	0.778967	33	0.767401	35	1.18327	56	1.6494	78	1.70679	74	2.08128	94	2.68694	152	2.82694	130	0.600325	27	0.999676	52	1.44208	64	1.39632	64	0.917372	41	0.855743	42	0.93	41	1.056	49	0.77821	0.35425	normal	0.0310205	1.03516	up	0.83506	-0.180949	normal	0.762195	-0.278405	normal	0.365116	0.504288	normal
BGIOSGA020931	3.35705	79	3.63003	80	4.43961	106	5.06543	127	5.59623	140	5.17898	119	9.62722	232	10.8003	326	9.07095	223	6.66306	155	6.4622	177	6.81255	160	7.22733	175	6.30533	150	7.75686	199	3.809	88.333	7.097	174.667	0.809667	0.277082	normal	0.000511505	1.02632	up	0.291222	0.436958	normal	0.39546	0.403979	normal	0.0218057	0.677008	normal
BGIOSGA024237	0	0	0.008121	2	0	0	0.006487	1	0	0	0.005254	1	0	0	0.114113	20	0	0	0	0	0.011744	2	0	0	0.173413	24	0.299843	41	0.081477	12	0.003	0.667	0.185	25.667	0.991128	-0.00603501	normal	0.671574	0.563286	normal	0.94531	-0.0476366	normal	0.0082642	2.34556	up	0.697917	0.567909	normal
Oryza_sativa_newGene_4690	1.6256	793	1.35629	636	2.80754	1354	0.892381	466	1.08365	560	0.774376	377	0.840093	434	1.35718	857	0.59047	295	0.752469	369	0.885453	479	1.16013	563	0.966822	495	1.10996	568	0.90752	488	1.93	927.667	0.995	517	0.00012003	-1.00862	down	5.50202e-05	-1.3036	down	2.01434e-07	-1.33194	down	6.79974e-08	-1.35459	down	0.789052	-0.173645	normal
BGIOSGA018875	1.90637	359	3.45093	561	3.74296	670	2.6648	505	2.73859	501	2.71459	490	1.73261	307	1.41553	309	1.16489	201	2.65015	480	2.52641	502	2.71051	450	1.82334	323	2.41825	430	2.0165	395	3.033	530	2.086	382.667	0.720436	-0.253084	normal	1.83626e-07	-1.42246	down	0.0326173	-0.557115	normal	0.00018311	-1.00059	down	8.68362e-07	-1.15795	down
BGIOSGA025417	0.324229	18	0.572165	31	0.304375	18	0.547255	33	0.522168	32	0.30935	17	1.24924	72	0.679494	49	0.940973	55	0.351135	20	0.412819	27	0.187925	11	0.522495	31	0.399643	23	0.483572	30	0.4	22.333	0.469	28	0.988736	0.0348914	normal	0.292009	0.820677	normal	0.652035	-0.487319	normal	0.861078	-0.212825	normal	0.381896	0.726137	normal
BGIOSGA037523	11.8865	410	10.4063	339	11.303	397	3.04607	113	3.44822	128	4.78371	163	2.12447	76	2.77752	124	2.28878	83	2.23391	77	2.82219	114	3.13498	109	1.38804	50	1.27157	45	1.12629	43	11.199	382	1.262	46	3.7886e-11	-1.496	down	4.95406e-27	-2.49458	down	4.55163e-23	-2.28112	down	7.47027e-47	-3.52446	down	0.0445509	-0.807201	normal
BGIOSGA032264	6.21255	1083	6.69109	1111	5.95524	1105	6.65483	1102	5.78512	1072	7.48657	1042	10.5487	1724	9.35711	2184	10.1644	1713	8.38816	1529	11.7092	2183	9.02431	1546	4.69612	830	6.22754	1016	5.05989	913	6.286	1099.67	5.328	919.667	0.243124	-0.235664	normal	0.0308767	0.259155	normal	0.185059	0.22298	normal	7.60998e-09	-0.817013	normal	7.51609e-06	0.488638	normal
BGIOSGA031502	1.63861	39	2.96598	67	2.36034	57	4.32994	111	3.7529	96	3.3814	79	2.5399	62	2.25277	69	3.16663	79	5.41302	128	6.50108	180	6.39436	152	5.85405	144	4.61716	112	3.67907	96	2.322	54.333	4.717	117.333	0.589868	0.426925	normal	0.893962	-0.122015	normal	0.0155185	0.963724	normal	0.443685	0.508968	normal	0.147501	-0.70629	normal
BGIOSGA026185	0.437067	78	0.430869	74	0.537209	100	0.978796	191	0.420426	83	1.25793	225	1.09924	203	1.06597	250	1.14535	221	0.837674	153	0.787019	167	0.844137	152	1.32338	249	1.63875	300	1.28589	248	0.468	84	1.416	265.667	0.354155	0.546592	normal	0.00347244	0.899905	normal	0.28344	0.448804	normal	0.000487009	1.06771	up	0.899335	0.116982	normal
BGIOSGA002109	0.208678	42	0.249382	48	0.237747	49	0.269421	58	0.266331	58	0.610205	121	0.427908	89	0.333403	87	0.336441	71	1.01008	202	0.961667	225	0.92161	185	0.565839	118	0.471723	97	0.503393	111	0.232	46.333	0.514	108.667	0.776175	0.358869	normal	0.652453	0.317287	normal	2.62094e-07	1.59377	up	0.220024	0.625043	normal	0.807351	-0.225694	normal
BGIOSGA002561	5.70246	684	6.78377	826	6.73989	737	6.84003	772	5.34072	677	5.73358	783	16.9415	1651	17.8481	2462	15.2324	1677	9.95705	939	12.0738	1674	13.2111	1583	12.2855	1598	11.5585	1005	13.0733	1441	6.409	749	12.306	1348	0.64249	-0.205269	normal	6.95319e-09	0.839472	normal	0.0680154	0.444291	normal	0.343479	0.271208	normal	1.90906e-13	1.04158	up
Oryza_sativa_newGene_52743	0.08904	9	0.066052	6	0.136488	14	0.157707	17	0.131583	14	0	0	0.303783	30	0.316332	39	0	0	0	0	0	0	0	0	0.298874	30	0	0	0	0	0.097	9.667	0.1	10	0.991128	-0.0177512	normal	0.757772	0.476722	normal	0.0232325	-1.57224	down	0.910277	-0.199985	normal	0.83376	0.372269	normal
BGIOSGA024292	9.52966	1512	10.8091	1620	9.5223	1537	5.58013	952	5.41352	921	5.14058	803	2.36388	387	3.43048	703	2.78727	465	2.63682	417	2.71211	503	2.50188	398	3.99432	658	3.05867	495	3.8646	674	9.954	1556.33	3.639	609	2.18969e-13	-0.971049	normal	1.41087e-41	-2.099	down	6.90584e-79	-2.24261	down	4.6348e-41	-1.90906	down	1.18744e-08	-1.10181	down
BGIOSGA002181	0.119084	6	0.049223	3	0	0	8.26701	429	9.29208	482	3.23418	154	0.028185	2	0.074825	5	0.041076	3	0	0	0	0	0.038962	2	0.32161	17	0	0	0.183562	10	0.056	3	0.168	9	2.77099e-23	3.22448	up	0.92146	-0.200377	normal	0.658389	-0.339577	normal	0.815536	0.356363	normal	9.78913e-32	-6.09311	down
BGIOSGA008624	0.150448	22	0.136489	19	0.203258	29	0.02708	5	0.066401	10	0.191562	27	0.060668	9	0.010214	2	0.027727	5	0	0	0.024907	5	0	0	0.041724	7	0	0	0.021359	4	0.163	23.333	0.021	3.667	0.822688	-0.328384	normal	0.0190075	-2.01942	down	0.00365518	-1.98851	down	0.0121336	-2.13104	down	0.4251	-1.03357	normal
BGIOSGA004888	108.28	17956	111.398	17454	118.091	19922	110.943	19777	109.282	19438	131.116	21411	85.2572	14563	82.269	17627	86.9795	15143	182.271	30116	173.809	33687	174.312	28962	121.215	20849	118.758	20073	121.954	22234	112.59	18444	120.642	21052	0.829264	-0.0703241	normal	2.65001e-48	-0.726298	normal	7.94878e-10	0.311405	normal	2.29384e-15	-0.374072	normal	5.88903e-18	-0.666585	normal
BGIOSGA021086	1.82344	339	1.75003	325	1.83296	367	1.90217	374	2.10096	455	1.88114	358	0.803868	257	1.72876	420	1.81287	360	1.06715	225	1.29705	307	0.604066	150	1.27263	258	1.42808	291	0.969755	213	1.802	343.667	1.223	254	0.999513	-0.000326128	normal	0.0370677	-0.499096	normal	0.000138337	-1.00369	down	3.72449e-05	-0.975393	normal	0.0668772	-0.508035	normal
BGIOSGA015105	6.13698	568	5.11216	447	5.96534	563	3.07698	307	4.42792	442	12.6886	1161	2.97051	284	3.98738	480	4.34116	425	10.6469	984	11.6894	1269	12.2154	1137	14.5941	1408	17.3105	1643	15.0229	1533	5.738	526	15.642	1528	0.985934	0.0408527	normal	1.99688e-05	-0.910338	normal	2.39151e-05	0.658181	normal	1.43256e-10	0.967355	normal	0.0642007	-0.942393	normal
BGIOSGA004062	0.405838	138	0.250804	112	0.242251	124	0.131142	81	0.433549	174	0.275867	73	0.056399	18	0.380247	316	0.335796	153	0.077177	17	0.096696	64	0.146523	25	0.110876	45	0.115987	26	0.70705	484	0.3	124.667	0.311	185	0.829264	-0.275844	normal	0.874945	-0.19064	normal	1.11974e-05	-1.97216	down	0.989128	-0.0269055	normal	0.934916	0.134616	normal
BGIOSGA004379	0.944961	682	1.14465	752	0.767069	531	1.21343	923	1.21793	875	1.76959	1039	0.689463	442	0.747637	577	1.25574	885	1.93898	1170	0.895632	700	1.85226	1119	1.54285	1031	2.98087	1850	2.05248	1498	0.952	655	2.192	1459.67	0.490301	0.288424	normal	0.120252	-0.534363	normal	0.658389	0.178669	normal	0.0495534	0.569961	normal	0.00420995	-0.849395	normal
BGIOSGA034095	0.063757	15	0	0	0.020711	5	0.041563	10	0.050088	12	0.013848	4	0	0	0	0	0	0	0	0	0	0	0.017595	4	0.001073	1	0	0	0.037352	10	0.028	6.667	0.013	3.667	0.988334	0.0263535	normal	0.1666	-1.61267	normal	0.5854	-0.506003	normal	0.711983	-0.501568	normal	0.0318995	-2.07572	down
BGIOSGA001264	0.423974	31	0.688614	47	0.806742	59	1.91869	147	1.84874	142	2.24098	158	11.8938	873	12.8567	1184	15.4517	1156	8.07749	574	7.93441	661	8.69574	621	7.17517	531	9.70512	705	8.30491	651	0.64	45.667	8.395	629	0.000760992	1.13065	up	8.44691e-66	3.98399	up	6.02856e-39	3.18663	up	2.2193e-29	3.12	up	4.89312e-43	2.4998	up
BGIOSGA037260	793.089	45836	1953.83	210840	1192.48	103496	383.223	23808	414.946	25723	716.782	60406	158.115	11419	530.916	93066	133.592	8106	284.52	16384	386.556	39647	370.17	32951	223.061	13372	494.25	58712	308.627	29159	1313.13	120057	341.979	33747.7	0.142856	-0.737474	normal	0.135402	-1.62058	normal	0.00153376	-1.85251	down	0.0197569	-1.82345	down	0.843942	-0.311432	normal
BGIOSGA021917	6.46107	1289	6.57949	1401	6.66473	1442	8.40815	2177	8.82047	1928	9.40795	2026	25.5372	5349	24.4888	6617	24.6444	5766	12.7244	2594	11.0885	2929	14.8161	3073	10.2985	2193	8.44033	1953	7.73546	2159	6.568	1377.33	8.825	2101.67	0.0103674	0.353717	normal	2.80381e-93	1.5946	up	1.03915e-07	0.621168	normal	0.830966	0.042908	normal	2.26205e-44	1.21751	up
BGIOSGA008463	0.605562	100	0.65334	102	0.464153	78	0.303284	54	0.415139	74	0.857542	140	0.260663	45	0.251559	54	0.167294	29	0.479511	79	0.596761	115	0.343142	57	0.117452	21	0.060732	11	0.168915	31	0.574	93.333	0.116	21	0.855755	-0.180715	normal	0.000442165	-1.56222	down	0.281874	-0.559756	normal	4.9231e-07	-2.46435	down	0.0343389	-1.24826	down
BGIOSGA010543	6.58989	345	9.00048	444	10.4595	556	8.91588	501	7.70902	432	16.8692	868	4.41794	238	4.48898	303	5.54683	305	11.532	600	12.8564	785	11.6038	608	7.56345	410	5.08008	271	6.86858	395	8.683	448.333	6.504	358.667	0.829264	0.187921	normal	5.67062e-07	-1.14606	down	0.666991	0.129753	normal	0.000989824	-0.863914	normal	1.0846e-05	-1.35341	down
BGIOSGA010447	0.711793	119	0.826546	131	0.642892	109	0.236243	43	0.284417	51	0.024897	5	1.3363	230	1.30032	280	1.30511	229	3.04309	505	2.45105	477	2.36994	396	10.092	1743	10.1046	1715	9.7771	1790	0.727	119.667	9.991	1749.33	0.0220269	-0.996296	normal	0.111788	0.521021	normal	6.22048e-10	1.44852	up	4.76637e-100	3.26699	up	0.000169889	2.23977	up
BGIOSGA013948	1.39815	456	2.22708	416	1.59758	504	0.817129	342	0.789676	325	2.1989	416	2.67375	1045	4.64073	1072	3.40753	1176	3.17098	567	1.84324	747	1.8479	564	4.11434	768	2.33361	782	4.23624	980	1.741	458.667	3.561	843.333	0.0370838	-0.504403	normal	5.18406e-06	0.764492	normal	0.977118	0.00916465	normal	0.12906	0.308777	normal	2.58228e-11	1.2875	up
BGIOSGA019697	0.409642	28	0.087599	6	0.151687	11	0.558699	41	0.881102	64	0.522675	35	0.646645	45	0.799581	70	0.36433	26	0.166847	12	0.089058	8	0.210776	15	0.394106	28	0.246973	17	0.252882	19	0.216	15	0.298	21.333	0.343987	0.593472	normal	0.357846	0.930142	normal	0.658389	-0.46752	normal	0.977605	-0.0476334	normal	0.77533	-0.294019	normal
BGIOSGA036809	22.0566	13161	21.6214	12698	21.9166	13906	23.1116	15562	23.795	15735	24.9697	15001	10.9605	7052	12.3236	9618	11.0956	7345	28.8019	17096	30.5358	21049	27.7789	16338	25.2278	13810	25.4117	14849	25.8928	17813	21.865	13255	25.511	15490.7	0.97103	0.014523	normal	5.36373e-98	-1.23709	down	0.903576	0.0146369	normal	0.000105882	-0.342589	normal	1.49788e-67	-1.26335	down
BGIOSGA006559	5.28174	1083	4.60582	859	5.09031	1074	7.49798	1724	6.73322	1429	7.68911	1490	28.0485	5699	24.6386	6284	27.2952	5656	8.51585	1781	9.4783	2269	9.55796	1954	12.6136	2688	9.90679	1982	21.6202	2891	4.993	1005.33	14.714	2520.33	0.0323762	0.399051	normal	2.17701e-86	2.04489	up	1.40707e-05	0.55173	normal	2.69162e-06	0.749923	normal	1.55574e-48	1.61297	up
BGIOSGA013714	0.084639	14	0.140797	22	0.09429	16	0.300658	54	0.214986	39	0.256499	42	0.989124	169	1.1959	256	1.21939	212	0.2128	36	0.248688	49	0.353056	59	0.197396	34	0.20721	35	0.237299	44	0.107	17.333	0.214	37.667	0.298583	0.626351	normal	2.77064e-14	2.95314	up	0.235341	0.819775	normal	0.681648	0.465058	normal	3.03873e-08	1.8393	up
BGIOSGA000480	0.177298	86	0.227431	104	0.23006	113	0.36714	190	0.248632	61	0.34419	164	0.564799	281	0.69392	336	0.518707	263	0.451034	139	0.364347	194	0.41766	153	0.397137	199	0.492318	242	0.432999	230	0.212	101	0.441	223.667	0.872189	0.167032	normal	0.00017701	1.01559	up	0.658389	0.228176	normal	0.111607	0.565673	normal	0.177525	0.726105	normal
BGIOSGA025619	1.03781	97	0.848107	75	1.88847	180	0.92865	94	0.958839	96	1.14792	106	2.84629	274	2.39068	289	2.77569	272	6.78685	631	8.08857	882	7.12435	666	5.73822	556	7.11079	676	7.03856	722	1.258	117.333	6.629	651.333	0.80752	-0.314634	normal	0.0662242	0.74497	normal	1.85191e-14	2.09012	up	1.56121e-09	1.85263	up	1.61026e-05	1.16231	up
BGIOSGA033725	0.37824	104	0.25929	67	0.320104	89	0.419037	123	0.447563	131	0.298607	81	0.903178	254	0.73403	259	0.724562	208	0.390946	107	0.574682	184	0.377064	103	0.364883	104	0.401355	112	0.292413	88	0.319	86.667	0.353	101.333	0.917568	0.119141	normal	0.00495053	0.947916	normal	0.832208	0.132586	normal	0.681648	-0.31678	normal	0.0361528	0.771941	normal
BGIOSGA013327	5.4422	2560	5.20658	2440	5.50979	2682	4.62516	2302	5.1398	2672	6.09137	2891	0.836515	510	1.43649	1142	1.80972	857	2.49593	1174	2.47603	1407	3.26229	1514	1.28004	727	1.81834	891	1.82525	927	5.386	2560.67	1.641	848.333	0.6125	-0.164238	normal	9.42451e-33	-2.1241	down	2.57799e-29	-1.32509	down	1.14825e-80	-2.14822	down	2.65885e-20	-1.95336	down
BGIOSGA005337	1.5382	597	1.35566	553	1.33678	560	1.99096	930	2.563	1083	2.51043	1067	6.40147	2348	3.98732	2243	4.90253	2251	3.28601	1346	3.51414	1721	4.05333	1696	4.01156	1594	3.50066	1540	3.60019	1749	1.41	570	3.704	1627.67	0.000267882	0.609752	normal	1.71508e-26	1.49968	up	4.31678e-13	1.02773	up	1.47451e-14	0.939084	normal	6.98052e-08	0.846044	normal
BGIOSGA011550	9.83202	888	8.99791	768	10.9785	1009	8.77361	852	9.87803	957	12.8711	1145	30.8388	2869	29.4113	3432	29.2302	2772	15.7394	1417	15.3589	1622	15.7906	1429	13.1981	1237	12.3604	1138	14.9845	1488	9.936	888.333	13.514	1287.67	0.948594	-0.0481169	normal	4.67669e-33	1.26302	up	0.0240851	0.311481	normal	0.926961	-0.0296631	normal	8.11054e-20	1.29579	up
BGIOSGA037326	0.091487	15	0.026578	5	0.083184	14	0.170216	30	0.152172	27	0.175447	29	1.40329	235	1.53575	323	1.44917	248	0.46235	75	0.61229	117	0.618504	101	0.88201	149	1.18053	196	0.987925	177	0.067	11.333	1.017	174	0.572413	0.471075	normal	1.84005e-21	3.84836	up	1.13394e-05	2.17807	up	5.77521e-11	3.05968	up	5.98783e-20	2.79983	up
BGIOSGA003583	0.664901	53	1.11598	84	0.861078	70	1.7348	148	2.28187	194	1.41101	110	29.3225	2391	45.5256	4655	39.7844	3306	2.57632	204	2.44323	226	2.61128	208	5.23827	430	4.18584	338	6.92172	603	0.881	69	5.449	457	0.128572	0.677739	normal	8.2302e-139	5.04847	up	0.000693647	1.11166	up	5.14132e-11	2.06422	up	6.55387e-75	4.09502	up
BGIOSGA024873	0.016838	4	0.010525	3	0.023687	5	0.046068	11	0.022373	5	0.064798	14	0.103491	22	0.266008	71	0.290589	63	0.07971	17	0.14495	35	0.114929	24	0.047936	11	0.068097	15	0.090026	21	0.017	4	0.069	15.667	0.829264	0.25155	normal	0.000487121	2.60879	up	0.0581125	1.36849	normal	0.435002	0.944205	normal	0.0299956	1.64813	up
BGIOSGA012010	1.03683	109	0.432265	29	1.09132	119	1.14451	83	1.46442	192	1.1273	106	2.56761	318	3.13627	474	3.37833	328	1.88209	254	1.57951	217	2.48991	251	2.77477	311	1.99544	137	3.32306	351	0.853	85.667	2.698	266.333	0.829264	0.219392	normal	0.000542074	1.53734	up	0.0551195	0.948472	normal	0.120756	0.964082	normal	0.00235254	1.16916	up
BGIOSGA018144	13.2808	1396	14.7331	1463	14.8797	1591	3.99101	451	4.20741	475	6.33828	656	0.438486	48	1.05931	144	0.796167	88	0.536771	57	0.596398	74	0.364788	39	0.150202	17	0.019055	3	0	0	14.298	1483.33	0.056	6.667	2.47001e-21	-1.57996	down	1.07898e-86	-4.45572	down	1.26271e-188	-5.0387	down	3.41257e-07	-4.07228	down	1.28212e-16	-2.72852	down
BGIOSGA031020	0.291799	98	0.64504	184	0.412201	122	0.340651	99	0.202883	80	0.510781	152	0.808838	251	1.16158	420	0.906198	272	0.862691	258	0.688243	255	0.659701	198	0.683773	226	0.426913	141	0.864285	270	0.45	134.667	0.658	212.333	0.737206	-0.3559	normal	0.0831154	0.670448	normal	0.506964	0.348097	normal	0.93454	0.0705524	normal	0.00163968	1.12862	up
BGIOSGA017382	17.0753	10003	17.8447	9923	17.8038	10792	18.1571	11458	17.3427	11530	18.0437	10713	9.48283	5712	8.69334	6808	9.69403	6144	17.9202	9902	18.2328	11716	17.6388	9819	20.1833	10608	21.5399	11015	20.8866	12175	17.575	10239.3	20.87	11266	0.829264	-0.0701059	normal	2.40226e-92	-1.21853	down	2.34065e-14	-0.402454	normal	1.09056e-12	-0.428111	normal	2.4956e-49	-1.15857	down
BGIOSGA035587	0.278375	34	0.513764	59	0.161666	20	0.706102	73	0.313309	40	0.54415	63	0.299029	31	0.204981	33	0.083672	11	0.074186	9	0.322863	33	0.135562	16	0.181512	22	0.176728	22	0.213266	29	0.318	37.667	0.191	24.333	0.829264	0.221081	normal	0.283475	-0.970936	normal	0.144605	-1.0496	normal	0.189489	-1.0273	normal	0.0435073	-1.34621	down
BGIOSGA014173	0.296151	58	0.456323	81	0.467699	91	0.190066	40	0.38572	81	0.355695	64	0.351064	68	0.415833	103	0.276652	57	0.182693	36	0.178657	38	0.332616	63	0.484015	94	0.56948	112	0.641913	141	0.407	76.667	0.565	115.667	0.786239	-0.343139	normal	0.410955	-0.505194	normal	0.0443659	-1.0067	down	0.975988	0.0263342	normal	0.982709	-0.029795	normal
BGIOSGA023535	0.046005	10	0.063481	13	0.114183	24	0	0	0.148604	33	0.050512	11	0.13172	28	0.411587	109	0.133361	29	0.080357	17	0.131855	32	0.018443	4	0.362509	77	0.561177	117	0.317697	72	0.075	15.667	0.414	88.667	0.97087	-0.0552933	normal	0.234597	1.06776	normal	0.875441	-0.179495	normal	0.00324122	1.71265	up	0.467463	0.971783	normal
BGIOSGA013760	0.291164	22	0.237817	17	0.423455	32	0.472713	38	0.636279	50	0.794339	58	8.84971	665	7.9712	751	7.99362	612	0.765014	56	1.1808	101	1.29333	95	1.16657	89	0.792077	59	0.511741	42	0.317	23.667	0.823	63.333	0.559252	0.479665	normal	4.42176e-56	4.24179	up	0.0235234	1.17887	up	0.342203	0.760418	normal	1.74703e-45	3.40338	up
BGIOSGA025243	0.181081	48	0.186321	49	0.276378	47	0.682917	199	0.421612	99	0.385574	85	0.101628	30	0.058019	21	0.138056	33	0.031652	9	0.042682	14	0.036374	11	0.05642	16	0	0	0.023646	8	0.215	48	0.027	8	0.0733806	0.799601	normal	0.0614096	-1.15001	normal	7.7807e-05	-2.03216	down	0.00330788	-2.29087	down	1.05136e-05	-2.22634	down
BGIOSGA015195	0.017656	1	0	0	0.052067	2	0.027594	1	0	0	0	0	0.085707	3	0.590793	23	0.833924	26	0.053163	2	0.212199	8	0.343984	10	0.66377	20	0.892487	27	0.631752	21	0.023	1	0.729	22.667	0.930146	-0.0377737	normal	0.0637587	2.0308	normal	0.503515	0.640081	normal	0.0095749	2.26673	up	0.0242924	2.16767	up
BGIOSGA004485	0	0	0	0	0.223438	25	0.03493	5	0.123658	15	0.049149	6	0.17666	20	0.229334	32	0.391021	45	0.302853	33	0.299545	38	0.13473	15	0.575266	65	0.575065	64	0.617441	74	0.074	8.333	0.589	67.667	0.992415	-0.00678482	normal	0.566513	0.923318	normal	0.635193	0.552248	normal	0.166363	1.43791	normal	0.185851	1.23142	normal
BGIOSGA022724	0.997686	157	1.06795	159	1.02725	164	0.53214	90	0.893836	151	0.696823	108	0.233003	38	0.690565	140	0.713556	118	0.052308	9	0.104122	20	0.247686	39	0.688037	112	0.252293	41	0.545983	95	1.031	160	0.495	82.667	0.234171	-0.534298	normal	0.0125108	-1.17222	down	1.75301e-10	-2.77212	down	0.000847708	-1.42675	down	0.533707	-0.533645	normal
BGIOSGA005831	12.1168	701	11.2323	614	16.2037	953	41.2113	2561	39.8133	2469	56.1678	3197	23.7393	1414	29.5849	2210	30.383	1844	41.1335	2369	41.7683	2822	40.1871	2328	34.8804	2091	35.122	2069	39.5637	2514	13.184	756	36.522	2224.67	9.4828e-22	1.55683	up	7.91828e-06	0.758397	normal	7.18061e-21	1.28355	up	2.18713e-10	0.988013	normal	9.75696e-09	-0.903766	normal
BGIOSGA007307	0.110443	6	0.06159	4	0	0	0.919775	51	0.477687	27	0.276044	15	0.03587	2	0	0	0	0	0.058404	4	0.067514	5	0	0	0.209146	12	0.03586	2	0.078494	5	0.057	3.333	0.108	6.333	0.124442	0.688427	normal	0.652453	-0.739372	normal	0.877395	-0.153803	normal	0.941073	0.140305	normal	5.04048e-05	-3.33366	down
BGIOSGA006078	0.214435	22	0.375317	35	0.733315	74	0.517052	55	0.482617	51	0.833236	81	0.603174	61	0.54947	70	0.733399	76	0.34735	34	0.306901	36	0.20732	21	0.321494	33	0.082049	9	0.177927	20	0.441	43.667	0.194	20.667	0.858563	0.187219	normal	0.867973	0.173196	normal	0.324984	-0.737571	normal	0.0936023	-1.31286	normal	0.882004	-0.146875	normal
BGIOSGA030739	2.37364	235	2.64072	247	2.60619	263	4.79526	510	5.37588	570	4.93058	480	13.8086	1406	15.1042	1929	14.5825	1514	6.03314	595	8.17032	944	6.3781	632	11.6435	1194	10.8148	1090	9.69231	1054	2.54	248.333	10.717	1112.67	4.36616e-05	0.797511	normal	2.93115e-63	2.18079	up	5.2038e-08	1.06701	up	1.02684e-24	1.58418	up	1.97512e-22	1.30824	up
BGIOSGA031552	0.473701	81	0.716251	115	0.749395	129	0.802424	146	0.624316	114	0.997053	167	0.247214	44	0.191285	42	0.350434	63	0.374184	64	0.495239	98	0.477049	81	0.368206	65	0.461119	80	0.224256	42	0.646	108.333	0.351	62.333	0.861362	0.152586	normal	0.000446492	-1.5234	down	0.0554878	-0.786405	normal	0.00625402	-1.25285	down	2.64211e-05	-1.70337	down
BGIOSGA020840	0.186813	25	0.292651	37	0.215969	29	0.18263	26	0.387544	55	0.293724	38	0	0	0.334745	57	0.014799	3	0.022028	3	0.029942	5	0.061927	9	0.207834	29	0	0	0.035746	6	0.232	30.333	0.081	11.667	0.948772	0.097924	normal	0.581012	-0.864973	normal	0.00196597	-1.93505	down	0.260677	-1.22161	normal	0.560287	-0.876735	normal
BGIOSGA020487	9.08496	1937	12.2444	2591	9.95352	2199	12.057	1869	8.41241	1907	11.2075	1546	5.44201	1171	5.47489	1532	8.70024	1398	4.0754	889	3.95784	775	3.29387	681	3.56314	727	3.71637	793	4.49813	1063	10.428	2242.33	3.926	861	0.00510833	-0.517333	normal	1.0946e-18	-1.21576	down	5.02945e-35	-1.92001	down	2.0596e-31	-1.93301	down	1.21995e-06	-0.683375	normal
Oryza_sativa_newGene_3645	0.455859	33	0.562877	34	1.13676	86	0.696889	63	0.833335	71	0.632928	52	0.432498	39	0.517062	45	1.04937	71	2.27217	137	1.1136	93	1.79304	121	1.48573	102	2.39994	157	0	0	0.718	51	1.295	86.333	0.973784	0.0610255	normal	0.658526	-0.400718	normal	0.252563	0.691288	normal	0.954664	0.108967	normal	0.549398	-0.509387	normal
BGIOSGA024791	1.53344	180	1.78056	196	0.997226	162	0.227198	42	0.158178	41	0.294259	29	0.040599	10	0.140132	18	0.049104	13	0.13519	32	0.211954	24	0.022488	3	0.10769	27	0.032196	8	0.134743	30	1.437	179.333	0.092	21.667	1.92408e-11	-1.91399	down	3.3978e-26	-4.03811	down	3.4172e-10	-2.98103	down	2.59923e-14	-3.32862	down	0.0202551	-1.53071	down
BGIOSGA036047	2.14701	702	2.44885	757	2.3404	779	3.49511	1228	4.01032	1406	3.14742	1013	34.3158	11553	31.2872	13213	30.8611	10590	4.65064	1515	4.92976	1884	4.50428	1476	4.34814	1475	4.50176	1500	4.29143	1543	2.312	746	4.38	1506	0.0207883	0.470019	normal	0	3.47187	up	4.45749e-09	0.677439	normal	0.000212445	0.44541	normal	1.37586e-112	2.9466	up
BGIOSGA000970	0.289238	64	0.488368	118	0.311935	46	0.505918	108	0.58418	165	0.455672	110	0.335148	77	0.575528	133	0.294873	56	0.18975	24	0.698625	137	0.762682	119	0.369285	73	0.303243	49	0.345689	101	0.363	76	0.339	74.333	0.791037	0.343707	normal	0.700345	-0.309429	normal	0.883192	-0.143233	normal	0.509518	-0.561807	normal	0.109168	-0.816372	normal
BGIOSGA008648	1.38574	748	1.56268	751	1.65382	857	2.20515	1247	1.94371	1052	2.08091	1090	3.63637	1988	3.94257	2589	4.11528	2176	3.54111	1802	3.26994	1967	3.12671	1807	5.02288	2569	6.53496	3331	5.27959	2846	1.534	785.333	5.612	2915.33	0.114096	0.308016	normal	5.645e-25	1.01126	up	1.63189e-14	0.805638	normal	1.15262e-22	1.32131	up	7.64069e-09	0.677491	normal
BGIOSGA009139	0.290406	65	0.308976	76	0.314659	83	0.257551	83	0.292818	78	0.367196	85	2.02743	526	1.47957	469	1.48117	380	0.423704	112	0.161633	62	0.49003	112	0.532355	139	0.418769	92	0.50472	122	0.305	74.667	0.485	117.667	0.974686	-0.0518078	normal	9.92049e-15	2.08314	up	0.955976	-0.0462462	normal	0.914836	0.0853548	normal	1.1929e-15	2.12422	up
Oryza_sativa_newGene_21497	0.068009	13	0.011852	3	0.076906	15	0.041669	9	0.04176	9	0	0	0.065194	13	0.043335	11	0	0	0	0	0	0	0	0	0.116908	23	0.02959	6	0.050928	11	0.052	10.333	0.066	13.333	0.829264	-0.161084	normal	0.729457	-0.529868	normal	0.0268163	-1.5352	down	0.949128	-0.120833	normal	0.986757	0.0404065	normal
BGIOSGA015998	0.135042	61	0.30769	130	0.225329	103	0.369699	182	0	0	0.205269	93	1.81944	840	1.3904	801	1.36882	650	1.12501	520	1.59451	836	1.33966	598	3.02827	1410	3.30584	1502	2.81453	1395	0.223	98	3.05	1435.67	0.975738	-0.035563	normal	1.66821e-17	2.40716	up	1.09233e-14	2.15726	up	8.82809e-41	3.22493	up	0.337273	1.1968	normal
BGIOSGA010739	24.2512	4121	26.5203	4222	31.2704	5411	16.1637	2916	18.0301	3272	16.8299	2845	23.6012	4071	21.0434	4574	22.9868	4083	9.45691	1595	9.44585	1854	10.3133	1746	7.45362	1296	7.65283	1338	6.84562	1281	27.347	4584.67	7.317	1305	4.97917e-11	-0.780837	normal	5.67411e-10	-0.603599	normal	3.73707e-77	-1.82033	down	8.21826e-121	-2.36145	down	0.209557	0.186883	normal
BGIOSGA001198	15.7543	1785	18.2474	1954	18.6052	2145	19.1928	2338	17.4107	2116	25.651	2862	6.66385	778	6.54325	958	7.28611	867	28.2842	3193	27.1881	3600	26.1527	2969	23.4909	2761	22.4137	2589	22.4671	2799	17.536	1961.33	22.791	2716.33	0.829264	0.106534	normal	9.09441e-59	-1.67233	down	0.00256156	0.294139	normal	0.568645	-0.0944804	normal	3.82293e-34	-1.78625	down
BGIOSGA035794	52.7005	14296	82.7804	13646	57.1506	16254	92.0831	16431	93.7459	17656	77.0874	12002	56.8492	9484	52.7658	10726	51.6815	9840	54.5392	10850	60.0196	11879	56.4539	10473	43.6204	11067	66.2479	11926	71.0435	13180	64.21	14732	60.304	12057.7	0.829264	-0.1362	normal	1.57608e-55	-1.05115	down	7.78809e-47	-0.842048	normal	1.73143e-34	-0.851819	normal	7.09405e-10	-0.915273	normal
Oryza_sativa_newGene_32839	0.118982	18	0.105363	15	0.206573	32	0.376692	61	0.413516	67	0.404706	60	0.833419	128	0.898841	174	1.10462	173	0.375997	56	0.30448	54	0.426507	64	0.330989	52	0.385561	59	0.559029	92	0.144	21.667	0.425	67.667	0.100354	0.791636	normal	2.51819e-07	2.2466	up	0.197098	0.827101	normal	0.171302	0.950725	normal	0.00744898	0.983309	normal
BGIOSGA022701	0.25124	24	0.460204	42	0.554862	54	0.778636	80	0.356158	37	0.567696	54	0.176413	18	0.388535	48	0.338107	34	0.234274	23	0.131676	15	0.128243	13	0.178451	18	0.23126	23	0.345093	37	0.422	40	0.252	26	0.865483	0.180744	normal	0.421633	-0.707869	normal	0.0385347	-1.27073	down	0.167165	-1.01663	normal	0.165939	-0.983314	normal
BGIOSGA029119	0.917862	45	0.680914	32	0.991879	49	1.61806	84	1.85928	97	3.32477	159	1.41979	71	1.41872	89	1.37658	70	0.85617	42	1.57984	90	1.27633	62	0.773385	39	1.12575	56	0.971138	52	0.864	42	0.957	49	0.0525187	0.834424	normal	0.652453	0.346825	normal	0.853249	0.1493	normal	0.711983	-0.305095	normal	0.0931316	-0.827574	normal
BGIOSGA019817	0.798493	81	0.595196	57	0.75876	78	0.528351	58	0.365792	40	0.521845	52	0.094788	10	0.173403	23	0.285738	31	0.097273	10	0.134797	16	0.037718	4	0.292571	31	0.13393	14	0.331824	37	0.717	72	0.253	27.333	0.425649	-0.507865	normal	0.000180981	-2.06585	down	1.18093e-07	-2.64509	down	0.000900898	-1.76227	down	0.0490581	-1.33529	down
BGIOSGA005767	0.029913	4	0.021669	3	0.149125	17	0.084702	11	0.183497	22	0.018563	3	0.394215	46	0.471065	68	0.919652	108	0.140246	16	0.211664	28	0.054732	7	1.00712	117	0.775276	89	0.909303	112	0.067	8	0.897	106	0.93916	0.0910626	normal	0.00158193	2.31441	up	0.722495	0.355158	normal	1.78232e-05	2.65323	up	0.0122386	1.86493	up
BGIOSGA034297	0.06099	15	0.191197	28	0.080556	20	0.071612	19	0.120874	27	0.087766	14	0.126173	31	0.250448	49	0.354201	74	0.449824	59	0.233481	42	0.484755	77	0.397771	82	0.621714	98	0.451621	101	0.111	21	0.49	93.667	0.930087	-0.123132	normal	0.456882	0.699303	normal	0.188934	0.867389	normal	0.00639803	1.43326	up	0.282623	0.904011	normal
BGIOSGA003032	0.454137	54	0.289286	33	0.306168	37	0.391579	50	0.357115	46	0.205187	24	0.792445	96	0.813695	124	0.671984	83	0.131477	16	0.342883	48	0.047952	6	0.497847	61	0.735264	89	0.593116	77	0.35	41.333	0.609	75.667	0.907078	-0.146368	normal	0.188544	0.731377	normal	0.217116	-0.943089	normal	0.728224	0.278446	normal	0.0910491	0.938773	normal
BGIOSGA021033	0.006343	2	0.003337	1	0	0	0.046928	11	0.089785	20	0.033143	7	0.078361	17	0.082352	22	0.009056	2	0	0	0	0	0	0	0.061409	13	0	0	0	0	0.003	1	0.02	4.333	0.309796	0.478517	normal	0.155326	1.69131	normal	0.658389	-0.243548	normal	0.815536	0.298504	normal	0.93687	-0.159576	normal
BGIOSGA015955	1.77163	899	1.95184	953	1.47514	787	1.74365	932	1.68163	911	1.81967	978	0.977887	517	0.732339	536	0.953179	469	1.64675	878	2.01122	1233	1.62843	862	1.15931	639	1.45268	788	1.3391	743	1.733	879.667	1.317	723.333	0.829264	-0.108603	normal	4.53977e-14	-1.28596	down	0.204571	-0.274896	normal	2.05142e-06	-0.84314	normal	3.65821e-15	-1.18461	down
BGIOSGA015545	2.25627	378	2.53508	408	2.454	423	1.4281	258	1.17233	211	1.31315	209	0.050585	11	0.096376	23	0.139571	27	0.153019	21	0.315705	53	0.15078	20	0.095116	19	0.062459	11	0.249782	49	2.415	403	0.136	26.333	3.44308e-06	-0.949607	normal	1.64122e-54	-4.67796	down	1.04788e-37	-3.86379	down	4.03664e-27	-4.21276	down	8.55595e-22	-3.57251	down
BGIOSGA013157	0.721527	169	0.872297	192	0.676125	142	1.10551	255	1.21582	253	1.06245	218	2.70984	625	3.22879	849	2.24061	518	2.1013	476	2.52277	609	2.78559	559	2.62438	604	2.71497	656	3.53641	828	0.757	167.667	2.959	696	0.749803	0.270833	normal	1.09902e-09	1.43795	up	5.27589e-08	1.22345	up	5.60184e-10	1.44479	up	1.59078e-07	1.11373	up
BGIOSGA021538	0.182921	6	0	0	0.10182	4	0	0	0.062668	3	0	0	1.80521	58	2.7829	111	1.73394	57	0.130727	5	0	0	0	0	0.523554	17	0.417958	14	0	0	0.095	3.333	0.314	10.333	0.844315	-0.0876955	normal	5.49519e-06	3.26623	up	0.782943	-0.216512	normal	0.771824	0.423922	normal	4.65226e-09	4.15628	up
BGIOSGA027120	0	0	0.200015	7	0.130239	7	0.060793	5	0	0	0.112957	9	0.977389	77	1.1774	107	1.24507	97	0.160004	13	0.55405	50	0.425459	33	0.22097	18	0.779786	61	0.436531	37	0.11	4.667	0.479	38.667	0.991128	-0.0180828	normal	8.9587e-07	3.26578	up	0.112944	1.23744	normal	0.0761729	1.64112	normal	1.32958e-06	3.20839	up
Oryza_sativa_newGene_10292	0.124397	23	0.104654	53	0.131317	67	0.320128	166	0	0	0.206973	99	0.651735	226	0.248698	151	0.5839	244	0.482967	196	0.253144	145	0.012479	7	0.593633	308	0.376941	145	0.482461	271	0.12	47.667	0.484	241.333	0.931281	0.0780659	normal	0.00118998	1.56135	up	0.590174	0.570721	normal	0.000658149	1.62877	up	0.793712	0.434139	normal
Oryza_sativa_newGene_26599	0.443291	31	0.092134	7	0	0	0	0	0.01685	2	0	0	0.460538	33	0.80004	72	0.29753	23	0	0	0.071385	6	0.045708	4	0.13606	11	0.573805	41	0.041043	4	0.178	12.667	0.25	18.667	0.576939	-0.28391	normal	0.589506	0.824193	normal	0.41981	-0.736518	normal	0.99928	-0.00548441	normal	2.64253e-05	3.38567	up
BGIOSGA013756	0.192475	14	0.561887	36	0.178024	13	3.65148	266	0.276414	21	3.07717	205	4.69861	328	0.163487	15	0.559291	40	0.159342	11	1.95517	155	0.636914	44	4.26876	300	0.510973	36	4.5951	342	0.311	21	3.125	226	0.0114877	1.04727	up	0.0625824	1.71552	normal	0.384623	0.784981	normal	0.000687339	2.28363	up	0.878001	-0.29561	normal
BGIOSGA009332	1.2969	223	1.39134	224	1.99582	306	1.88885	353	1.67849	306	1.83664	290	0.790821	146	0.927396	199	0.866306	165	1.09026	194	1.96505	463	1.33577	238	0.793064	172	0.960763	164	0.932514	185	1.561	251	0.895	173.667	0.846028	0.120865	normal	2.91372e-05	-1.04598	down	0.674226	-0.197265	normal	1.79744e-05	-1.06683	down	1.51589e-07	-1.189	down
BGIOSGA013860	0.039614	7	0.017498	3	0.019272	4	0.037734	7	0.023925	4	0.026326	4	0.01292	3	0.119918	24	0.088733	15	0.324153	50	0.467652	84	0.40366	63	1.50313	240	1.02151	160	1.32831	224	0.025	4.667	1.284	208	0.991128	-0.0210944	normal	0.652453	0.694857	normal	6.48741e-06	2.49035	up	1.63545e-19	4.35361	up	0.675672	0.712948	normal
BGIOSGA004999	0.198321	35	0.211161	35	0.151603	27	0.1626	31	0.215415	41	0.390571	68	0.394743	72	0.387881	88	0.416382	77	0.199811	35	0.247654	51	0.223991	40	0.197865	36	0.069631	13	0.055611	11	0.187	32.333	0.108	20	0.868839	0.178629	normal	0.219589	0.731393	normal	0.949267	-0.0607892	normal	0.235046	-1.02463	normal	0.682698	0.408452	normal
BGIOSGA013717	0.944457	56	0.928673	52	1.49607	89	1.05195	67	1.41905	89	1.90988	110	1.91194	116	2.96614	225	2.81399	173	4.22263	246	4.93085	337	3.27528	192	3.38187	206	3.29778	197	2.77601	179	1.123	65.667	3.152	194	0.86279	0.169804	normal	0.0558347	0.835716	normal	1.53488e-05	1.42868	up	0.0115136	0.963604	normal	0.253612	0.585343	normal
BGIOSGA008593	0.539744	16	0.216254	6	0.279854	9	0.008228	1	0.000235	1	0.080919	3	0.434427	14	0.005337	1	0.185486	6	0.17511	6	0.021648	1	0	0	0	0	0.005833	1	0.003493	1	0.345	10.333	0.003	0.667	0.343987	-0.479829	normal	0.657946	-0.653636	normal	0.263571	-0.952319	normal	0.0209514	-2.12296	down	0.598226	0.843023	normal
BGIOSGA009442	0.498704	73	0.345386	44	0.797458	89	0.383821	58	0.637907	59	0.602375	84	0.463766	65	0.837396	86	0.638963	66	0.478514	65	0.500525	60	0.207829	22	0.294241	44	0.251127	39	0.434238	49	0.547	68.667	0.327	44	0.887248	-0.15416	normal	0.596197	-0.400976	normal	0.231162	-0.764637	normal	0.0347628	-1.09902	down	0.811536	-0.195141	normal
BGIOSGA013104	0	0	0	0	0	0	0.056642	10	0.057669	10	0	0	0.058558	10	0.155159	31	0.036181	6	0	0	0	0	0	0	0.123523	20	0.104574	17	0.012289	3	0	0	0.08	13.333	0.728753	0.194334	normal	0.0102857	2.67349	up	--	--	--	0.0420855	1.90831	up	0.765724	0.473865	normal
BGIOSGA001241	0.39476	89	0.301027	64	0.340807	78	0.272096	66	0.210753	51	0.399513	89	0.113049	27	0.079124	23	0.068934	17	0.025558	6	0.057134	16	0	0	0.042475	10	0.048958	12	0.054052	14	0.346	77	0.048	12	0.829264	-0.260658	normal	1.06252e-05	-2.12569	down	2.40847e-06	-2.72047	down	1.22019e-09	-2.92289	down	0.00136038	-1.72702	down
BGIOSGA005107	16.2082	4496	14.5387	3825	18.0665	4963	14.9915	4473	15.33	4552	18.8796	5237	11.4963	3218	11.2613	3969	10.3008	3071	26.8111	7457	28.4669	9172	28.0451	7750	30.2131	8464	28.7483	7962	29.0911	8732	16.271	4428	29.351	8386	0.829264	-0.095334	normal	4.81622e-22	-0.873502	normal	3.83625e-07	0.439878	normal	4.50718e-05	0.357492	normal	1.81115e-13	-0.7868	normal
BGIOSGA001210	5.15444	2281	5.12084	2084	4.88763	2184	4.9733	2297	5.07163	2342	5.62729	2345	6.79729	2927	6.91014	3762	7.26168	3086	9.88604	4032	8.33557	4065	8.20855	3529	15.7138	6638	16.4496	6707	16.3579	7123	5.054	2183	16.174	6822.67	0.790072	-0.110928	normal	0.652453	0.0693654	normal	0.000142297	0.391609	normal	3.24885e-45	1.07394	up	0.121125	0.169874	normal
BGIOSGA033583	0.357951	28	0.37547	28	0.273135	31	0.655314	73	0.174066	20	0.016334	3	4.30631	546	5.57815	875	5.13617	667	1.20165	131	1.49192	196	1.33691	134	1.52856	161	0.933856	110	3.00755	288	0.336	29	1.823	186.333	0.991128	-0.0222333	normal	6.27384e-56	3.98562	up	1.3217e-06	1.77884	up	3.02412e-05	1.92781	up	0.000681434	2.78736	up
BGIOSGA011517	7.13923	912	6.97031	842	8.22114	1069	6.09047	837	4.8906	671	7.88845	993	1.24435	164	1.53336	254	1.59376	214	7.16694	913	8.32876	1244	6.86184	879	7.413	983	7.89015	1028	6.63926	933	7.444	941	7.314	981.333	0.223388	-0.349054	normal	2.33199e-61	-2.64618	down	0.041982	-0.331361	normal	0.000619804	-0.495672	normal	2.96001e-26	-2.26344	down
Oryza_sativa_newGene_38038	0.294252	124	0.164113	66	0.290285	124	0.257901	117	0.269232	122	0.271598	113	0.122896	54	0.311393	169	0.119987	53	0.234412	99	0.248005	122	0.278746	118	0.208523	91	0.134202	58	0.14986	70	0.25	104.667	0.164	73	0.991128	-0.0252573	normal	0.305454	-0.696747	normal	0.658389	-0.289469	normal	0.0339086	-1.00519	down	0.325817	-0.670063	normal
BGIOSGA021936	0.622302	60	0.913853	92	1.85278	162	0.424843	55	0.537575	72	0.437932	44	0.650074	86	0.24844	41	0.181466	24	0.579517	55	0.398444	58	0.766311	81	0.532443	54	0.270692	24	0.642307	61	1.13	104.667	0.482	46.333	0.172445	-0.68975	normal	0.0327556	-1.35606	down	0.0561891	-0.95603	normal	0.00450956	-1.54896	down	0.713712	-0.38878	normal
BGIOSGA001234	0.008497	4	0.011049	5	0.024767	12	0.049161	25	0.054859	28	0.060876	28	0.037419	18	0.043003	26	0.019817	10	0	0	0.002473	2	0.008089	4	0.027263	14	0.016364	8	0.034916	18	0.015	7	0.026	13.333	0.246254	0.645401	normal	0.652453	0.656662	normal	0.423846	-0.749644	normal	0.871312	0.255394	normal	0.43565	-0.77439	normal
BGIOSGA009765	5.52203	1538	6.04993	1592	5.63424	1597	7.23888	2167	7.28425	2176	7.6643	2102	18.2954	5248	17.767	6393	17.8155	5209	8.20953	2278	8.74107	2845	7.72755	2156	9.48356	2740	9.10136	2584	8.3003	2542	5.735	1575.67	8.962	2622	0.125149	0.235246	normal	8.44691e-66	1.32538	up	0.166815	0.179694	normal	0.20919	0.168154	normal	5.21703e-42	1.0714	up
BGIOSGA015093	4.17814	1949	3.98812	1772	3.54055	1706	5.71154	2895	5.93298	3046	3.14056	1468	6.84034	3247	8.02479	4744	8.06096	3875	22.2825	10563	20.6776	11428	17.4474	8125	24.3235	11967	23.5117	11117	24.5267	12779	3.902	1809	24.121	11954.3	0.829264	0.210601	normal	1.19206e-07	0.610065	normal	8.93119e-73	2.01164	up	1.49681e-127	2.14609	up	0.324469	0.352808	normal
BGIOSGA006698	0.740487	181	0.672942	167	0.931489	231	0.691692	160	0.448048	117	0.676301	170	0.834416	213	0.753633	234	0.737273	184	0.767868	182	0.503818	154	0.546603	132	0.528611	133	0.569781	146	0.461206	130	0.782	193	0.52	136.333	0.261923	-0.480168	normal	0.30644	-0.364173	normal	0.027094	-0.693983	normal	0.000305417	-1.02861	down	0.724766	0.183206	normal
BGIOSGA000461	0.872189	420	1.23204	505	1.75995	646	1.15553	547	1.04043	552	1.14751	537	3.74672	2088	4.22966	2618	4.76085	2315	1.68862	790	1.98851	1136	1.19343	663	2.17795	986	2.06373	1031	2.26001	1188	1.288	523.667	2.167	1068.33	0.829264	-0.12871	normal	2.22262e-31	1.65273	up	0.376953	0.269349	normal	0.0218115	0.462022	normal	1.63618e-60	1.78137	up
BGIOSGA002872	5.56438	2778	5.91027	2749	6.5264	3312	5.05975	2614	6.69454	3475	5.52717	2678	21.2476	10146	16.583	10772	18.174	9390	8.16641	4026	8.64759	5067	8.15677	3951	10.5303	5368	10.4702	5288	10.7791	5952	6	2946.33	10.593	5536	0.524638	-0.203512	normal	5.72605e-50	1.28119	up	0.313072	0.123828	normal	2.01902e-05	0.345148	normal	2.7577e-26	1.47281	up
BGIOSGA024836	0.192452	14	0.059742	4	0.66788	47	0.159203	12	0.407277	30	0.121453	9	1.55887	110	1.17285	104	1.11351	80	0	0	0	0	0.029966	3	4.88466	345	4.03906	280	5.60503	419	0.307	21.667	4.843	348	0.894132	-0.143342	normal	0.0537009	1.48536	normal	0.0163534	-1.68956	down	3.57762e-08	3.01636	up	0.00109231	1.93941	up
BGIOSGA013903	5.32392	900	5.85434	874	7.04638	1152	7.85448	1380	9.10306	1659	7.47273	1200	206.822	35074	184.96	39077	201.601	35288	88.9567	14866	92.7881	18052	76.7877	12404	132.909	23053	125.117	21152	137.129	25171	6.075	975.333	131.718	23125.3	0.246328	0.315529	normal	0	4.72165	up	6.89216e-253	3.48874	up	0	3.99214	up	5.49356e-267	4.3561	up
BGIOSGA035372	1.24271	317	1.74078	419	1.4589	378	2.15206	589	1.89664	518	1.89562	476	8.61775	2259	10.3842	3415	10.4999	2806	6.94066	1760	7.26201	2160	7.59347	1937	12.6663	3344	12.8865	3343	13.0063	3639	1.481	371.333	12.853	3442	0.543196	0.274063	normal	2.36165e-63	2.39774	up	4.29472e-43	1.9295	up	3.77133e-96	2.62632	up	2.49839e-51	2.08474	up
BGIOSGA017582	0.069943	15	0.0098	2	0.025242	6	0.144106	32	0.322938	71	0.128564	26	0.009701	3	0.030933	9	0.012055	3	0.015243	4	0	0	0.022605	5	0.0289	7	0	0	0.054531	13	0.035	7.667	0.028	6.667	0.117281	0.74817	normal	0.652453	-0.757303	normal	0.576437	-0.598225	normal	0.80503	-0.385237	normal	0.000182337	-2.68976	down
BGIOSGA028215	1.83048	304	1.71552	284	1.85613	323	1.26889	226	1.16122	218	1.01154	167	0.373082	65	0.713883	164	0.42935	92	0.528143	88	0.317446	76	0.277625	57	0.184939	39	0.176894	37	0.32236	63	1.801	303.667	0.228	46.333	0.00692882	-0.695633	normal	3.24861e-11	-1.99091	down	1.98244e-20	-2.36076	down	4.56832e-29	-3.17103	down	0.00148133	-1.21769	down
BGIOSGA028888	1.55072	470	1.48736	436	1.52337	464	0.973058	290	1.32048	406	0.900348	234	1.32229	392	1.11257	401	1.41817	417	0.689833	219	0.582685	209	0.529934	172	0.800085	253	0.730931	236	0.878998	294	1.52	456.667	0.803	261	0.0183936	-0.669615	normal	0.000626782	-0.666325	normal	1.95243e-16	-1.58364	down	6.73766e-14	-1.35821	down	0.906499	0.0774031	normal
BGIOSGA030901	1.96886	455	2.37541	561	2.77454	678	3.49239	968	3.2784	837	2.22549	573	39.0321	9707	38.9982	9952	32.5888	8459	8.76578	2162	7.06804	2037	8.84571	2145	19.1874	4976	17.9289	4726	18.7796	5078	2.373	564.667	18.632	4926.67	0.702078	0.257082	normal	8.69106e-180	3.54543	up	8.96389e-22	1.46016	up	2.44643e-98	2.54805	up	5.49074e-74	3.22026	up
BGIOSGA002207	2.10277	383	1.6013	276	1.71749	318	2.83064	554	2.65135	518	2.59081	465	15.7806	2957	13.4893	3171	15.7898	3016	5.96828	1082	5.46984	1163	5.51853	1006	3.76909	712	3.47222	644	3.54944	710	1.807	325.667	3.597	688.667	0.195313	0.405564	normal	3.76376e-79	2.71184	up	3.28532e-14	1.27432	up	0.0224965	0.50512	normal	3.73418e-69	2.25492	up
BGIOSGA013778	0.528782	25	0.506175	23	0.258666	13	0.675748	34	1.09022	55	0.754246	35	0.332643	16	0.466005	28	0.520043	26	0.232257	11	0.325717	18	0.239615	12	0.125506	7	0	0	0.025124	2	0.431	20.333	0.05	3	0.707797	0.408335	normal	0.811691	-0.285699	normal	0.411143	-0.727093	normal	0.0220928	-2.03973	down	0.159231	-1.00789	normal
BGIOSGA010591	0.238855	78	0.346194	79	0.345277	106	0.675818	116	0.307184	144	0.13813	50	1.64592	365	0.987647	360	1.69458	405	0.92167	185	0.617878	175	0.505006	148	0.839327	141	0.667391	198	0.627255	127	0.31	87.667	0.711	155.333	0.991128	0.0250793	normal	3.8301e-09	1.58615	up	0.226732	0.49163	normal	0.681648	0.259219	normal	0.000308703	1.48009	up
BGIOSGA007673	1.30395	569	1.64046	697	1.23883	589	1.61174	818	1.66804	823	1.43939	625	3.96569	1841	3.47255	2075	3.74616	1794	1.91118	833	1.99511	1048	2.23508	940	1.92369	939	2.35936	1053	2.09143	1008	1.394	618.333	2.125	1000	0.917853	0.0727048	normal	2.69309e-15	1.1114	up	0.563717	0.161414	normal	0.681648	0.123351	normal	4.20821e-11	1.01716	up
BGIOSGA023633	0.520147	56	0.562848	57	0.372334	41	0.324411	38	0.600527	69	0.39804	42	0.995015	110	1.77595	245	1.06032	119	0.756295	81	1.28262	160	0.797583	86	1.5237	169	1.0887	119	1.30298	153	0.485	51.333	1.305	147	0.885154	-0.16208	normal	0.0321863	1.01434	up	0.356939	0.546419	normal	0.0468929	0.886492	normal	0.0137488	1.21736	up
BGIOSGA007825	2.81881	934	3.04346	978	2.84134	1085	3.58359	1332	3.63558	1325	2.80031	836	1.29972	650	0.771997	540	0.712525	361	1.79857	637	1.66566	943	1.48993	586	0.411333	266	1.11667	445	1.13923	567	2.901	999	0.889	426	0.991128	0.0151322	normal	1.53765e-10	-1.41838	down	1.58969e-08	-0.901407	normal	2.92912e-13	-1.75728	down	3.5037e-07	-1.42637	down
BGIOSGA013628	1.12916	32	1.24543	33	2.44679	70	0.757501	23	0.853913	26	0.96108	27	0.865079	25	1.71543	62	1.77732	53	0.250244	7	0.830166	28	0.588677	17	0.56771	17	0.64968	19	0.129022	4	1.607	45	0.449	13.333	0.416356	-0.554896	normal	0.652453	-0.413012	normal	0.0301535	-1.36195	down	0.0117915	-1.82213	down	0.684812	0.478599	normal
BGIOSGA013872	0.145529	43	0.096656	27	0.14942	45	0.014818	5	0.097986	31	0.096332	28	0.063188	19	0.077239	30	0.040043	13	0.056236	17	0.062288	22	0.023148	7	0.033777	11	0.020623	7	0.031866	11	0.131	38.333	0.029	9.667	0.661675	-0.425653	normal	0.0671587	-1.26331	normal	0.0303698	-1.34213	down	0.000667905	-2.13985	down	0.851304	-0.295728	normal
BGIOSGA004843	1.65933	596	1.64337	706	1.78872	693	1.52138	645	1.88648	782	2.21237	928	1.24683	471	1.49815	840	1.02211	471	1.22647	451	0.864182	429	1.55714	579	3.46634	1356	3.36165	1197	3.13525	1319	1.697	665	3.321	1290.67	0.974952	0.0324267	normal	0.00129755	-0.686274	normal	5.28177e-05	-0.849674	normal	0.0113233	0.386945	normal	0.00442683	-0.72804	normal
BGIOSGA019851	2.14871	710	2.25305	703	2.02447	680	2.85245	1012	2.0178	715	2.4338	791	3.56582	1213	4.1554	1772	3.26278	1131	3.80867	1253	4.2891	1655	4.48576	1484	6.79331	2326	7.53303	2534	6.34339	2302	2.142	697.667	6.89	2387.33	0.944318	0.0536075	normal	0.00588913	0.451418	normal	6.10905e-06	0.622045	normal	4.07606e-23	1.20141	up	0.104003	0.378877	normal
BGIOSGA016951	0	0	0	0	0	0	0.029348	5	0.07407	11	0.140866	18	0.077955	11	0.060979	11	0.03005	5	0.070001	10	0.079424	13	0.228932	30	0.369302	50	0.104204	14	0.0824	12	0	0	0.185	25.333	0.243124	0.466762	normal	0.0631545	2.06886	normal	0.00850725	1.8081	up	0.00133431	2.77905	up	0.754516	-0.453208	normal
BGIOSGA023706	0.453327	50	0.003101	1	0.194122	22	0.016827	2	0.00646	1	0.455378	50	8.79072	997	7.56452	1076	8.60112	994	0.663772	73	1.03099	133	0.669071	74	0.002799	1	0.58229	66	0.718039	87	0.217	24.333	0.434	51.333	0.911023	-0.106536	normal	0.000108541	3.4208	up	0.216017	0.983257	normal	0.858622	0.292765	normal	0.00372534	2.63793	up
BGIOSGA006116	3.03603	859	2.96156	784	3.35532	946	2.73111	840	3.13572	937	1.94543	541	1.99526	595	2.25296	837	2.06082	607	1.20755	341	1.63742	550	1.37335	387	3.61687	1043	3.93935	1148	3.50033	1074	3.118	863	3.686	1088.33	0.420373	-0.327867	normal	3.81657e-10	-0.850869	normal	3.83736e-18	-1.43628	down	0.185258	-0.225802	normal	0.0827377	-0.496181	normal
BGIOSGA000754	0.110594	9	6.96406	487	8.32137	626	9.31325	740	7.93706	629	11.2551	819	28.7126	2186	25.5706	2442	28.825	2236	16.9426	1248	20.5791	1778	19.6589	1456	22.538	1728	20.4337	1539	23.971	1948	5.132	374	22.314	1738.33	0.854948	0.15196	normal	0.235869	1.41631	normal	0.478792	0.721136	normal	0.441276	0.9834	normal	8.55461e-21	1.33306	up
BGIOSGA000586	0.178751	47	0.392417	96	0.273541	72	0.71647	199	0.81633	226	0.631283	161	11.1772	2942	12.0635	3964	11.6214	3105	4.04167	1016	4.53552	1343	4.71089	1219	6.88983	1845	6.47788	1705	7.40994	2103	0.282	71.667	6.926	1884.33	0.0100156	0.930848	normal	6.17642e-164	4.97603	up	1.72342e-52	3.47843	up	1.01254e-76	4.05927	up	2.78363e-148	3.74447	up
BGIOSGA032104	10.7509	2293	13.2168	2710	12.4757	2518	15.9885	3527	16.3638	3689	12.4311	2463	36.0254	7681	37.6689	10375	40.0671	8722	22.5512	4679	22.5583	5370	22.1576	4643	35.5355	7626	44.4691	9673	37.7186	8424	12.148	2507	39.241	8574.33	0.829264	0.146506	normal	2.92111e-48	1.31814	up	5.01091e-08	0.525227	normal	1.35518e-23	1.20155	up	1.56063e-13	1.14222	up
BGIOSGA014695	1.33359	243	1.14046	206	1.47218	240	1.47252	223	1.25679	211	0.872427	181	2.41355	360	2.39871	524	1.94316	337	0.428036	100	1.00163	168	0.807379	108	2.78396	489	2.97241	496	3.85729	674	1.315	229.667	3.205	553	0.498419	-0.326778	normal	0.324916	0.304083	normal	4.34407e-06	-1.25991	down	0.00304351	0.685427	normal	0.011008	0.651368	normal
BGIOSGA030624	35.0536	3362	36.3262	3291	42.2134	4118	42.3723	4368	43.3535	4459	51.2701	4841	90.2631	8915	97.0686	12026	96.6653	9731	51.4889	4919	52.0143	5830	47.3049	4545	84.7269	8427	75.7545	7404	88.8594	9368	37.864	3590.33	83.114	8399.67	0.612575	0.139971	normal	9.2686e-41	1.00302	up	0.658389	0.0707598	normal	1.6526e-12	0.659301	normal	3.99401e-23	0.846295	normal
BGIOSGA006004	3.3813	1324	4.63814	1513	4.38209	1602	3.42789	1338	3.83162	1525	4.20432	1343	28.3554	9740	26.1655	11177	27.047	9345	9.64582	3791	10.3251	4164	11.6553	4162	12.1945	4299	14.1537	4764	11.8261	4575	4.134	1479.67	12.725	4546	0.170763	-0.271054	normal	9.52757e-165	2.26408	up	2.2569e-23	1.01174	up	4.31568e-26	1.05146	up	1.52677e-147	2.52761	up
BGIOSGA017716	16.1437	3945	17.7194	4091	17.7933	4423	17.0847	4487	16.9139	4433	17.8407	4292	42.4936	10694	41.5577	13119	41.8863	10744	27.5806	6714	24.9996	7139	26.6972	6535	35.1044	8896	36.5902	9112	35.3652	9499	17.219	4153	35.687	9169	0.55657	-0.117878	normal	1.88675e-61	0.96662	normal	0.000222052	0.277859	normal	2.64444e-21	0.576568	normal	1.2017e-55	1.0726	up
BGIOSGA006959	0.021976	11	0.004605	3	0.030071	15	0.094878	48	0.086053	43	0.046007	22	0.014836	8	0.070746	43	0.015284	8	0	0	0.015043	9	0.008774	5	0.042291	21	0.034483	17	0.023987	13	0.019	9.667	0.034	17	0.21513	0.672174	normal	0.83795	0.324607	normal	0.58584	-0.6037	normal	0.902467	0.196102	normal	0.290093	-1.05254	normal
BGIOSGA005196	3.88583	1730	4.52236	2118	4.53726	2529	3.40904	1663	3.53235	2060	2.18851	1124	10.9564	5099	5.27604	3019	10.2166	5084	3.42379	1701	3.62524	2115	3.39862	1681	7.25306	4048	7.3795	3651	6.61811	3299	4.315	2125.67	7.084	3666	0.0453541	-0.538048	normal	0.242756	0.571854	normal	1.00777e-06	-0.641529	normal	0.252806	0.226768	normal	0.0209104	1.09966	up
BGIOSGA015075	0.122193	16	0.134478	17	0.100225	13	0.159639	22	0.13057	18	0.1138	15	0.02192	3	0.012397	3	0.022326	3	0.016077	3	0.080607	13	0.030162	4	0.043864	6	0.047093	7	0.021709	4	0.119	15.333	0.038	5.667	0.991128	0.0188025	normal	0.0191384	-2.13589	down	0.239207	-0.990578	normal	0.105026	-1.4491	normal	0.0124309	-2.08934	down
BGIOSGA018001	9.87565	1917	11.1995	2076	10.9718	2037	10.9694	2398	11.3192	2300	11.4781	2039	5.97952	1246	7.12158	1739	6.48047	1262	11.7166	2203	11.4681	2404	11.4021	2165	13.3103	2495	13.9613	2687	14.1771	2771	10.682	2010	13.816	2651	0.919566	-0.045608	normal	4.71827e-22	-1.01698	down	0.0124434	-0.265997	normal	0.192946	-0.167368	normal	1.6293e-16	-0.980965	normal
Oryza_sativa_newGene_24854	0.262441	65	0.37799	89	0.240997	61	0.262228	70	0.173364	46	0.262001	64	0.204849	52	0.166783	54	0.432651	94	0.192454	48	0.17525	51	0.214443	53	0.623653	160	0.675678	122	0.479858	131	0.294	71.667	0.593	137.667	0.810625	-0.324138	normal	0.440303	-0.556877	normal	0.0882166	-0.831866	normal	0.628739	0.348373	normal	0.915992	-0.12342	normal
BGIOSGA012117	0.151896	67	0.141401	63	0.218141	88	0.252932	98	0.144814	62	0.581749	145	0.326047	140	0.311328	224	0.38663	152	1.10798	473	2.34678	765	1.59209	655	2.14706	556	1.74942	562	1.41489	408	0.17	72.667	1.77	508.667	0.829264	0.196738	normal	0.0696581	0.706289	normal	2.16049e-27	2.57252	up	8.49536e-16	2.18487	up	0.58554	0.40427	normal
BGIOSGA034824	0	0	0.042944	3	0.068337	6	0.150281	12	0.066551	6	0.141631	11	3.02125	226	3.19191	300	2.92469	223	0.352971	26	0.245337	21	0.022135	2	0.400755	31	0.239055	18	0.397921	32	0.037	3	0.346	27	0.829264	0.2372	normal	8.25485e-25	5.30883	up	0.406783	0.785535	normal	0.0783766	1.6551	normal	2.57791e-25	4.08305	up
BGIOSGA014459	0.237309	313	0.074509	34	0.460644	625	0.681905	952	0.007972	12	0.104014	131	0.654752	851	0.511727	741	0.256625	345	0.917841	1189	0.440295	592	0.416029	487	0.029037	40	0.040255	54	0.045102	31	0.257	324	0.038	41.667	0.999633	-0.000329024	normal	0.776111	0.407832	normal	0.658389	0.478126	normal	0.0028897	-2.39921	down	0.87805	0.294419	normal
BGIOSGA035854	0.827159	199	0.834789	189	0.774046	189	0.932713	241	0.766632	198	1.03221	244	4.6887	1158	4.53407	1404	4.17307	1050	3.18963	762	3.31016	927	3.57259	858	2.75228	684	3.15469	771	2.89548	763	0.812	192.333	2.934	739.333	0.980754	0.0316041	normal	2.1786e-42	2.1221	up	3.74596e-24	1.67315	up	4.55877e-14	1.3577	up	1.78919e-36	2.06655	up
BGIOSGA037351	0.693084	255	0.69411	241	0.95338	357	0.688104	272	0.79526	314	0.267614	97	0.34572	131	0.471238	224	0.518145	200	0.815582	299	0.653792	281	0.85252	314	0.950754	363	1.14854	430	0.96421	390	0.78	284.333	1.021	394.333	0.684033	-0.375428	normal	6.19415e-05	-1.10338	down	0.310043	-0.337111	normal	0.859435	-0.0821232	normal	0.390526	-0.5772	normal
BGIOSGA037580	0.411249	91	0.556166	116	0.530888	120	1.05339	250	1.10538	262	0.833831	182	14.2252	3234	13.6052	3879	13.699	3174	5.18726	1141	5.41281	1396	4.81963	1066	7.8226	1791	8.55724	1925	7.66759	1861	0.499	109	8.016	1859	0.0257616	0.73296	normal	1.23781e-251	4.44837	up	1.41788e-69	2.96125	up	7.58741e-110	3.49135	up	1.67245e-122	3.54535	up
Oryza_sativa_newGene_5468	0.020226	5	0	0	0.026642	6	0	0	0	0	0.100971	22	0.179638	40	0.133554	41	0.04491	11	0.185238	42	0.309747	85	0.239131	51	0.101845	26	0.877684	196	0.069641	17	0.016	3.667	0.35	79.667	0.939266	0.0559292	normal	0.0727923	1.82221	normal	0.000146107	2.33211	up	0.00389405	2.43911	up	0.604415	0.836776	normal
BGIOSGA000995	12.2969	6763	13.8773	6640	12.4918	6540	11.0029	9172	11.274	10783	13.0164	9271	23.9238	15560	26.4191	25555	26.1536	20408	14.1783	7560	15.6317	10413	14.355	11476	13.1323	10476	13.1431	10850	14.3028	9552	12.889	6647.67	13.526	10292.7	0.0124099	0.335276	normal	2.75618e-27	1.10112	up	0.613649	0.126271	normal	0.692556	0.0651423	normal	1.92817e-08	0.742838	normal
BGIOSGA002693	0.894487	53	0.42647	24	1.13801	69	0.004711	1	0	0	0.002805	1	0	0	0	0	0	0	0	0	0	0	0	0	0.066577	5	0	0	0	0	0.82	48.667	0.022	1.667	3.66721e-06	-1.64437	down	4.23222e-11	-5.41648	down	4.68151e-11	-3.92814	down	2.79741e-06	-3.54656	down	0.697917	-0.382984	normal
BGIOSGA032391	2.90248	678	3.82992	878	3.68567	854	3.47423	882	4.07819	994	3.10164	732	3.05278	722	3.47978	1030	4.02471	976	1.97579	467	1.95468	529	1.37772	327	1.66969	403	1.56955	386	1.39692	386	3.473	803.333	1.545	391.667	0.88601	-0.0847017	normal	0.117458	-0.325879	normal	2.5563e-11	-1.27638	down	9.32206e-22	-1.58364	down	0.401916	-0.246708	normal
BGIOSGA006745	0.03654	11	0.015718	5	0.051092	15	0.094519	28	0.069226	21	0.052969	15	0.078144	23	0.160224	57	0.049461	15	0.02981	9	0.05656	19	0.014328	4	0.119059	34	0.203589	58	0.218484	67	0.034	10.333	0.18	53	0.829264	0.311014	normal	0.452692	0.868605	normal	0.834791	-0.232781	normal	0.0404841	1.48132	up	0.918152	0.163576	normal
BGIOSGA010534	9.64201	371	13.5878	491	14.409	561	14.2973	578	9.73465	491	12.6022	473	6.88501	271	5.47371	267	9.552	382	18.3419	697	13.9475	616	15.0939	574	20.2078	795	19.0817	737	17.4987	732	12.546	474.333	18.929	754.667	0.916683	-0.0775331	normal	4.24259e-05	-1.08739	down	0.967944	-0.0160408	normal	0.749366	0.108192	normal	0.000172338	-1.01034	down
BGIOSGA008187	0.432195	64	0.538622	77	0.715756	124	0.608363	99	0.509834	105	0.874098	156	0.670922	108	0.470755	102	0.348793	54	0.751665	122	0.627332	119	0.568268	94	0.182755	35	0.271283	53	0.270099	48	0.562	88.333	0.241	45.333	0.83546	0.183301	normal	0.52615	-0.463864	normal	0.914972	-0.0754498	normal	0.00334352	-1.39391	down	0.213931	-0.707096	normal
BGIOSGA037857	0.624422	243	0.596553	219	0.517598	204	0.485836	203	0.427516	178	0.585522	224	0.285091	114	0.373888	188	0.287653	117	0.648782	251	0.604296	274	0.4998	194	0.545274	219	0.304926	121	0.527358	225	0.58	222	0.459	188.333	0.619818	-0.303547	normal	3.89114e-05	-1.17019	down	0.375508	-0.320143	normal	0.028296	-0.783648	normal	0.00829532	-0.835406	normal
BGIOSGA035930	0.115549	10	0.131035	11	0.136139	12	0.256217	23	0.123734	11	0.061019	5	0.777581	67	0.734683	79	0.850464	74	0.979815	81	1.48412	143	0.870891	72	7.73529	662	7.27964	612	6.63451	602	0.128	11	7.216	625.333	0.992415	0.0099201	normal	0.000246719	2.04096	up	2.55941e-06	2.24352	up	9.73469e-59	5.03226	up	0.00438346	1.86156	up
BGIOSGA014089	0.216899	61	0.202086	44	0.113942	30	0.286179	83	0.228047	62	0.270458	61	0.28477	74	0.428973	122	0.183713	49	0.483622	100	0.3105	88	0.426935	77	2.23414	569	1.73686	446	1.92603	546	0.178	45	1.966	520.333	0.829264	0.246691	normal	0.733179	0.287528	normal	0.516907	0.461364	normal	7.06857e-20	2.83268	up	0.940958	-0.0841756	normal
BGIOSGA011553	2.66605	270	1.97285	195	2.22393	235	0.786806	83	0.488213	54	0.950829	101	1.26432	141	1.59821	213	1.40848	154	2.01355	221	2.35458	289	2.02439	216	2.1474	231	1.79684	191	2.06051	239	2.288	233.333	2.002	220.333	2.14212e-06	-1.39171	down	0.00045718	-0.960015	normal	0.249137	-0.375038	normal	0.0274606	-0.6352	normal	0.107356	0.731813	normal
BGIOSGA020130	0.369483	106	0.407452	115	0.382121	116	0.294058	94	0.498728	152	0.797519	218	0.766022	226	0.693289	256	0.939375	282	1.98775	564	1.78388	588	1.90545	532	3.26363	944	2.35323	678	3.21687	989	0.386	112.333	2.945	870.333	0.829264	0.191457	normal	0.0313239	0.67067	normal	9.78873e-21	1.83727	up	2.2803e-28	2.33816	up	0.551439	0.393795	normal
BGIOSGA026165	8.36506	1364	8.89625	1454	7.50283	1220	4.76226	985	3.88379	711	4.28891	697	4.60455	826	4.75795	1016	4.51473	790	4.12886	767	4.49281	850	4.83913	912	5.90981	929	7.05528	1190	6.9592	1166	8.255	1346	6.641	1095	2.21119e-06	-0.895816	normal	8.24099e-16	-1.12318	down	6.14993e-13	-1.09316	down	1.32646e-07	-0.860245	normal	0.647377	-0.17276	normal
BGIOSGA005351	0.051861	12	0.085801	18	0.076765	19	0.177838	38	0.156229	33	0.172079	33	0.576166	106	0.64651	176	0.708147	155	0.124999	25	0.12006	33	0.105191	23	0.397099	72	0.386525	83	0.362703	90	0.071	16.333	0.382	81.667	0.625434	0.450641	normal	2.15608e-08	2.48786	up	0.822592	0.213807	normal	0.00317803	1.57624	up	2.5192e-05	1.65284	up
Oryza_sativa_newGene_18950	0.954256	337	0.698586	201	0.873714	298	1.29961	458	1.44524	520	1.02103	289	0.335511	97	0.949478	398	0.638419	169	1.91303	622	2.81142	1030	2.86299	945	0.74989	248	1.17569	402	1.14902	366	0.842	278.667	1.025	338.667	0.651835	0.328848	normal	0.0727363	-0.859403	normal	2.46427e-06	1.15152	up	0.645202	-0.271029	normal	0.00783664	-1.22605	down
BGIOSGA033033	0.045447	8	0.949498	146	0.938614	155	1.33245	233	0.49488	87	0.009306	2	0.147669	25	0.045968	10	0.048695	9	0.070964	12	1.40661	267	0.082296	14	1.64385	277	0.009454	2	1.50998	270	0.645	103	1.054	183	0.991128	-0.0179112	normal	0.000711418	-2.63207	down	0.833102	-0.227919	normal	0.953205	0.118029	normal	0.019532	-2.08377	down
BGIOSGA034130	0.240846	27	0	0	0	0	0.367655	43	0.147041	18	0.379003	41	0	0	0	0	0	0	0.013486	2	0	0	0.610106	65	0	0	0	0	0.024496	3	0.08	9	0.008	1	0.8185	0.254862	normal	0.277483	-1.31875	normal	0.908326	0.0807752	normal	0.562545	-0.72831	normal	1.07857e-07	-4.21215	down
BGIOSGA006257	197.694	15711	193.999	14566	224.356	18138	174.934	14944	176.554	15049	219.942	17211	121.562	9951	117.211	12035	125.427	10465	123.039	9742	125.717	11677	115.233	9175	141.229	11641	120.829	9787	142.076	12413	205.35	16138.3	134.711	11280.3	0.113097	-0.232199	normal	2.2465e-63	-1.07502	down	5.16648e-58	-1.09404	down	7.54429e-39	-1.07875	down	1.39493e-20	-0.848814	normal
Oryza_sativa_newGene_39928	0.40687	17	0	0	0	0	0	0	0.247161	12	0.225117	10	0.482479	21	0.164206	9	0.098307	5	0.102701	5	0	0	0	0	0	0	0	0	0	0	0.136	5.667	0	0	0.991128	0.0104033	normal	0.885612	0.276738	normal	0.678059	-0.294363	normal	0.560693	-0.665167	normal	0.916794	0.215087	normal
BGIOSGA025665	3.31226	258	2.626	194	3.76158	298	5.70507	478	5.54267	463	10.2162	783	8.29802	666	7.36441	741	9.90964	810	17.1545	1331	19.9365	1814	17.9653	1401	14.4308	1165	14.8333	1177	15.1218	1294	3.233	250	14.795	1212	0.00292184	0.852746	normal	7.44541e-07	1.06228	up	3.90637e-39	2.12295	up	6.04402e-23	1.69578	up	0.926838	0.0587226	normal
BGIOSGA015148	5.8534	1202	6.74038	1290	7.93679	1657	8.4365	1827	9.96926	2174	10.0583	2015	16.3137	3401	14.7476	3873	15.6767	3349	12.2474	2493	11.0045	2630	13.3313	2729	7.28416	1550	7.77694	1610	8.09587	1830	6.844	1383	7.719	1663.33	0.114358	0.323051	normal	3.1142e-14	0.858825	normal	0.00028554	0.49183	normal	0.0610959	-0.29336	normal	2.74375e-05	0.508948	normal
Oryza_sativa_newGene_38022	0.10893	20	0.009265	2	0	0	0	0	0.092599	19	0.207884	22	0.176546	25	0.510108	121	0.924178	205	0.042677	4	0.456857	72	0.245156	34	0.089065	17	0	0	0.330277	67	0.039	7.333	0.14	28	0.934005	0.0738017	normal	0.00460217	2.5359	up	0.431155	0.767439	normal	0.700702	0.537913	normal	0.033847	1.90579	up
Oryza_sativa_newGene_5112	0.195469	38	0.212753	39	0.152475	30	0.153769	32	0.101003	21	0.071206	14	0.010271	3	0.066378	17	0.071569	15	0.106189	21	0.027552	7	0.021355	5	0.010349	3	0.006599	2	0	0	0.187	35.667	0.006	1.667	0.616508	-0.455683	normal	0.0158802	-1.82959	down	0.0244629	-1.47797	down	9.05704e-07	-3.52722	down	0.397575	-0.962448	normal
Oryza_sativa_newGene_4227	0.050364	11	0.095951	19	0.053831	12	0.096422	21	0.156288	34	0.051142	11	0.186911	40	0.107533	29	0.255869	55	0.080878	17	0.03726	9	0.050167	11	0.046162	10	0.069243	15	0.04581	11	0.067	14	0.054	12	0.880283	0.166439	normal	0.291438	0.940898	normal	0.678735	-0.391647	normal	0.681648	-0.599645	normal	0.697917	0.527138	normal
BGIOSGA004046	1.95906	218	1.87155	182	2.45479	236	1.09697	126	1.34551	150	2.87178	276	1.57364	161	1.4563	200	1.79244	179	0.757599	70	2.19247	247	1.05702	108	1.34322	130	0.685937	72	1.03832	123	2.095	212	1.022	108.333	0.773953	-0.312455	normal	0.00642025	-0.72396	normal	0.027142	-0.952316	normal	5.04509e-06	-1.47553	down	0.672533	-0.327623	normal
BGIOSGA037742	5.75506	2242	9.45955	2485	6.86585	1957	9.05333	3794	7.31646	2586	9.92964	3233	6.31762	1654	5.47165	1990	6.80811	1766	4.56248	1403	4.80658	1827	3.71902	1493	3.41868	1322	4.00919	1439	4.15703	1775	7.36	2228	3.862	1512	0.366055	0.290291	normal	2.23148e-09	-0.810457	normal	5.82736e-12	-0.936312	normal	2.39821e-13	-1.12509	down	8.88169e-14	-1.12784	down
BGIOSGA025860	0.063384	10	0.124267	17	0.328299	48	0.341016	53	0.263	41	0.343803	49	6.31448	932	5.69176	1053	5.9303	892	1.53316	219	1.24491	209	1.02705	148	0.684404	102	0.50528	74	0.782907	124	0.172	25	0.658	100	0.804847	0.353243	normal	3.53997e-40	4.6017	up	6.14303e-06	2.12632	up	0.0686534	1.24736	normal	3.26953e-81	3.95159	up
BGIOSGA003401	1.14933	133	1.18713	129	1.78031	209	0.717504	89	0.86983	109	0.430037	49	2.88339	342	2.67139	397	2.5118	304	2.9545	339	3.64593	490	2.64615	305	6.20596	741	5.97057	701	4.62176	584	1.372	157	5.599	675.333	0.0455117	-0.814142	normal	0.032237	0.641343	normal	0.00652271	0.790991	normal	7.77378e-10	1.51634	up	1.10872e-06	1.68905	up
BGIOSGA034400	0.318417	56	0.0855	15	0.112371	21	0.184938	35	0.388253	73	0.118341	21	0.153937	28	0.16078	37	0.088759	17	0.591919	104	0.276261	57	0.680549	120	0.293761	54	0.446963	80	0.283145	55	0.172	30.667	0.341	63	0.935017	0.113716	normal	0.634099	-0.594876	normal	0.159962	0.938952	normal	0.699415	0.396655	normal	0.391352	-0.825082	normal
BGIOSGA011692	0.617856	140	0.488994	102	0.530644	110	0.737258	171	0.881319	189	0.556418	126	1.16948	273	1.26421	346	1.18399	269	0.361595	79	0.480948	123	0.462672	90	0.549997	124	0.642643	136	0.664896	167	0.546	117.333	0.619	142.333	0.829264	0.205468	normal	0.00535744	0.807848	normal	0.0992961	-0.66576	normal	0.675161	-0.281322	normal	0.101749	0.540413	normal
BGIOSGA006457	1.01549	86	0.417006	50	0.971412	77	1.49512	110	1.20039	90	1.41751	117	3.06854	243	2.35923	232	2.2711	183	0.86058	71	0.677663	75	1.01179	73	0.430388	33	0.794628	56	0.506088	47	0.801	71	0.577	45.333	0.829264	0.274522	normal	0.00306132	1.09694	up	0.62548	-0.348106	normal	0.0380586	-1.10243	down	0.0427966	0.725723	normal
BGIOSGA008626	0.114788	31	0.145338	49	0.04197	16	0.112985	36	0.05755	22	0.229653	17	0.420445	103	0.335414	68	0.625597	234	0.123629	44	0.06081	26	0.192677	32	0.082338	28	0.242342	45	0.145795	46	0.101	32	0.157	39.667	0.829264	-0.262629	normal	0.0361221	1.4227	up	0.763429	-0.266336	normal	0.842023	-0.235724	normal	0.00252027	1.87646	up
BGIOSGA014893	2.41402	469	3.22507	603	3.30775	645	2.57238	543	2.51957	542	3.27268	628	10.6187	2070	11.9398	2835	11.635	2304	11.983	2270	11.6758	2572	12.9424	2380	15.75	3027	15.0958	2902	15.8298	3286	2.982	572.333	15.559	3071.67	0.780187	-0.190435	normal	1.60999e-32	1.55445	up	1.11061e-36	1.62236	up	1.01249e-48	1.84686	up	1.45311e-45	1.74478	up
BGIOSGA021621	1.21313	123	1.78484	171	1.72766	178	1.73996	190	2.30647	251	1.40274	140	2.11587	221	2.68053	351	2.95314	314	1.02643	104	1.42292	169	1.07455	109	1.63229	172	1.2088	125	1.11665	125	1.575	157.333	1.319	140.667	0.948874	0.077978	normal	0.310244	0.389799	normal	0.0488103	-0.706057	normal	0.0668696	-0.69482	normal	0.666586	0.278003	normal
BGIOSGA029738	1.4754	191	2.28844	280	2.14376	282	1.3714	191	1.0037	139	1.13334	145	1.01208	135	1.15448	193	1.96898	267	0.903071	117	0.75569	114	1.21635	158	1.08374	146	0.950824	126	1.61449	230	1.969	251	1.216	167.333	0.0203641	-0.731715	normal	0.0276035	-0.8092	normal	1.88701e-05	-1.29277	down	0.000866539	-1.11318	down	0.983998	0.0219286	normal
BGIOSGA029852	2.50175	595	2.12615	478	2.40441	582	0.994652	255	1.33489	341	1.57821	370	4.3252	1060	4.40638	1354	3.89091	972	1.96986	467	2.05153	571	1.96913	470	3.47166	857	3.44393	835	3.27167	856	2.344	551.667	3.396	849.333	7.22885e-05	-0.883086	normal	0.00108131	0.520846	normal	0.00116466	-0.561434	normal	0.850283	0.0577366	normal	6.43106e-14	1.46846	up
BGIOSGA016587	0.337838	83	0.515093	119	0.315764	79	0.431499	113	0.367399	96	0.587767	141	0.221533	56	0.122893	39	0.107166	28	0.179304	44	0.075406	22	0.264208	65	0.006732	2	0.079843	20	0.056174	16	0.39	93.667	0.048	12.667	0.954435	0.0776606	normal	0.00149339	-1.57462	down	0.0151975	-1.26394	down	2.24663e-06	-2.88338	down	0.000349205	-1.66369	down
BGIOSGA017044	1.16146	406	1.31836	535	1.52752	613	1.23146	508	0.728029	283	1.23662	412	0.875397	321	0.850392	389	0.630902	216	0.394122	124	0.798023	378	0.32169	127	0.159851	59	0.389932	167	0.510121	213	1.336	518	0.353	146.333	0.17187	-0.494052	normal	4.29146e-07	-1.23346	down	2.10371e-06	-1.64177	down	3.52798e-09	-2.2502	down	0.0604402	-0.673429	normal
BGIOSGA014989	6.74889	1800	7.866	1984	6.77272	1841	8.81238	2531	8.60809	2467	8.16501	2146	31.3742	8637	26.9594	9309	29.2266	8201	13.9034	3701	14.1144	4408	14.4028	3854	15.9657	4424	17.8031	4850	16.2351	4770	7.129	1875	16.668	4681.33	0.788614	0.131909	normal	3.20928e-73	1.71172	up	7.84871e-12	0.646078	normal	7.58879e-14	0.749228	normal	2.57395e-48	1.56005	up
BGIOSGA000796	1.05775	248	1.16988	249	1.46418	344	1.33698	332	1.14462	278	0.913058	205	0.553104	131	0.507831	135	0.438797	112	0.985747	238	0.618891	186	0.729315	194	0.450637	117	0.583313	132	0.560687	141	1.231	280.333	0.532	130	0.829264	-0.210356	normal	2.26736e-10	-1.61337	down	0.00244501	-0.825047	normal	6.63938e-11	-1.62685	down	5.39603e-06	-1.36691	down
BGIOSGA020106	0.42881	92	0.392467	83	0.295096	67	0.713683	149	0.597344	146	0.4464	98	1.60284	334	1.90344	546	2.12202	489	0.771036	184	0.648328	165	0.801124	172	0.961494	208	1.0685	228	1.18475	276	0.372	80.667	1.072	237.333	0.666021	0.3681	normal	2.02486e-12	1.93465	up	0.113398	0.626904	normal	0.0059012	0.943238	normal	3.52197e-07	1.43707	up
BGIOSGA025915	8.66592	296	10.5782	342	10.4236	363	17.881	657	17.2433	632	17.944	604	7.06745	249	8.93872	395	9.23615	332	7.40893	253	10.7664	430	7.12494	244	6.17595	219	6.3873	223	6.93315	261	9.889	333.667	6.499	234.333	0.000231532	0.671479	normal	0.0229357	-0.542445	normal	0.0527701	-0.54366	normal	4.89204e-07	-1.0584	down	4.52418e-12	-1.26106	down
BGIOSGA004994	5.68888	1811	4.80734	1381	6.61009	2092	1.94906	650	1.12548	394	2.59126	759	1.02815	316	1.04636	414	0.760749	262	1.66625	510	2.14182	793	1.80006	573	0.793698	278	0.651391	224	0.725541	247	5.702	1761.33	0.724	249.667	1.24531e-12	-1.54717	down	8.14911e-70	-2.8949	down	1.03764e-32	-1.89911	down	7.88123e-94	-3.33964	down	8.34716e-05	-1.14864	down
BGIOSGA033387	22.0211	1895	23.6345	1922	26.6748	2335	11.9944	1110	13.0152	1202	14.4204	1222	174.815	15492	180.557	20071	181.354	16381	43.1838	3702	48.591	4886	42.6054	3673	14.9629	1336	13.1029	1150	16.4666	1558	24.11	2050.67	14.844	1348	5.4559e-17	-0.969638	normal	0	2.57044	up	2.98693e-08	0.55281	normal	1.4313e-21	-1.16425	down	0	3.55266	up
BGIOSGA029743	3.54653	176	3.51356	165	3.4439	174	3.66035	196	3.54254	189	3.67643	180	2.28999	117	2.36947	152	2.25228	118	2.3199	115	2.75481	160	2.21821	111	2.04105	105	1.55693	79	2.15494	118	3.501	171.667	1.918	100.667	0.948874	-0.0637196	normal	0.0014761	-0.902836	normal	0.00516284	-0.820428	normal	2.09113e-05	-1.29529	down	0.00267672	-0.840745	normal
BGIOSGA022089	0.163439	24	0.145359	20	0.36228	52	0.255834	32	0.295161	34	0.35944	50	0.229912	34	0.28942	51	0.258738	39	0.082961	12	0.043342	8	0.070561	10	0.340833	50	0.182735	27	0.303031	47	0.224	32	0.276	41.333	0.980834	0.0482718	normal	0.929065	-0.110096	normal	0.0217404	-1.47918	down	0.901552	-0.153747	normal	0.849844	-0.205132	normal
BGIOSGA027342	1.435	374	1.41728	349	1.71817	455	1.41344	396	2.034	568	1.8227	467	4.57026	1225	4.19657	1411	5.22088	1426	2.75483	714	2.38443	725	3.00954	785	1.68138	454	1.63657	434	1.95034	558	1.523	392.667	1.756	482	0.927482	0.0738857	normal	6.65902e-18	1.28448	up	0.0124625	0.484276	normal	0.330699	-0.26537	normal	5.06534e-10	1.183	up
BGIOSGA026245	0.08839	15	0.04886	8	0.036696	7	0.045824	9	0.014866	3	0.006375	2	0	0	0.006219	2	0	0	0	0	0.017331	4	0.028989	5	0	0	0	0	0	0	0.058	10	0	0	0.822995	-0.285241	normal	0.030567	-2.31386	down	0.30876	-0.904462	normal	0.00800616	-2.37651	down	0.449212	-0.991082	normal
BGIOSGA008089	0.181425	8	0.335542	14	0.499844	23	0.177098	9	0.019607	1	0.359723	16	0.195946	9	0.471541	27	0.045146	3	0.070884	4	0.020142	2	0	0	0.48314	22	0.35969	16	0.169162	9	0.339	15	0.337	15.667	0.829264	-0.235823	normal	0.665217	-0.582328	normal	0.0446619	-1.48116	down	0.78547	-0.357842	normal	0.962858	0.110657	normal
BGIOSGA031997	5.23498	296	6.14452	328	7.60891	438	1.94367	119	2.12332	129	3.67119	205	9.63745	561	7.5939	555	8.94308	531	3.40102	192	2.20823	146	1.66495	95	4.36682	256	5.17624	298	4.92042	306	6.329	354	4.821	286.667	1.74673e-05	-1.18361	down	0.666657	0.146224	normal	3.32797e-08	-1.61953	down	0.000300152	-0.846614	normal	1.06507e-07	1.5145	up
BGIOSGA020951	10.8102	1561	11.9368	1454	13.8937	1828	17.4137	2618	15.3978	2347	16.3247	1892	25.5236	3795	32.6391	5942	36.805	5157	17.6888	3318	18.812	3009	17.1084	2465	21.8659	3235	19.414	3789	20.6562	3334	12.214	1614.33	20.645	3452.67	0.231997	0.285479	normal	2.65867e-21	1.10658	up	0.00293649	0.427827	normal	9.37503e-06	0.534458	normal	1.06675e-06	0.791594	normal
BGIOSGA013485	5.06392	640	5.02221	626	5.00963	678	3.2558	529	4.83636	654	4.89256	666	9.3455	1274	10.7436	1781	9.99982	1298	4.62541	596	3.94525	611	3.21604	503	4.85087	642	6.15755	778	4.77846	687	5.032	648	5.262	702.333	0.438518	-0.259553	normal	1.99014e-07	0.647176	normal	6.92427e-05	-0.610515	normal	0.011445	-0.442945	normal	1.54661e-08	0.904408	normal
BGIOSGA002237	0.176473	13	0.444011	30	0.141228	11	0.15596	12	0.019404	2	1.06604	75	0.08073	6	0.260105	24	0.027406	3	0.708485	51	0.772278	65	0.781118	56	0.239401	18	0.478483	35	0.433048	34	0.254	18	0.384	29	0.913372	0.121155	normal	0.426073	-0.999151	normal	0.155016	0.949171	normal	0.95801	0.0815658	normal	0.38443	-1.10683	normal
BGIOSGA019543	0.053624	9	0.081318	13	0.089199	15	0.140895	25	0.168943	29	0.253774	40	0	0	0.072179	15	0.035445	6	0.012835	3	0.032606	7	0.012763	3	0.061153	11	0.012546	3	0.045906	9	0.075	12.333	0.04	7.667	0.480685	0.52167	normal	0.542917	-0.928895	normal	0.190389	-1.07709	normal	0.486949	-0.869118	normal	0.0599844	-1.75238	normal
BGIOSGA014122	23.4112	4610	25.5552	4774	24.1895	4761	30.1628	6679	31.0244	6518	25.4207	5062	12.4396	2640	14.6489	3658	12.6039	3355	18.6836	3783	17.3807	3971	18.4854	3700	16.3704	3555	18.1318	3762	18.6028	3960	24.385	4715	17.702	3759	0.683903	0.15527	normal	1.16043e-29	-1.05712	down	1.62248e-20	-0.73464	normal	5.52122e-32	-0.89246	normal	4.72111e-19	-1.22452	down
BGIOSGA024102	0.574452	148	0.523778	136	0.472117	130	0.664505	169	0.839462	178	0.595716	159	1.27193	344	1.19465	431	1.30064	377	1.75995	404	1.75995	466	1.38192	355	1.08644	292	1.23655	253	0.978396	262	0.523	138	1.1	269	0.948874	0.0690547	normal	4.93741e-05	0.954561	normal	1.3943e-06	1.08711	up	0.282044	0.384508	normal	9.40586e-05	0.860646	normal
BGIOSGA012780	0.123047	18	0.220188	30	0.092883	14	21.9114	3363	21.9129	3357	6.72804	949	0.138566	21	0.179213	32	0.065199	11	0.014318	3	0	0	0	0	0.534288	81	0.267414	39	0.385071	61	0.145	20.667	0.396	60.333	4.73157e-13	2.45901	up	0.705054	-0.424137	normal	0.00285798	-2.033	down	0.316692	0.82319	normal	1.16387e-26	-6.10014	down
BGIOSGA000260	0.072778	7	0.011158	1	0.02464	3	0.020575	3	0.266816	27	0.044922	5	3.09251	294	2.79191	333	3.2525	316	0.627317	58	0.030219	4	0.758269	71	1.50185	144	1.39884	132	1.53727	156	0.036	3.667	1.479	144	0.829264	0.241657	normal	1.24553e-30	5.4491	up	0.0224824	1.6322	up	2.29844e-13	4.01937	up	4.09234e-12	3.83885	up
BGIOSGA020410	13.7265	690	13.2457	629	16.7912	859	35.6667	1927	38.9856	2101	41.6285	2060	13.4463	696	13.1437	854	12.9179	682	20.6056	1032	21.9174	1287	21.7162	1094	14.8464	774	15.1487	776	14.2945	790	14.588	726	14.763	780	2.21619e-21	1.23276	up	0.00400656	-0.461458	normal	0.266292	0.21327	normal	0.00543768	-0.45241	normal	3.1817e-57	-1.75287	down
BGIOSGA012448	0.495341	24	0.224042	11	0.514177	26	0.47296	25	3.6963	192	0.286	14	1.04078	52	1.07578	68	2.18059	111	0.335071	17	0.968477	55	0.947888	46	0.376699	19	0.277383	14	0.36417	20	0.411	20.333	0.339	17.667	0.368824	0.550317	normal	0.049417	1.29816	up	0.66595	0.375051	normal	0.625821	-0.6131	normal	0.890248	-0.230503	normal
BGIOSGA010645	0	0	0.972	151	0.493232	83	0.61354	109	0.477091	85	0.93561	152	2.2961	389	2.45227	521	2.90308	501	1.88487	309	2.17181	417	1.52198	251	3.81648	650	1.52051	255	0.974251	176	0.488	78	2.104	360.333	0.972868	0.0425027	normal	0.470586	1.08574	normal	0.652065	0.51165	normal	0.681648	0.689348	normal	7.39327e-09	1.66259	up
BGIOSGA014753	2.57274	369	4.34863	441	2.90868	411	3.5733	428	3.36617	386	3.07456	342	1.51111	219	2.04824	292	2.03783	240	1.66088	250	2.34817	317	3.10826	315	1.79308	255	1.68758	231	1.9983	285	3.277	407	1.826	257	0.566158	-0.263046	normal	9.9171e-10	-1.19783	down	2.28817e-05	-0.8811	normal	1.28187e-09	-1.21415	down	1.05984e-05	-0.923074	normal
Oryza_sativa_newGene_34368	0	0	0	0	0	0	0	0	0	0	0	0	0.048303	10	0.027599	8	0	0	0.058117	12	0.086941	21	0.03993	9	0.214034	45	0.281177	58	0.347027	77	0	0	0.281	60	--	--	--	0.372814	1.13655	normal	0.0244988	1.56986	up	4.20894e-09	4.39602	up	0.456282	0.881867	normal
BGIOSGA035898	0.699659	102	0.772747	106	1.16661	172	0.905301	141	0.658871	103	1.00755	144	2.01012	300	2.21704	415	3.22866	491	0.829201	120	0.564594	96	0.31662	46	0.969087	146	0.694781	103	0.720619	115	0.88	126.667	0.795	121.333	0.898549	-0.127581	normal	0.000252508	1.14789	up	0.0783896	-0.852142	normal	0.2082	-0.585988	normal	2.39252e-05	1.28657	up
BGIOSGA039645	0.011945	2	0	0	0.006592	1	0	0	0	0	0.036483	5	0.345344	41	0.689873	102	0.252303	31	0.018028	3	0.131146	18	0.142944	17	0.142391	17	0.483804	57	0.266149	34	0.006	1	0.297	36	0.979421	0.0184813	normal	1.6817e-06	3.8617	up	0.175316	1.08101	normal	0.00070629	2.77423	up	0.000225419	3.02174	up
BGIOSGA019721	0.633259	97	0.773181	112	0.597461	93	0.543008	89	0.502543	82	0.380509	57	0.574143	90	0.387618	77	0.47797	77	0.419398	64	0.343355	62	0.25338	39	0.584789	93	0.587403	92	0.696187	117	0.668	100.667	0.623	100.667	0.457318	-0.463087	normal	0.0779855	-0.768811	normal	0.00306666	-1.18923	down	0.230145	-0.54822	normal	0.829272	-0.183052	normal
BGIOSGA024491	0.374876	125	0.446497	140	0.461411	152	0.566379	189	0.520733	172	0.78708	218	3.08003	951	3.65342	1413	3.47012	1126	2.8823	856	3.02999	1052	3.04752	913	6.86496	2180	6.43979	1896	6.29446	2089	0.428	139	6.533	2055	0.829264	0.231734	normal	3.0596e-52	2.53107	up	4.64903e-44	2.27821	up	5.76337e-121	3.29271	up	2.90358e-38	2.24279	up
BGIOSGA008265	0.45776	100	0.652902	121	0.709746	140	0.336606	79	0.434917	100	0.876494	168	0.137087	31	0.16016	45	0.125698	29	0.097117	21	0.040298	11	0.122147	27	0.122687	28	0.036992	9	0.034295	9	0.607	120.333	0.065	15.333	0.829264	-0.187059	normal	6.72604e-09	-2.19597	down	8.87574e-10	-2.60461	down	5.10653e-10	-3.13414	down	5.42491e-05	-1.88825	down
BGIOSGA005646	0.779111	49	0.82439	49	0.679339	43	0.725502	49	0.590359	40	0.537201	33	0.06385	5	0.06974	6	0	0	0.324979	21	0.131485	10	0	0	0.391327	26	0.190882	13	0.317609	22	0.761	47	0.3	20.333	0.829264	-0.268537	normal	1.42741e-06	-3.45959	down	0.0197283	-1.61059	down	0.00723548	-1.5671	down	0.000163955	-2.82588	down
BGIOSGA026069	0.12107	7	0.125294	6	0.248071	13	0.165564	9	0	0	0	0	0.016586	1	0.601999	40	0	0	0	0	0.069059	5	0	0	0	0	0	0	0	0	0.165	8.667	0	0	0.829264	-0.182406	normal	0.998429	-0.00398722	normal	0.300676	-0.870484	normal	0.0181496	-2.15738	down	0.738065	0.465672	normal
BGIOSGA017395	0.930923	97	0.848791	84	0.92928	99	0.909289	102	0.509845	57	1.66088	170	0.373713	40	0.090476	13	0	0	0	0	0	0	0.357303	38	0.252506	28	0.259555	28	0.429754	50	0.903	93.333	0.314	35.333	0.991128	0.0197754	normal	0.00582492	-2.27005	down	0.520826	-0.551004	normal	2.79195e-05	-1.82916	down	0.0187572	-2.0324	down
BGIOSGA002887	1.06212	733	1.06622	709	0.977208	701	1.36396	1021	1.53858	1148	1.45966	995	6.88128	4907	4.24399	3843	4.34797	3207	4.29482	2959	5.92254	4736	5.28227	3723	5.80244	4189	4.55922	3266	5.89908	4571	1.035	714.333	5.42	4008.67	0.0939614	0.338892	normal	7.73611e-29	1.97547	up	3.78604e-48	1.94133	up	2.21966e-49	1.90269	up	5.22622e-16	1.60225	up
BGIOSGA007771	0.090013	25	0.062961	18	0.100623	29	0.097723	30	0.165108	50	0.045802	13	0.551561	117	0.639704	187	0.435324	121	0.108866	30	0.105565	35	0.171722	48	0.035293	11	0.073066	22	0.009148	3	0.085	24	0.039	12	0.964671	0.0760296	normal	5.42688e-06	1.93926	up	0.838008	0.185799	normal	0.247153	-1.13285	normal	0.00234447	1.66973	up
Oryza_sativa_newGene_15315	0.802393	194	0.830124	189	0.938199	230	0.600719	156	0.269562	70	1.07082	255	0.670158	167	0.519285	162	0.343066	88	0.900027	216	0.801303	226	1.1415	276	0.816048	204	0.573571	142	0.72083	192	0.857	204.333	0.703	179.333	0.69633	-0.381878	normal	0.00313673	-1.02257	down	0.658389	-0.186157	normal	0.0129309	-0.733326	normal	0.621931	-0.468564	normal
BGIOSGA029602	2.39023	1053	1.92928	796	2.37095	839	3.08418	1228	3.26138	1361	4.22367	1915	10.8779	4602	10.307	5426	14.2359	6549	4.42053	1713	3.99585	2103	3.21557	1426	0.843065	397	1.86128	920	1.66425	720	2.23	896	1.456	679	0.0788093	0.487415	normal	1.05352e-39	2.11083	up	0.00346909	0.508615	normal	0.00225835	-0.935157	normal	2.65545e-14	1.55268	up
BGIOSGA008822	0.041021	3	0.203873	10	0.333404	17	0.02089	2	0	0	0.25246	13	0	0	0	0	0.015198	1	0	0	0	0	0	0	0	0	0	0	0	0	0.193	10	0	0	0.829264	-0.16694	normal	0.0216368	-2.43841	down	0.0320881	-1.48948	down	0.0154004	-2.20303	down	0.516498	-0.839675	normal
BGIOSGA017507	1.35949	229	1.23834	211	1.7857	298	1.7239	312	1.90749	372	2.10116	311	5.44301	1039	5.74574	1397	5.96276	1193	2.53444	439	2.89482	619	2.51101	468	2.54902	462	2.38861	434	1.93297	410	1.461	246	2.29	435.333	0.826463	0.208706	normal	1.59213e-29	1.7827	up	0.00848271	0.594637	normal	0.448294	0.261261	normal	3.40817e-23	1.53642	up
BGIOSGA013888	1.53982	558	1.95391	518	1.78017	709	1.54105	631	1.62491	478	1.99195	550	2.31827	1030	3.34844	1228	2.53193	1076	2.30033	1121	2.32024	1312	2.82668	830	6.44508	1647	3.9326	1545	3.79342	1742	1.758	595	4.724	1644.67	0.442814	-0.282937	normal	0.0116425	0.402775	normal	0.0368674	0.424202	normal	1.97333e-11	0.899183	normal	2.99203e-05	0.691622	normal
BGIOSGA016998	9.90667	1673	9.07249	1447	10.6627	1831	12.7732	2318	13.3235	2413	15.9886	2658	17.9076	3114	19.5974	4274	17.816	3157	7.86842	1324	6.63269	1309	8.14409	1378	9.24108	1618	6.38987	1100	10.2259	1898	9.881	1650.33	8.619	1538.67	0.016133	0.364047	normal	1.01555e-08	0.579883	normal	9.81978e-09	-0.721	normal	0.000490321	-0.662807	normal	0.202458	0.191592	normal
BGIOSGA005804	19.309	4797	31.0476	4366	28.5578	5114	23.1516	4184	15.3775	3975	15.8687	3864	6.16585	1448	8.97195	1617	6.08669	1422	11.3507	2815	11.7619	3139	11.7915	2793	17.4858	2671	10.0961	2309	17.4354	2652	26.305	4759	15.006	2544	2.60145e-06	-0.443834	normal	2.18563e-152	-2.16351	down	1.41996e-57	-1.13552	down	1.66596e-75	-1.46504	down	5.60387e-74	-1.72274	down
BGIOSGA005528	0.209084	15	0	0	0.234333	17	0.05509	4	0	0	0	0	0.174538	13	0.370812	33	0.310359	22	0.516871	35	0.393413	31	0.385998	27	1.13545	80	0.429996	30	1.18585	88	0.148	10.667	0.917	66	0.754608	-0.218956	normal	0.794998	0.403463	normal	0.560353	0.635514	normal	0.117233	1.45141	normal	0.0445128	1.96971	up
BGIOSGA037632	0	0	0.052889	2	0.059241	2	0	0	0.542917	15	0	0	0.183887	5	0.06247	3	0	0	1.72605	44	2.77354	82	1.85875	48	2.58926	68	3.14574	82	2.24652	63	0.037	1.333	2.661	71	0.86011	0.0849582	normal	0.92947	0.171235	normal	2.74789e-07	3.05403	up	2.09394e-08	3.80343	up	0.848131	-0.30645	normal
BGIOSGA013620	12.8301	3006	11.823	2602	13.2345	3187	9.14425	2297	9.60631	2398	11.3308	2500	5.96374	1436	7.31799	2187	7.19122	1702	9.72253	2231	8.11393	2250	7.41141	1731	12.2071	3379	11.8118	2850	11.9181	3004	12.629	2931.67	11.979	3077.67	3.78915e-05	-0.479742	normal	6.76192e-32	-1.23258	down	3.20098e-16	-0.926662	normal	4.88842e-06	-0.491001	normal	3.7788e-10	-0.753464	normal
BGIOSGA017639	3.33669	420	2.67891	317	3.80376	486	2.65544	360	2.91051	393	4.60229	573	1.91837	247	1.79035	289	1.68444	214	2.72144	340	2.82854	416	2.77067	349	0.635975	82	1.08515	135	1.12893	91	3.273	407.667	0.95	102.667	0.94612	-0.0696456	normal	1.0473e-07	-1.18683	down	0.0122891	-0.562269	normal	3.58883e-18	-2.4578	down	3.99437e-05	-1.10809	down
BGIOSGA004795	1.89638	55	0.885629	24	2.00106	59	1.89131	59	2.41227	74	2.80753	79	6.30704	186	7.65018	283	7.11845	214	2.62678	75	2.3925	80	2.17723	63	2.09283	63	2.51305	74	4.08944	129	1.594	46	2.898	88.667	0.829264	0.266471	normal	1.48482e-05	1.72214	up	0.787457	0.201008	normal	0.694287	0.341218	normal	2.88809e-05	1.31606	up
BGIOSGA036551	5.90824	885	3.93154	751	6.51351	1019	6.89688	1118	6.93957	1289	6.54034	884	2.45994	365	2.78961	470	1.74764	302	3.7645	685	3.35354	747	5.52497	819	4.3361	718	3.46237	655	5.26953	754	5.451	885	4.356	709	0.844951	0.10174	normal	2.37112e-24	-1.71579	down	9.18062e-05	-0.651017	normal	1.48268e-09	-0.875192	normal	6.67094e-20	-1.82473	down
BGIOSGA019317	0.560105	128	0.891247	169	0.6182	133	0.774852	181	0.835636	169	0.975771	192	4.88818	984	4.65359	1182	4.57299	959	0.998144	197	0.758399	216	1.00964	203	3.80721	745	2.32845	478	3.2314	680	0.69	143.333	3.122	634.333	0.911638	0.104321	normal	3.56342e-36	2.32795	up	0.879213	0.0769017	normal	3.31118e-09	1.53002	up	3.08916e-44	2.19354	up
BGIOSGA011533	0.59529	89	0.5583	77	0.578623	92	0.313491	49	0.162945	26	0.401171	59	0.454989	68	0.47463	88	0.352171	54	0.291903	42	0.134092	23	0.51356	73	0.35206	54	0.537937	84	0.458686	75	0.577	86	0.45	71	0.0989267	-0.762586	normal	0.0847197	-0.775716	normal	0.0449566	-1.08818	down	0.0916457	-0.789876	normal	0.740811	0.296863	normal
BGIOSGA012079	0.042618	13	0.022288	7	0.056499	18	0.122755	40	0.063446	21	0.045733	14	0.199998	62	0.170993	66	0.240958	76	0.083719	25	0.14615	51	0.084822	26	0.23223	72	0.038906	12	0.121912	41	0.04	12.667	0.131	41.667	0.829264	0.296551	normal	0.00461766	1.74899	up	0.419523	0.704299	normal	0.419695	0.879966	normal	0.155397	1.00998	normal
BGIOSGA002469	0	0	0.032364	6	0	0	0	0	0	0	0	0	0	0	0	0	0	0	0.18669	23	0.280441	42	0	0	0.647018	86	0.972245	141	0.515385	79	0.011	2	0.712	102	0.829264	-0.0741993	normal	0.652453	-0.596752	normal	0.400773	0.730825	normal	3.73829e-07	3.6235	up	--	--	--
BGIOSGA031000	6.3498	1459	6.36775	1403	6.42705	1484	9.70141	2324	11.6827	2690	9.03503	1992	6.75104	1535	6.99985	2041	6.67136	1634	6.79268	1522	6.77012	1750	6.322	1407	18.8731	4173	17.9251	3908	20.8252	4847	6.382	1448.67	19.208	4309.33	0.00571176	0.462118	normal	0.0250338	-0.24713	normal	0.0023249	-0.329289	normal	5.97357e-27	0.999878	normal	2.96477e-07	-0.7386	normal
BGIOSGA031317	10.31	586	12.5421	674	11.0233	638	9.54006	583	10.3527	631	8.95235	501	67.55	3953	66.9492	4915	66.9896	3996	17.8507	1011	16.9458	1126	19.9364	1135	31.3665	1849	31.7256	1838	29.6643	1853	11.292	632.667	30.919	1846.67	0.231688	-0.330624	normal	1.71702e-117	2.24694	up	0.0392006	0.348117	normal	1.31706e-15	0.972712	normal	1.35688e-108	2.57943	up
BGIOSGA026076	1.2956	505	1.16448	466	1.35415	509	0.98467	397	1.22881	529	1.05156	422	0.581097	194	0.635953	261	0.57835	266	1.53822	463	0.959156	440	0.980069	419	1.08182	449	1.05983	452	1.08947	364	1.271	493.333	1.077	421.667	0.370523	-0.312929	normal	2.61777e-15	-1.52415	down	0.00129162	-0.58177	normal	8.84402e-05	-0.777319	normal	6.21166e-07	-1.18961	down
BGIOSGA037887	0.869614	143	1.16107	176	1.08094	184	0.863621	151	0.832853	137	0.999066	159	1.07057	157	0.917034	167	1.28879	209	0.241069	66	0.274051	52	0.118039	26	0.387297	59	0.298209	54	0.167436	40	1.037	167.667	0.284	51	0.62096	-0.319452	normal	0.353162	-0.395151	normal	7.77187e-08	-2.01851	down	1.30361e-10	-2.17085	down	0.960243	-0.0419836	normal
BGIOSGA037204	0.611459	182	0.531455	150	0.527834	160	0.713111	228	0.638015	204	0.662182	194	0.559093	171	0.540283	208	0.594344	186	0.218135	65	0.141273	50	0.164636	49	0.13674	43	0.088824	27	0.190561	63	0.557	164	0.139	44.333	0.868714	0.121548	normal	0.47103	-0.299198	normal	6.99252e-09	-1.86885	down	1.34337e-09	-2.31786	down	0.150709	-0.448124	normal
BGIOSGA028398	0	0	0	0	0	0	0	0	0	0	0	0	0	0	0.637706	64	0.486609	40	0.506123	39	0	0	0	0	0	0	0.477222	38	0	0	0	0	0.159	12.667	--	--	--	0.004888	2.88458	up	0.40223	0.616737	normal	0.469639	0.799793	normal	0.0195968	2.21804	up
BGIOSGA017368	0.034185	8	0.010397	3	0	0	1.72896	381	2.33051	519	0.443056	90	0.044834	10	0.10003	27	0.021777	5	0.039438	9	0.008405	3	0	0	0.286294	43	0.019243	5	0.071243	17	0.015	3.667	0.126	21.667	0.0383863	0.770739	normal	0.652453	0.791519	normal	0.942359	-0.0789914	normal	0.403242	1.04663	normal	3.02723e-13	-4.19375	down
BGIOSGA016838	3.28317	583	3.13789	527	3.18861	576	2.6423	505	3.10214	591	3.8399	672	2.33471	427	1.61966	372	1.93453	361	1.58226	280	1.52708	317	1.61305	287	1.4505	268	1.69875	308	0.745681	146	3.203	562	1.298	240.667	0.829264	-0.126491	normal	3.06349e-07	-1.01611	down	5.12277e-17	-1.3423	down	3.82418e-09	-1.71825	down	0.000189475	-0.886844	normal
BGIOSGA000283	35.664	5036	38.5683	5146	39.9545	5740	32.7719	4975	32.9672	4993	42.4399	5901	22.9319	3336	20.4291	3728	27.3485	4055	32.5064	4574	34.6545	5719	28.2744	4001	16.3549	2396	15.9474	2296	14.0374	2180	38.062	5307.33	15.447	2290.67	0.270805	-0.202549	normal	2.41336e-22	-1.00756	down	6.51681e-11	-0.593853	normal	3.62704e-106	-1.77001	down	7.7731e-09	-0.809412	normal
BGIOSGA026484	682.982	45752	682.424	43192	781.795	53278	572.968	41259	576.349	41412	716.465	47261	229.75	15853	245.674	21264	248.871	17503	614.653	41024	659.761	51655	560.861	37644	470.4	32684	435.5	29736	491.433	36193	715.734	47407.3	465.777	32871	0.0048775	-0.324581	normal	4.29542e-218	-1.88356	down	1.39001e-13	-0.562587	normal	1.98026e-57	-1.09094	down	3.50947e-72	-1.56229	down
BGIOSGA013264	0.790776	53	0.817407	52	0.811565	56	1.17767	85	0.741228	54	2.26492	150	11.7529	811	14.9013	1290	10.3036	725	2.60793	175	2.10626	165	1.60518	108	1.5678	109	1.52706	105	2.08552	154	0.807	53.667	1.727	122.667	0.678801	0.406876	normal	4.33563e-53	3.54746	up	0.0154319	0.952029	normal	0.251446	0.586701	normal	8.19912e-17	2.81897	up
BGIOSGA038238	1.68456	859	5.43351	904	6.07179	1120	4.13515	1614	5.38839	1319	7.87054	3632	4.3667	2343	19.479	11698	18.9789	6550	26.6418	8659	23.0654	8450	20.2827	5375	15.192	1560	12.5033	1331	5.15791	2413	4.397	961	10.951	1768	0.242395	0.638382	normal	0.000163942	2.07713	up	1.78218e-63	2.48955	up	0.292247	0.303709	normal	0.201448	1.06428	normal
BGIOSGA036796	0.431248	46	0.647308	65	0.473558	51	0.851617	97	0.676355	77	0.590968	62	7.87215	858	6.93606	948	7.16021	795	3.35696	354	3.80437	471	3.87745	411	6.21003	682	5.80378	626	4.69785	547	0.517	54	5.571	618.333	0.829264	0.230288	normal	1.70267e-55	3.44927	up	9.38777e-20	2.36899	up	5.10333e-29	2.86871	up	1.80491e-45	3.09472	up
BGIOSGA029417	0.137069	10	0.221267	16	0.241578	18	0.588543	46	0.455779	36	0.353521	26	0.293332	22	0.484091	45	0.110196	9	0.144313	11	0.022986	2	0.088466	7	0.107436	9	0.063109	5	0.247889	20	0.2	14.667	0.139	11.333	0.477175	0.524757	normal	0.897947	0.193282	normal	0.347538	-0.858799	normal	0.628168	-0.689007	normal	0.517725	-0.719633	normal
Oryza_sativa_newGene_34180	0.7016	40	0.448275	24	0.662604	38	0.493407	30	0.523204	32	0.893821	50	0.350265	21	0.335586	25	0.115626	7	0.163665	10	0.564823	38	0.216803	13	0.105122	7	0.03435	2	0.049588	4	0.604	34	0.063	4.333	0.988072	-0.036369	normal	0.111009	-1.26374	normal	0.230561	-0.898212	normal	8.44024e-05	-2.7324	down	0.150628	-1.1714	normal
BGIOSGA033731	19.5646	499	19.5624	468	21.8528	564	7063.41	663549	7344.33	688486	145.065	11984	9.79327	256	16.8315	551	1689.15	154568	16.6865	423	17.4776	520	848.626	73996	20.361	540	20.6231	532	22.2556	626	20.327	510.333	21.08	566	0.0527661	0.712466	normal	0.0696693	2.0237	normal	0.144171	1.06549	normal	0.0191459	-0.412084	normal	0.474393	-0.94181	normal
BGIOSGA015268	0.353366	138	0.801111	294	0.677864	268	0.572503	239	0.659062	275	0.631123	242	3.19924	1279	3.26263	1636	2.98159	1215	0.654208	253	0.403132	183	0.487975	190	0.191112	77	0.206472	82	0.119667	52	0.611	233.333	0.172	70.333	0.952136	-0.0734869	normal	8.58192e-17	2.01745	up	0.221134	-0.538556	normal	2.19628e-08	-2.15045	down	6.20159e-46	2.1136	up
BGIOSGA000264	0.196735	19	0.123504	12	0.383037	38	0.189966	20	0.078768	9	2.70135	257	0.043714	5	0.130616	17	0.207124	21	0.492443	48	0.509208	58	0.59041	58	0.605923	61	0.517802	51	0.466533	50	0.234	23	0.53	54	0.40159	0.512118	normal	0.391254	-0.953173	normal	0.382643	0.667296	normal	0.563606	0.5922	normal	0.0207783	-2.06077	down
BGIOSGA037943	0.023515	8	0.228697	50	0.187414	41	0.169597	39	0.050564	13	3e-06	2	0.529661	109	0.659595	164	0.710288	176	0.287614	59	0.146799	54	0.494628	95	0.921517	124	0.243185	55	0.342671	94	0.147	33	0.502	91	0.829264	-0.292798	normal	0.0145918	1.51733	up	0.620994	0.498118	normal	0.443545	0.745757	normal	0.00166244	2.21992	up
BGIOSGA025853	8.01826	2959	8.1996	1870	8.83013	2277	11.4035	2801	11.2552	2738	12.5648	2863	5.87549	1594	6.51407	2944	7.0133	2733	8.87112	1959	7.69462	3418	7.26532	1726	8.17513	1851	6.40038	1585	6.57768	1726	8.349	2368.67	7.051	1720.67	0.972178	0.0322475	normal	0.0381204	-0.480875	normal	0.354021	-0.431546	normal	1.93186e-09	-1.01742	down	0.0110006	-0.526906	normal
BGIOSGA002158	0.168197	38	0.260458	55	0.30686	70	1.89928	455	1.38494	331	0.698888	154	0.129199	30	0.160146	47	0.232909	55	0.132123	30	0.201105	53	0.228264	51	0.09625	23	0.224522	51	0.271978	67	0.245	54.333	0.198	47	1.30312e-06	1.60418	up	0.274376	-0.741368	normal	0.357716	-0.608525	normal	0.407645	-0.680073	normal	1.04455e-11	-2.90876	down
BGIOSGA006907	1.38508	363	1.18829	319	1.34678	356	2.26868	742	2.33131	743	2.45762	709	23.9347	7627	36.9847	9055	36.9683	7296	5.18331	1582	5.73956	2058	4.74989	1455	10.5483	2133	6.80075	2131	6.94525	2327	1.307	346	8.098	2197	3.45371e-07	0.826713	normal	0	4.0158	up	2.03612e-41	1.82773	up	8.59341e-74	2.08834	up	1.15178e-277	3.12864	up
BGIOSGA032778	2.8485	100	4.3793	145	3.22366	115	5.58268	209	6.94909	260	5.71726	196	11.575	415	13.4244	604	13.4088	491	6.66949	232	9.57981	390	6.03856	211	8.58604	310	6.7101	239	9.07414	348	3.484	120	8.123	299	0.160513	0.558393	normal	4.01675e-10	1.52542	up	0.0486726	0.703184	normal	0.0345842	0.71707	normal	0.000233717	0.847653	normal
BGIOSGA012398	4.78737	853	5.87414	926	6.19423	1074	5.75631	1547	4.15569	1079	5.0222	1128	12.2995	3305	24.5643	5039	10.8332	2694	5.28995	1284	9.39114	1740	4.20223	1017	6.32863	1419	5.62005	1333	6.26999	1511	5.619	951	6.073	1421	0.786981	0.180155	normal	7.38781e-20	1.41931	up	0.854331	0.0550969	normal	0.956904	0.0152437	normal	1.52701e-09	1.20595	up
BGIOSGA031842	2.01043	364	2.09652	350	1.82591	321	3.36772	658	2.88995	563	2.22149	381	11.9693	2214	9.4368	2205	10.3764	2050	15.2274	2736	17.057	3394	15.2876	2776	12.9469	2513	11.0773	1987	12.0524	2414	1.978	345	12.026	2304.67	0.414853	0.367328	normal	4.45511e-48	2.13286	up	1.07309e-114	2.63741	up	8.08103e-51	2.1497	up	6.94215e-16	1.68613	up
BGIOSGA010709	6.16651	2252	7.13991	2264	6.58825	2412	7.00861	2743	6.42511	2553	8.34624	2931	5.45937	1865	4.67691	2217	5.01505	1835	12.2662	4115	12.6814	5070	11.7736	4152	8.91948	3203	9.1019	3176	9.41351	3643	6.632	2309.33	9.145	3340.67	0.916327	0.0419985	normal	2.88813e-18	-0.729495	normal	1.96815e-11	0.504645	normal	0.829563	-0.0346905	normal	5.25621e-14	-0.783409	normal
BGIOSGA001629	8.98145	2009	9.05818	1960	10.5845	2371	6.55801	1598	7.4011	1738	11.7048	2606	8.19645	1864	5.14136	1495	5.87946	1350	11.0225	2410	19.0318	4946	11.0546	2462	12.4129	2950	7.27204	1626	12.9711	3118	9.541	2113.33	10.885	2564.67	0.504544	-0.271114	normal	8.8377e-08	-0.902001	normal	0.654817	0.165397	normal	0.324759	-0.286909	normal	0.0266319	-0.614861	normal
BGIOSGA008893	0.023132	2	0.047525	3	0.035438	3	0.027702	2	0.028507	2	0.05464	4	0.744663	48	0.040788	4	0.61651	41	0.022952	2	0.032523	3	0.028545	2	2.05378	133	0.038522	3	0.020046	2	0.035	2.667	0.704	46	0.987598	-0.0251025	normal	0.0248161	2.18035	up	0.85109	-0.200619	normal	0.065789	1.78364	normal	0.024125	2.07427	up
BGIOSGA017932	4.88029	2353	5.50242	2438	5.60727	2769	5.06246	2674	4.64198	2364	5.06872	2401	8.51163	4116	9.06495	5642	9.02281	4676	9.95691	4676	10.0115	5636	9.01589	4165	14.5741	7252	17.2629	8243	15.0258	8047	5.33	2520	15.621	7847.33	0.162576	-0.2213	normal	2.20223e-07	0.425029	normal	4.82542e-08	0.496106	normal	2.64929e-37	1.07267	up	6.35646e-11	0.63756	normal
BGIOSGA003780	0.85634	67	1.13576	83	1.28572	101	1.71714	143	1.70899	142	2.51446	192	18.5827	1478	16.604	1656	17.9316	1453	3.24435	250	3.28406	297	2.58856	201	1.81869	146	2.24556	177	2.48193	211	1.093	83.667	2.182	178	0.186717	0.576747	normal	1.73174e-99	3.66178	up	0.000382841	1.07538	up	0.277235	0.502993	normal	7.53851e-62	2.9207	up
BGIOSGA022141	1.32805	210	1.72109	257	1.59293	256	1.3971	237	1.64448	279	3.20821	498	1.0816	176	1.96315	400	1.59061	264	1.89736	298	1.77869	328	1.63781	259	1.46009	239	0.842087	136	1.32119	229	1.547	241	1.208	201.333	0.829264	0.229993	normal	0.50103	-0.311482	normal	0.678009	-0.140661	normal	0.0142349	-0.803018	normal	0.239634	-0.587839	normal
BGIOSGA031188	1.78723	2414	2.03697	2383	1.93295	2408	2.01004	2279	1.47006	1375	2.33414	1949	0.91893	878	1.60639	2003	0.498789	889	1.91141	2544	1.94005	3038	1.93626	2509	2.28907	3010	2.32107	3400	2.14495	3385	1.919	2401.67	2.252	3265	0.0128573	-0.531889	normal	2.08217e-12	-1.4667	down	0.00368905	-0.270479	normal	0.412471	-0.123458	normal	0.00209732	-0.902837	normal
BGIOSGA025184	0.653815	56	1.02986	83	0.924779	80	1.03671	95	0.714022	65	1.37977	115	1.36257	119	1.77826	194	2.28874	203	1.32797	112	1.40567	139	1.12483	96	4.69394	411	4.70384	405	3.88635	361	0.869	73	4.428	392.333	0.948772	0.0887491	normal	0.117716	0.700471	normal	0.708616	0.203862	normal	6.0366e-11	1.8067	up	0.306945	0.560412	normal
BGIOSGA034337	0.453982	65	0.253859	34	0.364142	53	0.219727	34	0.407703	62	0.389506	55	0.981743	144	1.46628	269	1.3222	197	0.546153	78	0.407743	68	0.32122	46	1.2248	180	0.833739	121	0.732604	114	0.357	50.667	0.93	138.333	0.923121	-0.128382	normal	0.000353884	1.41932	up	0.925452	-0.0818075	normal	0.119204	0.823384	normal	6.5664e-05	1.58566	up
BGIOSGA011298	0.346358	35	0.543176	51	0.432071	44	0.884189	94	0.829992	88	1.30775	127	1.32461	134	1.33585	170	1.58256	164	1.31549	129	1.06144	122	1.70109	168	4.36425	445	2.2923	230	4.20856	455	0.441	43.333	3.622	376.667	0.0967338	0.737359	normal	0.000937648	1.29054	up	0.00580918	1.14003	up	1.81537e-11	2.40865	up	0.694082	0.277136	normal
BGIOSGA013626	175.528	6860	170.919	6311	207.396	8245	129.92	5458	134.871	5653	196.932	7578	53.5605	2156	56.3626	2846	59.8993	2458	106.004	4128	101.269	4626	91.9223	3599	114.213	4630	108.811	4334	117.382	5043	184.614	7138.67	113.469	4669	0.0545805	-0.376775	normal	1.47053e-127	-2.01867	down	5.6334e-44	-1.22	down	4.27496e-45	-1.17185	down	2.10515e-29	-1.62682	down
BGIOSGA004812	35.93	2561	37.0161	2493	44.3337	3214	46.36	3552	48.8686	3736	45.819	3215	158.229	11614	154.72	14245	167.214	12510	67.0525	4761	71.4734	5953	59.4297	4243	103.73	7667	100.766	7319	93.8923	7356	39.093	2756	99.463	7447.33	0.691273	0.141002	normal	5.62585e-106	1.71295	up	0.000172062	0.414762	normal	8.46128e-23	0.871294	normal	5.12026e-69	1.55347	up
BGIOSGA031965	3.48131	188	3.66122	187	2.60133	143	0.225179	14	0.038381	3	0.578927	31	0	0	0.17657	13	0.088903	6	0.129887	7	0.159818	11	0.205685	12	0.135428	8	0	0	0	0	3.248	172.667	0.045	2.667	1.09692e-07	-1.87307	down	2.67487e-20	-4.83666	down	7.63168e-26	-4.01294	down	0.00330901	-2.58889	down	0.513577	-0.94964	normal
BGIOSGA020499	50.3182	8020	49.9327	7557	53.9026	8665	40.5504	6829	40.2199	6949	44.6116	6935	22.8697	3707	22.9871	4734	23.3423	3862	36.1081	5796	33.6463	6225	32.8376	5293	46.6039	7487	47.2758	7501	45.2751	7759	51.385	8080.67	46.385	7582.33	1.10817e-07	-0.424963	normal	2.2528e-144	-1.48227	down	1.19286e-45	-0.916063	normal	4.36784e-32	-0.655346	normal	3.03736e-52	-1.06402	down
BGIOSGA005401	10.8414	2578	11.0688	2487	10.5984	2564	18.0957	4625	15.7267	4011	15.9574	3736	27.6902	6781	31.6817	9732	31.077	7757	22.346	5294	21.2182	5896	22.366	5328	28.2864	6976	29.2641	7092	27.9897	7316	10.836	2543	28.513	7128	0.000171427	0.476116	normal	6.05665e-47	1.15365	up	1.44195e-19	0.676904	normal	2.51631e-39	0.918226	normal	8.08383e-09	0.649851	normal
BGIOSGA008808	6.66061	3156	6.62023	2883	6.79458	3147	12.8945	6401	14.8138	7387	10.3854	4659	7.30575	3424	6.95701	4069	8.7698	3820	13.9002	6479	12.9751	7022	13.9928	6573	7.91927	3855	8.56887	4143	7.94412	4023	6.692	3062	8.144	4007	9.13415e-06	0.754188	normal	0.0535637	-0.199857	normal	7.27299e-20	0.692518	normal	0.0945791	-0.176552	normal	3.12804e-09	-1.0023	down
BGIOSGA002212	0.040357	7	0.056857	9	0.02417	4	0	0	0.012542	3	0.028968	5	0.052241	9	0	0	0	0	0.013457	3	0.068561	13	0.017851	3	0.282138	45	0.191584	30	0.370382	62	0.04	6.667	0.281	45.667	0.829264	-0.208068	normal	0.652453	-0.713671	normal	0.799482	-0.272443	normal	0.0176934	1.73915	up	0.997943	-0.00442943	normal
BGIOSGA030549	0.673783	92	0.88651	115	0.512308	72	1.02041	150	0.606107	89	0.870435	117	2.70927	381	2.92141	515	3.96842	568	0.434693	60	0.742455	119	0.573332	79	0.125388	18	0	0	0	0	0.691	93	0.042	6	0.938628	0.098327	normal	2.79565e-10	1.83347	up	0.362582	-0.517859	normal	0.194288	-1.34486	normal	6.84633e-09	1.67907	up
BGIOSGA019835	1.74969	149	1.74098	140	2.09151	181	0.540091	50	1.23939	114	1.51725	128	0.219529	20	0.375398	42	0.46437	42	0.13274	12	0.09929	10	0.083553	8	0.040342	4	0.056322	5	0	0	1.861	156.667	0.032	3	0.197419	-0.632744	normal	7.52527e-12	-2.57247	down	3.87178e-25	-3.89499	down	4.76426e-27	-5.41975	down	0.00411142	-1.6229	down
BGIOSGA026400	0.240877	52	0.266674	53	0.200116	44	0.269094	64	0.169056	42	0.337953	81	0.1766	39	0.569516	146	0.263934	59	0.190033	45	0.310061	80	0.371674	79	0.127927	35	0.024101	7	0.096143	25	0.236	49.667	0.083	22.333	0.961881	0.0758044	normal	0.908774	0.12442	normal	0.993486	0.00681765	normal	0.0378694	-1.44926	down	0.997454	0.00497119	normal
BGIOSGA002720	1.26559	294	1.14242	231	1.49409	338	0.991028	245	0.953744	234	0.686783	157	33.5263	7910	32.2945	9497	30.5666	7313	2.04793	475	1.95363	516	2.04569	471	2.44676	585	2.51993	542	3.29528	801	1.301	287.667	2.754	642.667	0.1266	-0.546593	normal	0	4.32292	up	0.215568	0.324744	normal	0.0216074	0.582136	normal	1.44125e-226	4.92026	up
BGIOSGA034906	0.66648	185	0.569382	164	0.435587	129	0.517376	183	0.644719	163	0.658125	159	0.810905	254	0.732438	285	1.20564	341	0.95683	280	1.20751	392	1.04273	261	1.93328	610	2.11297	691	1.74904	538	0.557	159.333	1.932	613	0.904447	-0.112267	normal	0.398722	0.370003	normal	0.155467	0.48613	normal	1.66642e-07	1.34002	up	0.158678	0.488876	normal
BGIOSGA001545	2.88186	986	2.87703	936	3.11094	1087	2.36048	862	2.17255	797	2.74406	934	19.0132	2139	22.2737	3139	18.1916	2409	5.49951	1863	5.34165	2130	5.11789	1742	26.1031	3318	29.4491	3043	26.984	3375	2.957	1003	27.512	3245.33	0.0160248	-0.401306	normal	1.21714e-15	0.838064	normal	1.75014e-06	0.49211	normal	3.96509e-38	1.12551	up	2.62837e-23	1.23825	up
BGIOSGA033831	0.902462	152	0.867515	138	1.11263	190	0.854692	154	1.27977	230	1.41134	233	1.28322	222	1.44264	313	1.81052	319	1.93664	324	1.69272	332	1.85798	312	2.96367	515	3.15897	540	2.4779	457	0.961	160	2.867	504	0.865483	0.137015	normal	0.413697	0.325738	normal	0.0326993	0.566009	normal	2.83565e-06	1.07666	up	0.795808	0.150006	normal
BGIOSGA011868	0.120797	6	0.218647	10	0.22974	11	0.122146	7	0.122414	7	0.078079	4	0	0	0.23712	15	0	0	0	0	0	0	0	0	0.412968	20	0	0	0	0	0.19	9	0.138	6.667	0.829264	-0.200599	normal	0.652453	-0.768439	normal	0.0294765	-1.51297	down	0.791454	-0.396914	normal	0.878856	-0.285931	normal
BGIOSGA003292	0.783491	83	1.28497	136	1.21916	139	1.03527	119	0.789227	96	0.875372	99	0.161664	18	0.41038	36	0.168581	18	0.273295	36	0.50201	52	0.38503	43	0.33753	39	0.088174	10	0.059136	8	1.096	119.333	0.162	19	0.789688	-0.303099	normal	1.12087e-09	-2.67624	down	7.7191e-06	-1.70406	down	2.27003e-06	-2.73875	down	1.65494e-07	-2.28329	down
BGIOSGA015788	5.63032	237	5.97189	238	5.70669	245	3.10007	141	4.69681	212	6.91059	287	1.90096	83	2.5311	138	1.65476	74	4.19846	176	5.29776	261	5.20228	220	5.02748	220	4.64345	199	5.01734	232	5.77	240	4.896	217	0.739059	-0.304426	normal	3.24222e-10	-1.77216	down	0.0389781	-0.554116	normal	0.00333443	-0.700167	normal	0.000531589	-1.37828	down
BGIOSGA016782	0.169333	29	0.138997	29	0.155952	32	0.187192	35	0	0	0.30567	60	0.126137	28	0.189493	34	0.050548	13	0.212223	41	0.140202	34	0.19228	35	1.55748	327	1.62848	337	2.21466	488	0.155	30	1.8	384	0.988072	-0.0317893	normal	0.469328	-0.691654	normal	0.903977	-0.111742	normal	5.13967e-22	2.98034	up	0.797746	-0.416809	normal
BGIOSGA027570	6.79229	1078	7.05954	1058	10.4866	1693	15.2253	2596	14.962	2546	14.8235	2316	23.5742	3852	23.2661	4768	27.5188	4583	12.1064	1914	10.5589	1958	10.7257	1705	15.7836	2597	12.9311	2091	16.4708	2873	8.113	1276.33	15.062	2520.33	5.49163e-05	0.721339	normal	5.79716e-18	1.2879	up	0.658389	0.11917	normal	0.0430421	0.418142	normal	6.13752e-06	0.513129	normal
BGIOSGA023083	0.148967	24	0.096938	15	0.048762	8	0.060055	11	0.091335	16	0.043727	7	0	0	0.06076	13	0	0	0.004885	1	0	0	0.005641	1	0	0	0.070298	12	0.023802	5	0.098	15.667	0.031	5.667	0.829264	-0.226378	normal	0.259002	-1.4372	normal	0.00389447	-1.97813	down	0.311783	-1.16635	normal	0.617716	-0.814367	normal
BGIOSGA004400	0.176314	19	0	0	0.045961	5	0.136037	16	0.115167	14	0.125774	14	0.579343	64	0.811174	112	0.356774	40	0.111816	12	0	0	0	0	0.187365	21	0.037755	5	0.13447	16	0.074	8	0.12	14	0.892621	0.126622	normal	0.0241475	2.01702	up	0.719745	-0.300729	normal	0.952768	0.11908	normal	0.00494944	1.70311	up
BGIOSGA033288	0.053707	7	0.019645	3	0.079455	10	0.126382	16	0.072903	9	0.162713	19	1.23268	145	0.711004	105	0.535858	64	0.035636	5	0.058401	8	0.122088	14	0.141083	17	0.118954	14	0.132394	17	0.051	6.667	0.131	16	0.829264	0.271107	normal	3.77595e-07	3.08826	up	0.990124	0.0158041	normal	0.694638	0.502416	normal	7.60456e-05	2.23385	up
BGIOSGA006973	0.023802	2	0.29764	14	0.650348	31	0.041004	3	0	0	1.78303	82	0.05991	3	0.262114	16	0.078337	4	1.68685	78	1.17791	64	0.955379	45	0.758416	37	0.597351	29	0.132146	7	0.324	15.667	0.496	24.333	0.911342	0.102475	normal	0.415846	-1.08901	normal	0.139752	1.09313	normal	0.963119	0.0806768	normal	0.406063	-1.1001	normal
BGIOSGA006327	1.2024	48	1.06588	41	1.15469	47	2.58181	111	2.00628	86	1.64012	65	3.61345	148	3.12024	161	2.71216	114	4.83915	192	3.48044	162	3.36124	134	4.15047	172	4.48005	182	3.71432	163	1.141	45.333	4.115	172.333	0.413344	0.514269	normal	0.00700518	1.08955	up	0.000356983	1.2976	up	0.000277849	1.30043	up	0.60001	0.363605	normal
BGIOSGA024990	91.6896	11050	98.2759	11190	107.241	13148	84.8785	10996	91.7436	11860	95.0389	11279	83.0085	10304	80.6099	12552	85.2672	10789	63.8636	7669	70.7033	9959	61.126	7381	66.4927	8312	53.1767	6532	67.4239	8934	99.069	11796	62.364	7926	0.0204231	-0.249783	normal	2.02167e-21	-0.572751	normal	9.57944e-35	-0.936537	normal	3.31821e-31	-1.13606	down	3.78725e-05	-0.331554	normal
BGIOSGA031038	1.03332	124	0.955235	118	1.34674	180	0.830377	114	1.18825	154	2.13192	257	1.0744	132	1.3644	242	1.11992	158	0.910127	121	0.626949	92	0.768779	93	0.326164	50	0.201628	32	0.237064	35	1.112	140.667	0.255	39	0.945642	0.0911364	normal	0.731047	-0.178244	normal	0.0286739	-0.815692	normal	2.3642e-09	-2.26499	down	0.697917	-0.301572	normal
BGIOSGA028730	0	0	0.088317	9	0	0	0	0	0.052066	6	0.112283	12	0.085122	9	0.165918	22	0.059108	7	0.100158	11	0	0	0.299187	31	0	0	0	0	0	0	0.029	3	0	0	0.948772	0.0491907	normal	0.652453	0.74289	normal	0.658389	0.427828	normal	0.681648	-0.454007	normal	0.82399	0.387548	normal
BGIOSGA024647	0.040485	3	0.06449	4	0.039264	3	0.651468	36	0.49472	27	0.123067	7	0	0	0	0	0	0	0	0	0	0	0	0	0.078326	5	0	0	0	0	0.048	3.333	0.026	1.667	0.164509	0.661873	normal	0.242023	-1.41168	normal	0.352912	-0.679707	normal	0.721629	-0.461857	normal	7.70868e-05	-3.37951	down
BGIOSGA003268	4.53085	1096	4.15986	1058	4.45525	1174	3.78604	1049	3.20839	895	3.19517	819	2.72918	709	2.28456	768	2.45878	640	2.85551	727	3.00334	886	3.22174	876	3.99291	1016	4.72974	1154	4.22795	1203	4.382	1109.33	4.317	1124.33	0.00785186	-0.452765	normal	5.20602e-20	-1.14617	down	5.18032e-11	-0.84258	normal	1.04806e-05	-0.543127	normal	6.70455e-05	-0.683443	normal
BGIOSGA003726	0.025849	6	0.614623	114	0.755212	151	0.040673	9	0.167647	36	0.065906	13	0.575162	117	0.582406	148	0.047853	10	0.232605	46	0.072495	17	0.077913	16	0.790472	161	0.055299	12	0.059381	13	0.465	90.333	0.302	62	0.116818	-0.737698	normal	0.857758	-0.315725	normal	0.0448636	-1.40709	down	0.626112	-0.725414	normal	0.128407	1.4113	normal
BGIOSGA019827	0.420728	68	0.725847	111	0.484094	80	0.3334	58	0.586057	102	0.331696	53	0.268616	45	0.10442	22	0.13446	23	0.101258	17	0.176229	34	0.07679	13	0.293177	50	0.119421	20	0.146805	27	0.544	86.333	0.186	32.333	0.809667	-0.329734	normal	0.000614074	-1.83802	down	7.62584e-06	-2.09293	down	0.000695338	-1.782	down	0.0391291	-1.32899	down
BGIOSGA029140	0.040637	4	0.083724	8	0.060182	6	0.033997	4	1.95866	198	2.11252	196	1.20309	117	2.15085	261	0.026716	3	2.10147	197	0.037163	5	1.99136	188	0.036162	4	2.60646	250	2.08546	216	0.062	6	1.576	156.667	0.00567175	1.05287	up	0.000784073	2.86159	up	0.00019775	2.38216	up	0.000322646	2.81473	up	0.915992	-0.216792	normal
BGIOSGA011219	1.16318	196	1.38951	219	1.52729	227	1.43392	217	0.731851	127	0.592571	102	1.32115	213	1.32679	311	1.50872	235	0.72921	142	0.74845	132	0.800747	137	1.24886	218	1.59199	255	1.35567	252	1.36	214	1.399	241.667	0.194145	-0.576963	normal	0.453119	-0.267879	normal	9.16664e-05	-1.02589	down	0.221339	-0.381597	normal	0.45083	0.428395	normal
BGIOSGA034472	15.9762	9010	16.5388	8754	16.1373	9004	29.4215	17430	27.5594	16351	23.6574	12809	56.4115	31648	57.3714	40625	58.4237	33680	26.5961	14495	25.971	16949	26.2698	14506	31.3735	18306	33.595	18987	32.7863	19951	16.217	8922.67	32.585	19081.3	2.08093e-05	0.571743	normal	6.33532e-159	1.47548	up	2.17539e-08	0.341225	normal	2.58276e-18	0.528449	normal	5.73812e-13	0.867209	normal
BGIOSGA000518	1.06422	87	0.962467	75	0.404899	34	0.531921	47	0.386517	34	0.431116	35	0.773768	65	0.601787	64	0.846032	73	0.042423	4	0.021442	3	0.016508	2	0.615063	52	0.892576	75	0.773337	70	0.811	65.333	0.76	65.667	0.381435	-0.569434	normal	0.641799	-0.431918	normal	2.50509e-10	-3.45704	down	0.560916	-0.517712	normal	0.579414	0.465435	normal
BGIOSGA017441	0.38674	26	0.427401	27	0.47574	32	20.3411	1429	20.631	1447	7.57475	488	0.181923	13	0.474489	41	0.511162	36	0.426403	28	0.157835	13	0.531567	35	0.698963	48	0.58258	39	0.549866	40	0.43	28.333	0.61	42.333	5.25944e-40	3.71922	up	0.689406	-0.394579	normal	0.658389	-0.420354	normal	0.990728	0.0154501	normal	2.2449e-37	-5.16694	down
BGIOSGA036349	6.87377	1296	6.63229	1182	6.90971	1325	8.16677	1655	7.41157	1499	9.18168	1705	18.0477	3504	18.0367	4393	18.1553	3593	13.6516	2564	12.9422	2852	12.6622	2392	9.43239	1845	9.67103	1858	9.1774	1902	6.805	1267.67	9.427	1868.33	0.691657	0.144155	normal	3.03717e-40	1.08745	up	1.11138e-10	0.599201	normal	0.981416	-0.00555078	normal	6.11483e-22	0.924856	normal
BGIOSGA020673	0.102609	13	0	0	0.120819	16	3.04398	389	3.47769	444	0.723467	85	0.0587	8	0.075438	13	0	0	0	0	0	0	0	0	0.023611	4	0	0	0.004752	1	0.074	9.667	0.009	1.667	0.147675	0.578856	normal	0.750845	-0.512861	normal	0.157663	-1.00694	normal	0.34565	-1.10553	normal	0.000129913	-3.24704	down
BGIOSGA005334	13.94	1502	13.7156	1396	14.9624	1640	14.6686	1699	16.9838	1963	19.9547	2117	7.43645	825	7.42426	1034	8.33465	943	19.4047	2083	19.3281	2434	16.4564	1776	20.8545	2330	16.5273	1815	19.83	2349	14.206	1512.67	19.071	2164.67	0.777458	0.140978	normal	3.46407e-29	-1.19307	down	0.870128	0.0331574	normal	0.838867	-0.0494934	normal	7.9641e-23	-1.34634	down
BGIOSGA026497	0	0	0.023	3	0.019438	2	0	0	0	0	0	0	0	0	0.016819	3	0	0	0	0	0.037186	5	0	0	0.164814	17	0.066092	7	0.1406	15	0.014	1.667	0.124	13	0.829264	-0.0727614	normal	0.837505	-0.306915	normal	0.933893	-0.0707687	normal	0.286594	1.21979	normal	0.703707	0.375073	normal
BGIOSGA020896	1.15751	178	1.06343	155	0.951875	149	1.70143	281	1.09194	180	1.29943	197	0.70464	112	0.209627	42	0.611878	99	1.36822	210	2.21268	397	1.17205	181	1.58608	253	1.52432	239	1.96214	331	1.058	160.667	1.691	274.333	0.829264	0.198298	normal	0.0072861	-1.29993	down	0.658389	0.226007	normal	0.681648	0.192151	normal	0.00217057	-1.49945	down
Oryza_sativa_newGene_3144	3.26434	324	3.21935	302	3.09668	313	6.03353	644	4.94602	527	4.88981	478	6.66247	681	5.38032	690	6.10493	636	12.8303	1268	12.1449	1408	12.9734	1290	12.8626	1324	13.9657	1412	13.2934	1450	3.193	313	13.374	1395.33	0.0191288	0.555084	normal	0.0019977	0.594628	normal	4.87817e-35	1.62402	up	8.3686e-32	1.57758	up	0.973046	-0.0169653	normal
BGIOSGA013431	100.715	13957	94.8676	12421	112.835	15907	95.8824	14283	94.6684	14071	131.344	17923	47.884	6835	49.4541	8855	51.3489	7427	121.339	16753	131.838	21353	114.612	15913	105.628	15182	86.8446	12267	105.356	16051	102.806	14095	99.276	14500	0.860221	-0.0678398	normal	1.04183e-85	-1.37178	down	0.562328	-0.0842848	normal	9.74981e-08	-0.522449	normal	5.99449e-30	-1.30946	down
BGIOSGA006237	0.533329	111	0.470695	114	0.492754	122	0.671497	139	0.476001	109	0.662716	135	1.12502	255	1.09423	296	1.20233	245	0.488253	128	0.547147	117	0.387999	97	0.552555	144	0.693806	150	0.714616	160	0.499	115.667	0.654	151.333	0.971346	-0.051722	normal	0.014313	0.683367	normal	0.335338	-0.424407	normal	0.725038	-0.172657	normal	0.0115471	0.72782	normal
BGIOSGA014790	0.346331	37	0.414829	44	0.695499	78	0.828276	107	1.38714	157	0.987458	116	0.403312	48	0.440654	62	0.938763	98	0.40054	46	0.434691	54	0.407592	42	0.232189	29	0.070626	9	0.254757	35	0.486	53	0.186	24.333	0.091926	0.748737	normal	0.942183	-0.0792314	normal	0.487746	-0.501455	normal	0.0386165	-1.42105	down	0.025395	-1.08812	down
BGIOSGA014994	1.08777	209	1.27827	232	1.77481	347	1.71907	355	1.79906	371	2.04616	387	9.24164	1826	9.41716	2334	9.50246	1914	5.27884	1009	5.83949	1309	5.60821	1078	9.12626	1816	8.66456	1694	8.80865	1858	1.38	262.667	8.866	1789.33	0.684475	0.26906	normal	9.86664e-50	2.42933	up	1.22258e-18	1.63795	up	4.51753e-36	2.18321	up	2.12336e-72	2.12158	up
BGIOSGA012281	12.3404	3052	14.4987	3374	14.2151	3656	13.8006	3826	14.4266	3826	18.4145	5091	10.2161	2961	6.74871	2211	9.16213	2772	11.1248	3253	8.35404	2493	8.98601	2219	5.96384	1552	6.81496	1753	6.30114	1743	13.685	3360.67	6.36	1682.67	0.829264	0.1294	normal	2.19709e-06	-0.810642	normal	1.16092e-06	-0.752725	normal	1.26908e-59	-1.55596	down	9.46398e-06	-0.949311	normal
BGIOSGA030895	5.75192	828	6.62269	809	7.18715	971	9.68366	1349	9.90585	1458	8.65346	1121	49.3623	6671	45.5651	7882	48.2423	6641	10.2502	1372	9.85042	1527	9.64029	1275	15.5037	2142	14.2294	1980	16.5953	2424	6.521	869.333	15.443	2182	0.0669953	0.369809	normal	1.61045e-223	2.51782	up	0.0777925	0.243505	normal	1.23778e-11	0.758354	normal	5.3298e-72	2.10988	up
BGIOSGA034921	0.819299	51	0.586239	34	1.16425	73	0.370208	25	0.143922	10	1.15304	70	0.03244	3	0.085773	7	0.081158	6	0.416632	26	0.792394	57	0.347946	22	0.312484	20	0.270343	17	0.027657	2	0.857	52.667	0.203	13	0.829264	-0.333818	normal	1.90125e-07	-3.30411	down	0.186147	-0.849872	normal	0.0065979	-1.99283	down	0.00792461	-2.19207	down
Oryza_sativa_newGene_45860	91.2991	29008	154.838	48899	90.3266	21840	117.022	40098	254.805	89263	248.802	74811	107.839	35177	125.919	51972	108.794	43739	105.779	33891	87.7749	32672	92.5625	29508	123.639	29436	203.971	66775	98.4979	34372	112.155	33249	142.036	43527.7	0.503193	0.497485	normal	0.854627	-0.133609	normal	0.449438	-0.452768	normal	0.87015	-0.165586	normal	0.0143538	-0.924552	normal
BGIOSGA025893	1.05904	44	1.94774	75	2.4693	103	2.07686	91	1.68531	74	1.85816	75	0.576778	25	0.500799	27	0.213875	10	0.761274	31	0.152523	8	0.88276	37	0.04204	2	0.02852	2	0.045285	3	1.825	74	0.039	2.333	0.974952	-0.0555095	normal	0.000220327	-2.11966	down	0.0128617	-1.47485	down	1.84216e-13	-4.44553	down	0.000100869	-2.04048	down
BGIOSGA028500	9.17678	2649	8.78355	2001	9.19263	2706	7.1424	2515	8.6904	2325	8.91702	2722	3.43998	906	3.0541	1536	3.21242	1349	6.88781	2233	7.76796	2997	8.59393	2327	6.06914	1845	5.92469	2221	5.47008	2015	9.051	2452	5.821	2027	0.747484	-0.155068	normal	4.41923e-21	-1.45826	down	0.00328715	-0.395607	normal	1.75096e-09	-0.828921	normal	5.04673e-16	-1.30658	down
BGIOSGA031338	2.46706	185	1.87279	133	2.39072	183	2.61152	211	1.92066	155	3.6985	273	1.44811	112	2.18651	212	2.56419	202	2.30861	173	1.9123	168	1.36647	103	1.69983	132	1.51216	116	1.47879	122	2.244	167	1.564	123.333	0.898335	0.121219	normal	0.355363	-0.430301	normal	0.141649	-0.57174	normal	0.00198164	-0.966737	normal	0.227031	-0.577707	normal
BGIOSGA025211	2.79045	925	2.73095	827	2.33993	819	1.79131	652	2.05969	723	1.65056	541	0.769677	257	0.903552	414	1.02293	389	0.909377	326	0.812361	324	1.0597	396	0.505567	224	0.461736	169	0.314545	156	2.62	857	0.427	183	0.00300885	-0.591032	normal	3.45774e-22	-1.77499	down	2.49874e-21	-1.68741	down	2.5923e-44	-2.74815	down	3.42222e-07	-1.15167	down
BGIOSGA029913	1.08149	214	1.1763	220	1.39448	281	1.96337	418	2.08449	442	1.95479	381	6.64897	1354	7.80651	1994	7.38949	1534	4.43928	875	4.48371	1036	4.27231	847	3.19986	657	3.01748	608	2.91526	634	1.217	238.333	3.044	633	0.0302785	0.54327	normal	2.17693e-53	2.24691	up	4.72715e-21	1.48841	up	1.03987e-05	0.837184	normal	1.25371e-31	1.64115	up
BGIOSGA023865	0.682277	161	0.753563	168	0.967124	231	1.02104	258	1.12984	285	0.969549	224	0.443679	108	0.524314	159	0.339799	84	0.994139	233	0.789446	217	0.832933	196	0.554348	135	0.216954	52	0.434145	112	0.801	186.667	0.402	99.667	0.829264	0.222873	normal	0.000406448	-1.1552	down	0.658389	-0.207669	normal	0.00082652	-1.38078	down	2.23846e-06	-1.41128	down
BGIOSGA002089	0.068644	19	0.06242	17	0.057706	17	0.024451	8	0.026642	8	0.044975	13	0	0	0.012162	5	0	0	0	0	0	0	0	0	0.070864	21	0.021725	7	0.046996	15	0.063	17.667	0.047	14.333	0.693732	-0.403141	normal	0.0113416	-2.52237	down	0.000166298	-2.47538	down	0.592265	-0.67922	normal	0.275165	-1.29862	normal
BGIOSGA027810	0.658942	229	0.717657	240	0.789157	268	0.99033	333	0.706463	277	1.39136	370	2.17952	589	1.44028	551	3.44161	1083	1.05744	328	0.882847	348	1.2499	417	1.08031	372	1.0889	354	1.45154	515	0.722	245.667	1.207	413.667	0.829264	0.186785	normal	0.000580368	1.09103	up	0.686379	0.139698	normal	0.681648	0.178258	normal	0.0193231	0.865664	normal
Oryza_sativa_newGene_24052	1.79224	212	1.44703	162	1.86472	224	1.4993	191	1.45738	185	1.33999	156	1.19495	146	1.61796	247	1.42579	177	0.847246	100	0.692418	96	1.00324	119	0.692578	85	0.749005	91	0.818532	107	1.701	199.333	0.753	94.333	0.599086	-0.319655	normal	0.0734805	-0.574002	normal	1.73442e-05	-1.2705	down	3.06871e-08	-1.59031	down	0.697917	-0.222438	normal
BGIOSGA005315	0.007682	3	0	0	0.007552	3	0	0	0.075156	22	0.023405	7	0	0	0.011892	5	0	0	0	0	0	0	0	0	0.269207	75	0.136722	38	0.292526	86	0.005	2	0.233	66.333	0.829264	0.190278	normal	0.890902	-0.23227	normal	0.658389	-0.304605	normal	3.57e-06	3.28083	up	0.527713	-0.877695	normal
BGIOSGA027284	0	0	0	0	0	0	0	0	0	0	0	0	1.40428	180	0	0	0	0	1.0053	123	0.819112	122	0	0	0.310126	41	1.02645	129	0.003606	1	0	0	0.447	57	--	--	--	0.634345	0.654063	normal	0.578847	0.410743	normal	0.000713656	2.9117	up	0.697917	0.501323	normal
BGIOSGA035403	0.168196	13	0	0	0.265223	21	0.530122	44	0.73091	61	0.542633	42	0.799469	64	1.31193	131	1.02753	83	2.76399	212	2.92676	263	3.15357	243	1.63648	131	2.015	158	1.28688	109	0.144	11.333	1.646	132.667	0.312597	0.574435	normal	0.0101485	2.06652	up	3.17058e-10	3.14821	up	0.000906039	2.35673	up	0.447389	0.537096	normal
BGIOSGA009064	11.9722	1270	13.0535	1275	17.4768	1849	13.3831	1531	11.6353	1324	17.8184	1837	5.91706	593	4.53205	627	5.59476	586	17.1717	1827	17.1354	2070	15.3722	1673	18.8716	1994	13.8025	1546	16.7009	1968	14.168	1464.67	16.458	1836	0.861327	-0.0938669	normal	9.0378e-30	-1.75664	down	0.69661	-0.0849903	normal	0.310882	-0.231273	normal	5.88319e-23	-1.66248	down
BGIOSGA016935	0.090995	5	0.029975	2	0.35637	19	0.174423	10	0.109773	7	0.1482	8	0	0	0	0	0	0	0	0	0.585942	36	0	0	0.042854	3	0	0	0.012642	1	0.159	8.667	0.018	1.333	0.975465	-0.0481223	normal	0.0260779	-2.38702	down	0.989042	-0.0157849	normal	0.205005	-1.36729	normal	0.0289814	-2.10696	down
BGIOSGA033421	5.09769	724	5.10197	684	5.82236	841	5.51318	841	5.15254	784	4.0275	563	45.8441	6699	43.2145	7921	43.9662	6548	20.8774	2951	18.9117	3136	18.8383	2678	31.8923	4693	33.8391	4893	30.9575	4829	5.341	749.667	32.23	4805	0.680039	-0.223943	normal	2.60134e-241	2.72859	up	2.30644e-52	1.52049	up	7.1835e-121	2.11079	up	1.30577e-88	2.93844	up
BGIOSGA030597	1.88665	760	2.18765	840	1.91822	803	2.3996	1027	1.8331	792	1.75916	721	5.44911	2316	5.174	2654	4.93526	2154	5.43684	2249	5.4347	2540	5.17115	2143	8.51155	3650	9.49114	3987	9.60076	4263	1.998	801	9.201	3966.67	0.829264	-0.11969	normal	8.89383e-21	1.05979	up	6.43021e-25	1.08259	up	4.43454e-63	1.73192	up	2.3364e-13	1.16827	up
BGIOSGA029903	9.50568	269	7.08965	190	7.49727	216	15.972	485	13.7312	416	16.416	457	35.705	1039	31.3745	1145	32.8023	973	28.9259	814	33.755	1115	29.4662	834	35.1945	1031	27.2976	786	33.2421	1033	8.031	225	31.911	950	0.00390115	0.716415	normal	3.69177e-20	1.70642	up	2.80322e-16	1.54927	up	1.04701e-12	1.48122	up	3.73376e-09	0.902485	normal
BGIOSGA030945	0.219128	66	0.350392	88	0.700105	210	0.651244	173	0.528103	192	0.861973	219	2.00279	525	2.21267	693	2.0297	523	2.72283	680	2.95347	947	3.59686	889	4.03155	1050	3.71657	990	4.28725	1137	0.423	121.333	4.012	1059	0.751534	0.353602	normal	2.2875e-06	1.70951	up	6.9381e-12	2.20442	up	8.86923e-14	2.46696	up	7.68969e-10	1.23843	up
BGIOSGA033103	0	0	0.062978	21	0.060035	22	0.009994	4	0	0	0.092648	32	0.016408	6	0.09868	45	0.040854	15	0	0	0	0	0	0	0.0214	8	0	0	0	0	0.041	14.333	0.007	2.667	0.96016	-0.0534632	normal	0.989649	0.023746	normal	0.0679829	-1.27822	normal	0.434123	-0.970231	normal	0.900828	0.249054	normal
BGIOSGA011721	0.366408	38	0.482873	47	0.942404	99	0.671994	75	0.61651	68	1.13755	116	2.41377	256	3.06636	408	2.53371	274	1.66513	171	1.80871	218	1.61919	167	1.45798	156	1.46203	154	2.00167	227	0.597	61.333	1.641	179	0.839753	0.195644	normal	2.92741e-06	1.77421	up	0.0128479	1.05621	up	0.0719555	0.920559	normal	7.77488e-06	1.46797	up
BGIOSGA035955	0.020277	5	0.018748	4	0.029898	7	0	0	0	0	0	0	0.01903	4	0.023384	7	0	0	0.10059	21	0.100051	24	0.092743	19	0.574986	121	0.835809	172	0.550177	122	0.023	5.333	0.654	138.333	0.509275	-0.295254	normal	0.696532	-0.594504	normal	0.223001	0.991419	normal	1.66593e-12	3.62855	up	0.646722	0.594525	normal
BGIOSGA006248	0.740214	158	0.883939	165	1.71553	378	0.708213	169	0.438515	111	0.902461	195	0.927814	203	1.07348	277	1.22773	242	1.04121	219	0.757535	187	0.911364	203	0.954486	169	0.83976	168	0.655976	149	1.113	233.667	0.817	162	0.321039	-0.543829	normal	0.415222	-0.426122	normal	0.220487	-0.556523	normal	0.0130755	-1.01147	down	0.65989	0.279284	normal
BGIOSGA020905	2.50353	686	2.74652	696	2.40193	672	4.14383	1239	3.83052	1138	4.22105	1154	7.13497	2049	7.34096	2644	7.50881	2196	5.1651	1430	5.17532	1685	5.3357	1476	4.90069	1412	5.44654	1540	4.99714	1528	2.551	684.667	5.115	1493.33	0.000178105	0.551378	normal	4.49257e-31	1.23265	up	1.54592e-09	0.715816	normal	2.46622e-05	0.554088	normal	1.61891e-10	0.647675	normal
BGIOSGA022245	3.85065	1383	1.75319	583	7.22451	2747	2.45844	983	6.81254	2507	5.75136	1994	0.211898	72	0.205199	68	0.616284	147	7.95733	2919	6.5052	3002	11.6968	4184	6.54307	2308	2.05064	809	4.28002	1852	4.276	1571	4.291	1656.33	0.991128	0.0227248	normal	5.65026e-10	-3.89273	down	0.5078	0.563212	normal	0.713705	-0.385563	normal	5.99162e-15	-4.0203	down
BGIOSGA038062	0.964163	322	1.20609	381	1.44328	491	1.28603	462	1.12001	402	1.27337	419	3.96078	1363	4.49744	1941	4.18302	1467	4.79757	1597	4.36534	1704	4.79434	1605	7.39372	2562	7.70568	2623	7.74777	2845	1.205	398	7.616	2676.67	0.901996	-0.0861631	normal	5.3093e-21	1.48089	up	1.02966e-25	1.58767	up	1.32896e-53	2.17102	up	1.90117e-31	1.5631	up
BGIOSGA009070	0.620637	40	0.899099	55	0.594335	39	1.34179	92	0.588783	41	1.50663	95	0	0	0.704333	58	0.194681	14	0.651641	42	0.709192	53	0.52086	34	0.350359	24	0.64254	42	0.16823	12	0.705	44.667	0.387	26	0.814572	0.338622	normal	0.327965	-1.14982	normal	0.591706	-0.431747	normal	0.131098	-1.12656	normal	0.151452	-1.44461	normal
BGIOSGA006142	0.129266	17	0.229084	20	0.10715	15	0	0	0.073951	10	0.070097	9	0.379527	37	0.309289	36	0.401628	54	0.07191	8	0.140929	14	0.129666	11	1.12075	133	0.172271	23	0.307507	28	0.155	17.333	0.534	61.333	0.660093	-0.365244	normal	0.442128	0.710064	normal	0.397454	-0.754713	normal	0.3201	0.973304	normal	0.0626776	1.70998	normal
BGIOSGA039801	268.247	7664	425.877	11496	104.841	3047	397.231	12199	212.542	6513	239.487	6738	114.764	3378	127.399	4703	26.0131	781	66.6708	1898	36.7212	1227	37.5666	1076	23.4852	696	38.8617	1132	140.837	4424	266.322	7402.33	67.728	2084	0.991128	-0.0202809	normal	0.0719979	-1.55407	normal	8.20477e-06	-2.28436	down	0.0345385	-1.77189	down	0.0329087	-1.55336	down
Oryza_sativa_newGene_49359	1.03004	184	1.49137	240	0.975842	171	0.560164	102	0.487146	92	0.810009	137	0.490858	92	0.425799	95	0.461126	88	0.698503	124	0.680966	140	1.13206	196	1.39633	258	0.905472	168	1.01927	192	1.166	198.333	1.107	206	0.0114224	-0.848586	normal	4.98721e-07	-1.57291	down	0.0409478	-0.748728	normal	0.228853	-0.499995	normal	0.280827	-0.544645	normal
BGIOSGA033325	0.932815	75	0.674374	51	0.909547	74	0.485598	42	0.778563	67	0.247764	20	0.321994	27	0.849252	88	0.540416	46	0.172787	14	0.162911	16	0.198052	16	0.131507	11	0.042574	4	0.160935	15	0.839	66.667	0.112	10	0.563872	-0.476617	normal	0.223456	-0.799483	normal	3.56768e-06	-2.14824	down	5.30129e-07	-2.84191	down	0.983274	-0.0381026	normal
BGIOSGA003830	6.60864	2974	8.10277	2979	7.05624	3021	11.8036	5153	8.60385	3774	7.10525	2788	1.34886	623	1.38722	826	1.76702	826	4.84248	2025	3.76655	1970	3.47717	1603	3.33599	1467	3.28358	1326	2.97594	1387	7.256	2991.33	3.199	1393.33	0.829264	0.161882	normal	3.99578e-106	-2.47475	down	5.22711e-25	-1.10674	down	4.86704e-79	-1.66369	down	9.97224e-37	-2.62627	down
Oryza_sativa_newGene_16227	0	0	0	0	0	0	0	0	0	0	0	0	0	0	0	0	0	0	0.126708	57	0.306357	160	0.490243	219	0	0	0.231655	106	0.241153	119	0	0	0.158	75	--	--	--	--	--	--	5.78285e-17	4.71317	up	0.540881	0.692606	normal	--	--	--
BGIOSGA019170	0.146486	26	0.349203	45	0.53924	66	0.200726	27	0.371438	58	0.038093	9	0.67197	82	0.410269	73	0.574638	95	0.360986	63	0.100394	14	0.292846	52	0.267359	48	0.185283	32	0.124973	22	0.345	45.667	0.193	34	0.829264	-0.30941	normal	0.652453	0.371662	normal	0.686569	-0.343055	normal	0.292943	-0.836232	normal	0.284582	0.941693	normal
BGIOSGA028819	0.236326	39	0.543733	85	0.205537	36	0.309665	52	0.277226	47	0.071259	13	0.586464	103	0.456835	100	0.717881	130	0.086827	15	0.127617	26	0.158654	28	0.701238	115	0.749677	124	0.185666	36	0.329	53.333	0.546	91.667	0.81531	-0.346652	normal	0.518769	0.516295	normal	0.0255508	-1.31306	down	0.876898	0.184108	normal	0.0903529	1.13097	normal
BGIOSGA007411	2.98587	349	2.83081	304	2.51585	308	3.76223	403	2.43959	318	5.40227	536	3.89941	493	3.72623	609	5.30419	559	7.10364	841	7.01061	1023	5.96161	716	9.57224	1160	8.97721	923	7.78539	1114	2.778	320.333	8.778	1065.67	0.829264	0.156727	normal	0.258952	0.281493	normal	3.09162e-08	0.96125	normal	1.04552e-11	1.15095	up	0.869086	0.0897914	normal
BGIOSGA001740	51.4483	8127	54.2282	8093	54.0362	8683	42.7511	7259	44.7232	7577	37.1523	5779	5.27118	858	6.09495	1244	5.49672	912	16.0442	2525	16.9465	3129	17.2449	2730	2.70951	444	2.5973	419	2.44172	425	53.238	8301	2.583	429.333	0.00052163	-0.46325	normal	0	-3.55326	down	2.80977e-209	-2.00132	down	0	-4.82701	down	4.34881e-125	-3.07488	down
BGIOSGA004187	0.945905	595	1.1198	650	1.15658	661	0.863155	603	1.88638	739	0.909771	647	3.07191	955	2.60951	1042	1.45718	784	0.838362	540	2.19672	643	1.36035	717	0.840188	434	0.577401	375	0.612506	374	1.074	635.333	0.677	394.333	0.829264	-0.135186	normal	0.893004	0.042781	normal	0.0334578	-0.426243	normal	2.9434e-14	-1.23991	down	0.617938	0.171487	normal
BGIOSGA022218	12.8441	1215	12.4106	1109	13.6127	1310	14.0369	1427	13.6292	1383	15.8249	1474	25.732	2507	23.797	2908	22.5687	2241	28.8803	2722	28.89	3194	25.9843	2463	39.5909	3884	40.4876	3903	38.6409	4018	12.956	1211.33	39.573	3935	0.948772	0.033219	normal	1.16547e-07	0.571156	normal	3.10276e-15	0.763258	normal	5.68729e-43	1.13263	up	7.0739e-06	0.523496	normal
BGIOSGA031557	0.093461	17	0.101891	17	0.065134	12	0.29044	54	0.202356	38	0.215643	37	0.569064	101	0.695667	155	0.803234	146	0.347243	60	0.424187	86	0.394849	69	0.450808	81	0.394009	70	0.276465	53	0.087	15.333	0.374	68	0.25288	0.658996	normal	9.6668e-08	2.44569	up	0.00408784	1.47294	up	0.0223402	1.38486	up	0.00330424	1.24748	up
BGIOSGA004628	0.056625	4	3.36171	172	0.082201	5	2.56045	149	3.08022	178	2.85488	152	2.19233	122	0.028177	2	0.988168	56	2.6193	141	2.1603	136	0.074168	5	0.077751	5	0.040657	3	1.27914	76	1.167	60.333	0.466	28	0.829264	0.166764	normal	0.91659	-0.212867	normal	0.972636	0.0384653	normal	0.459456	-0.97149	normal	0.212276	-1.21847	normal
BGIOSGA013892	1.32488	93	1.58035	105	2.26595	162	1.93443	146	2.25513	170	2.76669	191	14.4326	1040	12.5304	1133	12.145	892	3.72693	260	4.23183	346	2.58284	181	3.02946	220	2.52773	181	2.41832	186	1.724	120	2.659	195.667	0.829264	0.242104	normal	4.83151e-33	2.56317	up	0.0934086	0.643058	normal	0.813142	0.145587	normal	1.3129e-32	2.2539	up
BGIOSGA015592	0.764232	83	0.79057	81	0.801717	88	1.04387	121	1.42648	165	1.65526	176	1.8515	206	2.02061	282	2.21916	251	1.52742	164	1.80014	227	1.83852	199	1.53642	172	1.90577	210	1.5517	184	0.786	84	1.665	188.667	0.237598	0.536831	normal	0.000401195	1.02247	up	0.0212455	0.745975	normal	0.122317	0.582765	normal	0.443102	0.350796	normal
BGIOSGA003582	0.026274	2	0.394677	16	0.078476	4	0	0	0.023554	2	0.129993	6	4.54234	189	3.93964	206	3.9372	167	0.615492	25	0.26487	13	0.190629	8	0.173589	8	0.417239	18	0.427116	19	0.166	7.333	0.339	15	0.829264	-0.19795	normal	3.11067e-11	3.72532	up	0.757763	0.318055	normal	0.86276	0.278175	normal	5.55655e-20	4.96398	up
Oryza_sativa_newGene_38080	0	0	0	0	0	0	0	0	0	0	0	0	0	0	0	0	0.073184	7	0	0	0.21913	21	0	0	0.215589	18	0.550783	45	0.17408	16	0	0	0.313	26.333	--	--	--	0.652453	0.565151	normal	0.601376	0.388692	normal	0.000491519	2.96706	up	0.697917	0.444345	normal
Oryza_sativa_newGene_33181	1.74036	1082	1.96456	997	2.03962	1274	1.37473	901	1.46643	865	1.50534	822	0.783515	470	1.1125	839	0.987748	633	1.60576	791	1.70174	1097	2.2454	1273	1.56156	1011	1.65369	1006	2.16851	1502	1.915	1117.67	1.795	1173	0.000124338	-0.552926	normal	1.42718e-15	-1.29536	down	0.0156107	-0.500498	normal	0.0104447	-0.492886	normal	0.000109762	-0.734848	normal
BGIOSGA022433	1.4262	919	1.78451	1110	1.81013	1242	1.8632	1302	1.70504	1237	1.61315	1048	5.18156	3646	5.12286	4636	5.5265	4006	2.28235	1460	2.76777	2243	2.56836	1807	3.40352	2387	3.34555	2302	3.21597	2432	1.674	1090.33	3.322	2373.67	0.90643	-0.0655207	normal	1.28726e-39	1.40266	up	0.0986626	0.307272	normal	8.94182e-06	0.556304	normal	9.72487e-38	1.45674	up
BGIOSGA028970	2.82351	875	2.77312	877	2.78513	939	2.70499	994	2.63143	964	3.02743	1166	14.6969	8671	15.3434	11060	15.9736	8714	4.04912	1648	4.87284	2113	7.41491	2105	3.89397	1550	3.44096	1409	4.2969	1809	2.794	897	3.877	1589.33	0.991128	0.0103137	normal	0	2.89029	up	1.82354e-07	0.682967	normal	0.0910237	0.254741	normal	2.00022e-169	2.8586	up
BGIOSGA038495	1.07306	91	0.521202	42	0.56417	49	1.14477	104	1.22123	111	1.23127	103	0.365862	32	0.237513	26	0.170683	16	0.000728	1	0.053796	6	0.15246	13	0.207193	19	0	0	0	0	0.719	60.667	0.069	6.333	0.654129	0.405473	normal	0.00783411	-1.62411	down	2.52042e-05	-2.48857	down	0.011091	-2.23891	down	6.0815e-07	-2.22245	down
BGIOSGA022416	11.9253	1423	14.1862	1582	15.1322	1814	13.0851	1675	13.8463	1767	13.4647	1575	36.0882	4407	37.7275	5787	37.6495	4654	26.7904	3124	25.835	3566	25.8953	3093	29.4957	3600	26.7221	3239	29.5114	3795	13.748	1606.33	28.576	3544.67	0.740589	-0.138986	normal	9.57245e-37	1.11561	up	1.33292e-09	0.585593	normal	2.20991e-08	0.575012	normal	6.41472e-43	1.24522	up
BGIOSGA000404	2.79884	1312	3.19902	1415	2.91408	1134	3.0727	1607	2.61554	1382	3.44309	1284	1.93603	978	2.12249	1103	1.87998	945	4.09413	1568	4.21857	2435	4.09527	2020	4.45843	1887	5.7691	2918	6.07893	2604	2.971	1287	5.435	2469.67	0.920067	-0.0627877	normal	1.8984e-08	-0.853421	normal	0.46779	0.188378	normal	0.12512	0.364211	normal	1.34745e-08	-0.799245	normal
BGIOSGA040622	1.14207	193	1.09035	170	2.29007	222	0.734745	121	0.776353	72	0.010458	4	0	0	0.659132	139	0.013995	3	0.591517	112	0.259329	54	0.202752	31	2.62799	284	1.23166	132	2.03276	372	1.507	195	1.964	262.667	0.546392	-0.425847	normal	0.39912	-1.19944	normal	4.90059e-05	-1.73996	down	0.8525	-0.137723	normal	0.855171	-0.319521	normal
BGIOSGA025703	0.294955	16	0.11767	14	0.062584	9	0.5516	37	0.204891	32	0.126565	16	0.039399	6	0.291061	15	0.038368	6	0.152462	19	0.230644	39	0.103616	5	0.4968	35	0.267388	34	0.164708	27	0.158	13	0.31	32	0.760064	0.37626	normal	0.516929	-0.848191	normal	0.922497	0.1183	normal	0.6223	0.596381	normal	0.0495965	-1.58554	down
BGIOSGA011887	0.034007	7	0	0	0.040967	9	0.019401	5	0	0	0	0	0.111294	23	0.12383	32	0.135082	28	0.442419	87	0.452766	104	0.249039	49	0.087551	18	0.020461	5	0	0	0.025	5.333	0.036	7.667	0.829264	-0.108313	normal	0.210153	1.38084	normal	6.36671e-05	2.38261	up	0.999987	0.00201588	normal	0.0257812	2.10852	up
BGIOSGA026081	0.93452	60	0.790623	48	1.50555	95	0.715471	49	1.06037	72	0.567815	36	0.21624	15	0.555924	46	0.31844	22	0.183423	12	0.165712	13	0.149367	10	0.197751	13	0.095256	7	0.163211	12	1.077	67.667	0.152	10.667	0.783624	-0.353708	normal	0.00380069	-1.66759	down	5.31305e-07	-2.42512	down	2.03161e-07	-2.80958	down	0.121016	-1.11315	normal
BGIOSGA006742	15.4021	2319	15.0647	2045	18.6923	2385	15.3624	2277	15.2101	2074	17.3742	2231	10.5465	1242	9.12143	1475	9.67676	1141	15.9185	2098	7.7687	2583	15.9681	2107	17.5615	2521	17.7259	2409	18.0321	2493	16.386	2249.67	17.773	2474.33	0.141103	-0.234429	normal	5.86992e-39	-1.30661	down	5.21246e-06	-0.426794	normal	3.39548e-06	-0.425841	normal	2.15281e-23	-1.07815	down
BGIOSGA009821	1.57216	136	1.86492	153	1.52134	134	3.4266	319	3.49167	324	4.42389	377	3.26658	291	3.24024	362	3.3312	303	4.67151	402	5.59571	565	5.25069	455	5.90722	530	5.55048	489	4.57234	435	1.653	141	5.343	484.667	0.000100559	0.93754	normal	0.0131188	0.656866	normal	8.92434e-09	1.26288	up	4.54908e-07	1.18917	up	0.110368	-0.400874	normal
Oryza_sativa_newGene_11212	0	0	0	0	0	0	0	0	0.250394	43	0.23912	38	0.149885	25	0	0	0	0	0	0	0.454958	86	0	0	0.369411	62	0.562099	92	0.39841	71	0	0	0.443	75	0.2629	0.446753	normal	0.437996	1.00545	normal	0.658389	0.282248	normal	5.00378e-11	4.76171	up	0.82849	-0.282494	normal
BGIOSGA023783	0.674199	168	0.65909	155	0.686991	174	0.830554	223	0.746532	200	0.671569	165	0.144705	38	0.190408	62	0.240718	63	0.329692	82	0.311433	91	0.399029	100	0.080891	21	0.1659	43	0.08087	23	0.673	165.667	0.109	29	0.981673	0.0321032	normal	6.05266e-10	-2.04875	down	3.41057e-05	-1.22269	down	1.99392e-13	-2.87193	down	6.56679e-10	-2.07314	down
BGIOSGA002723	1.95866	98	0.79008	38	1.32535	67	0.753903	41	1.12393	60	0.610529	30	0.088176	5	0.178178	12	0	0	0.338876	17	0.405685	24	0.149392	8	0.191994	10	0.370156	19	0.19174	11	1.358	67.667	0.251	13.333	0.54293	-0.485455	normal	2.50887e-06	-3.40624	down	0.000215187	-1.97805	down	1.7791e-05	-2.48712	down	0.00310967	-2.39177	down
BGIOSGA012359	0.04606	12	0.057348	15	0.112209	30	0.051359	15	0.080884	23	0.032038	9	0.388061	104	0.385403	129	0.516176	141	0.023748	7	0.047237	15	0.095643	25	1.94273	522	1.66832	441	2.52293	718	0.072	19	2.045	560.333	0.868714	-0.174711	normal	2.92492e-05	2.07529	up	0.658389	-0.448688	normal	1.7252e-32	4.09382	up	7.37459e-07	2.43227	up
BGIOSGA013791	8.08188	1818	9.13982	1958	8.20904	1859	10.7912	2662	10.4178	2540	12.0427	2705	30.8313	7337	30.4223	8983	31.4878	7426	17.4433	4064	16.9126	4472	20.3752	4525	24.3979	5691	23.537	5516	22.9641	5825	8.477	1878.33	23.633	5677.33	0.0687278	0.273927	normal	6.25875e-87	1.56524	up	3.29161e-14	0.774438	normal	5.77776e-35	1.0246	up	8.15824e-64	1.27131	up
BGIOSGA024194	0.320025	42	0.321555	40	0.465827	63	0	0	0	0	0.003789	1	0.341926	47	0.266828	46	0.26239	37	0	0	0.092373	15	0	0	0	0	0	0	0	0	0.369	48.333	0	0	1.41444e-07	-1.84595	down	0.408072	-0.599463	normal	0.00484642	-1.93204	down	2.12136e-12	-5.043	down	3.10387e-07	3.94102	up
BGIOSGA031594	0.560328	43	0.724144	52	1.31467	102	1.11177	91	0.966209	79	1.20683	91	4.58089	358	5.73728	563	4.34192	346	2.29114	174	3.09132	275	2.23299	170	2.37267	187	1.8691	145	2.7152	227	0.866	65.667	2.319	186.333	0.892568	0.149518	normal	3.95082e-10	2.10731	up	0.00682741	1.10215	up	0.0677494	0.887772	normal	7.93501e-14	1.90015	up
BGIOSGA024507	0	0	0	0	0	0	1.74062	43	1.82589	45	0.379909	9	0	0	0	0	0	0	0	0	0	0	0	0	0.038789	1	0	0	0	0	0	0	0.013	0.333	0.00906419	0.950911	normal	--	--	--	--	--	--	--	--	--	2.89144e-06	-3.84849	down
BGIOSGA009019	0.722051	180	0.989757	208	1.32103	386	0.940418	250	0.963483	254	1.99089	427	14.595	3548	13.2754	3996	16.098	3958	3.974	1293	3.52952	955	4.28892	924	5.65001	1360	4.82444	1082	4.7671	1215	1.011	258	5.081	1219	0.964131	0.063873	normal	1.06003e-62	3.37087	up	6.41637e-09	1.55177	up	1.42614e-10	1.64691	up	1.01852e-55	3.26334	up
BGIOSGA036936	0.242521	60	0.161254	52	0.189167	59	0.222297	82	0.141335	60	0.486821	126	0.41653	121	0.479871	185	0.370082	108	0.267246	89	0.347955	148	0.453457	155	0.906596	340	0.858767	272	0.521458	176	0.198	57	0.762	262.667	0.829264	0.301913	normal	0.100357	0.724766	normal	0.137792	0.689312	normal	3.80798e-05	1.55779	up	0.703707	0.277897	normal
Oryza_sativa_newGene_28903	0.189964	33	0.107042	18	0.069762	13	0.107621	21	0.07806	16	0.169203	32	0.292012	53	0.684011	154	0.333345	62	0.032801	7	0.099177	20	0.102639	20	0.355656	66	0.170124	32	0.410164	80	0.122	21.333	0.312	59.333	0.981673	-0.0468829	normal	0.0479393	1.33761	up	0.549937	-0.609616	normal	0.427813	0.744155	normal	0.0275575	1.39698	up
BGIOSGA013383	1.96743	548	2.12989	583	2.02665	550	1.80364	538	1.84832	499	1.58858	420	0.843768	217	1.47141	374	1.94066	363	1.94132	565	2.05157	613	2.19705	627	1.45604	372	1.753	511	3.06137	699	2.041	560.333	2.09	527.333	0.132145	-0.386381	normal	1.65939e-09	-1.31481	down	0.101691	-0.324775	normal	0.0156074	-0.647846	normal	0.000480892	-0.909992	normal
BGIOSGA023943	0.007796	1	0	0	0	0	0	0	0	0	0.01295	2	0.001352	1	0.035631	6	0.049025	7	0.055267	7	0.074347	11	0.095912	12	0.057738	8	0.246794	30	0.083862	11	0.003	0.333	0.129	16.333	0.975465	0.017112	normal	0.499293	1.00073	normal	0.12998	1.14123	normal	0.0309765	2.01831	up	0.669052	0.697215	normal
BGIOSGA024771	0	0	0	0	0.066811	8	0.329377	40	0.050934	7	0	0	0.330585	39	0.119592	18	0.287572	35	0.542368	62	0.447454	60	0.126779	15	0.819598	97	0.231965	27	0.656788	82	0.022	2.667	0.569	68.667	0.829264	0.180883	normal	0.0631421	1.98227	normal	0.01539	1.71645	up	0.00193798	2.582	up	0.788305	0.434548	normal
BGIOSGA008010	0.022114	8	0.013766	6	0.03999	14	0.066886	19	0.207863	47	0.161945	48	0.418881	120	0.874775	345	0.499757	164	1.42652	420	1.4242	450	1.69168	528	2.58315	751	2.50984	739	3.18936	970	0.025	9.333	2.761	820	0.146955	0.73911	normal	3.88326e-13	3.62747	up	2.96081e-45	4.74013	up	3.9584e-67	5.60543	up	0.000192951	1.89898	up
BGIOSGA028824	0.667186	100	0.841211	118	0.707604	107	0.598667	96	0.375985	60	0.61821	91	0.352505	54	0.610741	118	0.279922	44	0.341328	51	0.547325	95	0.515407	77	0.502468	78	0.527009	80	0.280274	46	0.739	108.333	0.437	68	0.44964	-0.459985	normal	0.0219073	-1.08178	down	0.023984	-0.907298	normal	0.0079263	-1.15453	down	0.546636	-0.504133	normal
BGIOSGA004015	4.13664	529	5.70736	638	4.88133	628	7.29288	856	5.82744	769	7.88483	829	15.6519	1885	16.3555	2434	16.8106	1887	10.2307	1156	10.0552	1312	8.62015	1184	11.3413	1340	11.0711	1262	10.9341	1485	4.908	598.333	11.116	1362.33	0.475082	0.233012	normal	3.99348e-26	1.27536	up	3.44375e-05	0.583081	normal	1.78823e-05	0.614367	normal	2.93448e-20	1.01782	up
BGIOSGA035004	9.89921	599	7.62649	436	10.7171	659	5.48297	357	7.58248	492	8.78361	523	3.59633	224	2.60276	204	2.69274	171	4.0955	247	7.58673	536	4.89368	297	3.85521	242	3.44867	213	4.34785	289	9.414	564.667	3.884	248	0.177553	-0.447311	normal	4.48424e-18	-1.95562	down	7.76302e-05	-1.05658	down	4.41509e-16	-1.71902	down	4.01977e-08	-1.45823	down
BGIOSGA013750	0.239436	37	0.273685	40	0.379211	59	0.307292	50	0.6788	110	0.451978	68	1.12986	176	1.01614	199	0.851747	136	0.333689	51	0.54634	97	0.395979	60	0.406921	64	0.213885	33	0.235115	40	0.297	45.333	0.285	45.667	0.796129	0.346784	normal	0.00044256	1.35769	up	0.852571	0.145272	normal	0.61345	-0.48722	normal	0.116797	0.796552	normal
BGIOSGA034631	0.167016	8	0.268047	11	0.057706	3	0.044819	3	0	0	0	0	0	0	0	0	0.066801	3	0.152632	7	0	0	0	0	0	0	0	0	0	0	0.164	7.333	0	0	0.651782	-0.276992	normal	0.223751	-1.52973	normal	0.579112	-0.565386	normal	0.0438752	-1.88648	down	0.985327	-0.0305843	normal
BGIOSGA003211	4.00663	1674	5.20027	1817	4.83259	1854	3.5342	1551	3.81503	1630	3.59357	1356	2.26378	1021	2.48657	1260	2.40545	1012	5.35891	1830	3.90434	1770	3.48989	1443	3.27996	1441	3.73254	1563	3.9588	1620	4.68	1781.67	3.657	1541.33	0.00318455	-0.427165	normal	9.40494e-34	-1.20123	down	5.08998e-05	-0.512544	normal	2.85941e-14	-0.772247	normal	1.77399e-09	-0.770952	normal
BGIOSGA007959	0.099377	38	0.066405	30	0.086332	39	0.105621	47	0.328745	106	0.14795	67	2.11504	820	2.32268	1065	2.59055	922	1.00639	345	0.885639	411	0.974873	349	1.63404	562	1.43092	525	1.42319	534	0.084	35.667	1.496	540.333	0.468451	0.515515	normal	1.05107e-81	4.14664	up	7.51888e-26	2.78364	up	1.02478e-38	3.26696	up	2.33448e-31	3.25114	up
BGIOSGA009922	0.237324	60	0.355663	61	0.394049	60	0.429226	85	0.25269	47	0.39656	68	0.91182	191	0.886569	228	0.746302	134	0.490078	83	0.388375	66	0.205042	52	0.527396	89	0.33473	66	0.387341	77	0.329	60.333	0.416	77.333	0.98107	-0.0444929	normal	0.00425953	1.06146	up	0.685459	-0.249082	normal	0.787057	-0.197373	normal	0.00919025	1.0892	up
BGIOSGA028351	1.56035	100	0.756577	46	1.77429	115	0.648591	45	0.745287	51	0.696325	44	0.046653	4	0.049298	5	0.330978	23	0.097291	7	0.270903	21	0	0	0.405436	27	0.023208	2	0	0	1.364	87	0.143	9.667	0.154225	-0.707809	normal	7.94112e-06	-2.98564	down	3.71246e-05	-2.48636	down	0.00225807	-2.48454	down	0.01645	-1.87409	down
BGIOSGA038355	0.1378	11	0.171878	13	0.152355	13	0.319491	28	0.137114	12	0.489532	39	11.317	927	10.0608	1033	10.7672	899	1.02158	81	0.520111	49	1.07903	86	1.34687	112	0.601349	49	1.16922	103	0.154	12.333	1.039	88	0.797542	0.3504	normal	3.02014e-87	5.62063	up	0.00132243	1.71276	up	0.000629667	1.9672	up	1.75471e-53	4.68135	up
BGIOSGA005164	5.30044	357	5.06365	323	5.34622	367	5.87849	426	6.39006	462	7.15677	475	19.4521	1349	18.9249	1647	21.164	1496	7.27488	488	6.83536	538	6.78012	458	10.6088	741	10.4751	719	11.2081	830	5.237	349	10.764	763.333	0.829264	0.164623	normal	1.6682e-35	1.59145	up	0.816769	0.0675287	normal	0.000747739	0.557055	normal	4.79536e-26	1.40049	up
BGIOSGA029642	0.472537	139	0.483119	134	0.434318	130	0.58607	185	0.422772	134	0.505437	147	0.643648	195	1.00461	382	0.970646	300	1.47857	433	1.2205	419	1.08522	320	1.78077	543	1.44216	432	1.65836	536	0.463	134.333	1.627	503.667	0.999435	0.000525439	normal	0.0914461	0.580914	normal	1.23468e-05	1.06245	up	3.11187e-09	1.31079	up	0.144122	0.562494	normal
BGIOSGA031303	1.377	647	1.72671	823	1.55955	942	1.97029	1030	1.66664	947	2.21128	1052	8.05137	5005	6.72978	5432	7.45127	4855	3.44812	1560	3.27887	2443	4.10865	2365	3.73043	1812	3.9693	2449	3.84829	2465	1.554	804	3.849	2242	0.829264	0.120846	normal	4.46126e-69	2.16126	up	2.25555e-07	0.945969	normal	2.62784e-07	0.907016	normal	1.92486e-81	2.02166	up
BGIOSGA015611	0.429708	111	0.167163	70	0.24231	65	0.918837	230	0.328492	184	1.00614	204	6.68952	1519	6.51051	1895	8.46952	1832	1.91233	493	1.73101	534	1.33373	368	3.61136	748	2.17372	447	2.52314	652	0.28	82	2.769	615.667	0.0129212	0.87018	normal	1.42193e-75	3.85296	up	7.37084e-12	1.94223	up	3.89937e-13	2.24043	up	7.3525e-70	2.74992	up
BGIOSGA031866	0.228366	11	0.503497	22	0.022627	2	0.008494	1	0.042873	3	2.45242	108	0.022347	2	0	0	0.117153	6	0.007085	1	0.04858	3	3.0762	137	0.041623	2	0.02025	1	0.018843	1	0.251	11.667	0.027	1.333	0.829264	0.232804	normal	0.237196	-1.4775	normal	0.52554	0.665739	normal	0.0451349	-1.89767	down	0.0874811	-1.76451	normal
BGIOSGA024710	3.10317	476	2.84037	430	4.93641	815	3.61565	666	4.00303	733	7.15808	1158	3.25283	560	2.93629	622	3.6279	592	5.43715	894	5.59372	1064	4.52535	767	3.20982	515	3.63734	597	2.54793	449	3.627	573.667	3.132	520.333	0.625434	0.325196	normal	0.137785	-0.430667	normal	0.537368	0.230116	normal	0.0223842	-0.667998	normal	0.00207557	-0.815614	normal
BGIOSGA006598	0.338449	29	0.276532	22	0.365753	32	0.011336	2	0.253583	23	0.44461	37	0.04827	5	0.018801	3	0.100288	9	0.343199	29	0.153132	15	0.236038	20	0	0	0.047823	5	0.145722	14	0.327	27.667	0.065	6.333	0.829264	-0.197311	normal	0.003905	-2.25142	down	0.499659	-0.596405	normal	0.0476082	-1.7818	down	0.225973	-1.34223	normal
BGIOSGA033200	1.96569	119	1.75519	101	2.27867	141	1.65414	108	1.52151	99	2.10692	126	7.89125	492	7.56981	591	7.90513	502	2.07349	125	2.92302	207	2.72853	166	4.30553	270	3.36709	208	3.45376	230	2	120.333	3.709	236	0.829264	-0.256054	normal	2.16101e-14	1.61442	up	0.969169	0.0232337	normal	0.326753	0.398469	normal	3.8376e-19	1.90539	up
BGIOSGA000474	13.2015	863	15.4228	953	15.5925	1037	21.8495	1535	23.1996	1627	24.3555	1568	25.4312	1712	22.7322	1920	24.7264	1697	48.241	3141	44.1581	3373	41.8352	2740	55.4545	3759	60.1023	4004	53.8648	3870	14.739	951	56.474	3877.67	0.000110237	0.509496	normal	0.00105304	0.401987	normal	4.01385e-35	1.25436	up	4.44675e-51	1.45867	up	0.478314	-0.134757	normal
BGIOSGA027686	2.95512	617	1.98016	498	1.94108	538	2.16059	682	2.25909	597	2.98191	647	2.3128	652	2.11391	777	2.39189	506	1.82164	307	2.19392	490	1.64047	350	1.73134	370	1.05555	272	3.01075	353	2.292	551	1.933	331.667	0.991128	0.0122195	normal	0.285841	-0.280515	normal	2.34422e-06	-0.951485	normal	1.51979e-10	-1.28198	down	0.224461	-0.305681	normal
BGIOSGA035696	0.044183	15	0.033745	11	0.051111	17	0	0	0.029724	11	0.051279	17	0.005613	2	0.054894	21	0.073066	25	0.06687	21	0.060014	23	0.018838	7	0.497196	166	0.343182	107	0.408725	139	0.043	14.333	0.416	137.333	0.83401	-0.168164	normal	0.858557	-0.280506	normal	0.908848	-0.133123	normal	7.31373e-08	2.46154	up	0.910875	0.2274	normal
BGIOSGA017903	0.366207	64	0.172451	28	0.205352	37	0.332241	62	0.303921	57	0.259058	45	0.048331	9	0.153255	34	0.021966	5	0.111097	21	0.02041	5	0.059721	11	0.110438	21	0	0	0	0	0.248	43	0.037	7	0.959895	0.0807827	normal	0.0343316	-1.69185	down	0.0142378	-1.56339	down	0.0758563	-1.727	normal	0.0149043	-1.77339	down
BGIOSGA009476	0.020693	7	0.038247	11	0.013584	5	0.463579	139	0.416512	133	0.113285	31	0.030439	10	0.00178	1	0.023887	8	0.139303	6	0	0	0.013769	5	0.085403	25	0.051243	15	0.017422	6	0.024	7.667	0.051	15.333	8.61083e-05	1.46759	up	0.76694	-0.464924	normal	0.629573	-0.556292	normal	0.848674	0.292365	normal	3.08667e-06	-3.26453	down
BGIOSGA009241	13.0314	2749	14.0222	2829	15.5357	3146	15.2416	3543	17.7551	3983	20.0781	3671	50.3956	11212	42.7022	10648	45.0847	9145	12.9152	2884	16.1445	3888	13.7744	3085	19.678	3900	15.3842	3667	22.233	5006	14.196	2908	19.098	4191	0.468451	0.153532	normal	1.68073e-34	1.33407	up	0.00953881	-0.26227	normal	0.855715	-0.0416866	normal	1.41026e-18	1.16131	up
BGIOSGA013114	1.04339	173	1.03328	139	1.01727	172	0.813251	139	0.875045	154	0.86268	141	0.841265	144	1.0655	219	0.950952	166	0.44458	74	0.488002	96	0.458756	75	0.87771	148	0.328512	49	0.752366	138	1.031	161.333	0.653	111.667	0.652662	-0.308168	normal	0.324326	-0.377493	normal	6.52211e-06	-1.34021	down	0.0351298	-1.02558	down	0.962187	-0.036736	normal
BGIOSGA021785	0.12087	41	0.045664	15	0.05348	19	2.23626	801	2.6248	943	0.787265	257	0.150578	46	0.071674	32	0.045589	14	0.048574	17	0.015528	7	0.042266	15	0.073296	26	0.111376	33	0.101927	33	0.073	25	0.096	30.667	2.1636e-18	2.78773	up	0.906611	-0.168083	normal	0.261851	-0.91211	normal	0.851874	-0.23111	normal	3.8812e-20	-4.29209	down
BGIOSGA025379	8.69361	2631	8.02496	2294	7.93572	2443	6.28996	2046	6.43616	2089	7.44689	2219	18.6172	5802	17.1527	6705	18.0073	5720	10.4735	3158	10.5251	3722	10.5406	3196	9.66453	3033	9.30592	2870	9.61496	3199	8.218	2456	9.528	3034	0.0022198	-0.407891	normal	1.84466e-19	0.801961	normal	0.941516	0.0137783	normal	0.0140663	-0.262435	normal	4.58902e-41	1.20714	up
BGIOSGA012018	10.8017	628	11.3682	625	13.4239	794	19.2778	1205	18.432	1150	22.9179	1312	62.9764	3771	62.6784	4707	68.3294	4170	28.482	1650	27.8991	1896	25.4289	1481	26.4533	1595	23.9215	1418	26.4394	1690	11.865	682.333	25.605	1567.67	6.89843e-05	0.612572	normal	2.2472e-103	2.12158	up	6.49745e-12	0.853769	normal	2.1154e-06	0.632639	normal	6.59006e-48	1.46874	up
BGIOSGA040666	0.069978	8	0.355845	35	0.126323	14	0.616193	69	0.218971	25	0.388778	40	0.06266	7	0.057219	8	0.047006	6	0.039024	5	0.1224	15	0	0	0.190827	21	0.058237	7	0.175773	20	0.184	19	0.142	16	0.692536	0.409167	normal	0.119332	-1.51756	normal	0.274258	-0.957735	normal	0.681648	-0.61331	normal	0.000256206	-2.44311	down
BGIOSGA026535	13.1074	2368	13.3928	2286	14.9725	2751	17.2493	3349	16.9665	3287	29.6339	5271	2.188	408	2.68491	627	2.82807	537	9.24177	1664	10.7177	2263	9.11191	1649	0.887175	167	0.487207	90	0.665444	133	13.824	2468.33	0.68	130	0.067408	0.449071	normal	6.86386e-121	-2.73311	down	3.76203e-16	-0.843747	normal	8.79147e-165	-4.74942	down	1.42625e-57	-3.19047	down
BGIOSGA012246	0.070381	16	0.019433	5	0.131058	30	0.126079	31	0.119451	29	0.171849	38	0.084669	20	0.158396	46	0.026232	7	0.011855	3	0.037257	10	0	0	0.026523	7	0	0	0.090014	22	0.074	17	0.039	9.667	0.829264	0.309412	normal	0.991844	-0.0166606	normal	0.186704	-1.08785	normal	0.622469	-0.772088	normal	0.613764	-0.648725	normal
BGIOSGA010110	0	0	0	0	0	0	0.134742	6	0.346843	15	0.618774	24	0.007268	1	0.294268	15	0.452024	19	0	0	0	0	0	0	0.204432	9	0.146886	6	0	0	0	0	0.117	5	0.132396	0.576844	normal	0.0565942	2.10924	normal	--	--	--	0.547538	0.693929	normal	0.767534	-0.455128	normal
BGIOSGA036503	261.606	14862	273.726	14692	312.881	18082	270.777	16536	249.538	15206	341.706	19115	141.399	8274	143.401	10526	153.05	9129	268.134	15177	273.029	18128	252.153	14352	224.494	13228	200.496	11610	225.277	14070	282.738	15878.7	216.756	12969.3	0.829264	-0.103194	normal	1.35141e-82	-1.26955	down	1.1651e-09	-0.432746	normal	1.85603e-29	-0.854067	normal	7.44057e-29	-1.17249	down
BGIOSGA020137	0.142637	15	0.032926	4	0.060091	7	0	0	0	0	0.020693	3	0	0	0	0	0	0	0.074171	8	0	0	0	0	0.260765	28	0.057576	6	0	0	0.079	8.667	0.106	11.333	0.565813	-0.316978	normal	0.0131804	-2.6036	down	0.545737	-0.604914	normal	0.963712	-0.0845771	normal	0.697917	-0.415137	normal
BGIOSGA032923	10.0452	1868	9.2885	1632	10.8638	2059	15.4226	2258	13.3213	2662	13.3328	2440	28.6969	5519	30.1597	7283	30.5332	5982	32.1843	5990	31.7603	6932	29.4633	5510	66.6634	12932	68.3013	13020	66.8045	13732	10.066	1853	67.256	13228	0.430087	0.196819	normal	4.13981e-53	1.24916	up	1.46412e-52	1.28797	up	1.38963e-214	2.26746	up	1.0545e-24	1.03127	up
BGIOSGA002656	0.004624	3	0.00974	5	0.018182	9	0.012905	7	0.023712	12	0.009392	5	0.053858	25	0.013481	8	0.008721	5	0.018565	9	0.003957	3	0	0	0	0	0	0	0	0	0.011	5.667	0	0	0.95971	0.0700466	normal	0.726382	0.508154	normal	0.754016	-0.306944	normal	0.103248	-1.57596	normal	0.883942	0.270076	normal
BGIOSGA015126	0.844662	101	0.90482	102	0.764677	93	0.992538	128	0.813638	105	0.678776	80	3.94866	485	3.85235	594	3.69423	463	2.05584	245	1.64848	230	1.9618	235	1.7855	221	1.85091	225	1.93786	254	0.838	98.667	1.858	233.333	0.932831	-0.100401	normal	2.24784e-17	1.84545	up	0.00848016	0.790634	normal	0.0414539	0.651425	normal	3.17781e-15	1.94145	up
BGIOSGA017617	0.374974	138	0.606866	208	0.1437	50	0.77144	316	0.541814	214	0.903317	328	4.46647	1504	3.55571	1581	3.8509	1398	1.38475	475	0.940997	387	1.14103	427	0.686438	272	0.821565	297	0.765484	334	0.375	132	0.758	301	0.340632	0.573458	normal	2.48001e-06	2.68297	up	0.0133274	1.10928	up	0.457505	0.54334	normal	3.89758e-25	2.05	up
BGIOSGA036115	0.208254	15	0.159465	11	0.057877	5	0.110376	9	0.26014	20	0.060397	5	0.556032	40	0.4781	43	0.639655	47	0.422217	29	0.535319	43	0.191828	14	1.55982	112	1.98358	139	1.61683	122	0.142	10.333	1.72	124.333	0.991128	-0.0247352	normal	0.0931032	1.33668	normal	0.507237	0.65498	normal	3.50394e-07	2.65802	up	0.10147	1.3286	normal
BGIOSGA001812	216.433	8884	214.8	8331	285.424	11919	540.609	23854	462.987	20384	614.654	24844	339.211	14342	385.129	20425	413.312	17811	587.74	24037	622.111	29845	549.143	22584	605.36	25773	577.754	24172	593.339	26776	238.885	9711.33	592.151	25573.7	1.03707e-15	1.0105	up	0.00265315	0.3491	normal	7.2735e-22	0.95263	normal	8.15249e-18	0.8349	normal	3.65864e-10	-0.707503	normal
BGIOSGA013995	3.22569	384	3.71309	418	4.09131	495	2.90132	371	3.03995	388	4.83643	567	2.17655	267	2.34714	361	2.31018	289	5.02008	595	6.40953	891	5.08629	606	5.30978	655	6.44761	782	5.51996	722	3.677	432.333	5.759	719.667	0.829264	-0.149371	normal	6.99817e-08	-0.99602	normal	0.371575	0.240607	normal	0.5976	0.172532	normal	0.00160368	-0.831851	normal
BGIOSGA030654	4.18066	233	3.86814	203	6.06606	343	17.5262	1046	14.6836	875	24.9628	1365	8.46824	485	11.2116	804	12.0579	703	28.1877	1559	28.7762	1867	27.8549	1549	31.6564	1823	33.7069	1907	31.2206	1905	4.705	259.667	32.195	1878.33	1.73625e-14	1.66312	up	0.000878032	0.837029	normal	1.78332e-39	2.20283	up	7.00904e-39	2.27057	up	6.95627e-06	-1.02621	down
BGIOSGA022627	2.07983	308	2.06933	289	1.94196	292	4.41752	702	3.6284	576	3.4465	502	22.7124	3457	21.2817	4064	21.5324	3341	3.61332	532	5.04527	872	3.79261	562	4.87538	748	5.12947	773	5.37697	874	2.03	296.333	5.127	798.333	0.000970234	0.724635	normal	1.44835e-181	3.09538	up	0.00212868	0.673318	normal	3.11105e-07	0.851679	normal	8.93027e-60	2.28184	up
BGIOSGA002437	1.15614	382	0.982471	286	1.19197	342	1.64238	411	1.22036	422	1.46685	365	5.69319	1806	6.18964	2171	5.56456	1713	2.94209	865	3.09094	958	3.03021	918	4.61236	1322	5.47974	1575	3.67127	1321	1.11	336.667	4.588	1406	0.972868	0.0370732	normal	4.23721e-44	1.9768	up	5.3334e-09	0.98934	normal	3.05575e-17	1.48103	up	1.27691e-50	1.92247	up
BGIOSGA031634	104.832	28965	85.5195	27600	93.2447	29844	93.7273	32359	89.1457	28795	93.2698	28490	33.5578	11313	36.3328	15441	36.084	12772	64.4016	21197	60.4544	21792	60.0139	18661	49.7773	16206	50.8892	16188	48.8253	17095	94.532	28803	49.831	16496.3	0.327537	-0.15043	normal	1.86768e-184	-1.63621	down	5.49066e-45	-0.917805	normal	5.56945e-192	-1.36903	down	4.18908e-75	-1.49375	down
BGIOSGA031226	0.014976	5	0.00959	3	0.014721	5	0	0	0	0	0.024589	7	0.34526	56	0.285289	92	0.130623	36	0.106099	24	0.260434	44	0.10914	16	0.146827	42	0.009985	3	0.030603	10	0.013	4.333	0.062	18.333	0.894132	-0.0880287	normal	4.96007e-05	2.79281	up	0.0532652	1.38593	normal	0.509194	0.898404	normal	0.000788869	2.80059	up
BGIOSGA031483	2.77478	622	2.37687	503	2.88781	658	4.38315	1056	3.44569	828	3.87343	855	2.23271	516	2.40689	697	2.01338	474	3.61405	807	3.13453	821	3.8036	854	1.89611	441	2.1362	488	2.45171	604	2.68	594.333	2.161	511	0.103399	0.390108	normal	0.00130837	-0.584993	normal	0.862613	0.0509117	normal	5.43316e-05	-0.77362	normal	5.97946e-09	-1.00801	down
BGIOSGA024187	2.48845	561	2.87768	589	3.04554	672	2.95504	693	3.1082	720	3.81227	799	1.51399	339	1.43646	397	2.2745	494	2.05886	463	2.25851	558	2.04793	440	1.75763	456	1.31745	284	1.52525	359	2.804	607.333	1.533	366.333	0.882517	0.0737948	normal	4.11775e-07	-1.04525	down	9.88557e-07	-0.744134	normal	2.24702e-09	-1.27137	down	2.40328e-07	-1.12799	down
BGIOSGA003774	0.323707	166	0.391227	230	0.540584	264	0.583005	362	0.70517	405	1.39244	695	8.04009	4360	6.87799	4399	6.84355	3884	0.9252	404	1.14114	506	1.1137	441	0.256284	103	0.528168	133	0.58098	125	0.419	220	0.455	120.333	0.0204832	0.776085	normal	1.9642e-135	3.743	up	0.022856	0.581475	normal	4.81757e-06	-1.38096	down	3.02654e-33	2.74936	up
BGIOSGA029999	0.006814	1	0.035003	3	0.030426	3	0.010404	1	0.006367	1	0.005315	1	0.019384	2	0.010068	1	0.010772	1	0.029666	3	0.023097	2	0.012218	1	3.03099	221	0.012267	1	0.070644	6	0.024	2.333	1.038	76	0.833443	-0.116313	normal	0.724918	-0.548305	normal	0.863243	-0.17929	normal	0.016825	2.18048	up	0.984889	0.0432413	normal
BGIOSGA020332	11.0672	408	7.50078	261	12.7935	479	4.42283	175	2.61719	104	4.49518	163	6.47622	246	4.93485	235	9.22455	357	2.87173	106	4.77065	206	2.9781	110	1.94853	75	1.50759	57	3.8752	157	10.454	382.667	2.444	96.333	4.25923e-06	-1.28725	down	0.00536093	-0.901977	normal	1.55062e-09	-1.78088	down	1.02243e-10	-2.41448	down	0.195093	0.607216	normal
BGIOSGA022244	1.16492	134	1.27758	139	1.38913	162	1.03207	128	0.895867	111	1.48371	168	0.344508	41	0.498336	74	0.232154	28	0.436464	50	0.247036	34	0.28657	33	0.288496	35	0.263933	31	0.166351	21	1.277	145	0.24	29	0.829264	-0.244177	normal	2.16894e-07	-2.04248	down	1.41907e-09	-2.11636	down	2.93467e-13	-2.71208	down	0.000100023	-1.72571	down
BGIOSGA021921	1.25738	49	2.43142	90	1.92319	76	1.3002	55	1.2253	51	1.40368	54	0.951599	38	1.51615	76	0.962546	40	1.55133	60	1.51656	69	1.41109	55	1.2815	52	0.687086	28	0.806432	35	1.871	71.667	0.925	38.333	0.598836	-0.432183	normal	0.0901412	-0.952307	normal	0.296799	-0.588349	normal	0.0134209	-1.32807	down	0.697917	-0.366467	normal
BGIOSGA012275	1.79901	567	2.12117	552	1.77644	534	2.51372	790	2.08373	535	2.38291	542	5.67526	1546	5.99626	1863	6.99296	1861	3.73852	939	3.32275	1023	3.45661	909	3.82468	922	5.40788	1385	4.43154	1133	1.899	551	4.555	1146.67	0.9769	-0.0310691	normal	8.63973e-18	1.16419	up	0.025298	0.355624	normal	0.0317048	0.484817	normal	1.01096e-09	1.176	up
BGIOSGA031051	1.85918	631	2.72226	915	2.46272	833	2.262	836	2.00556	691	2.31332	755	0.959786	363	1.0965	471	1.11943	396	1.79999	632	2.07969	838	1.60355	561	2.38644	886	2.46277	850	2.18494	810	2.348	793	2.345	848.667	0.590599	-0.246447	normal	2.18646e-15	-1.44492	down	0.00095013	-0.659149	normal	0.0265477	-0.461393	normal	2.23819e-14	-1.19401	down
BGIOSGA025876	6.61235	1971	7.79963	2258	8.30088	2588	11.105	3662	12.0249	4195	10.2122	3062	64.5864	18475	61.7261	22654	64.7712	18747	22.3802	6659	22.3048	8108	22.7812	6892	16.0738	5136	16.2294	5049	15.7821	5218	7.571	2272.33	16.028	5134.33	0.00955477	0.456014	normal	2.88537e-249	2.62857	up	9.0118e-44	1.22698	up	2.13827e-10	0.611502	normal	1.19577e-70	2.13037	up
BGIOSGA001716	4.88982	574	5.07534	563	5.79547	692	3.87798	489	3.01155	379	5.13164	593	0.757349	92	1.10027	167	0.586614	73	3.73152	436	4.72335	648	4.15433	488	2.84582	347	2.68192	321	2.83173	365	5.254	609.667	2.786	344.333	0.0869412	-0.476942	normal	2.27371e-33	-2.93643	down	0.000230816	-0.647246	normal	1.52253e-18	-1.37385	down	4.4581e-15	-2.39102	down
BGIOSGA037390	0.029041	2	0.072384	8	0.068417	5	0.035442	2	0.058148	5	0.066607	5	0.05987	3	0.035418	2	0.052574	3	0.047397	2	0.102719	13	0.092175	13	0.094352	8	0.228451	50	0.111543	14	0.057	5	0.145	24	0.933675	-0.0884177	normal	0.649893	-0.805606	normal	0.862771	0.199851	normal	0.335782	1.09599	normal	0.788305	-0.44383	normal
BGIOSGA002302	3.80045	980	4.23524	1032	4.14742	1088	4.27997	1155	3.97499	1100	4.05686	1030	1.86509	496	2.56731	856	2.33647	633	3.17124	815	2.6041	785	2.5227	652	4.61272	1234	4.5672	1200	4.9972	1417	4.061	1033.33	4.726	1283.67	0.829264	-0.117441	normal	4.63462e-14	-1.15595	down	1.63349e-10	-0.882514	normal	0.0646397	-0.253427	normal	4.34668e-10	-1.04444	down
BGIOSGA019901	1.47595	241	1.8563	287	1.9043	317	0.826057	145	1.05631	185	1.14576	185	7.07689	1190	5.7208	1207	6.84838	1174	7.65745	1246	9.02349	1722	7.67337	1255	11.0635	1873	10.3998	1730	10.7932	1937	1.746	281.667	10.752	1846.67	0.00219929	-0.802082	normal	1.77953e-21	1.57583	up	7.51298e-34	1.84877	up	9.99438e-57	2.13197	up	3.27822e-39	2.45703	up
BGIOSGA033855	0.116943	15	0.082134	10	0.091153	12	0.187466	25	0.413344	54	0.28855	35	1.47351	184	1.63419	256	1.56053	199	0.435459	53	0.256464	37	0.050431	7	0.428856	54	0.160302	20	0.033499	5	0.097	12.333	0.208	26.333	0.264869	0.649736	normal	6.23078e-18	3.41931	up	0.561207	0.610832	normal	0.784976	0.379227	normal	1.60336e-07	2.04106	up
BGIOSGA020081	2.74431	92	2.4232	77	2.87392	98	1.27252	46	2.21109	80	4.95432	164	0.985912	35	1.20034	52	0.836311	30	5.88713	197	6.41236	252	5.53344	186	2.01553	71	3.51821	121	2.14463	79	2.68	89	2.559	90.333	0.979695	-0.0490412	normal	0.000128785	-1.62317	down	0.0133488	0.769243	normal	0.409899	-0.501751	normal	0.0174883	-1.45073	down
BGIOSGA008962	3.31959	341	3.6275	352	4.08423	426	3.3556	370	3.56247	392	5.57057	562	3.81986	404	3.9693	526	4.56321	491	2.80685	287	3.09626	371	3.07199	316	2.54236	271	2.53676	265	2.30281	260	3.677	373	2.461	265.333	0.974952	0.038148	normal	0.652453	-0.15436	normal	0.00202057	-0.620557	normal	1.11882e-07	-1.03725	down	0.684145	-0.206678	normal
BGIOSGA032102	0	0	0	0	0	0	0	0	0	0	0	0	0	0	0	0	0.250641	9	0.217721	8	0.188501	8	0.696644	24	0	0	0	0	0	0	0	0	0	0	--	--	--	0.652453	0.582327	normal	0.0354702	1.47514	up	--	--	--	0.697917	0.455838	normal
BGIOSGA007117	0.045398	16	0.042433	14	0.081029	29	0.029257	11	0.040799	16	0.070629	24	0.286001	102	0.1675	75	0.104883	38	0.029704	11	0.062123	26	0.034448	12	0.035001	13	0.161612	57	0.026919	11	0.056	19.667	0.075	27	0.888287	-0.161016	normal	0.0757615	1.2443	normal	0.654808	-0.499001	normal	0.976885	-0.0493078	normal	0.025226	1.51867	up
BGIOSGA006253	6.08675	1521	6.42042	1512	7.35069	1895	16.2902	4388	16.9851	4525	12.3773	3097	3.56848	921	6.26687	2085	5.11041	1335	3.69538	933	4.16777	1237	6.44534	1601	5.32165	1414	5.80793	1479	3.53056	958	6.619	1642.67	4.887	1283.67	1.02035e-10	1.02357	up	0.000480714	-0.708123	normal	6.87388e-05	-0.789077	normal	4.05853e-06	-0.896544	normal	5.04985e-16	-1.77922	down
BGIOSGA022133	7.0926	2488	7.54017	2486	10.5493	3782	7.47215	2644	7.42006	2793	7.83873	2647	4.01186	1525	4.78867	2153	4.67518	1764	8.79346	3068	8.13274	3316	9.14752	3125	8.18149	3061	8.60871	3058	9.14757	3502	8.394	2918.67	8.646	3207	0.228439	-0.293905	normal	3.67626e-17	-1.17926	down	0.0711042	-0.298943	normal	0.00788389	-0.417929	normal	3.54978e-18	-0.885945	normal
BGIOSGA017198	3.27497	606	2.77503	481	2.48405	538	2.63115	529	2.0698	484	3.64992	681	1.63834	317	1.76831	426	1.27001	299	3.40234	740	4.16579	890	3.7651	701	5.02929	966	3.48772	655	4.01376	806	2.845	541.667	4.177	809	0.829264	-0.132947	normal	6.89871e-10	-1.14309	down	0.759318	0.0792937	normal	0.98331	0.0102186	normal	4.38825e-06	-1.00459	down
BGIOSGA030112	1.4802	378	2.29522	499	2.60903	635	6.086	1340	4.97127	819	2.62034	322	6.5127	1095	5.57455	1180	5.37678	1121	3.95955	652	6.09325	1164	6.18084	772	1.75843	427	3.68967	484	2.28705	537	2.128	504	2.578	482.667	0.829264	0.276199	normal	0.000786362	0.672545	normal	0.315213	0.319859	normal	0.0125696	-0.610471	normal	0.915992	0.137269	normal
BGIOSGA012850	3.12424	482	3.27181	311	2.8472	339	2.10423	209	2.11388	248	1.11669	166	2.71908	222	3.20012	365	2.52573	222	2.30384	171	2.84349	287	1.81453	194	2.19074	205	2.3749	252	2.78573	297	3.081	377.333	2.45	251.333	0.00150135	-0.905585	normal	0.000310435	-0.993784	normal	9.80016e-06	-1.19255	down	4.9463e-05	-1.12655	down	0.955865	0.0427942	normal
BGIOSGA034858	0.063356	11	1.29787	199	0.137784	23	0.182348	32	0.276225	48	1.83079	292	0.143626	24	0.10801	23	0.213182	37	1.2963	209	0.079154	15	0.137225	23	0.213971	36	1.65257	273	0.14526	26	0.5	77.667	0.671	111.667	0.950052	0.0707056	normal	0.0823008	-1.58619	normal	0.917326	-0.124135	normal	0.990677	-0.0249995	normal	0.010587	-1.93336	down
BGIOSGA023068	9.1675	305	10.2355	321	11.2046	379	7.3201	261	8.68544	309	13.6605	447	5.5917	192	4.95399	213	5.52745	193	14.2146	470	13.9601	542	12.6154	420	13.1861	454	8.47528	287	11.3826	416	10.203	335	11.015	385.667	0.829264	-0.157935	normal	4.51462e-09	-1.22921	down	0.808069	0.0741392	normal	0.280212	-0.355398	normal	0.00056456	-1.04196	down
Oryza_sativa_newGene_42499	0.376016	151	0.073758	28	0.142326	58	0	0	0	0	2.96492	1168	0	0	0.218068	113	0	0	0	0	0	0	0.121074	49	3.39787	1410	2.76055	1126	3.15032	1386	0.197	79	3.103	1307.33	0.872918	0.0665499	normal	0.710458	-0.534065	normal	0.658389	-0.414797	normal	1.67386e-06	2.90551	up	0.699006	-0.420288	normal
BGIOSGA028678	0.136591	9	0	0	0.042884	3	0.154176	10	0.2024	13	0.069357	5	0	0	0	0	0	0	0.083313	5	0	0	0	0	0.074561	5	0	0	0	0	0.06	4	0.025	1.667	0.829264	0.154914	normal	0.365455	-1.14043	normal	0.721817	-0.272345	normal	0.73072	-0.421086	normal	0.0210679	-2.20214	down
BGIOSGA008216	19.028	2925	20.1767	2930	0.926245	145	28.1086	4644	29.1966	4813	29.3631	4444	10.0587	1593	21.3264	4235	11.0912	1790	20.4969	3139	23.6763	4253	12.7808	1968	22.0136	3509	20.0689	3144	24.6838	4171	13.377	2000	22.255	3608	0.829264	0.242722	normal	0.919267	-0.185291	normal	0.951584	0.0783398	normal	0.924686	0.161377	normal	2.29863e-06	-1.20598	down
BGIOSGA003133	115.374	7691	114.999	7243	140.017	9496	148.224	10622	137.785	9852	152.567	10015	313.513	21527	318.043	27393	329.27	23044	292.406	19421	288.445	22473	255.611	17072	767.783	53085	669.065	45459	782.943	57379	123.463	8143.33	739.93	51974.3	0.712453	0.117217	normal	2.34004e-47	1.05644	up	7.84067e-23	0.833279	normal	6.23587e-133	2.10398	up	1.93688e-45	0.924211	normal
BGIOSGA003548	0.008475	2	1.33287	60	1.0007	45	1.52215	78	1.58023	81	0.017966	3	3.93935	192	0.030062	5	4.12878	205	0.026238	4	0.060192	4	0.592899	24	2.98142	147	3.2393	192	1.67715	88	0.781	35.667	2.633	142.333	0.936709	0.0978288	normal	0.629974	0.844349	normal	0.183726	-1.09477	normal	0.214711	1.12401	normal	0.721279	0.546564	normal
BGIOSGA021407	0.142877	44	0.1632	60	0.252332	77	0.481849	147	0.242842	79	0.325711	95	1.0748	316	0.814826	301	0.75529	232	0.352879	103	0.70037	235	0.278636	82	0.14979	48	0.06517	26	0	0	0.186	60.333	0.072	24.667	0.580864	0.435832	normal	3.53673e-07	1.68815	up	0.26377	0.650713	normal	0.211213	-1.25613	normal	0.00446154	1.05605	up
BGIOSGA033153	0.161207	40	0.062101	15	0.128556	33	0.103211	28	0.182571	49	0.217134	53	0.432783	110	0.46464	149	0.257153	67	0.447366	110	0.454015	131	0.38534	96	0.587628	151	0.273209	69	0.395409	108	0.117	29.333	0.419	109.333	0.859578	0.18763	normal	0.0304993	1.26323	up	0.00681944	1.294	up	0.0530265	1.18172	normal	0.128226	0.90822	normal
Oryza_sativa_newGene_6504	0.029786	6	0.162707	27	0.141367	26	0.446988	85	0.484891	92	0.089687	16	0.021859	4	0.061636	14	0.088889	17	0.323274	57	0.278276	57	0.546548	96	0.1845	34	0.084641	16	0.289794	56	0.111	19.667	0.186	35.333	0.366738	0.571094	normal	0.416136	-0.981264	normal	0.102926	1.08144	normal	0.88589	0.207381	normal	0.00399325	-2.17086	down
BGIOSGA026440	0.039854	2	0.039465	2	3.49408	117	0.029189	2	0.027653	1	0.032465	2	1.61452	55	0.027065	2	0.022117	1	0.026169	1	0.025732	1	1.63654	54	1.77984	61	0.031077	2	1.25846	46	1.191	40.333	1.023	36.333	0.165867	-0.560212	normal	0.652453	-0.78341	normal	0.712953	-0.308506	normal	0.820929	-0.357182	normal	0.17488	1.50266	normal
Oryza_sativa_newGene_10703	0	0	1.12141	417	0.799583	331	0	0	0	0	0	0	0	0	0	0	1.58723	678	0	0	2.56107	1217	0	0	3.9778	1677	4.94248	1986	3.92733	1756	0.64	249.333	4.283	1806.33	0.829264	-0.0948432	normal	0.947391	-0.104024	normal	0.987415	0.0117542	normal	0.519387	0.885618	normal	0.697917	0.503251	normal
BGIOSGA029591	0.472963	114	0.470406	113	0.773914	168	0.384979	110	0.638118	135	0.856487	233	6.5445	1444	6.35923	1723	5.73677	1279	2.39737	517	2.26845	576	2.42831	518	4.67799	1000	4.55935	970	4.05088	1002	0.572	131.667	4.429	990.667	0.969558	0.0610371	normal	1.43115e-64	2.96571	up	6.02281e-13	1.55147	up	1.50563e-34	2.31809	up	1.37496e-26	2.82018	up
BGIOSGA032158	0.107452	38	0.062496	21	0.082038	30	0.085834	33	0.045353	18	0.018657	7	1.21044	440	1.05074	478	0.864858	320	1.21211	426	1.1088	457	0.969004	342	0.558388	204	0.435767	157	0.536309	208	0.084	29.667	0.51	189.667	0.822617	-0.337257	normal	2.12334e-23	3.1901	up	1.90176e-27	3.13832	up	4.85598e-07	1.97853	up	4.99921e-19	3.79416	up
BGIOSGA005160	0	0	0.081493	4	1.20624	49	0.012045	1	3.24776	138	0.092569	4	0.067545	3	0.208305	11	0.200943	9	0.125187	5	0.279369	13	0.106829	5	0.178927	8	1.30952	53	2.05054	89	0.429	17.667	1.18	50	0.888852	0.0803077	normal	0.522537	-0.990398	normal	0.553075	-0.635538	normal	0.692556	0.558799	normal	0.124222	-1.62536	normal
BGIOSGA030469	0	0	0	0	0.059212	10	0.012707	3	0.140081	23	0.117815	18	0.092827	15	0.074002	15	0	0	0	0	0	0	0	0	0.289722	45	0	0	0	0	0.02	3.333	0.097	15	0.821168	0.227997	normal	0.786934	0.445157	normal	0.658389	-0.302288	normal	0.757379	0.389442	normal	0.752711	-0.492611	normal
BGIOSGA034997	14.213	3144	13.8981	2877	15.5632	3435	12.5667	3000	12.9488	3012	14.399	3134	3.70511	1002	4.51479	1261	4.98085	1103	13.9762	2923	11.1441	3914	13.3387	2872	13.6614	2958	14.8942	3228	10.1435	3265	14.558	3152	12.9	3150.33	0.0533852	-0.245939	normal	8.36541e-120	-1.98808	down	6.2113e-05	-0.400563	normal	5.56523e-11	-0.562573	normal	1.48405e-78	-1.74834	down
BGIOSGA008148	0.492854	35	0.595945	40	0.303827	22	0.225991	17	0.25737	20	0.787845	55	0.648821	47	1.06988	97	1.68266	123	1.52893	107	1.38073	113	1.78395	125	2.55375	185	2.25683	161	3.52753	270	0.464	32.333	2.779	205.333	0.922355	-0.131707	normal	0.221757	0.85702	normal	0.00692875	1.22134	up	3.82876e-06	1.93638	up	0.188452	1.03944	normal
BGIOSGA017531	0.058724	53	0.128614	25	0.161384	38	0.199114	37	0.13932	67	0.218908	90	0.26891	157	0.47464	510	0.554686	521	0.187795	118	0.240601	166	0.304793	231	0.216387	129	0.088411	81	0.107316	80	0.116	38.667	0.137	96.667	0.829264	0.305185	normal	2.75503e-09	2.65601	up	0.000506932	1.51367	up	0.320737	0.686212	normal	1.53832e-05	2.07838	up
BGIOSGA033606	0.893512	250	1.02641	271	0.832981	237	0.55328	166	0.997079	299	0.757726	209	0.556283	160	0.60177	217	0.448363	132	0.357293	100	0.51518	168	0.324714	91	0.483733	140	0.444515	127	0.422233	130	0.918	252.667	0.45	132.333	0.68564	-0.313869	normal	5.43912e-05	-1.0738	down	2.78803e-07	-1.45617	down	3.61406e-09	-1.4663	down	0.0802405	-0.702155	normal
BGIOSGA031312	8.38253	496	7.7342	432	10.1453	611	4.23298	269	4.61447	293	5.51929	322	13.4009	816	10.3654	792	12.7684	793	6.42835	379	7.28073	503	6.58276	390	9.38553	576	8.31538	501	9.12343	593	8.754	513	8.941	556.667	5.74629e-06	-0.914569	normal	0.649597	0.15583	normal	0.000224082	-0.695166	normal	0.0305955	-0.438261	normal	8.4864e-09	1.12664	up
BGIOSGA001117	2.10071	756	2.02013	682	2.26357	842	2.75743	1086	2.6037	1007	2.4356	870	5.88315	2191	5.29138	2450	7.3649	2778	2.98148	1073	3.12854	1342	2.30789	829	3.38125	1262	2.73182	1011	3.13183	1250	2.128	760	3.082	1174.33	0.747644	0.166691	normal	1.46916e-17	1.20462	up	0.817717	0.0647453	normal	0.82165	0.0621466	normal	7.2377e-10	1.01408	up
Oryza_sativa_newGene_25815	2.02136	379	1.79964	318	1.06913	200	1.51679	317	1.89526	393	1.86364	346	0.978069	198	1.0456	256	0.361386	73	1.29358	211	1.6656	383	0.550747	106	1.6422	305	1.10191	187	1.21405	263	1.63	299	1.319	251.667	0.991128	0.0133149	normal	0.0055465	-1.24454	down	0.103863	-0.761549	normal	0.035875	-0.796641	normal	0.00292767	-1.26215	down
BGIOSGA026897	0.220643	54	0.2814	65	0.360453	69	0.475098	98	0.524375	122	0.338716	60	16.4374	3257	14.7238	3684	14.2402	2857	1.48442	283	1.43925	388	1.37427	269	1.75363	414	1.4588	296	1.33635	344	0.287	62.667	1.516	351.333	0.829264	0.258155	normal	4.24595e-238	5.16199	up	3.79919e-11	1.78455	up	7.87217e-11	1.85891	up	9.14714e-112	4.73062	up
BGIOSGA003229	0.037289	4	0.060229	6	0.076747	9	0.036135	5	0.009054	2	0.110451	12	1.90271	206	1.59327	217	1.28249	142	0.406919	43	0.224083	28	0.352135	38	1.22378	134	0.873482	94	1.15129	134	0.058	6.333	1.083	120.667	0.981673	-0.0378433	normal	2.37617e-17	4.06347	up	0.0265456	1.4658	up	5.34235e-10	3.23351	up	6.49285e-15	4.03198	up
BGIOSGA026438	0.214053	53	0.110851	26	0.046912	12	10.422	2759	11.7212	3095	3.15003	765	0.097361	25	0.238011	76	0.134188	35	0.016641	5	0.021232	7	0.061809	16	0.231739	60	0.219851	56	0.231129	64	0.124	30.333	0.228	60	8.78125e-06	1.57574	up	0.999139	-0.0014751	normal	0.0574737	-1.36004	normal	0.753604	0.333504	normal	4.25149e-17	-4.98324	down
BGIOSGA030182	0.802866	154	1.17862	214	1.00115	196	1.12451	232	1.30589	269	1.65017	312	0.884541	175	1.08769	270	1.09938	222	0.517463	99	0.817667	184	0.731401	141	0.671668	134	1.01524	199	0.994374	210	0.994	188	0.894	181	0.723432	0.277756	normal	0.563689	-0.267386	normal	0.0171253	-0.808643	normal	0.113057	-0.600395	normal	0.0462092	-0.594025	normal
BGIOSGA016102	0.489688	41	0.326079	26	0.361563	31	0.594489	53	0.883099	78	1.14773	93	0.758948	64	0.576189	61	0.619158	54	0.849319	70	0.923278	89	0.88345	73	1.2535	107	1.95046	163	1.01572	92	0.392	32.667	1.407	120.667	0.276675	0.620607	normal	0.668068	0.347103	normal	0.215135	0.699079	normal	0.0188256	1.21204	up	0.383201	-0.582148	normal
BGIOSGA002280	1.52645	31	1.22825	23	0.869203	18	1.44154	31	2.08367	45	2.53091	50	1.24396	26	2.23539	57	2.83655	59	2.16623	43	1.43102	33	1.5125	30	0.679423	14	0.640913	13	0.217013	5	1.208	24	0.512	10.667	0.829264	0.32049	normal	0.670787	0.403591	normal	0.924713	0.0966977	normal	0.107201	-1.3465	normal	0.914866	-0.137561	normal
BGIOSGA022159	0.046983	7	0.158296	22	0.133172	20	0.04344	7	0.065748	11	0.506815	71	0.166401	25	0.124088	23	0.120765	19	0	0	0	0	0	0	0	0	0	0	0	0	0.113	16.333	0	0	0.831195	0.187758	normal	0.983433	-0.0309503	normal	0.0010227	-2.19565	down	0.000306203	-3.06156	down	0.703707	-0.517334	normal
BGIOSGA010530	0.609414	136	0.55145	136	0.647845	181	0.817132	223	0.523097	138	0.547949	133	0.173795	46	0.083555	39	0.093334	32	0.194439	56	0.080641	33	0.219168	80	0.075961	25	0.01607	6	0.055386	22	0.603	151	0.049	17.667	0.964528	-0.061033	normal	6.79338e-11	-2.34428	down	7.82106e-05	-1.61781	down	7.87961e-13	-3.31768	down	2.27892e-08	-2.2289	down
BGIOSGA013593	4.69648	1411	5.33658	1582	5.79796	1822	4.90721	1972	5.50076	1835	8.55841	2553	6.41331	1782	6.02295	2350	6.73924	2107	14.6439	4529	15.5672	5464	14.1733	4251	16.9289	5325	14.8756	4577	16.075	5346	5.277	1605	15.96	5082.67	0.695565	0.189603	normal	0.480966	-0.128084	normal	2.65147e-32	1.12148	up	7.35852e-28	1.09437	up	0.0856547	-0.338427	normal
BGIOSGA011318	0.026885	4	0.014618	3	0.020364	4	0.109165	18	0	0	0.203838	30	0.021453	4	0.120539	24	0.069152	11	0.220816	33	0.094495	17	0.180071	27	0.317397	49	0.153656	24	0.308612	51	0.021	3.667	0.26	41.333	0.74299	0.289694	normal	0.586349	0.851414	normal	0.0398617	1.46071	up	0.00262928	2.22038	up	0.825377	-0.384543	normal
BGIOSGA011983	0.775581	54	1.03744	68	1.46504	103	0.922943	69	0.446341	34	0.776414	53	3.54624	252	3.33321	297	3.39371	246	1.1929	82	0.950578	77	1.23804	86	11.2272	804	12.671	891	12.06	915	1.093	75	11.986	870	0.55316	-0.46588	normal	8.02521e-05	1.29126	up	0.663573	-0.261231	normal	6.56142e-35	2.90944	up	1.62136e-08	1.94901	up
BGIOSGA015451	58.5385	2634	57.2672	2435	62.0723	2841	54.5847	2640	52.34	2526	73.0636	3237	153.964	7135	144.65	8408	148.423	7011	62.4484	2800	61.4313	3230	57.8333	2607	57.2531	2672	63.9793	2934	57.5334	2846	59.293	2636.67	59.589	2817.33	0.829264	-0.111389	normal	5.20628e-47	1.00898	up	0.000423034	-0.307572	normal	3.43548e-07	-0.466169	normal	4.76582e-20	1.1073	up
BGIOSGA005797	0.663081	185	0.887724	254	0.987311	264	0.897901	270	1.00767	300	1.18853	346	1.22927	362	0.5957	232	1.08962	324	1.02547	264	0.582741	189	0.730679	200	0.485423	140	0.356866	103	0.386839	120	0.846	234.333	0.41	121	0.829264	0.158035	normal	0.902378	-0.0785919	normal	0.16223	-0.49892	normal	3.08708e-07	-1.46972	down	0.693627	-0.263816	normal
BGIOSGA027324	0.476961	121	0.595323	143	0.602	155	0.839044	228	0.560085	152	0.532442	133	1.0815	282	1.26981	415	1.49984	398	0.424908	107	0.447833	133	0.628958	160	0.70753	186	0.946558	244	0.754592	210	0.558	139.667	0.803	213.333	0.955228	0.0701378	normal	0.00107182	0.864349	normal	0.275807	-0.462671	normal	0.941305	0.0482999	normal	0.0267193	0.755609	normal
Oryza_sativa_newGene_39098	0.348676	127	0.571159	196	0.616775	228	0.549285	215	0.351689	138	0.514488	184	0.366319	138	0.274837	129	0.283267	109	0.573899	208	0.49839	212	0.538734	197	0.744373	281	0.982745	364	0.748947	300	0.512	183.667	0.825	315	0.829264	-0.189853	normal	0.00435379	-1.00569	down	0.642344	-0.248051	normal	0.681648	0.214796	normal	0.0375496	-0.782363	normal
Oryza_sativa_newGene_23675	0.042994	5	0.12706	14	0.137094	16	0.03177	4	0	0	0.275617	31	0	0	0	0	0	0	0.28781	32	0.046634	7	0.281162	32	0.144994	17	0.092482	11	0.043293	6	0.102	11.667	0.094	11.333	0.985245	-0.0310884	normal	0.00212824	-3.08537	down	0.682781	0.395115	normal	0.763106	-0.410324	normal	0.169073	-1.43573	normal
BGIOSGA015981	1.58823	262	1.43151	223	1.712	288	0.815565	145	0.714277	127	1.14588	186	3.77732	642	3.71807	792	3.94599	683	0.921663	152	1.02284	198	1.46602	243	0.424968	73	0.497758	84	0.290533	53	1.577	257.667	0.404	70	0.00343874	-0.820998	normal	4.4069e-08	0.9447	normal	0.00877454	-0.770022	normal	2.46422e-15	-2.34717	down	2.01494e-18	1.86321	up
BGIOSGA029583	9.01837	2155	9.58721	2167	9.40787	2306	15.001	3875	14.3424	3691	10.0119	2363	16.1483	3994	15.5078	4792	17.0082	4279	61.8144	14734	59.8041	16728	60.3269	14462	91.1208	22623	92.8379	22644	93.9754	24699	9.338	2209.33	92.645	23322	0.205569	0.350957	normal	9.25365e-10	0.476262	normal	0	2.35191	up	0	2.82995	up	0.819981	0.0867698	normal
BGIOSGA017725	1.08882	43	0.350458	14	2.62254	106	0.383994	17	0.675995	29	1.38309	54	0.100228	5	0.197216	11	0	0	0.155944	7	0.203249	10	0	0	0.097203	4	0	0	0	0	1.354	54.333	0.032	1.333	0.800333	-0.350518	normal	0.000480587	-2.93415	down	0.00113123	-2.13807	down	4.39251e-06	-3.57621	down	0.0235313	-2.02869	down
Oryza_sativa_newGene_16165	1.77138	543	2.20406	625	2.21873	682	3.04747	992	3.9281	1304	3.18233	981	3.83482	1171	4.19954	1628	4.56237	1423	3.7545	1092	4.89996	1732	3.55222	1065	6.72552	2183	4.98013	1521	6.17331	2013	2.065	616.667	5.96	1905.67	0.00401404	0.581067	normal	1.04373e-06	0.680328	normal	0.000967377	0.609804	normal	1.12998e-10	1.05007	up	0.905953	0.0481272	normal
BGIOSGA036018	2.28073	523	2.12873	461	2.65766	619	2.4902	613	2.30248	566	2.8223	637	1.47442	348	1.36253	403	1.47816	356	2.29803	525	2.19238	587	2.36776	543	2.31632	550	2.88497	674	2.52874	637	2.356	534.333	2.577	620.333	0.986204	-0.0189639	normal	3.47388e-09	-1.02152	down	0.0461879	-0.376276	normal	0.125033	-0.340417	normal	6.96844e-10	-1.01277	down
BGIOSGA007217	14.2998	695	15.4448	710	16.5421	818	21.62	1130	22.2152	1159	25.0407	1199	66.155	3312	58.5958	3680	74.2687	3790	36.2188	1754	37.8357	2150	33.7468	1644	44.261	2232	38.6393	1915	46.3707	2478	15.429	741	43.09	2208.33	0.00367774	0.431719	normal	3.70627e-56	1.77801	up	4.1089e-15	0.874249	normal	1.22244e-16	1.00257	up	2.46803e-27	1.31745	up
BGIOSGA031811	0.154389	10	0.14761	9	0.170611	11	0.316564	21	0.2121	14	0.511913	30	3.78889	230	3.70511	282	2.97949	184	0.424064	25	0.583026	41	0.918661	55	0.093702	6	0.05593	4	0	0	0.158	10	0.05	3.333	0.793534	0.351328	normal	5.59385e-21	3.81415	up	0.0832274	1.16544	normal	0.327616	-1.15148	normal	6.87751e-14	2.91263	up
BGIOSGA002147	0	0	0	0	0	0	0	0	0	0	0.126659	9	0.590141	40	0.441667	37	0.191687	13	0.254178	17	0	0	0.291794	19	0.332616	23	0.229174	16	0.280151	20	0	0	0.281	19.667	0.829264	0.0747876	normal	4.92878e-05	3.79615	up	0.197794	0.929004	normal	0.00222086	2.67137	up	0.151207	1.55614	normal
Oryza_sativa_newGene_25819	0.052141	13	0.074589	18	0.031449	7	0.478139	146	0.114722	31	0.038402	11	0.067942	27	0.30058	82	0.261803	50	0.361566	86	0.321422	72	0.030496	7	0.038366	16	0	0	0.01428	5	0.053	12.667	0.018	7	0.227056	0.636213	normal	0.103192	1.29245	normal	0.188462	1.04439	normal	0.604756	-0.794147	normal	0.72268	-0.452299	normal
BGIOSGA020459	0.128769	25	0.057366	13	0.187869	36	0.113748	20	0.196053	38	0.082563	19	0.348762	57	0.445419	113	0.221795	37	0.13294	25	0.341692	90	0.209939	34	0.678676	132	0.779869	133	0.597349	130	0.125	24.667	0.685	131.667	0.975465	-0.0577089	normal	0.299522	0.850294	normal	0.658389	0.406758	normal	0.000421532	1.70336	up	0.242245	0.925115	normal
BGIOSGA031534	0	0	0.007973	1	0.030544	2	0	0	0	0	0	0	0.169129	9	0	0	0	0	0.023432	2	0.083138	5	0	0	0.278995	15	0.252501	14	0.209357	12	0.013	1	0.247	13.667	0.829264	-0.0680151	normal	0.846136	0.306405	normal	0.89727	0.11414	normal	0.107072	1.6169	normal	0.697917	0.457397	normal
Oryza_sativa_newGene_28368	0.221836	68	0.516306	109	0.517958	119	0.275619	92	0.230582	77	0.383261	83	9.8533	2886	11.3315	3233	9.78036	2911	0.904591	264	1.19474	403	1.05029	291	1.62016	496	1.5591	441	1.87428	585	0.419	98.667	1.685	507.333	0.77175	-0.324319	normal	5.58757e-157	4.39815	up	9.13975e-05	1.18162	up	1.36154e-10	1.744	up	2.13296e-229	4.81275	up
BGIOSGA033907	1.73158	66	1.454	52	1.73195	67	1.15048	47	0.981056	40	2.43644	91	0.758095	30	0.804185	40	0.865765	35	1.24788	47	2.0326	90	1.80138	69	1.9363	76	1.67196	65	2.30629	96	1.639	61.667	1.972	79	0.88451	-0.161746	normal	0.0120999	-1.24281	down	0.679918	-0.258181	normal	0.78934	-0.198092	normal	0.151171	-0.962695	normal
BGIOSGA008596	4.09983	850	3.60334	696	4.76209	978	2.66755	568	3.00449	660	3.15713	648	0.361353	85	0.676366	177	0.653205	153	1.04029	211	1.24247	281	1.31678	268	1.17549	245	1.20077	241	0.859065	196	4.155	841.333	1.078	227.333	0.00181401	-0.589103	normal	3.43815e-43	-3.07174	down	1.63633e-34	-2.11648	down	4.47821e-38	-2.40869	down	1.34731e-22	-2.44429	down
BGIOSGA012250	18.0745	4124	19.1377	4078	20.6253	4789	46.5723	11055	45.7949	10703	47.887	10102	42.3316	9592	43.839	12618	44.3144	10269	48.4048	10549	50.9003	13064	45.004	10146	38.183	8788	34.8717	7916	41.0599	10164	19.279	4330.33	38.038	8956	5.85478e-41	1.07468	up	2.79325e-40	0.815533	normal	3.52765e-42	0.937081	normal	6.39298e-08	0.480227	normal	0.000260181	-0.287204	normal
BGIOSGA000259	0.042767	4	0	0	0	0	0.017009	2	0	0	0.155397	14	0.156863	15	0.570295	64	0.4679	43	0.054581	5	0.140056	15	0.005796	1	0.268958	25	0.416738	37	0.206206	20	0.014	1.333	0.297	27.333	0.846183	0.0922537	normal	0.00192914	2.88286	up	0.658389	0.415387	normal	0.0280745	2.02179	up	0.127522	1.57496	normal
BGIOSGA026432	0.303893	30	0	0	0	0	0.233845	25	0.172823	18	0	0	0.80689	81	0	0	0.08534	9	0	0	0	0	0	0	1.07085	108	0.894081	88	0.771129	82	0.101	10	0.912	92.667	0.991128	0.00847864	normal	0.887702	0.211533	normal	0.367523	-0.657181	normal	0.579133	0.776346	normal	0.818697	0.395675	normal
Oryza_sativa_newGene_23417	0.146411	13	0.528065	44	0.243673	22	0.186404	18	0.16528	16	0.096627	9	0.177042	16	0.139219	16	0.140997	13	0.116208	11	0.074217	8	0	0	0.022726	3	0.017014	2	0.06889	7	0.306	26.333	0.036	4	0.659502	-0.422786	normal	0.226574	-1.11139	normal	0.0777345	-1.33829	normal	0.00304579	-2.34147	down	0.909733	-0.187501	normal
BGIOSGA031835	0.356013	60	0.661106	102	0.720452	129	1.0147	180	1.40849	246	1.21996	215	1.5276	271	1.75474	383	1.87103	320	2.95015	477	4.201	821	2.98536	492	2.38309	400	2.7913	382	2.63725	481	0.579	97	2.604	421	0.0598104	0.732048	normal	0.000259964	1.20641	up	1.03899e-12	2.04938	up	1.71677e-06	1.4992	up	0.505175	0.278522	normal
BGIOSGA035737	0.3894	53	0.185788	21	0.303182	37	0.549453	56	0.437779	44	0.11451	16	1.90676	172	1.70884	240	1.54809	186	0.692866	51	0.766635	84	0.997641	74	1.40949	112	1.70496	143	0.703964	81	0.293	37	1.273	112	0.97122	-0.0682944	normal	1.13481e-05	1.8252	up	0.658389	0.395402	normal	0.129145	0.93724	normal	7.4467e-05	1.88163	up
BGIOSGA000399	2.04308	673	3.68092	808	3.63721	838	3.64209	968	2.68948	809	2.85328	802	11.3786	3175	10.5523	3615	12.325	3784	6.76965	1551	6.3583	1796	6.14771	1489	6.8361	1849	8.2179	2101	6.70145	1844	3.12	773	7.252	1931.33	0.942774	-0.0485215	normal	3.96356e-41	1.68596	up	9.75186e-07	0.618277	normal	1.30166e-07	0.75305	normal	1.31644e-35	1.72015	up
BGIOSGA029174	3.90707	496	4.53935	544	3.65534	472	1.01238	138	1.0959	149	0.971687	122	0.93435	122	0.868819	143	0.462488	62	2.00798	254	2.74993	408	2.36887	301	10.4118	1369	10.1521	1312	10.7005	1492	4.034	504	10.421	1391	8.19126e-22	-1.88961	down	1.08985e-21	-2.66375	down	1.97024e-07	-1.07182	down	8.02061e-10	0.88602	normal	0.254105	-0.610669	normal
BGIOSGA000219	3.4764	1298	6.03436	1809	5.82175	1869	6.54492	3044	4.6043	1739	5.13635	2229	41.7633	14001	38.5227	15870	38.6176	13465	15.4582	5079	15.1303	5701	10.2488	4384	16.5741	6914	15.2059	6020	14.4176	5106	5.111	1658.67	15.399	6013.33	0.621606	0.263481	normal	5.35048e-114	2.6136	up	5.12542e-19	1.15826	up	5.9794e-16	1.28534	up	7.06653e-40	2.29394	up
BGIOSGA026823	7.00055	2167	6.35633	2005	8.817	2786	5.86574	1938	6.33818	2036	7.24924	2101	5.18991	1597	5.85733	2270	5.77518	1782	7.31894	2245	8.21612	2858	7.08426	2230	3.61177	1256	4.14081	1307	4.35107	1503	7.391	2319.33	4.035	1355.33	0.0172954	-0.379545	normal	7.01942e-12	-0.80279	normal	0.00502792	-0.355098	normal	9.38019e-28	-1.32795	down	0.000275554	-0.423217	normal
BGIOSGA014294	0.595192	141	0.879211	212	0.576656	137	0.154387	43	0.455354	108	0.216927	46	0.007647	3	0.038359	13	0.074409	21	0.030569	8	0.036988	12	0.073741	20	0.070196	19	0.005487	2	0.032269	10	0.684	163.333	0.036	10.333	0.0111625	-1.00884	down	2.58939e-14	-3.88784	down	1.2739e-17	-3.50436	down	4.1771e-14	-3.97222	down	0.00222768	-2.19077	down
BGIOSGA008545	0.001198	1	0	0	0.027572	16	0	0	0	0	0	0	0	0	0	0	0.073669	42	0.078829	43	8.6e-05	1	0	0	0.041746	24	0.055847	31	0.112768	68	0.01	5.667	0.07	41	0.785322	-0.165604	normal	0.834561	0.363746	normal	0.763349	0.27432	normal	0.190824	1.37388	normal	0.44566	0.892337	normal
BGIOSGA033955	0	0	0	0	0.004623	1	0.208709	43	0.268179	55	0.05166	10	0.022682	5	0.020881	6	0	0	0.018511	4	0	0	0	0	0.098991	20	0	0	0	0	0.002	0.333	0.033	6.667	0.00642485	1.00071	up	0.652453	0.668917	normal	0.839948	0.124342	normal	0.681648	0.535456	normal	0.00546137	-2.39169	down
Oryza_sativa_newGene_18538	0	0	0.022248	3	0	0	0.07548	8	0.027769	3	0.007287	1	0.363483	37	0.223256	29	0.214809	22	0.134486	14	0.093085	11	0.073435	8	0.267028	26	0.054409	6	0.44056	47	0.007	1	0.254	26.333	0.829264	0.108587	normal	0.00305332	2.80374	up	0.283282	0.898154	normal	0.0393865	1.9443	up	0.0378591	1.83253	up
BGIOSGA019784	0.138064	28	0.131631	25	0.105653	22	0.213159	46	0.201834	44	0.196472	39	1.19955	248	0.936131	243	1.03717	219	0.421091	85	0.283517	67	0.303483	62	0.371286	78	0.226269	47	0.327955	73	0.125	25	0.309	66	0.826957	0.334927	normal	5.59324e-14	2.64215	up	0.0931802	0.920821	normal	0.297487	0.738284	normal	4.00893e-11	2.0774	up
BGIOSGA033208	0.380286	64	0.299648	48	0.495409	85	0.130773	24	0.208206	38	0.356621	59	0.305439	53	0.120929	27	0.251026	45	0.168511	29	0.152418	30	0.205675	35	0.384569	67	0.147763	26	0.295694	55	0.392	65.667	0.276	49.333	0.437893	-0.535154	normal	0.0972935	-1.0199	normal	0.0075225	-1.27946	down	0.176844	-0.87334	normal	0.887917	-0.191354	normal
BGIOSGA002127	8.80133	691	9.01385	669	10.3837	830	12.0932	1021	13.505	1137	21.4914	1661	22.9615	1857	21.6306	2194	22.514	1856	52.203	4082	52.0309	4773	49.0205	3855	47.577	3873	43.6204	3490	42.5259	3670	9.4	730	44.574	3677.67	0.0303135	0.548734	normal	3.85798e-17	0.929178	normal	5.17721e-117	2.09014	up	8.1287e-70	1.76318	up	0.271542	0.312912	normal
BGIOSGA005506	5.00426	461	5.68389	494	5.98607	560	4.1785	413	4.85972	480	4.30887	391	1.18025	112	1.66615	198	1.61955	157	1.09005	100	0.825742	89	0.834303	77	0.717039	69	1.29586	122	1.35861	138	5.558	505	1.124	109.667	0.0938871	-0.41101	normal	8.07033e-26	-2.18458	down	1.74076e-43	-2.84877	down	5.11847e-24	-2.68717	down	2.19454e-13	-1.74728	down
BGIOSGA032274	1.70192	191	2.26971	240	2.28294	260	2.14352	257	1.97287	238	3.98206	439	4.0991	470	3.26185	475	3.58689	420	8.40909	936	8.12672	1051	9.41449	1052	9.07631	1057	8.61716	979	8.26294	1015	2.085	230.333	8.652	1017	0.829264	0.192106	normal	0.0604607	0.483148	normal	4.3458e-23	1.6739	up	3.42921e-20	1.56082	up	0.697917	0.235986	normal
BGIOSGA018402	4.45329	664	4.87826	688	4.43545	673	7.99438	1282	8.45492	1352	8.71538	1280	13.6936	2103	13.4077	2583	15.7085	2459	10.3802	1542	9.74875	1699	10.846	1621	11.4399	1769	13.7431	2089	12.2805	2013	4.589	675	12.488	1957	6.91145e-08	0.716714	normal	2.24324e-30	1.31063	up	5.19354e-12	0.821874	normal	6.71349e-14	0.962618	normal	2.84708e-06	0.556454	normal
BGIOSGA001156	0.851015	36	0.540853	22	0.66684	29	0.704956	32	0.208777	10	0.647179	27	0.047887	3	0	0	0.115576	6	0.235813	10	0.059365	3	0	0	0.475712	21	0.092753	4	0.543765	25	0.686	29	0.371	16.667	0.829264	-0.245244	normal	0.00119959	-2.77265	down	0.0123054	-1.74151	down	0.250294	-1.07159	normal	0.0377609	-1.95873	down
BGIOSGA006977	0.186969	48	0.250165	61	0.229087	60	0.092353	26	0.119352	33	0.065924	17	0.081588	22	0.037096	13	0.044741	13	0.118448	31	0.129694	39	0.130856	34	0.226792	61	0.117871	31	0.090731	26	0.222	56.333	0.145	39.333	0.0853346	-0.811599	normal	0.000255875	-2.08044	down	0.0477861	-0.988443	normal	0.139765	-0.958873	normal	0.47784	-0.771946	normal
BGIOSGA003715	0.531647	104	0.301951	56	0.273417	55	2.78733	547	0.661146	139	0.308848	60	2.87108	567	0.536035	136	3.04945	584	8.54965	1593	8.15732	1810	6.17502	1206	11.4368	2201	12.0622	2337	26.2793	5248	0.369	71.667	16.593	3262	0.139887	0.757115	normal	0.000189571	1.97663	up	7.92494e-59	3.81058	up	3.07262e-21	4.42783	up	0.807863	0.385883	normal
BGIOSGA005068	0.049986	7	0.095372	12	0.016379	3	0.054664	8	0.065792	9	0.124698	16	0.091402	12	0.077332	13	0.236579	31	0.302568	37	0.05718	9	0.260735	32	0.532798	68	0.337096	43	0.465721	63	0.054	7.333	0.445	58	0.945189	0.0917305	normal	0.652453	0.63621	normal	0.365642	0.831645	normal	0.00591386	1.92607	up	0.809438	0.358311	normal
Oryza_sativa_newGene_23799	0.431743	45	0.365881	31	0.764915	75	0.430362	41	0.601528	61	0.327427	29	0.314904	33	0.434606	58	0.397834	41	0.727364	72	0.62957	69	0.64331	66	0.806493	83	1.0004	105	1.05694	112	0.521	50.333	0.955	100	0.829264	-0.221858	normal	0.407964	-0.642566	normal	0.965838	0.0373115	normal	0.656876	0.404775	normal	0.77218	-0.286521	normal
BGIOSGA019277	0.598234	21	0.465007	16	0.486431	18	0.778878	30	0.746389	28	0.961014	33	19.2129	689	18.1133	815	19.8043	724	0.626521	22	1.11385	46	0.611522	22	1.80192	66	0.916731	33	1.25008	48	0.517	18.333	1.323	49	0.829264	0.266148	normal	1.82809e-70	4.72831	up	0.85168	0.185289	normal	0.397787	0.731062	normal	3.45458e-72	4.20657	up
BGIOSGA008034	3.57902	493	3.6898	489	2.82469	475	5.55966	842	4.62904	746	5.55143	791	7.7482	1089	7.05044	1237	7.32192	1032	8.67146	1161	8.78295	1185	9.60656	1300	10.6507	1489	9.70612	1330	11.1808	1628	3.365	485.667	10.513	1482.33	0.0103731	0.473988	normal	1.2492e-06	0.69698	normal	1.09847e-08	0.880146	normal	1.27915e-14	1.03189	up	0.36076	0.187401	normal
BGIOSGA010990	9.89543	520	9.45114	470	12.5631	672	45.4943	2570	45.7104	2576	41.928	2170	4.37845	237	3.57665	243	5.19915	287	9.44226	495	10.7562	661	7.99043	421	2.71611	149	2.81665	151	4.47718	259	10.637	554	3.337	186.333	1.2153e-39	1.84472	up	8.8116e-14	-1.57766	down	0.0201694	-0.503063	normal	2.10482e-16	-2.08298	down	3.23775e-104	-3.51423	down
BGIOSGA030864	20.5103	4443	20.8529	4277	21.5622	4732	21.946	5207	20.6056	4872	29.1751	6290	8.61508	1933	9.54934	2720	9.66261	2222	22.558	4885	21.6113	5567	24.1004	5253	16.1071	3622	16.128	3641	16.3435	3880	20.975	4484	16.193	3714.33	0.829264	0.076619	normal	4.00199e-83	-1.47562	down	0.0113147	-0.208452	normal	4.11739e-41	-0.835966	normal	1.35148e-35	-1.56064	down
Oryza_sativa_newGene_7849	0.489188	59	0.544027	62	0.681398	83	0.280622	36	0.31967	41	0.245144	29	0.972843	120	1.05257	162	1.56757	196	0.74325	89	0.677342	95	0.502289	60	0.770908	96	0.235541	29	0.500658	66	0.572	68	0.502	63.667	0.0932578	-0.766452	normal	0.11111	0.708314	normal	0.805007	-0.15885	normal	0.478084	-0.589564	normal	1.86571e-05	1.75374	up
BGIOSGA028015	2.86922	74	1.7752	43	3.05095	80	1.33248	37	1.07713	30	1.37882	35	7.69204	203	6.7408	224	8.11791	219	0.02719	1	0.434495	14	0.352564	10	0.437619	12	0.670462	18	1.03421	30	2.565	65.667	0.714	20	0.132183	-0.734137	normal	0.00107996	1.18333	up	1.16141e-05	-2.4905	down	0.000342387	-2.00153	down	4.93297e-12	2.2607	up
BGIOSGA029921	1.59921	474	1.61427	452	1.63127	491	1.6005	510	1.55128	493	1.15039	336	1.0388	317	0.814144	312	1.06757	332	0.274897	82	0.274563	95	0.257652	77	0.051899	16	0.036725	12	0.088407	29	1.615	472.333	0.059	19	0.64249	-0.260161	normal	6.15965e-08	-1.04045	down	2.92447e-47	-2.83561	down	2.18681e-65	-5.00815	down	0.00606941	-0.75761	normal
BGIOSGA032737	0	0	0.021638	5	0.079982	17	0.082635	18	0.110696	24	0.072665	15	0.436282	80	0.35697	74	0.262093	52	0.203159	42	0.190822	38	0.165091	34	0.818644	148	0.583011	104	0.890022	166	0.034	7.333	0.764	139.333	0.829264	0.255105	normal	0.00912679	2.19355	up	0.165807	1.11716	normal	1.77355e-05	2.9095	up	0.0181218	1.38513	up
BGIOSGA004917	0.064229	5	0.002361	1	0.050046	4	0.00347	1	2e-06	1	0.00789	1	1.4e-05	1	0.273941	27	0.184602	15	0.006134	1	0.121783	11	1.1e-05	1	1.86305	146	1.48787	115	1.2832	107	0.039	3.333	1.545	122.667	0.829264	-0.177042	normal	0.557333	0.932027	normal	0.969807	-0.0445258	normal	5.84331e-12	3.89766	up	0.124543	1.63601	normal
BGIOSGA011856	0.604224	133	0.582557	156	0.551803	145	0.408101	105	0.667719	191	0.468657	129	0.360523	105	0.394704	152	0.622621	122	0.404877	118	0.306532	97	0.470647	137	1.01586	313	1.02906	310	1.36268	378	0.58	144.667	1.136	333.667	0.829264	-0.185494	normal	0.0378059	-0.692336	normal	0.0748557	-0.674558	normal	0.0222894	0.621196	normal	0.403715	-0.464489	normal
BGIOSGA012351	1.39919	227	1.57106	273	1.1206	247	0.723471	169	1.20898	296	2.14363	466	0.371441	91	0.392016	103	0.313217	81	0.429074	104	0.774419	110	0.505999	68	0.644997	80	0.319898	76	0.207682	56	1.364	249	0.391	70.667	0.946698	0.0866688	normal	3.06517e-13	-1.90768	down	2.04089e-10	-1.75293	down	2.94572e-15	-2.29745	down	9.7818e-07	-1.95062	down
BGIOSGA030536	0.176475	50	0.144905	47	0.205349	57	0.240275	72	0.157949	58	0.188627	54	0.804271	224	0.72448	248	0.626341	174	0.291354	97	0.32032	95	0.385825	104	0.259676	80	0.223956	78	0.225792	85	0.176	51.333	0.236	81	0.98607	0.0373632	normal	4.17914e-06	1.51979	up	0.392523	0.470791	normal	0.919284	0.0883935	normal	1.20952e-05	1.44335	up
BGIOSGA002475	0.840036	406	1.90691	212	1.48333	157	0.627242	287	0.764346	408	0.778594	384	0.819042	443	0.55886	300	1.48695	208	1.28523	133	1.47042	202	1.75499	237	2.05055	241	2.75868	518	0.733772	390	1.41	258.333	1.848	383	0.829264	0.194375	normal	0.796366	-0.189365	normal	0.0740585	-0.799836	normal	0.994804	-0.00767973	normal	0.405808	-0.450096	normal
BGIOSGA012447	0.818256	487	1.11933	507	0.551659	377	2.26472	1148	1.9605	769	1.54683	742	2.77564	1504	3.96734	2103	5.06571	1890	2.72765	1362	2.10254	1295	2.14538	1174	3.0438	1799	3.40757	1871	1.94865	1571	0.83	457	2.8	1747	0.0172731	0.653882	normal	9.01505e-18	1.47355	up	2.55555e-08	1.02111	up	4.57803e-13	1.34511	up	0.000576315	0.723945	normal
BGIOSGA014297	2.07506	484	2.3437	506	1.39731	371	1.24354	342	1.18298	323	1.27556	303	1.07722	284	1.23541	443	1.18329	319	1.41167	319	1.11128	303	1.18869	278	1.46002	388	2.12983	508	1.56088	446	1.939	453.667	1.717	447.333	0.0155523	-0.632468	normal	0.000146559	-0.894032	normal	1.10616e-05	-1.00255	down	0.0301843	-0.580519	normal	0.586824	-0.210054	normal
BGIOSGA025401	1.44919	403	1.5287	400	1.90497	509	1.31722	386	1.40653	427	1.42545	368	0.777324	224	0.678201	244	0.570381	147	1.45589	406	1.44044	455	1.38245	384	1.49894	421	1.55312	440	1.66736	506	1.628	437.333	1.573	455.667	0.292664	-0.326605	normal	2.39651e-11	-1.56819	down	0.00906593	-0.497124	normal	0.0120076	-0.497707	normal	1.92193e-06	-1.22578	down
BGIOSGA001542	9.63318	1834	6.03787	1434	10.0766	1971	8.44038	1757	9.14748	1823	10.3052	1880	4.53836	885	4.71091	1151	5.07217	1004	5.69283	1065	4.99774	1455	6.50527	1266	6.65081	1331	6.98489	1319	8.05816	1680	8.583	1746.33	7.231	1443.33	0.814181	-0.135405	normal	4.01572e-24	-1.28057	down	4.97283e-11	-0.892374	normal	3.86432e-09	-0.833578	normal	3.46666e-26	-1.15325	down
BGIOSGA017622	0.142291	59	0.155457	53	0.247066	82	0.094951	46	0.226858	67	0.235057	85	1.29622	313	0.446461	150	0.825322	214	1.04223	266	0.524067	165	0.897272	209	1.13517	297	1.40488	338	1.20378	337	0.182	64.667	1.248	324	0.933378	-0.111164	normal	0.00398632	1.28807	up	0.00110433	1.20676	up	2.28462e-09	1.70972	up	0.00393809	1.39406	up
BGIOSGA035664	0.104578	15	0.015654	3	0.161541	23	0.003058	1	0.030596	5	0.003237	1	0.56013	79	0.317125	56	0.008712	2	0.007667	2	0.005011	1	0.398815	55	0.853064	121	0.151595	22	0.164852	25	0.094	13.667	0.39	56	0.380503	-0.458755	normal	0.50911	0.920699	normal	0.956205	0.0718321	normal	0.301598	1.07701	normal	0.0130482	2.28347	up
BGIOSGA010875	0	0	0	0	0.017421	3	2.23425	273	2.77772	339	0.546226	62	0	0	0	0	0	0	0	0	0	0	0	0	0.047151	6	0	0	0.047993	6	0.006	1	0.032	4	1.62477e-12	2.40817	up	0.652453	-0.5411	normal	0.658389	-0.240931	normal	0.812983	0.307147	normal	1.67615e-22	-6.61326	down
BGIOSGA035421	0.595829	28	0.736028	32	0.571248	27	0.924072	46	1.06483	53	0.84866	39	0.87633	42	1.27971	76	1.30434	63	0.11219	6	0.319147	18	0.072384	4	0.042838	3	0	0	0.03606	2	0.634	29	0.026	1.667	0.829264	0.276207	normal	0.56855	0.493499	normal	0.030506	-1.45251	down	1.70212e-05	-3.22109	down	0.963593	0.0595045	normal
BGIOSGA029403	3.11325	1348	2.97974	1217	3.01997	1322	5.1081	2248	6.61989	2881	8.35038	2895	3.57304	1721	4.80904	2917	6.86527	2629	11.6518	4144	12.2343	5675	11.0796	3938	14.0783	5676	7.91162	3338	9.63218	4498	3.038	1295.67	10.541	4504	4.00065e-08	0.803149	normal	0.0265493	0.384193	normal	9.41786e-38	1.36661	up	7.55728e-13	1.21478	up	0.0292474	-0.461523	normal
BGIOSGA032302	0.08743	16	0.122846	21	0.115779	21	0.239538	45	0.25945	49	0.37972	66	3.16431	569	2.13948	483	2.60101	477	1.46636	255	1.29681	265	1.22374	214	1.78138	323	2.36259	420	2.3402	449	0.109	19.333	2.161	397.333	0.161288	0.725331	normal	2.03453e-39	4.10456	up	2.71301e-19	2.96387	up	3.99354e-29	3.62131	up	1.16974e-23	2.86566	up
BGIOSGA027626	26.5959	3162	29.2381	3284	31.3476	3791	30.664	3919	29.616	3777	38.9929	4565	349.623	42808	308.46	47376	323.995	40435	168.655	19975	174.841	24291	155.409	18510	191.497	23611	168.704	20441	195.026	25488	29.061	3412.33	185.075	23180	0.8822	0.0567347	normal	0	3.172	up	1.91564e-210	2.17102	up	3.4318e-178	2.19244	up	1.64963e-198	3.09252	up
BGIOSGA015027	2.62569	201	2.42817	175	2.54307	198	2.60314	214	2.69229	220	2.2675	171	0.972417	77	0.731545	73	0.890696	72	0.61984	48	0.721037	65	0.95876	74	0.727351	58	1.1164	87	0.461803	39	2.532	191.333	0.769	61.333	0.882828	-0.112955	normal	6.28482e-10	-1.81594	down	2.05231e-10	-1.92049	down	4.53153e-08	-2.06928	down	3.91582e-08	-1.68485	down
BGIOSGA014959	1.41461	53	2.2015	78	2.8515	109	4.46349	180	3.65289	147	4.56624	169	2.12875	83	2.82941	137	3.50702	138	4.88168	183	5.15998	226	6.53074	245	7.5731	295	8.25477	315	6.66311	275	2.156	80	7.497	295	0.121129	0.656238	normal	0.933539	0.0743296	normal	0.0103954	0.948462	normal	0.000192609	1.274	up	0.0438858	-0.757817	normal
BGIOSGA025955	2.09316	395	1.49375	266	2.59318	501	1.92038	387	1.26808	261	2.06161	384	3.89458	757	4.46346	1082	5.20718	1028	0.575136	109	0.554014	123	0.330735	68	0.570652	113	0.396158	78	0.305809	69	2.06	387.333	0.424	86.667	0.657261	-0.310532	normal	0.000768675	0.795465	normal	3.09241e-15	-2.24945	down	3.22298e-17	-2.60322	down	3.39903e-07	1.13943	up
BGIOSGA020500	4.67206	2808	3.72622	2633	4.20179	2808	4.06529	2749	3.85531	2739	4.15279	2618	2.03536	1242	2.04824	1624	1.71808	1158	3.125	2162	2.94047	2284	2.65044	1916	2.44835	1539	2.8856	1818	3.09188	1949	4.2	2749.67	2.809	1768.67	0.0955733	-0.226532	normal	3.35636e-57	-1.54255	down	1.6434e-19	-0.805561	normal	3.84143e-29	-1.19844	down	1.1657e-36	-1.32315	down
BGIOSGA021064	0.132442	23	0.077119	13	0.153002	27	0.278855	52	0.180757	34	0.150962	26	1.17125	208	1.9457	433	1.4953	271	3.21998	553	2.89029	582	2.88514	498	7.55118	1348	6.64637	1166	7.16098	1355	0.121	21	7.12	1289.67	0.829264	0.314215	normal	6.50445e-17	3.17918	up	2.39359e-48	4.02133	up	4.71982e-104	5.23762	up	1.45722e-11	2.53598	up
BGIOSGA004075	10.4837	1711	13.3688	2062	12.6924	2108	7.64084	1341	8.46799	1483	7.96218	1280	3.83511	645	3.18971	673	3.63956	624	2.88054	469	3.08369	589	2.37873	389	2.67292	453	2.57472	429	2.87936	517	12.182	1960.33	2.709	466.333	3.3662e-07	-0.695669	normal	2.72496e-60	-2.08341	down	9.35864e-72	-2.43332	down	6.52374e-98	-2.62149	down	7.22295e-22	-1.37222	down
BGIOSGA017812	0.365249	78	0.513791	101	0.520366	110	0.267196	56	0.310756	68	0.621257	125	0.178685	38	0.401215	55	0.213808	45	0.934985	197	0.639029	160	0.938817	196	0.771693	169	1.15909	248	0.617963	138	0.466	96.333	0.85	185	0.829264	-0.284362	normal	0.000188622	-1.50519	down	0.254948	0.484722	normal	0.589475	0.367505	normal	0.0593951	-1.07042	normal
Oryza_sativa_newGene_16172	0.136817	80	0.12278	68	0.123505	73	0.184463	115	0.151135	94	0.150232	86	0.278205	166	0.483985	246	0.439742	268	0.246943	143	0.307733	209	0.236855	138	0.349866	211	0.35428	210	0.403114	257	0.128	73.667	0.369	226	0.856513	0.160517	normal	0.00172166	1.08179	up	0.0887585	0.653301	normal	0.00130513	1.0118	up	0.0182977	0.859997	normal
BGIOSGA012026	0	0	0	0	0	0	1.51377	45	1.1462	34	0.116963	4	0	0	0.549923	20	0	0	0	0	0	0	0	0	0.093208	3	0	0	0	0	0	0	0.031	1	0.0477299	0.734573	normal	0.581111	0.753757	normal	--	--	--	0.692556	0.355433	normal	0.347873	-1.18439	normal
BGIOSGA007854	0.997995	113	0.555025	62	0.90168	103	0.824746	105	0.670428	84	1.51744	173	0.600148	72	0.692374	105	0.697564	86	0.764015	85	0.46813	63	0.681389	80	0.345059	43	0.063822	8	0.490355	63	0.818	92.667	0.3	38	0.916758	0.126276	normal	0.295619	-0.56194	normal	0.22796	-0.626887	normal	0.0183113	-1.57415	down	0.161954	-0.733783	normal
BGIOSGA024904	0.701415	296	0.626416	250	0.873316	375	0.724281	329	0.735928	333	1.4825	616	1.3849	602	1.57686	860	1.57954	700	0.628162	264	0.530873	262	0.725234	307	0.626879	275	0.487102	210	0.6869	319	0.734	307	0.6	268	0.829264	0.228815	normal	0.000266274	0.719705	normal	0.048529	-0.542777	normal	0.00692495	-0.741379	normal	0.297288	0.424748	normal
BGIOSGA014337	0	0	0.019384	1	0	0	0.093287	5	0.136599	7	0.026069	2	0.336085	16	0.276642	17	0.319295	16	0	0	0.093379	5	0	0	0.024171	2	0	0	0.193759	10	0.006	0.333	0.073	4	0.764114	0.207647	normal	0.010563	2.61457	up	0.838072	0.126084	normal	0.681648	0.488504	normal	0.370036	1.05293	normal
BGIOSGA028631	0.363007	32	0.202986	17	0.141854	13	0.009855	1	0.090279	9	0.041598	4	0.066661	6	0.271786	31	0	0	0.189023	17	0.120854	13	0.137531	12	0.70905	64	0.540766	48	0.68714	66	0.236	20.667	0.646	59.333	0.238308	-0.60136	normal	0.520861	-0.944062	normal	0.454555	-0.691073	normal	0.314476	0.810431	normal	0.793724	0.434319	normal
Oryza_sativa_newGene_3531	0.396553	151	0.138635	69	0.048131	26	0.57285	278	0.202675	109	0.54012	224	0.438966	192	0.341444	119	0.30782	106	0.424238	150	0.190964	104	0.48371	221	0.151995	82	0.101677	54	0.066182	38	0.194	82	0.107	58	0.370526	0.581616	normal	0.821647	0.236997	normal	0.658389	0.41785	normal	0.274316	-0.910831	normal	0.189809	-0.767175	normal
BGIOSGA033781	1.22244	430	0.996147	331	1.38424	496	1.6509	625	2.28039	861	1.96511	681	13.5674	4915	11.8995	5408	11.6921	4318	3.97355	1393	3.38944	1394	3.54696	1250	1.82984	668	2.03165	729	1.71745	665	1.201	419	1.86	687.333	0.0436226	0.533047	normal	2.11497e-121	3.0314	up	7.18102e-15	1.23622	up	0.681648	0.154319	normal	3.35443e-59	2.42486	up
BGIOSGA026615	0.197542	101	0.252371	122	0.220574	115	0.240288	132	0.25476	140	0.27492	138	0.74526	392	0.746355	492	0.672686	360	0.301247	153	0.236509	141	0.26096	134	0.445852	236	0.478956	249	0.437905	246	0.223	112.667	0.454	243.667	0.960954	0.0603689	normal	9.67509e-09	1.34859	up	0.87806	-0.0846433	normal	0.105135	0.531486	normal	7.70811e-09	1.26215	up
BGIOSGA032856	0.6136	104	0.641899	88	1.03484	146	0.137426	25	0.085622	15	0.069695	12	0.819912	125	1.3558	246	1.21009	192	0.504509	78	0.476698	92	0.452841	65	2.3029	336	1.80444	268	2.02908	326	0.763	112.667	2.045	310	3.20272e-08	-1.85094	down	0.690633	0.214724	normal	0.0236859	-0.879067	normal	0.00445993	0.874115	normal	5.1704e-11	2.86641	up
Oryza_sativa_newGene_7609	0.109773	6	0.054119	3	0.206	11	0.216678	12	0.290678	16	0.11573	6	0.877847	44	0.767056	48	0.686625	35	0.22424	11	0.416583	24	0.444417	22	1.46465	74	1.15741	57	0.940369	50	0.123	6.667	1.187	60.333	0.8822	0.148274	normal	0.0170657	1.83678	up	0.538301	0.648515	normal	0.00125162	2.14937	up	0.0774679	1.33176	normal
BGIOSGA033232	2.04165	320	2.10706	312	2.55735	407	2.0093	338	1.41371	238	3.45519	532	32.9778	5310	30.8594	6233	30.8394	5061	7.21198	1124	6.58235	1203	4.86175	762	2.72207	442	2.38972	381	2.71835	468	2.235	346.333	2.61	430.333	0.936709	-0.08675	normal	3.06283e-255	3.48789	up	7.63045e-09	1.10858	up	0.406991	-0.246238	normal	6.90108e-52	3.51532	up
BGIOSGA034730	1.12176	400	1.14318	335	0.901656	304	1.08635	424	1.05333	427	1.03128	403	1.19681	444	1.47979	631	1.30702	543	2.86554	1122	2.94333	1356	2.9623	1196	3.1413	1273	2.29867	942	2.50888	1051	1.056	346.333	2.65	1088.67	0.951327	0.0545805	normal	0.721134	0.12185	normal	1.54331e-16	1.35533	up	2.04228e-07	1.06355	up	0.904273	0.0499948	normal
Oryza_sativa_newGene_18779	0	0	0.027561	3	0.048321	4	0	0	0	0	0	0	0.087136	8	0.271411	28	0.024803	3	0.026136	3	0.211663	20	0.020854	2	0.034231	3	0.058943	5	0.086137	8	0.025	2.333	0.06	5.333	0.829264	-0.0954843	normal	0.47014	1.07572	normal	0.658389	0.416089	normal	0.872017	0.268915	normal	0.0438833	1.97494	up
BGIOSGA029686	17.2018	4459	18.5068	4533	18.3868	4849	15.1069	4210	13.9129	3868	15.1369	3864	31.5021	8411	32.9595	11038	32.2272	8770	29.3368	7577	27.4286	8310	28.2119	7327	48.8896	13144	50.2298	13271	50.1255	14284	18.032	4613.67	49.748	13566.3	9.30641e-06	-0.4112	normal	3.86531e-18	0.518864	normal	1.93158e-06	0.31138	normal	1.32271e-74	0.988651	normal	5.80087e-34	0.922577	normal
BGIOSGA021240	0.044497	6	0	0	0.029947	3	0.115058	17	0.055402	8	0.012081	2	0	0	0.06697	12	0.102105	12	0.259158	35	0.333594	52	0.102749	14	0.141498	20	0.104886	15	0.062872	10	0.025	3	0.103	15	0.829264	0.182348	normal	0.823581	0.391372	normal	0.0256962	1.59772	up	0.457378	0.972925	normal	0.891515	-0.268075	normal
BGIOSGA024728	137.331	12672	145.519	12687	164.412	15434	140.044	13891	153.428	15186	177.928	16167	87.1613	8285	86.1683	10274	91.6196	8876	106.005	9746	107.834	11630	98.1361	9073	96.1967	9207	95.2454	8958	94.1532	9552	149.087	13597.7	95.198	9239	0.8822	-0.0499241	normal	1.44901e-61	-1.07113	down	1.57879e-33	-0.854277	normal	7.74009e-69	-1.11802	down	1.9992e-30	-1.03082	down
BGIOSGA029527	18.4287	2082	17.6258	1876	19.6397	2257	20.3782	2472	21.3033	2565	24.0861	2669	11.6083	1356	13.5237	1978	11.719	1391	28.526	3216	26.33	3464	26.2055	2958	18.9806	2229	18.433	2124	20.6332	2569	18.565	2071.67	19.349	2307.33	0.820085	0.105093	normal	3.76054e-17	-0.905963	normal	0.0611007	0.199593	normal	7.26431e-05	-0.409138	normal	3.45501e-19	-1.02462	down
BGIOSGA004884	0.020254	4	0.229487	36	0.03314	6	0.020055	4	0.034106	6	0.056532	10	0.986731	167	1.16958	248	1.40725	243	0.044319	8	0.019022	4	1.09779	181	1.55638	265	0.051111	9	0.002373	1	0.094	15.333	0.537	91.667	0.771534	-0.314498	normal	3.46477e-06	2.89836	up	0.41513	0.790301	normal	0.379824	1.07742	normal	9.57507e-22	4.3004	up
BGIOSGA024172	0	0	0.045003	11	0	0	0.052656	14	0.02843	8	0.035392	9	0	0	0	0	0	0	0.026234	7	0.022364	7	0.034783	9	0.129415	32	0	0	0.040522	11	0.015	3.667	0.057	14.333	0.829264	0.139586	normal	0.580465	-0.749386	normal	0.873744	0.169955	normal	0.760331	0.420312	normal	0.0104911	-2.39471	down
BGIOSGA036252	0.56338	68	0.974317	111	0.082014	11	0.083553	11	0.030871	4	0.683707	81	0.007329	1	0.436143	68	0.043863	6	0.438266	53	0.337783	48	0.095388	12	0.150616	19	0.105903	13	0.027103	4	0.54	63.333	0.095	12	0.77897	-0.330984	normal	0.170762	-1.48012	normal	0.311566	-0.845422	normal	0.0041279	-2.20997	down	0.766083	-0.473052	normal
BGIOSGA004687	0	0	0	0	0	0	0.346759	70	0.258114	52	0.090067	17	0	0	0.091501	22	0	0	0	0	0	0	0.008684	2	0.021173	5	0	0	0.008789	2	0	0	0.01	2.333	0.000294491	1.2913	up	0.550993	0.805092	normal	0.684762	0.200921	normal	0.681648	0.413277	normal	0.101232	-1.70014	normal
BGIOSGA009073	0.229544	53	0.422513	91	0.286062	67	0.1553	38	0.062755	16	0.221172	50	0.008699	3	0.054949	17	0.036512	9	0	0	0.038459	11	0.017945	5	0.025022	6	0.00882	3	0	0	0.313	70.333	0.011	3	0.203805	-0.691158	normal	4.93066e-07	-3.03092	down	2.25475e-07	-2.94353	down	3.32051e-10	-4.00851	down	0.0393634	-1.70009	down
BGIOSGA033530	0.627159	64	0.066994	7	0.215779	23	0.160076	18	0.188046	21	0.040021	4	1.45603	152	2.0739	271	1.83538	195	0.321234	33	0.710452	84	0.655928	67	1.5883	167	0.839479	87	1.22015	136	0.303	31.333	1.216	130	0.670813	-0.39116	normal	0.00158706	1.9546	up	0.685757	0.360779	normal	0.112482	1.21817	normal	3.27128e-10	3.14744	up
BGIOSGA020441	0.621445	92	0.505241	71	0.672969	101	0.404749	64	0.488212	77	0.537818	78	0.977959	148	1.50474	286	1.82947	282	1.15252	169	1.60066	275	1.18278	174	8.07946	1231	6.56409	983	7.11389	1148	0.6	88	7.252	1120.67	0.69633	-0.355213	normal	0.0191023	0.896558	normal	0.0400586	0.731359	normal	1.75751e-56	3.05794	up	0.000374017	1.31995	up
BGIOSGA002609	3.9459	2569	5.31733	3301	7.03227	4058	5.656	3972	6.05834	4406	4.02022	2671	14.2813	9032	13.2808	11706	9.98747	7126	7.2954	4769	3.35196	2622	6.03793	3722	13.4192	9304	11.3506	7812	13.304	9825	5.432	3309.33	12.691	8980.33	0.966811	-0.0404044	normal	4.77258e-11	0.975245	normal	0.679361	-0.220576	normal	1.50572e-10	0.871981	normal	4.63277e-07	0.998285	normal
BGIOSGA022072	0.205012	19	0.144925	13	0.009936	1	0.008124	1	0.040332	4	0.020033	2	0.512157	48	0.00906	2	0.213673	21	0.639702	57	0.378454	40	0.015825	2	0.482142	45	0.595416	55	0.442624	44	0.12	11	0.507	48	0.548382	-0.367759	normal	0.775489	0.447667	normal	0.653726	0.543233	normal	0.252422	1.12659	normal	0.0854688	1.7489	normal
BGIOSGA017326	0.111134	24	0.076938	15	0	0	10.644	2048	10.27	1989	2.9535	524	0.04754	10	0.117273	31	0.20502	44	0	0	0.008703	3	0.062262	6	0.252605	51	0.293018	38	0.252673	53	0.063	13	0.266	47.333	0.146708	0.558626	normal	0.802591	0.395679	normal	0.36595	-0.799781	normal	0.516629	0.84761	normal	1.92394e-13	-4.78979	down
BGIOSGA029109	5.39722	758	5.34572	708	4.75483	679	6.08099	925	5.01367	770	7.33731	1100	1.34255	193	2.47642	454	1.49452	242	5.08618	715	6.17842	993	3.96934	536	6.16353	899	4.57449	657	4.87742	741	5.166	715	5.205	765.667	0.829264	0.160842	normal	1.41622e-13	-1.78603	down	0.120873	-0.380447	normal	0.0208325	-0.465073	normal	1.50104e-13	-1.95029	down
BGIOSGA025321	2.82772	481	2.88259	463	3.87976	671	2.11775	387	2.4619	449	1.83615	307	20.5046	3586	17.9787	3944	18.3114	3264	1.41413	240	1.34869	268	1.14301	195	4.44897	784	3.32448	576	4.37035	816	3.197	538.333	4.048	725.333	0.0162087	-0.624126	normal	2.51535e-65	2.23682	up	1.74595e-15	-1.58631	down	0.711983	-0.129648	normal	7.6912e-76	2.90241	up
BGIOSGA036907	5.96927	863	6.34089	866	6.91261	1017	2.32053	361	2.54016	394	1.64649	235	0.47354	71	0.6939	130	0.690829	105	1.83084	264	1.76564	299	2.05294	298	2.41505	362	1.53263	226	1.5586	248	6.408	915.333	1.835	278.667	3.58208e-14	-1.51287	down	1.10949e-87	-3.64079	down	2.14098e-47	-2.0723	down	2.11796e-28	-2.23908	down	5.37018e-10	-1.94532	down
BGIOSGA028171	0.962531	102	0.997401	103	0.240072	21	1.04289	99	0.813989	73	1.01341	84	1.06978	116	1.43169	162	0.620047	46	0.483869	51	0.561373	55	0.120964	15	0.03006	5	0.082547	6	0.02311	4	0.733	75.333	0.045	5	0.991128	-0.0310064	normal	0.974515	-0.0398925	normal	0.138747	-1.03192	normal	5.91857e-08	-3.54014	down	0.999883	0.000307089	normal
BGIOSGA023817	7.88513	896	0.059751	7	0.080335	10	0.052007	7	7.93255	967	7.98458	894	0.062301	8	11.4742	1685	0.050596	7	11.3176	1282	0.004404	1	0.05914	7	0.050027	6	0.038639	5	0.048559	7	2.675	304.333	0.046	6	0.934553	0.0629574	normal	0.975289	0.0587877	normal	0.985499	0.0176254	normal	0.0365366	-1.94993	down	0.909574	-0.217945	normal
BGIOSGA040722	1.49178	154	2.1629	210	1.87946	199	0.857853	97	0.699349	79	0.54068	57	0.01809	2	0	0	0	0	0	0	0	0	0	0	0	0	0.018819	3	0	0	1.845	187.667	0.006	1	0.000142877	-1.16792	down	2.63921e-29	-6.97613	down	4.64783e-37	-6.28554	down	4.47414e-32	-6.48784	down	3.36774e-14	-5.07313	down
BGIOSGA009016	0.10066	3	0.276892	7	0.434171	12	0.540603	15	0.143618	4	0.318002	9	11.1775	295	11.3972	378	11.1013	299	1.45867	38	1.21781	37	1.35565	35	2.68922	72	2.80666	74	2.98208	84	0.271	7.333	2.826	76.667	0.983081	0.0377582	normal	4.44483e-30	4.68748	up	0.053832	1.31967	normal	9.3997e-05	2.3841	up	2.25278e-29	4.47326	up
Oryza_sativa_newGene_43719	0.093712	14	0.015514	3	0.122352	18	0.111814	17	0.062862	10	0.140669	20	0.795766	115	0.806719	146	0.523647	77	0.168007	24	0.067849	12	0.112112	16	0.0989	15	0.108767	16	0.1853	29	0.077	11.667	0.131	20	0.961475	0.0735998	normal	3.67268e-05	2.47556	up	0.929322	0.110318	normal	0.921187	0.160987	normal	5.50881e-06	2.27857	up
BGIOSGA005007	0.188987	26	0.162366	21	0.268405	37	0.279054	41	0.406937	60	0.226378	31	2.20354	305	1.46032	254	1.50805	212	0.165827	23	0.294846	47	0.143473	20	0	0	0.218154	30	0.082278	13	0.207	28	0.1	14.333	0.829264	0.253578	normal	2.09547e-12	2.60705	up	0.746667	-0.275874	normal	0.443545	-0.958383	normal	2.88985e-08	2.12498	up
BGIOSGA030199	2.29715	704	3.02627	797	2.59411	705	2.06539	791	1.9475	702	2.97473	821	2.20912	660	2.14231	870	1.86536	613	6.24583	1646	6.0782	1529	5.90998	1623	5.81872	1571	5.43477	1450	5.38461	1494	2.639	735.333	5.546	1505	0.829264	-0.132089	normal	0.000952959	-0.553147	normal	8.3792e-06	0.681349	normal	0.00173689	0.460981	normal	0.0162174	-0.426091	normal
BGIOSGA017948	0.375484	20	0.480327	24	0.557592	30	0.628988	36	0.424428	24	0.53674	28	0.05179	3	0.220365	15	0.063884	4	0.949827	50	0.872302	54	1.30056	69	0.510316	28	0.484749	26	0.345069	20	0.471	24.667	0.447	24.667	0.991128	0.0263419	normal	0.0288756	-1.86474	down	0.311822	0.67355	normal	0.681648	-0.473193	normal	0.0234979	-1.82963	down
BGIOSGA023055	1.92932	379	1.65578	308	2.05424	411	2.15807	456	2.02043	426	3.48022	673	1.83744	372	1.51611	385	1.31367	271	2.57055	503	2.74036	629	2.36112	465	3.93773	803	3.32544	666	3.44698	745	1.88	366	3.57	738	0.700249	0.266119	normal	0.0200244	-0.583348	normal	0.727747	0.100746	normal	0.0295556	0.443598	normal	0.00196834	-0.883047	normal
BGIOSGA005785	0.150641	18	0.142401	20	0.174912	19	0	0	0.270441	40	0.030818	5	0.202705	25	0.04413	8	0.019622	3	0	0	0	0	0.063376	10	0.011764	2	0	0	0	0	0.156	19	0.004	0.667	0.920722	-0.106147	normal	0.51829	-0.85476	normal	0.161119	-1.12361	normal	0.000444877	-2.92336	down	0.881067	-0.290842	normal
BGIOSGA005656	4.32844	323	3.60812	255	4.96621	377	4.47517	359	5.9154	473	5.87636	432	13.4925	1036	9.16303	883	10.6279	832	4.63801	345	4.19604	366	3.73027	279	6.86604	531	5.58004	424	5.84825	480	4.301	318.333	6.098	478.333	0.829264	0.185237	normal	1.66474e-06	1.03346	up	0.19642	-0.367294	normal	0.957633	0.0266768	normal	0.000516846	0.812599	normal
BGIOSGA021916	0.189412	11	0.354996	20	0.297626	18	0.865435	54	0.832782	52	0.429423	25	2.93303	174	1.94469	145	3.07908	186	0.527889	31	0.495205	34	0.494978	29	0.279353	17	1.24134	73	0.238481	16	0.281	16.333	0.586	35.333	0.362741	0.588672	normal	9.22234e-10	2.71332	up	0.658389	0.384402	normal	0.721883	0.43113	normal	0.000757985	1.54229	up
BGIOSGA031701	2.27458	423	1.90772	335	1.33087	252	1.28672	257	1.14818	229	2.4101	441	1.0943	210	1.02438	246	0.913633	178	1.46618	272	1.48051	322	1.32005	246	1.20875	233	0.905412	172	0.994229	203	1.838	336.667	1.036	202.667	0.829264	-0.269103	normal	5.38537e-05	-1.16237	down	0.0191676	-0.684433	normal	2.0903e-05	-1.26689	down	0.0247476	-0.829847	normal
BGIOSGA003950	0.26452	22	0.345883	27	0.358001	31	0.211452	19	0.10375	10	0.135739	11	0.018101	2	0	0	0	0	0.117602	10	0.031905	4	0.073802	7	0.167602	15	0.352976	30	0.040074	4	0.323	26.667	0.187	16.333	0.450711	-0.536447	normal	7.65856e-06	-3.84369	down	0.0144165	-1.59653	down	0.369976	-0.940948	normal	0.0248758	-2.15376	down
Oryza_sativa_newGene_41374	0.260402	49	0.154155	22	0.424813	86	0.171258	28	0.362079	76	0.660168	101	0.143196	23	0.432777	103	0.134573	22	0.491276	97	1.08881	167	1.23387	145	0.355783	71	0.31496	61	0.338053	71	0.28	52.333	0.336	67.667	0.945834	0.103911	normal	0.650934	-0.563736	normal	0.150958	0.820671	normal	0.893766	-0.151077	normal	0.520677	-0.723441	normal
BGIOSGA029599	0.988263	562	0.783536	447	1.00574	588	1.32898	830	1.28624	798	0.992125	545	13.4177	7919	12.5642	9176	11.7541	7068	2.69459	1522	2.41604	1610	2.55109	1464	0.662274	400	0.920183	562	0.452712	261	0.926	532.333	0.678	407.667	0.771747	0.21864	normal	3.83437e-232	3.40676	up	5.98326e-16	1.08219	up	0.00507248	-0.903143	normal	1.33681e-87	3.13249	up
BGIOSGA030236	0.258097	31	0.064067	8	0.439826	54	0.234853	31	0.282303	37	0.215986	26	0.047143	6	0.449584	70	0.573966	73	0.134438	17	0.233389	33	0.258814	32	0	0	0	0	0	0	0.254	31	0	0	0.971371	-0.0672679	normal	0.937207	0.132053	normal	0.658389	-0.416814	normal	1.6926e-06	-3.83209	down	0.880207	0.242843	normal
BGIOSGA002976	0.150077	18	0.416501	47	0.427051	51	0.070406	9	0.415066	53	0.239483	28	0.183364	23	0.072978	12	0.073886	10	0.140174	17	0	0	0	0	0.005891	1	0	0	0	0	0.331	38.667	0.002	0.333	0.829264	-0.225999	normal	0.0418254	-1.56211	down	0.0703095	-1.3674	normal	1.50264e-08	-4.23212	down	0.387323	-0.967809	normal
BGIOSGA035407	3.92773	604	3.75494	546	4.10333	642	1.74932	289	2.39493	395	2.18259	331	0.873181	139	1.40731	280	1.00824	163	1.63946	252	1.68182	303	1.85543	286	2.12706	340	1.75843	276	1.80299	305	3.929	597.333	1.896	307	1.18318e-06	-0.94208	normal	1.82508e-22	-2.12221	down	1.7428e-20	-1.49695	down	2.835e-19	-1.50733	down	0.000197457	-1.11111	down
BGIOSGA026419	0.249141	44	0.390136	65	0.862674	103	0.984452	187	0.907851	145	0.735944	130	0.328508	62	0.781387	113	1.0318	170	0.628598	86	0.264143	61	0.518069	67	0.381732	47	0.67522	81	0.414408	67	0.501	70.667	0.49	65	0.138147	0.676831	normal	0.821647	0.202808	normal	0.658389	-0.341389	normal	0.400836	-0.607473	normal	0.253612	-0.677062	normal
BGIOSGA004250	2.20866	715	2.23982	693	2.42708	833	4.85411	1718	4.65755	1671	3.60589	1129	20.8754	7324	17.3199	7409	19.4966	7025	5.98734	2014	5.4225	2135	5.30595	1813	5.60865	1898	5.35123	1847	5.77406	2184	2.292	747	5.578	1976.33	0.000131965	0.74951	normal	2.09729e-161	2.7799	up	4.39539e-19	0.972189	normal	1.23125e-13	0.834215	normal	5.83089e-31	1.94623	up
Oryza_sativa_newGene_24931	0.658668	144	0.817552	191	1.36066	346	0.790905	180	0.935648	192	1.28303	283	0.721946	147	0.64753	149	0.767389	162	1.01023	193	0.836179	176	1.13385	228	1.18813	256	1.1843	209	1.05161	223	0.946	227	1.141	229.333	0.829264	-0.183947	normal	0.00827372	-1.00738	down	0.216847	-0.548063	normal	0.28502	-0.508214	normal	0.0295787	-0.786903	normal
BGIOSGA017652	1.70641	159	2.00325	159	1.79721	171	2.64792	241	1.91804	177	1.429	143	2.50639	263	2.7341	384	2.02013	210	2.54124	224	1.87148	205	2.51751	217	4.67206	469	4.79756	525	4.57829	485	1.836	163	4.683	493	0.992415	-0.00705274	normal	0.524654	0.282086	normal	0.963152	-0.0235744	normal	1.11658e-06	1.01604	up	0.680144	0.273037	normal
BGIOSGA024669	0.609778	136	1.00284	211	0.71736	162	0.627958	150	0.960752	229	0.843888	185	0.520244	119	0.536301	154	0.530625	124	0.360847	80	0.507509	132	0.34499	77	0.526629	122	0.294867	67	0.37017	91	0.777	169.667	0.397	93.333	0.97383	-0.0488062	normal	0.0127227	-0.847485	normal	0.000689078	-1.18091	down	0.000372045	-1.35945	down	0.0197491	-0.796157	normal
BGIOSGA033927	1.36571	113	0.901286	71	1.26074	106	1.78687	159	2.64084	234	1.58679	129	2.79428	238	3.27251	349	3.90099	338	2.11379	174	1.65423	160	2.46158	204	0.155731	14	0.046951	4	0.090013	9	1.176	96.667	0.098	9	0.390603	0.489615	normal	0.000240167	1.13939	up	0.356406	0.439697	normal	1.14184e-11	-3.5042	down	0.271542	0.490886	normal
BGIOSGA023759	55.73	1904	53.8585	1738	32.1355	1117	52.4352	1925	50.1436	1837	61.0482	2053	44.0136	1549	51.537	2275	53.0084	1901	38.9375	1325	31.715	1266	29.1902	999	37.6051	1333	33.4395	1164	32.9556	1238	47.241	1586.33	34.667	1245	0.942688	0.0631852	normal	0.411248	-0.25666	normal	0.000182105	-0.828893	normal	3.7833e-05	-0.912448	normal	0.0148862	-0.340207	normal
BGIOSGA001175	0.378426	46	0.223268	26	0.460215	57	0.352777	46	0.304658	40	0.284963	34	0.759676	95	1.46957	229	1.206	153	0.537489	65	0.509781	72	0.462661	56	0.345804	44	0.271368	34	0.170771	23	0.354	43	0.263	33.667	0.868839	-0.176809	normal	0.00783493	1.28292	up	0.86941	0.13405	normal	0.319554	-0.783651	normal	0.000415769	1.53911	up
BGIOSGA034957	0.421686	60	0.708379	95	0.432053	62	0.477055	73	0.643344	98	0.537358	75	2.76543	402	2.45461	447	2.42865	360	1.23655	174	1.14896	190	1.04685	148	1.13427	166	1.21993	176	1.2673	197	0.521	72.333	1.207	179.667	0.991128	-0.0224999	normal	4.76321e-11	1.91992	up	0.0716057	0.731516	normal	0.110458	0.700389	normal	4.03511e-14	1.93706	up
BGIOSGA029908	1.87076	282	2.50074	356	2.6423	405	0.260959	43	0.420107	68	0.391069	58	0.012539	2	0.013813	3	0	0	0	0	0	0	0	0	0.00157	1	0	0	0.006171	2	2.338	347.667	0.003	1	1.25458e-21	-2.34941	down	1.62257e-45	-7.30364	down	8.20891e-54	-7.17093	down	7.48083e-48	-7.41466	down	1.01777e-09	-4.10921	down
BGIOSGA017694	0.112041	18	0.107211	16	0.120572	20	0.078132	14	0	0	0.027963	5	0	0	0.040085	9	0	0	0	0	0	0	0	0	0.032956	6	0	0	0	0	0.113	18	0.011	2	0.65347	-0.364131	normal	0.0700266	-1.97168	normal	0.000139074	-2.50063	down	0.0428849	-1.91293	down	0.766509	-0.42995	normal
BGIOSGA015791	0.408822	138	0.922301	338	0.67228	219	0.697307	228	0.620429	196	0.447517	101	0.312411	82	0.321685	102	0.474224	122	0.625404	197	0.757355	284	0.285585	83	0.683932	256	0.387575	127	0.59615	173	0.668	231.667	0.556	185.333	0.568243	-0.436631	normal	4.48611e-05	-1.61432	down	0.201078	-0.68383	normal	0.0828631	-0.838923	normal	0.0280487	-1.01469	down
BGIOSGA033175	3.1462	199	2.14352	128	2.26837	146	2.17078	148	1.77994	121	2.09956	131	1.36849	89	0.81305	67	1.05631	70	0.40058	26	0.537443	40	0.170582	11	0.226155	15	0.160228	11	0.666642	47	2.519	157.667	0.351	24.333	0.593178	-0.365897	normal	7.81717e-05	-1.49008	down	8.55606e-11	-2.68655	down	9.33712e-09	-2.91867	down	0.00764816	-1.05853	down
Oryza_sativa_newGene_18575	0.082106	18	0.17812	36	0.197673	43	0.217855	51	0.180265	42	0.322459	68	0	0	0	0	0.056985	13	0.302507	65	0.304005	76	0.337028	73	0.124894	28	0.059484	13	0.029184	7	0.153	32.333	0.071	16	0.829264	0.305799	normal	0.0398552	-2.13097	down	0.369926	0.606668	normal	0.145817	-1.23082	normal	0.0112855	-2.30483	down
BGIOSGA012901	0.916171	252	0.045128	12	0.834227	233	0.998926	295	0.033883	10	0.030186	9	0.049179	14	0.098263	35	0.020389	6	0.04043	12	0.634054	204	0.04263	12	0.043023	13	0.035202	10	0.048929	15	0.599	165.667	0.042	12.667	0.894704	-0.103872	normal	3.15386e-05	-3.06551	down	0.56554	-0.616471	normal	9.74578e-07	-3.30776	down	0.0511127	-1.85108	normal
BGIOSGA022664	1.60704	557	1.73311	548	1.66796	568	1.57735	580	1.60008	607	1.77937	608	3.68066	1304	2.8364	1304	3.92426	1379	2.68587	886	1.77912	711	1.9584	687	1.68418	588	1.8444	654	2.00433	746	1.669	557.667	1.844	662.667	0.829264	-0.0990902	normal	8.49921e-07	0.756279	normal	0.951681	0.0224273	normal	0.103501	-0.316688	normal	1.94079e-07	0.844865	normal
BGIOSGA033614	1.10933	257	0.969166	222	0.957751	235	1.28097	326	1.03678	266	1.36682	323	4.49235	1064	4.35395	1349	4.53709	1117	4.1179	952	4.23518	1162	4.1463	967	6.49793	1581	2.79332	662	6.53997	1677	1.012	238	5.277	1306.67	0.829264	0.135231	normal	1.19547e-33	1.78628	up	1.20144e-27	1.64377	up	1.8205e-09	1.81039	up	1.4186e-26	1.61969	up
BGIOSGA030488	0.157719	29	0.068489	14	0.057577	13	0.159592	38	0.099017	24	0.136526	31	2.66616	488	1.80013	425	1.8254	355	0.306072	43	0.301877	68	0.150667	27	0.276469	60	0.205109	37	0.128576	31	0.095	18.667	0.203	42.667	0.829264	0.236027	normal	3.43039e-25	3.83113	up	0.46983	0.627908	normal	0.681648	0.515163	normal	8.04951e-26	3.33082	up
BGIOSGA032633	0	0	0	0	0.014207	2	1.4384	110	1.78759	136	0.432509	31	0.056128	5	0	0	0	0	0	0	0	0	0	0	0.055739	5	0	0	0.104909	9	0.005	0.667	0.054	4.667	4.57425e-07	1.77328	up	0.908408	0.172829	normal	0.658389	-0.223898	normal	0.694444	0.460911	normal	2.70592e-08	-4.11711	down
BGIOSGA032139	0.325867	168	0.607371	229	0.498385	192	0.650248	304	0.743307	309	0.539544	272	1.93602	836	1.49354	864	1.52641	670	1.67113	666	1.52377	721	1.42002	609	1.42256	606	1.95932	747	1.50812	702	0.477	196.333	1.63	685	0.502762	0.333126	normal	2.65575e-12	1.48695	up	9.39283e-11	1.28791	up	4.62779e-08	1.21155	up	8.89279e-09	1.10008	up
BGIOSGA002164	0.882093	108	1.41919	164	1.3348	166	1.26156	166	0.752315	99	1.32082	159	0.772411	97	0.884369	140	0.885836	114	1.0505	128	1.65867	237	1.48766	182	2.52713	320	1.8683	232	2.40301	322	1.212	146	2.266	291.333	0.829264	-0.194699	normal	0.0262982	-0.804153	normal	0.833791	-0.117107	normal	0.325651	0.415209	normal	0.22945	-0.564886	normal
Oryza_sativa_newGene_4431	0.588289	153	0.583835	148	0.747978	133	1.19424	353	1.02697	207	0.956602	186	2.01783	564	1.41202	466	2.3672	601	0.808954	212	2.27392	665	0.922079	258	1.58244	388	2.44973	636	1.4832	418	0.64	144.667	1.838	480.667	0.403743	0.453598	normal	7.98702e-08	1.39883	up	0.052915	0.820434	normal	0.000195427	1.13054	up	0.0252097	0.814342	normal
Oryza_sativa_newGene_5945	0.019699	2	5.92809	387	6.29444	443	5.02112	373	3.64671	271	3.58054	244	2.85021	203	0.902223	81	2.57985	188	5.8158	401	6.162	498	0	0	5.69626	409	2.65464	187	1.61088	123	4.081	277.333	3.321	239.667	0.991128	-0.0142826	normal	0.652453	-0.721125	normal	0.946888	-0.0681733	normal	0.810599	-0.376138	normal	0.0251978	-1.08417	down
BGIOSGA011379	1.07013	185	1.57237	319	1.02826	248	1.50205	384	1.43748	366	1.32376	308	3.97031	903	3.42364	1009	3.74318	881	4.82984	949	5.5697	1358	4.88947	1045	14.5596	2909	14.1872	2730	12.9011	2725	1.224	250.667	13.883	2788	0.821168	0.242201	normal	1.09471e-09	1.36967	up	1.02044e-14	1.65526	up	6.4008e-54	2.8645	up	1.11392e-10	1.08238	up
BGIOSGA005063	18.9798	1446	17.569	1265	18.0621	1400	19.2176	1574	18.6735	1526	22.8838	1717	38.3962	3013	37.0385	3646	42.2473	3379	34.1287	2591	36.5299	3253	32.2417	2461	52.3644	4138	61.9663	4812	53.155	4453	18.204	1370.33	55.829	4467.67	0.973475	0.0225127	normal	2.74184e-15	0.783802	normal	6.45285e-08	0.569184	normal	1.13183e-26	1.13524	up	7.65953e-12	0.746807	normal
BGIOSGA029006	0.42067	94	0.321646	63	0.432304	94	0.524232	116	0.433284	96	0.393379	94	5.61282	1213	4.30126	1215	4.38388	993	1.42786	246	1.10676	251	0.960345	210	2.56787	533	2.10014	431	1.79701	425	0.392	83.667	2.155	463	0.965007	0.0644072	normal	2.93065e-54	3.23208	up	0.0011679	1.00442	up	4.14894e-12	1.85292	up	1.02637e-56	3.12971	up
BGIOSGA031423	0.022966	3	0.066272	6	0.039431	4	0.017901	2	0.15162	15	0.270346	24	0.276605	25	0.341996	39	0.22733	21	0.046725	5	0.147113	16	0.069697	7	0.201827	19	0	0	0.002611	1	0.043	4.333	0.068	6.667	0.793534	0.294856	normal	0.0492523	1.73372	up	0.773216	0.301374	normal	0.991876	0.0225286	normal	0.700574	0.521028	normal
BGIOSGA015857	1.35998	387	1.38833	374	2.00997	582	2.22831	682	2.36415	722	4.13784	1159	3.37381	989	3.7928	1394	3.1468	940	5.083	1441	5.62027	1868	4.8343	1378	3.61031	1065	3.49812	1014	4.27807	1338	1.586	447.667	3.796	1139	0.0347303	0.641297	normal	4.21192e-05	0.793653	normal	7.72589e-16	1.34468	up	0.000140863	0.77583	normal	0.936637	0.0482238	normal
BGIOSGA030192	76.9761	11104	78.768	10761	88.613	13085	76.9818	11989	80.1927	12609	83.7385	11896	38.6602	5924	37.9977	7223	40.0597	6138	70.7558	10347	74.1726	12720	67.4776	9899	56.1383	8567	57.8479	8721	59.5423	9552	81.452	11650	57.843	8946.67	0.423251	-0.136892	normal	1.09369e-104	-1.35651	down	1.40891e-13	-0.519091	normal	1.341e-48	-0.942682	normal	4.26407e-67	-1.22933	down
BGIOSGA017080	1.78119	335	2.17453	375	1.84348	400	3.68999	804	3.02835	704	4.18006	786	5.01316	850	5.05261	1228	4.65922	978	4.67631	759	4.42973	992	5.38382	931	4.6979	963	6.606	1300	5.27875	1113	1.933	370	5.528	1125.33	1.7817e-06	0.795637	normal	3.90338e-10	0.943651	normal	5.80638e-07	0.823503	normal	1.68102e-08	1.02941	up	0.721279	0.0934041	normal
BGIOSGA025148	128.989	5846	145.65	6236	183.69	8469	130.146	6340	123.949	6025	400.22	17859	126.737	5916	108.288	6341	119.067	5665	563.13	25426	486.949	25791	531.778	24145	50.3893	2369	51.2846	2369	38.673	1927	152.776	6850.33	46.782	2221.67	0.847811	0.195702	normal	3.07903e-09	-0.68363	normal	6.87902e-45	1.44095	up	1.17838e-58	-2.16176	down	0.194304	-0.937361	normal
BGIOSGA000329	2.5128	300	2.11918	290	1.8439	280	2.01124	330	2.50764	304	2.86827	388	1.3239	179	1.34525	240	1.58926	224	2.16331	255	2.77923	372	1.60267	210	1.31601	192	1.43252	188	1.34203	234	2.159	290	1.364	204.667	0.987598	0.0223312	normal	4.96391e-05	-0.931232	normal	0.0914569	-0.491063	normal	3.64765e-06	-1.05356	down	5.29685e-05	-0.962707	normal
BGIOSGA010735	1.357	363	2.16915	433	1.14929	287	1.2985	381	1.0584	322	1.71743	415	0.510886	142	0.75636	275	0.407944	122	1.85364	481	1.9197	468	1.9494	546	1.50576	386	0.8687	234	1.36237	345	1.558	361	1.246	321.667	0.829264	-0.148167	normal	1.68331e-06	-1.514	down	0.953261	0.0288507	normal	0.0244383	-0.723592	normal	1.13582e-05	-1.35331	down
BGIOSGA016994	5.66039	1544	7.24526	1845	6.7798	1820	7.63377	2251	7.9772	2288	6.71174	1956	33.0489	9557	32.2756	11780	38.5146	10816	9.77919	2652	8.90309	2938	9.73617	2690	12.3586	3588	11.5875	3207	13.5042	3931	6.562	1736.33	12.483	3575.33	0.829264	0.108666	normal	2.44043e-126	2.11803	up	0.0655635	0.233168	normal	4.11815e-05	0.471033	normal	3.4638e-91	1.99014	up
BGIOSGA034484	3.1637	82	1.47519	36	3.03887	80	0.807288	24	3.6161	100	2.82169	72	0.572867	16	0	0	0.49424	21	3.34963	86	0.013108	1	2.67041	69	1.21387	33	4.53786	119	1.05051	30	2.559	66	2.267	60.667	0.940397	-0.108975	normal	0.0084992	-2.22213	down	0.658389	-0.432967	normal	0.647615	-0.550227	normal	0.0537882	-1.7861	normal
BGIOSGA034898	0.222346	85	0.143399	52	0	0	0	0	0.277629	114	0.150784	57	0	0	0.133458	66	0.025957	9	0.303171	116	0.271042	121	0.436006	167	0	0	0	0	0	0	0.122	45.667	0	0	0.992567	0.00411781	normal	0.743513	-0.489235	normal	0.684762	0.382412	normal	0.504382	-0.744951	normal	0.767633	-0.417174	normal
BGIOSGA028761	9.25598	551	7.83793	441	10.5478	638	7.23146	463	6.93037	442	14.3326	839	8.42207	516	6.999	538	8.27447	517	10.0415	595	13.4313	934	12.6692	755	2.96685	183	2.84246	173	3.17974	208	9.214	543.333	2.996	188	0.933675	-0.0846396	normal	0.00805613	-0.536841	normal	0.895517	0.0475985	normal	1.32281e-25	-2.05942	down	0.279492	-0.440595	normal
BGIOSGA037572	0.080742	3	0.036395	2	0.138452	5	0.093845	4	0.006438	1	0	0	1.58564	55	1.24573	54	1.44799	51	1.39184	47	0.933117	37	1.00745	34	0.01077	1	0.11478	4	0.013919	1	0.085	3.333	0.046	2	0.865698	-0.105596	normal	2.76314e-05	2.94619	up	0.000899185	2.07324	up	0.70421	-0.534939	normal	3.5867e-06	3.39581	up
BGIOSGA005979	0	0	0.0506	9	0.021836	4	0.057608	11	0.085911	16	0.036412	7	0.011603	3	0.018501	5	0.034152	7	0.008237	2	0	0	0	0	0	0	0	0	0	0	0.024	4.333	0	0	0.829264	0.199833	normal	0.937377	-0.162695	normal	0.597801	-0.465645	normal	0.417033	-0.875093	normal	0.421937	-1.00647	normal
Oryza_sativa_newGene_35098	1.32586	736	0.525062	252	1.061	602	0.711068	466	0.669054	361	0.752239	408	1.2193	621	1.75328	1309	0.537023	340	0.611061	355	2.11329	1396	2.6789	1400	1.50729	870	2.0706	1150	3.22289	1991	0.971	530	2.267	1337	0.442891	-0.444297	normal	0.97699	-0.0346477	normal	0.658389	0.403905	normal	0.346108	0.686432	normal	0.391984	0.485873	normal
BGIOSGA025534	5.30122	183	3.34473	109	6.18717	218	6.8208	253	4.52264	168	13.1812	448	8.34788	297	6.65695	297	7.50193	272	5.39417	186	6.75449	273	5.74417	199	3.37224	121	3.16817	112	1.43658	55	4.944	170	2.659	96	0.598836	0.416272	normal	0.619556	0.273932	normal	0.915203	-0.0628012	normal	0.00521743	-1.27142	down	0.697917	-0.291489	normal
BGIOSGA002312	1.31093	198	1.22543	222	1.42491	222	1.12818	197	1.32295	214	1.4375	210	1.7837	280	2.29684	449	2.24956	355	1.11762	183	1.52711	270	1.3949	210	1.03011	161	0.932085	142	1.04552	203	1.32	214	1.003	168.667	0.791998	-0.225435	normal	0.528788	0.235353	normal	0.229119	-0.382849	normal	0.00126046	-0.890897	normal	0.0933656	0.470251	normal
BGIOSGA021478	0.376393	77	0.676502	90	0.663206	141	0.226033	50	0.166919	40	0.282779	58	0.522316	107	0.699268	195	0.435694	97	0.666484	118	0.526556	130	0.567769	116	0.68156	152	0.682478	154	0.531762	129	0.572	102.667	0.632	145	0.0280329	-0.881901	normal	0.845878	-0.141842	normal	0.7598	-0.167291	normal	0.953616	-0.0495473	normal	0.0302986	1.01985	up
BGIOSGA030052	0.002271	1	0.010805	4	0.020762	9	0	0	0.023679	10	0.021449	9	0.106578	43	0.141512	71	0.112645	46	0.030526	12	0.16492	75	0.083585	33	0.028691	12	0.329582	130	0.368284	157	0.011	4.667	0.242	99.667	0.978771	0.034517	normal	0.00103117	2.48113	up	0.0357763	1.50895	up	0.000529253	2.69156	up	0.0172583	1.99408	up
BGIOSGA021800	2.39434	497	2.3888	469	2.85457	564	2.15789	455	2.147	501	1.88878	401	1.28343	298	1.75532	482	1.27785	296	1.96244	386	2.01661	480	2.25565	436	3.14142	716	3.60017	770	3.00707	728	2.546	510	3.25	738	0.192703	-0.350769	normal	1.84194e-07	-1.01729	down	0.000101587	-0.654951	normal	0.933999	-0.028511	normal	0.00695742	-0.654629	normal
BGIOSGA005360	6.51591	1318	6.9321	1292	7.42408	1541	7.32903	1515	8.23495	1749	11.9555	2363	4.67711	995	4.47669	1191	4.50962	924	7.89754	1583	7.4208	1768	7.36662	1517	7.38399	1553	6.98012	1458	7.32034	1599	6.957	1383.67	7.228	1536.67	0.650199	0.221969	normal	1.28012e-16	-0.915469	normal	0.104762	-0.201297	normal	8.78258e-05	-0.410841	normal	1.12227e-09	-1.15434	down
BGIOSGA014133	1.98537	696	2.68069	918	2.44915	901	1.58491	611	2.1804	858	2.85275	806	2.32407	869	2.55865	1194	2.18639	840	2.4631	904	1.59107	700	1.64652	613	1.2411	477	1.6255	593	2.07118	743	2.372	838.333	1.646	604.333	0.369343	-0.319524	normal	0.122297	-0.303864	normal	0.00743644	-0.592244	normal	5.29122e-07	-1.02543	down	0.956451	0.0283275	normal
BGIOSGA013849	0.491668	77	0.261373	39	0.264191	42	0.266954	45	0.091668	16	0.410758	63	0.07507	12	0.021285	5	0	0	0.079462	13	0.142058	26	0.122015	19	0.376946	61	0	0	0.034855	6	0.339	52.667	0.137	22.333	0.829264	-0.281371	normal	0.000214424	-2.92269	down	0.00564889	-1.52256	down	0.326555	-1.12229	normal	0.0196464	-2.08378	down
BGIOSGA001898	2.67278	998	2.58198	897	2.89277	1056	2.1418	860	2.1679	851	2.11364	769	2.39938	916	2.548	1180	2.17913	839	1.51513	550	1.16043	507	1.53033	562	1.78378	677	1.76621	672	1.9287	792	2.716	983.667	1.826	713.667	0.00546216	-0.43718	normal	0.000128465	-0.514052	normal	1.75111e-17	-1.27063	down	6.94434e-16	-1.02262	down	0.794435	-0.0743099	normal
BGIOSGA006814	7.23083	1666	8.30785	1700	8.14243	1740	10.8958	2607	10.156	2354	11.7354	2368	23.57	5247	23.0322	6285	26.8743	5959	15.2293	3267	16.3342	3956	13.7359	2942	19.1403	4241	16.5182	3651	17.847	4226	7.894	1702	17.835	4039.33	0.0203995	0.307529	normal	1.86306e-50	1.27225	up	1.10608e-08	0.548692	normal	5.84248e-14	0.67671	normal	1.03041e-21	0.943944	normal
BGIOSGA027832	6.36836	1404	7.989	1473	9.85571	1936	7.88265	1647	7.62178	1604	10.4728	1991	17.7836	3549	18.1041	4913	19.8117	4027	15.7343	3036	16.3374	3699	14.9854	2909	27.8793	5611	26.5285	5277	28.3477	6104	8.071	1604.33	27.585	5664	0.889052	-0.0708415	normal	4.1006e-15	0.868972	normal	1.51418e-06	0.564791	normal	3.82742e-32	1.25274	up	1.00074e-13	0.928719	normal
Oryza_sativa_newGene_11517	1.31013	704	1.18484	601	1.22579	670	1.98953	1148	1.80101	1037	1.62349	858	2.44911	1354	8.17577	5670	2.60567	1469	1.46023	781	1.67001	1048	1.42629	767	2.00926	1119	2.09145	1145	5.99386	3537	1.24	658.333	3.365	1933.67	0.0873424	0.392065	normal	0.0316515	1.36619	up	0.859101	-0.0483665	normal	0.200865	0.860594	normal	0.203194	0.946788	normal
BGIOSGA002913	0.026399	7	0.046954	11	0.043579	11	0	0	0.024832	7	0.089563	21	0.147325	35	0.145015	40	0.057584	14	0.267094	62	0.240369	52	0.098657	23	0.571777	137	0.427009	84	0.643942	123	0.039	9.667	0.548	114.667	0.975566	-0.0433955	normal	0.393215	0.913688	normal	0.0449566	1.31103	up	1.51624e-07	2.66731	up	0.589774	0.828278	normal
BGIOSGA035760	1.30879	200	1.59685	230	1.55745	242	1.47945	243	1.33451	219	1.56885	236	3.01737	474	2.91574	574	2.6994	432	1.52578	232	0.887865	159	0.695297	107	0.490542	78	0.485783	76	0.368258	62	1.488	224	0.448	72	0.829264	-0.133795	normal	0.00308214	0.626898	normal	0.0290253	-0.800284	normal	3.48015e-14	-2.12789	down	0.000159962	0.760092	normal
BGIOSGA025067	0.43245	73	0.324941	52	0.428694	74	0.565987	103	0.42857	78	0.438771	73	2.59641	452	3.08499	673	3.09723	549	0.661665	112	0.448501	89	0.557505	95	0.759432	133	0.070037	13	0.754029	140	0.395	66.333	0.528	95.333	0.93118	0.109015	normal	5.3358e-26	2.5178	up	0.82995	0.13882	normal	0.973858	-0.0473884	normal	3.70473e-23	2.34754	up
BGIOSGA017917	0.268035	80	0.164341	44	0.233147	69	0.332252	108	0.612829	146	0.400592	95	1.25825	330	1.39548	425	1.15918	282	0.647483	170	0.678577	202	0.85714	210	0.718056	212	0.668635	162	0.523073	171	0.222	64.333	0.637	181.667	0.487403	0.467657	normal	1.76534e-09	1.8629	up	0.00307868	1.07452	up	0.0362838	0.885584	normal	3.59945e-05	1.21333	up
BGIOSGA017337	5.93687	334	5.60613	298	6.29474	360	5.55404	336	6.47148	390	8.27138	458	6.00097	348	4.0546	295	6.33541	374	3.25445	183	1.72754	114	1.86344	105	3.40152	199	3.62366	208	3.34056	207	5.946	330.667	3.455	204.667	0.959839	0.0484269	normal	0.144053	-0.436129	normal	1.14004e-08	-1.62832	down	1.43392e-09	-1.23487	down	0.141605	-0.496103	normal
BGIOSGA014652	0.219392	36	0.239946	37	0.284476	47	0.248737	44	0.199096	35	0.440823	71	0.257017	43	0.257387	54	0.159341	28	0.240063	39	0.118899	23	0.112904	19	0.117449	20	0.042629	8	0.098459	18	0.248	40	0.086	15.333	0.965014	0.0743169	normal	0.652453	-0.416431	normal	0.243094	-0.792694	normal	0.00970191	-1.65886	down	0.59459	-0.524621	normal
BGIOSGA011709	2.23232	1065	3.04943	986	2.84603	1000	5.13458	1754	4.69506	1656	5.50884	1709	10.0127	3268	5.80733	2846	5.75867	2690	5.28266	1653	6.47201	2301	6.724	2085	6.78072	2230	7.13597	2306	6.51507	2268	2.709	1017	6.811	2268	6.79298e-05	0.522118	normal	5.48901e-12	1.03341	up	9.82014e-05	0.538601	normal	1.26285e-07	0.587487	normal	0.00574588	0.483922	normal
BGIOSGA009782	28.7002	4430	30.0634	4384	35.1383	5517	26.7953	4446	28.4371	4708	32.3589	4918	5.95603	947	6.58611	1314	6.64386	1077	12.1977	1876	10.7771	1944	11.9211	1844	13.6923	2192	13.9756	2199	14.325	2431	31.301	4777	13.998	2274	0.171602	-0.220775	normal	2.87977e-179	-2.60028	down	1.84568e-83	-1.75559	down	1.91942e-81	-1.62817	down	7.19903e-130	-2.38429	down
BGIOSGA008957	0.073116	7	0.192899	16	0	0	0.046865	4	0.103835	8	0	0	0.081838	9	0.225727	21	0.257747	17	0	0	0	0	0	0	0	0	0	0	0	0	0.089	7.667	0	0	0.849492	-0.119288	normal	0.864936	0.299113	normal	0.223324	-0.873982	normal	0.194028	-1.29519	normal	0.50931	0.945705	normal
BGIOSGA016479	123.05	65316	120.459	60420	132.089	71376	129.53	73988	129.946	74009	293.046	79661	148.637	41097	150.084	52112	146.525	41563	283.923	78456	290.231	92350	144.349	76821	242.34	67944	233.674	64750	241.829	72024	125.199	65704	239.281	68239.3	0.991128	0.00504275	normal	8.68169e-97	-1.05261	down	0.110746	-0.105758	normal	1.30977e-24	-0.50966	normal	5.66107e-54	-1.06931	down
Oryza_sativa_newGene_9733	0	0	0	0	0	0	0	0	0	0	0	0	0	0	0.070515	9	0	0	0	0	0	0	0	0	0.272166	27	0.325323	54	0.559701	86	0	0	0.386	55.667	--	--	--	0.652453	0.570538	normal	--	--	--	1.06147e-07	4.1038	up	0.697917	0.447775	normal
BGIOSGA009804	8.27014	1307	8.17443	1220	8.21465	1320	7.84577	1333	6.86447	1163	5.91566	921	7.4642	1215	6.90906	1410	7.73146	1283	2.13609	337	2.90531	537	2.41586	383	2.52182	414	2.15985	348	2.89416	503	8.22	1282.33	2.525	421.667	0.128372	-0.356277	normal	2.29397e-05	-0.476434	normal	1.92419e-43	-2.02927	down	6.95e-49	-2.15576	down	0.720482	-0.111572	normal
BGIOSGA012274	2.96994	895	2.83456	715	2.83568	642	2.16193	642	2.95765	1089	2.79765	905	1.59089	410	1.75527	569	1.52394	531	1.53583	491	1.51274	430	1.48156	363	1.72269	537	2.91325	938	1.98086	601	2.88	750.667	2.206	692	0.991128	0.0146086	normal	6.99442e-08	-1.07813	down	5.96478e-09	-1.21203	down	0.0256263	-0.664455	normal	5.32112e-06	-1.09733	down
Oryza_sativa_newGene_3754	0	0	0	0	0	0	3.44636	398	2.91351	336	0.005447	1	3.75571	415	3.85104	534	0	0	2.12497	228	4.21877	529	4.72722	450	2.9743	331	0	0	3.38693	400	0	0	2.12	243.667	0.638018	0.234156	normal	0.577363	0.753316	normal	8.3123e-39	6.41718	up	0.631102	0.569462	normal	0.997852	0.00551013	normal
Oryza_sativa_newGene_24683	0.772702	361	0.754393	324	0.86613	405	1.1557	580	1.35579	635	0.828026	419	0.467745	248	0.523628	301	0.53224	273	0.99799	505	1.02646	577	0.996499	483	0.606714	285	1.1472	523	1.14477	579	0.798	363.333	0.966	462.333	0.37911	0.344227	normal	5.12537e-06	-0.896846	normal	0.748994	0.0869644	normal	0.681648	-0.211215	normal	2.29962e-08	-1.27584	down
BGIOSGA006208	1.33384	124	1.00329	88	1.79585	169	2.2457	223	2.84561	282	3.05537	278	9.28759	883	8.41882	1004	5.17842	502	2.9599	273	3.69939	399	2.29533	213	5.27478	505	4.10842	387	3.51115	357	1.378	127	4.298	416.333	0.0470323	0.695327	normal	5.4621e-13	2.0953	up	0.0449114	0.724849	normal	0.000428777	1.12016	up	7.3341e-06	1.25306	up
BGIOSGA036133	0.032544	6	0.027529	4	0.027932	5	0.055604	10	0.030366	6	0.096759	15	0.199726	32	0.249812	50	0.136419	23	0.037301	6	0.020849	4	0.019224	3	0.030498	5	0.115043	19	0.108165	19	0.029	5	0.085	14.333	0.829264	0.207142	normal	0.0204313	1.87251	up	0.794471	-0.276823	normal	0.681648	0.618746	normal	0.184876	1.1546	normal
BGIOSGA017232	0.008927	2	0.047421	9	0.01685	4	2.63233	509	2.62785	507	0.661438	117	0.033055	7	0.064929	16	0.021644	5	0.010916	2	0.025052	6	0.011227	3	0.062445	12	0.047861	9	0.031395	7	0.024	5	0.047	9.333	1.51156e-17	2.82964	up	0.905367	0.221703	normal	0.70767	-0.36364	normal	0.910277	0.198505	normal	4.51263e-21	-4.96082	down
BGIOSGA023435	0	0	0	0	0.00719	3	0.025263	11	0.073914	30	0	0	0.332532	100	0.254265	99	0.198537	79	0.085693	33	0	0	0.141781	15	0.020665	9	0	0	0.029601	13	0.002	1	0.017	7.333	0.680039	0.246929	normal	3.58778e-11	4.73818	up	0.297018	0.833104	normal	0.681648	0.578262	normal	0.0426683	1.77826	up
BGIOSGA001333	118.619	7323	131.542	7673	139.589	8767	100.25	6653	103.135	6830	136.663	8308	54.038	3437	51.4288	4103	55.3188	3586	92.6953	5702	99.4039	7173	79.4659	4916	66.676	4270	69.7319	4388	67.1822	4560	129.917	7921	67.863	4406	0.0397317	-0.316882	normal	8.54843e-122	-1.59236	down	2.70208e-20	-0.853797	normal	4.68288e-100	-1.40706	down	2.02563e-28	-1.27366	down
BGIOSGA013299	0.021371	6	0	0	0	0	0	0	0.116649	32	0	0	0.096774	25	0.068063	22	0.051612	14	0	0	0	0	0	0	0.117491	31	0	0	0	0	0.007	2	0.039	10.333	0.829264	0.102926	normal	0.163642	1.64469	normal	0.658389	-0.262758	normal	0.766542	0.365268	normal	0.883385	0.285356	normal
BGIOSGA032505	9.47061	1091	9.38211	1186	10.1754	1230	10.5712	1531	12.3723	1649	13.7454	1606	26.0548	3302	23.5158	4002	27.3488	3541	16.6049	2000	18.9454	2554	15.8605	2024	19.8888	2547	22.1243	2717	22.4582	2958	9.676	1169	21.49	2740.67	0.202672	0.236788	normal	4.7871e-37	1.12358	up	1.42386e-05	0.464212	normal	7.24984e-11	0.659884	normal	1.1195e-19	0.866525	normal
Oryza_sativa_newGene_21559	0.134359	14	0.042421	5	0.160837	17	0.079364	9	0.167497	19	0	0	0.001345	1	0.013438	2	0	0	0.016819	2	0.132573	16	0.162531	17	0.372876	40	0.019419	3	0.022804	3	0.113	12	0.138	15.333	0.924408	-0.100952	normal	0.0184738	-2.41783	down	0.813718	-0.256602	normal	0.953616	-0.111183	normal	0.290346	-1.2475	normal
BGIOSGA005473	0	0	0.317841	13	0.092584	4	0	0	0.094525	5	0.306932	13	0	0	0	0	0	0	0.271778	12	0.24531	13	0.207329	9	0.164337	8	0.08599	4	0.245413	12	0.137	5.667	0.165	8	0.991128	-0.0133902	normal	0.223266	-1.45353	normal	0.838072	0.228022	normal	0.979067	-0.0508371	normal	0.355934	-1.04227	normal
Oryza_sativa_newGene_20995	0	0	0.001173	2	0	0	0.013516	15	0	0	0	0	0.012481	13	0.380182	474	0.115549	117	0.039706	39	0.126378	143	0.139427	135	0	0	0.501269	493	0	0	0	0.667	0.167	164.333	0.829264	0.0844996	normal	0.00283499	3.02635	up	1.54572e-11	3.89381	up	0.681648	0.471987	normal	0.32892	1.12428	normal
BGIOSGA003400	0.190537	21	0.295153	30	0.290742	32	0.200546	24	0.209363	25	0.085858	10	0.380865	42	0.352169	50	0.590119	64	0.605074	65	0.527453	67	0.503983	54	1.61009	179	0.907719	99	1.1298	133	0.259	27.667	1.216	137	0.829264	-0.318615	normal	0.657951	0.384996	normal	0.337622	0.623773	normal	0.000551144	1.60419	up	0.233389	0.951182	normal
BGIOSGA036560	1.15812	390	1.23018	383	1.5068	474	0.632023	228	0.707116	216	1.22169	377	0.904699	283	1.13991	427	0.89877	298	0.618518	220	0.637356	265	0.940117	270	1.41346	392	1.09085	353	1.46405	541	1.298	415.667	1.323	428.667	0.0264355	-0.686564	normal	3.43633e-05	-0.811576	normal	1.16366e-08	-1.12361	down	0.0374156	-0.514841	normal	0.96812	-0.029876	normal
BGIOSGA011998	0	0	0	0	0	0	0.068884	10	0.037544	7	0.179203	23	0.061217	10	0.020744	5	0.12466	20	0.725549	83	0.370737	66	0.732175	84	0.299106	39	0.534874	64	0.411229	56	0	0	0.415	53	0.170701	0.532177	normal	0.0259375	2.39083	up	5.70521e-13	4.16732	up	3.27748e-08	4.20494	up	0.853685	-0.314179	normal
BGIOSGA012994	0.037058	7	0	0	0	0	1.41943	252	1.72011	305	0.627587	102	0.012019	3	0	0	0.035377	7	0	0	0	0	0	0	0.035809	7	0.026805	5	0	0	0.012	2.333	0.021	4	0.255488	0.458421	normal	0.991141	0.0207742	normal	0.658389	-0.2658	normal	0.975988	0.049177	normal	7.97813e-19	-5.19561	down
BGIOSGA029515	0.026373	12	0.088596	33	0.165328	60	0.068023	27	0.079831	37	0.271833	96	0.065431	26	0.103927	59	0.037956	16	0.584983	185	0.840743	300	0.821197	256	0.370229	122	0.428718	146	0.531043	211	0.093	35	0.443	159.667	0.861187	0.184587	normal	0.655928	-0.500573	normal	2.92912e-06	2.06464	up	0.0132406	1.44744	up	0.388693	-0.854559	normal
BGIOSGA020575	2.14185	284	2.03215	265	2.57797	377	1.50886	229	2.1048	295	2.67435	367	1.05964	161	1.38151	252	1.25138	174	1.52195	217	1.83175	304	1.28963	188	2.31514	338	1.9081	271	2.60105	405	2.251	308.667	2.275	338	0.829264	-0.21734	normal	1.81877e-06	-1.15	down	0.00172849	-0.795737	normal	0.16425	-0.423841	normal	0.00314881	-0.903625	normal
Oryza_sativa_newGene_52718	0.930228	415	0.591826	280	0.464575	194	0.536835	295	0.283394	140	0.414039	217	0.304063	157	0.254529	164	0.534833	226	0.57517	264	0.560581	291	0.821792	385	0.544295	292	0.811984	409	0.335947	166	0.662	296.333	0.564	289	0.384891	-0.500154	normal	0.00201851	-1.15935	down	0.541236	-0.332444	normal	0.332228	-0.56335	normal	0.34764	-0.517089	normal
BGIOSGA015911	0.185902	7	0.077704	3	0.069488	3	0.592697	24	0.903478	37	0.524048	20	0.17131	7	0.116175	6	0	0	0.043409	2	0.183005	9	0	0	0.693807	27	0.079339	4	0	0	0.111	4.333	0.258	10.333	0.0941842	0.777072	normal	0.887199	-0.27293	normal	0.813103	-0.238585	normal	0.849826	0.3102	normal	0.0251058	-2.00001	down
BGIOSGA029326	4.09042	1190	4.24226	1147	4.6232	1261	3.49253	1073	3.16098	986	4.24521	1207	1.13761	312	1.09177	386	1.41557	435	5.59008	1601	5.13828	1663	5.83268	1681	2.37452	694	2.49296	729	2.87014	816	4.319	1199.33	2.579	746.333	0.0721379	-0.330575	normal	1.65994e-43	-2.14872	down	0.8924	0.0292814	normal	1.02561e-27	-1.24435	down	2.35043e-22	-1.80789	down
BGIOSGA014515	0.211321	21	0.094809	6	0.101248	8	0.259603	18	0.151652	10	0.236705	14	0.267631	16	0.573292	66	0.599508	58	0.070795	7	0.319436	34	0.021321	3	0.212819	13	0.178915	11	0.134089	14	0.136	11.667	0.175	12.667	0.991669	0.0143663	normal	0.209078	1.19227	normal	0.936195	-0.103143	normal	0.819113	-0.327729	normal	0.194474	1.13274	normal
BGIOSGA022905	0	0	0.069608	9	0	0	0.767054	103	0.896626	120	0.287858	36	0	0	0	0	0	0	0	0	0	0	0	0	0.070566	10	0	0	0	0	0.023	3	0.024	3.333	0.00513599	1.05381	up	0.638999	-0.645182	normal	0.658389	-0.299187	normal	0.956557	-0.0815695	normal	1.7436e-14	-5.51109	down
BGIOSGA032378	4.25102	479	0.218226	24	0.130017	15	0.116154	15	0.187768	23	4.80711	534	0.223468	26	0.332225	49	0.561133	67	0.563342	64	5.91344	779	6.0523	683	0.380577	45	5.97065	686	0.280919	35	1.533	172.667	2.211	255.333	0.991876	-0.00912332	normal	0.234331	-1.4641	normal	0.685047	0.381685	normal	0.999953	0.00327955	normal	0.311993	-1.23635	normal
BGIOSGA021541	0.548915	123	0.609391	118	0.595239	147	0.394792	108	0.427915	125	0.534518	112	0.292656	61	0.309158	91	0.155872	44	0.228588	60	0.058755	18	0.231592	56	0.213865	55	0.184899	38	0.166919	50	0.585	129.333	0.189	47.667	0.702556	-0.307906	normal	0.000115792	-1.44786	down	0.000519471	-1.63738	down	6.72595e-08	-1.9052	down	0.00983864	-1.08697	down
BGIOSGA029461	0.011362	3	0.045562	8	0.152254	28	0.067638	14	0.099416	20	0.122328	22	0.079949	15	0.09805	23	0.08157	16	0.213587	39	0.038496	9	0.135929	25	0.328518	62	0.315649	58	0.263051	52	0.07	13	0.302	57.333	0.933713	0.10758	normal	0.998429	-0.00422774	normal	0.753091	0.320638	normal	0.143093	1.2572	normal	0.807968	-0.313896	normal
BGIOSGA011698	4.07285	3339	4.04295	3164	4.02555	3386	5.74642	5086	5.60899	5014	6.18909	4998	10.7252	9048	10.553	11055	10.5491	9160	7.21023	5866	7.16777	6962	8.11376	6646	9.21181	7636	10.1945	8503	8.73362	7843	4.047	3296.33	9.38	7994	1.38243e-05	0.398462	normal	1.45297e-63	1.05897	up	5.70998e-11	0.541158	normal	4.46553e-17	0.711608	normal	4.18408e-21	0.641442	normal
Oryza_sativa_newGene_1422	0	0	0.136443	39	0.182839	62	0.461791	137	0.453423	122	0.173538	56	0.219043	49	0.235922	72	0.11869	38	0.996802	221	0.089242	32	0.556744	193	0.318459	51	0.060047	19	0.1206	45	0.106	33.667	0.166	38.333	0.829264	0.199736	normal	0.945134	0.121501	normal	0.598548	0.562788	normal	0.889551	-0.231191	normal	0.0265319	-1.20149	down
BGIOSGA015995	4.94401	613	5.02344	588	5.08689	641	4.46854	595	5.47318	727	4.17725	510	3.55972	454	2.85237	457	3.11957	406	1.72225	213	1.37109	199	1.41051	175	0.451596	58	0.41313	53	0.520416	71	5.018	614	0.462	60.667	0.763445	-0.197164	normal	4.34467e-09	-0.971614	normal	2.53719e-32	-2.03764	down	3.77317e-82	-3.84006	down	0.00073152	-0.766103	normal
BGIOSGA036980	2.32344	754	2.00288	585	2.02317	664	1.25333	437	1.53737	570	1.60514	492	0.672882	158	0.584441	191	0.615351	164	0.561461	154	0.527266	143	0.527816	110	0.731231	118	0.376052	86	0.514957	122	2.116	667.667	0.541	108.667	0.0109159	-0.57493	normal	8.9191e-41	-2.44455	down	3.16834e-40	-2.65539	down	7.28458e-51	-3.13018	down	1.81628e-18	-1.82778	down
BGIOSGA002729	0.245477	105	0.008747	4	0	0	0.306206	140	0.218544	100	0.093873	40	0.671331	294	0.899456	493	1.03759	462	0.245158	105	0.340226	169	0.082964	36	0	0	0	0	0.264577	123	0.085	36.333	0.088	41	0.878054	0.101286	normal	0.323407	1.32893	normal	0.778201	0.262303	normal	0.959712	-0.0680008	normal	8.09519e-05	1.71567	up
BGIOSGA036798	24.709	2684	23.1056	2275	25.8231	2799	7.00684	891	24.1307	2779	25.9383	2646	1.48131	197	11.1774	1515	1.5048	203	30.2504	3030	25.6249	3108	2.63769	340	16.3651	1802	1.56671	206	15.9007	1813	24.546	2586	11.278	1273.67	0.829264	-0.303916	normal	0.0078321	-2.14961	down	0.658389	-0.483411	normal	0.154938	-1.24082	normal	0.0908112	-1.56507	normal
BGIOSGA037804	6.76437	1364	6.87492	1310	7.01347	1439	10.4828	2272	11.4328	2473	9.47749	1882	20.4235	4242	21.0742	5490	19.8166	4195	5.95187	1196	6.70718	1581	5.63247	1138	7.63195	1597	5.73643	1179	6.29687	1396	6.884	1371	6.555	1390.67	0.00344847	0.463734	normal	6.44315e-56	1.24873	up	1.9975e-05	-0.509499	normal	0.000148099	-0.542077	normal	6.22111e-09	0.750255	normal
BGIOSGA028451	0.015036	4	0.079736	16	0.010565	3	0.005378	2	0.201968	45	0	0	0.007266	2	0	0	0	0	0.137678	28	0.294801	71	0.005002	2	0.003028	1	0.319101	67	0.000547	1	0.035	7.667	0.108	23	0.898567	0.105521	normal	0.144122	-1.73771	normal	0.412735	0.793584	normal	0.724287	0.497369	normal	0.251766	-1.28378	normal
BGIOSGA004652	1.13205	70	1.83711	107	2.39518	149	0.522933	35	1.0575	70	0.542585	33	0.248488	16	0.284472	23	0.459365	30	0.229612	14	0.481821	35	0.115389	8	0.135195	9	0.032782	3	0.318716	22	1.788	108.667	0.162	11.333	0.0341891	-0.908996	normal	6.78627e-08	-2.54526	down	5.74675e-07	-2.43835	down	1.78593e-08	-3.25099	down	0.125763	-1.1269	normal
BGIOSGA011314	3.88744	532	3.55642	460	4.06658	566	4.88821	718	5.79617	850	5.05911	681	2.81379	396	3.99462	706	4.36507	627	2.87171	391	2.40683	385	2.57667	353	4.21827	598	4.19663	585	5.05619	760	3.837	519.333	4.49	647.667	0.284778	0.306851	normal	0.169134	-0.36026	normal	4.03099e-07	-0.876743	normal	0.315312	-0.24601	normal	0.00352222	-0.692375	normal
BGIOSGA008300	1.73403	422	2.02445	455	2.18287	557	3.74255	926	3.61532	916	3.34429	737	7.35265	1672	6.38633	1907	8.49222	1848	3.9463	890	3.663	878	4.13078	867	5.8343	1187	5.08406	1152	4.90969	1168	1.98	478	5.276	1169	0.0019332	0.604162	normal	3.60898e-26	1.41883	up	0.0119882	0.445551	normal	8.14371e-07	0.723333	normal	5.60678e-07	0.762117	normal
BGIOSGA009926	0	0	0.027136	4	0.036416	5	0	0	0.006776	1	0	0	0.084552	11	0.063537	11	0.000479	1	0.016138	2	0.042999	7	0	0	0.235973	30	0.17739	23	0.335086	45	0.021	3	0.249	32.667	0.829264	-0.116635	normal	0.793707	0.442928	normal	0.915011	-0.109132	normal	0.0290122	1.90554	up	0.274925	1.26218	normal
BGIOSGA003766	21.0865	6320	23.6337	6304	22.9389	7048	43.5669	14921	47.0185	15745	54.0368	15818	79.8851	25723	87.2059	37006	96.8754	28498	190.428	55466	198.302	67001	179.891	56956	270.975	88351	295.264	85199	289.587	91561	22.553	6557.33	285.275	88370.3	3.64994e-43	1.0234	up	3.80942e-156	1.69893	up	0	2.74858	up	0	3.18499	up	1.59176e-14	0.649332	normal
BGIOSGA006509	0	0	0.008455	3	0	0	0	0	0.047736	14	0.066188	17	0.079078	21	0.029118	10	0.038045	11	0	0	0	0	0	0	0.149296	40	0	0	0	0	0.003	1	0.05	13.333	0.788224	0.201946	normal	0.140737	1.73612	normal	0.658389	-0.243858	normal	0.663614	0.617075	normal	0.964671	0.0954692	normal
BGIOSGA026712	1.04674	273	0.817045	214	1.18436	332	1.2221	336	1.61723	421	1.23891	315	0.534573	157	0.697176	219	1.04186	251	1.32466	348	1.4651	419	1.6384	430	1.12058	333	1.62215	396	1.48169	385	1.016	273	1.408	371.333	0.829264	0.168421	normal	0.00386461	-0.859881	normal	0.742797	0.118765	normal	0.799431	-0.111597	normal	0.000225096	-1.05336	down
BGIOSGA025535	0	0	0.046172	2	0	0	0.044844	2	0.137428	6	0.142818	5	0.53163	19	0.663247	30	1.24656	45	0.444839	16	0.846038	34	0.124656	5	0.847326	31	0.464737	17	0.14927	6	0.015	0.667	0.487	18	0.829264	0.158223	normal	0.000552014	3.17902	up	0.0594628	1.385	normal	0.0611095	1.81176	normal	0.0220812	1.89543	up
BGIOSGA037723	0.601643	224	0.633991	193	0.828571	276	0.82737	301	0.547396	297	1.73473	585	3.86978	1213	5.13389	1809	3.97746	1111	2.08089	811	2.88551	1149	2.27634	853	3.01639	979	2.50996	792	3.16651	1065	0.688	231	2.898	945.333	0.364605	0.463912	normal	2.23638e-30	2.04152	up	2.30698e-18	1.54866	up	2.09087e-14	1.44807	up	7.49871e-07	1.42937	up
BGIOSGA040579	0.021348	6	0.015151	4	0.089126	23	0.107325	29	0.161378	43	0.109684	27	0.20294	52	0.50058	161	0.253906	66	0.047293	12	0.045653	14	0.016454	5	0.137376	36	0.016174	5	0.007497	3	0.042	11	0.054	14.667	0.480205	0.503692	normal	0.00221765	2.17969	up	0.800408	-0.271323	normal	0.974582	-0.058479	normal	0.136292	0.999588	normal
Oryza_sativa_newGene_32885	0.205523	29	0.124465	17	0.298331	42	0.613371	92	0.503837	75	0.629638	85	2.09771	299	2.33943	414	2.52665	363	0.51203	71	0.114386	19	0.47553	66	0.29095	42	0.145111	21	0.149764	24	0.209	29.333	0.195	29	0.061767	0.839187	normal	3.10055e-19	3.00791	up	0.691495	0.339306	normal	0.681648	-0.473744	normal	2.93549e-12	1.73691	up
BGIOSGA002263	1.99999	261	1.80626	223	2.36581	314	3.12186	438	2.53074	354	3.57635	460	0.891135	120	0.796281	135	1.31333	180	5.20519	677	4.69067	715	4.24627	555	1.33846	181	1.18867	158	0.966375	139	2.057	266	1.165	159.333	0.230741	0.405345	normal	4.63235e-06	-1.32857	down	1.72472e-05	0.836121	normal	1.49106e-06	-1.2627	down	6.92642e-11	-1.77192	down
BGIOSGA022659	1.20635	330	1.0958	349	1.4583	431	0.952684	361	0.963404	359	1.20096	402	1.0352	371	1.23179	495	1.26463	378	1.56281	510	2.23541	1121	2.33628	949	2.76025	807	2.59507	775	4.15107	1273	1.253	370	3.169	951.667	0.829264	-0.170284	normal	0.143628	-0.3377	normal	0.00692357	0.741222	normal	0.00097035	0.778197	normal	0.656815	-0.167078	normal
BGIOSGA018203	5.17037	1546	5.94216	1679	6.79544	2067	9.12919	2934	8.5167	2731	8.7843	2586	53.5843	16499	48.3328	18668	50.5718	15872	12.5646	3743	12.3881	4329	12.4446	3728	18.8827	5855	20.3363	6197	20.009	6576	5.969	1764	19.743	6209.33	0.0026921	0.426088	normal	2.30883e-222	2.76768	up	4.17826e-13	0.721055	normal	1.16039e-37	1.24906	up	1.21007e-157	2.31428	up
BGIOSGA009273	0.040138	7	0.019942	3	0.064647	11	0.037381	7	0.043707	8	0.160508	25	0.013004	3	0.066278	14	0.051032	9	0.006498	1	0.053023	10	0.026737	5	1.05488	167	0.696216	109	0.70691	119	0.042	7	0.819	131.667	0.829264	0.187669	normal	0.935629	-0.154827	normal	0.706852	-0.369889	normal	1.64658e-09	3.20811	up	0.697917	-0.666767	normal
BGIOSGA032009	1.87394	434	2.00737	446	1.93053	468	0.775075	196	1.11738	285	1.16465	268	0.211992	49	0.533878	164	0.387662	97	0.24439	60	0.203428	59	0.375675	89	0.079929	21	0.056353	15	0.126631	33	1.937	449.333	0.088	23	2.37807e-05	-0.944144	normal	1.59528e-16	-2.58968	down	7.56945e-34	-2.98125	down	9.59591e-62	-4.68835	down	0.000216878	-1.53583	down
BGIOSGA035845	0.959269	270	1.02441	273	1.52891	438	1.97533	597	1.62726	491	2.29996	637	0.753729	219	0.676657	246	0.854485	253	3.69841	1036	3.72464	1224	3.25341	917	1.33973	391	1.36633	392	1.36575	423	1.171	327	1.357	402	0.0592534	0.551989	normal	0.000586426	-0.917454	normal	1.83319e-10	1.23518	up	0.541819	-0.251576	normal	4.62914e-14	-1.5435	down
[truncated: 8,249 more rows]
[truncated: 28 more columns]
