# Supplementary material for: Time-Course Transcriptome, Metabolome, and Weighted Gene Co-Expression Network Analysis Reveal the Roles of the OsBELH4A Gene in Regulating Leaf Senescence and Grain Yield of Rice
Source: Plants (Basel). 2025 Sep 25;14(19):2973. doi: 10.3390/plants14192973 (PMC12525649; doi:10.3390/plants14192973)
Supplement: Supplementary file 1 [file plants-14-02973-s001.zip › Supplementary Table S2.xlsx]

## Sheet: Supplementary Table S2
Supplementary Table S2 The genes of identified stage-specific modules by WGCNA
GeneID	kME	Module
BGIOSGA000013	0.740333	turquoise
BGIOSGA000027	0.990861	turquoise
BGIOSGA000075	0.993356	turquoise
BGIOSGA000087	0.979793	turquoise
BGIOSGA000096	0.722812	turquoise
BGIOSGA000129	0.915246	turquoise
BGIOSGA000130	0.993936	turquoise
BGIOSGA000169	0.900831	turquoise
BGIOSGA000176	0.935077	turquoise
BGIOSGA000178	0.971128	turquoise
BGIOSGA000212	0.990885	turquoise
BGIOSGA000214	0.738451	turquoise
BGIOSGA000219	0.972808	turquoise
BGIOSGA000221	0.820829	turquoise
BGIOSGA000222	0.986066	turquoise
BGIOSGA000258	0.988695	turquoise
BGIOSGA000260	0.918278	turquoise
BGIOSGA000290	0.895657	turquoise
BGIOSGA000309	0.980887	turquoise
BGIOSGA000333	0.917128	turquoise
BGIOSGA000344	0.880846	turquoise
BGIOSGA000345	0.867153	turquoise
BGIOSGA000393	0.987	turquoise
BGIOSGA000399	0.882422	turquoise
BGIOSGA000440	0.923063	turquoise
BGIOSGA000461	0.944606	turquoise
BGIOSGA000495	0.794596	turquoise
BGIOSGA000498	0.977642	turquoise
BGIOSGA000531	0.990536	turquoise
BGIOSGA000532	0.974077	turquoise
BGIOSGA000551	0.737933	turquoise
BGIOSGA000564	0.821274	turquoise
BGIOSGA000586	0.87577	turquoise
BGIOSGA000598	0.925403	turquoise
BGIOSGA000649	0.938397	turquoise
BGIOSGA000650	0.987475	turquoise
BGIOSGA000658	0.94544	turquoise
BGIOSGA000659	0.962044	turquoise
BGIOSGA000674	0.971659	turquoise
BGIOSGA000677	0.895665	turquoise
BGIOSGA000748	0.976409	turquoise
BGIOSGA000800	0.87723	turquoise
BGIOSGA000820	0.95203	turquoise
BGIOSGA000834	0.954997	turquoise
BGIOSGA000864	0.981729	turquoise
BGIOSGA000873	0.977605	turquoise
BGIOSGA000883	0.872695	turquoise
BGIOSGA000884	0.750696	turquoise
BGIOSGA000946	0.85318	turquoise
BGIOSGA000968	0.942457	turquoise
BGIOSGA000971	0.996194	turquoise
BGIOSGA000982	0.989359	turquoise
BGIOSGA000987	0.963	turquoise
BGIOSGA001006	0.91381	turquoise
BGIOSGA001014	0.929728	turquoise
BGIOSGA001026	0.847419	turquoise
BGIOSGA001029	0.917814	turquoise
BGIOSGA001048	0.892272	turquoise
BGIOSGA001049	0.886609	turquoise
BGIOSGA001066	0.966393	turquoise
BGIOSGA001093	0.878236	turquoise
BGIOSGA001123	0.876105	turquoise
BGIOSGA001124	0.848563	turquoise
BGIOSGA001170	0.980063	turquoise
BGIOSGA001175	0.881913	turquoise
BGIOSGA001188	0.825243	turquoise
BGIOSGA001207	0.982561	turquoise
BGIOSGA001215	0.95827	turquoise
BGIOSGA001237	0.971021	turquoise
BGIOSGA001264	0.807636	turquoise
BGIOSGA001265	0.9538	turquoise
BGIOSGA001266	0.906422	turquoise
BGIOSGA001269	0.900718	turquoise
BGIOSGA001275	0.711411	turquoise
BGIOSGA001277	0.930625	turquoise
BGIOSGA001279	0.985611	turquoise
BGIOSGA001280	0.964765	turquoise
BGIOSGA001432	0.919854	turquoise
BGIOSGA001525	0.984869	turquoise
BGIOSGA001535	0.991521	turquoise
BGIOSGA001576	0.726999	turquoise
BGIOSGA001621	0.88484	turquoise
BGIOSGA001631	0.901729	turquoise
BGIOSGA001651	0.939801	turquoise
BGIOSGA001674	0.935927	turquoise
BGIOSGA001791	0.759762	turquoise
BGIOSGA001834	0.725748	turquoise
BGIOSGA001856	0.785822	turquoise
BGIOSGA001925	0.816003	turquoise
BGIOSGA001969	0.989507	turquoise
BGIOSGA001970	0.889792	turquoise
BGIOSGA001974	0.950403	turquoise
BGIOSGA001976	0.972606	turquoise
BGIOSGA002058	0.945316	turquoise
BGIOSGA002129	0.981311	turquoise
BGIOSGA002148	0.799149	turquoise
BGIOSGA002195	0.986802	turquoise
BGIOSGA002204	0.928832	turquoise
BGIOSGA002207	0.982326	turquoise
BGIOSGA002208	0.726643	turquoise
BGIOSGA002275	0.958078	turquoise
BGIOSGA002368	0.863203	turquoise
BGIOSGA002400	0.89616	turquoise
BGIOSGA002437	0.787233	turquoise
BGIOSGA002446	0.903376	turquoise
BGIOSGA002507	0.955903	turquoise
BGIOSGA002511	0.808005	turquoise
BGIOSGA002512	0.853529	turquoise
BGIOSGA002515	0.722845	turquoise
BGIOSGA002517	0.735713	turquoise
BGIOSGA002522	0.760016	turquoise
BGIOSGA002551	0.894364	turquoise
BGIOSGA002628	0.738104	turquoise
BGIOSGA002640	0.974663	turquoise
BGIOSGA002642	0.741597	turquoise
BGIOSGA002647	0.876125	turquoise
BGIOSGA002652	0.714938	turquoise
BGIOSGA002694	0.993056	turquoise
BGIOSGA002696	0.709898	turquoise
BGIOSGA002720	0.992583	turquoise
BGIOSGA002726	0.932243	turquoise
BGIOSGA002804	0.935997	turquoise
BGIOSGA002830	0.886016	turquoise
BGIOSGA002835	0.99166	turquoise
BGIOSGA002872	0.946178	turquoise
BGIOSGA002875	0.969449	turquoise
BGIOSGA002879	0.805692	turquoise
BGIOSGA002904	0.961514	turquoise
BGIOSGA002905	0.952795	turquoise
BGIOSGA002910	0.944092	turquoise
BGIOSGA002916	0.946877	turquoise
BGIOSGA002917	0.839117	turquoise
BGIOSGA002943	0.860575	turquoise
BGIOSGA002956	0.971769	turquoise
BGIOSGA002961	0.902561	turquoise
BGIOSGA003008	0.944448	turquoise
BGIOSGA003009	0.923008	turquoise
BGIOSGA003118	0.956117	turquoise
BGIOSGA003134	0.982041	turquoise
BGIOSGA003175	0.874338	turquoise
BGIOSGA003186	0.900043	turquoise
BGIOSGA003229	0.825033	turquoise
BGIOSGA003244	0.840268	turquoise
BGIOSGA003245	0.987984	turquoise
BGIOSGA003262	0.758461	turquoise
BGIOSGA003313	0.988485	turquoise
BGIOSGA003320	0.9904	turquoise
BGIOSGA003323	0.933606	turquoise
BGIOSGA003357	0.995702	turquoise
BGIOSGA003364	0.855628	turquoise
BGIOSGA003402	0.981728	turquoise
BGIOSGA003457	0.709754	turquoise
BGIOSGA003458	0.816714	turquoise
BGIOSGA003539	0.964756	turquoise
BGIOSGA003576	0.976525	turquoise
BGIOSGA003582	0.988773	turquoise
BGIOSGA003583	0.971868	turquoise
BGIOSGA003584	0.869454	turquoise
BGIOSGA003637	0.976361	turquoise
BGIOSGA003774	0.984477	turquoise
BGIOSGA003780	0.995578	turquoise
BGIOSGA003781	0.995309	turquoise
BGIOSGA003814	0.990504	turquoise
BGIOSGA003851	0.986699	turquoise
BGIOSGA003878	0.974818	turquoise
BGIOSGA003913	0.993861	turquoise
BGIOSGA003944	0.959694	turquoise
BGIOSGA004018	0.990447	turquoise
BGIOSGA004020	0.948512	turquoise
BGIOSGA004031	0.965993	turquoise
BGIOSGA004036	0.74744	turquoise
BGIOSGA004037	0.791476	turquoise
BGIOSGA004039	0.979443	turquoise
BGIOSGA004049	0.947967	turquoise
BGIOSGA004073	0.986692	turquoise
BGIOSGA004109	0.772156	turquoise
BGIOSGA004171	0.939623	turquoise
BGIOSGA004185	0.86856	turquoise
BGIOSGA004197	0.97144	turquoise
BGIOSGA004198	0.805215	turquoise
BGIOSGA004236	0.837855	turquoise
BGIOSGA004240	0.941528	turquoise
BGIOSGA004241	0.925913	turquoise
BGIOSGA004250	0.991984	turquoise
BGIOSGA004251	0.806481	turquoise
BGIOSGA004263	0.984959	turquoise
BGIOSGA004292	0.83859	turquoise
BGIOSGA004323	0.945857	turquoise
BGIOSGA004358	0.835843	turquoise
BGIOSGA004377	0.863976	turquoise
BGIOSGA004378	0.831334	turquoise
BGIOSGA004400	0.875511	turquoise
BGIOSGA004409	0.984214	turquoise
BGIOSGA004437	0.998696	turquoise
BGIOSGA004475	0.890064	turquoise
BGIOSGA004505	0.989528	turquoise
BGIOSGA004555	0.899773	turquoise
BGIOSGA004562	0.996188	turquoise
BGIOSGA004571	0.920233	turquoise
BGIOSGA004581	0.980428	turquoise
BGIOSGA004582	0.77171	turquoise
BGIOSGA004599	0.96042	turquoise
BGIOSGA004600	0.956058	turquoise
BGIOSGA004601	0.971661	turquoise
BGIOSGA004602	0.924134	turquoise
BGIOSGA004605	0.915475	turquoise
BGIOSGA004615	0.979934	turquoise
BGIOSGA004616	0.927863	turquoise
BGIOSGA004642	0.984748	turquoise
BGIOSGA004699	0.988517	turquoise
BGIOSGA004704	0.86267	turquoise
BGIOSGA004716	0.996269	turquoise
BGIOSGA004722	0.986141	turquoise
BGIOSGA004735	0.799019	turquoise
BGIOSGA004742	0.990262	turquoise
BGIOSGA004757	0.883383	turquoise
BGIOSGA004776	0.997597	turquoise
BGIOSGA004795	0.955111	turquoise
BGIOSGA004805	0.737976	turquoise
BGIOSGA004807	0.996298	turquoise
BGIOSGA004810	0.990277	turquoise
BGIOSGA004811	0.9963	turquoise
BGIOSGA004812	0.925715	turquoise
BGIOSGA004835	0.86498	turquoise
BGIOSGA004856	0.979516	turquoise
BGIOSGA004885	0.867429	turquoise
BGIOSGA004916	0.971549	turquoise
BGIOSGA004934	0.972602	turquoise
BGIOSGA004964	0.971831	turquoise
BGIOSGA004966	0.914386	turquoise
BGIOSGA004997	0.890595	turquoise
BGIOSGA005005	0.929481	turquoise
BGIOSGA005006	0.838987	turquoise
BGIOSGA005007	0.944347	turquoise
BGIOSGA005049	0.891603	turquoise
BGIOSGA005065	0.817865	turquoise
BGIOSGA005094	0.833635	turquoise
BGIOSGA005146	0.951683	turquoise
BGIOSGA005164	0.961542	turquoise
BGIOSGA005188	0.991271	turquoise
BGIOSGA005190	0.93415	turquoise
BGIOSGA005201	0.979653	turquoise
BGIOSGA005204	0.944396	turquoise
BGIOSGA005219	0.878288	turquoise
BGIOSGA005222	0.816271	turquoise
BGIOSGA005223	0.844923	turquoise
BGIOSGA005230	0.742792	turquoise
BGIOSGA005266	0.845429	turquoise
BGIOSGA005270	0.940895	turquoise
BGIOSGA005286	0.877396	turquoise
BGIOSGA005322	0.865369	turquoise
BGIOSGA005340	0.880533	turquoise
BGIOSGA005349	0.990386	turquoise
BGIOSGA005351	0.892774	turquoise
BGIOSGA005397	0.720847	turquoise
BGIOSGA005400	0.733384	turquoise
BGIOSGA005467	0.955936	turquoise
BGIOSGA005584	0.93637	turquoise
BGIOSGA005591	0.988688	turquoise
BGIOSGA005592	0.954752	turquoise
BGIOSGA005636	0.715477	turquoise
BGIOSGA005655	0.770024	turquoise
BGIOSGA005659	0.991355	turquoise
BGIOSGA005660	0.979362	turquoise
BGIOSGA005670	0.808927	turquoise
BGIOSGA005697	0.960188	turquoise
BGIOSGA005725	0.8311	turquoise
BGIOSGA005726	0.981458	turquoise
BGIOSGA005729	0.912125	turquoise
BGIOSGA005746	0.848428	turquoise
BGIOSGA005818	0.941232	turquoise
BGIOSGA005837	0.752792	turquoise
BGIOSGA005840	0.815979	turquoise
BGIOSGA005859	0.762531	turquoise
BGIOSGA005878	0.8521	turquoise
BGIOSGA005915	0.965293	turquoise
BGIOSGA005965	0.945844	turquoise
BGIOSGA005986	0.929293	turquoise
BGIOSGA005998	0.989653	turquoise
BGIOSGA005999	0.974172	turquoise
BGIOSGA006000	0.969386	turquoise
BGIOSGA006004	0.950322	turquoise
BGIOSGA006038	0.749934	turquoise
BGIOSGA006060	0.888683	turquoise
BGIOSGA006106	0.989538	turquoise
BGIOSGA006136	0.751431	turquoise
BGIOSGA006160	0.973447	turquoise
BGIOSGA006161	0.987941	turquoise
BGIOSGA006162	0.83929	turquoise
BGIOSGA006168	0.94665	turquoise
BGIOSGA006183	0.987545	turquoise
BGIOSGA006198	0.937124	turquoise
BGIOSGA006208	0.870343	turquoise
BGIOSGA006210	0.92311	turquoise
BGIOSGA006215	0.879363	turquoise
BGIOSGA006243	0.930391	turquoise
BGIOSGA006246	0.983214	turquoise
BGIOSGA006247	0.969245	turquoise
BGIOSGA006261	0.983198	turquoise
BGIOSGA006292	0.972348	turquoise
BGIOSGA006306	0.870962	turquoise
BGIOSGA006317	0.867485	turquoise
BGIOSGA006373	0.880273	turquoise
BGIOSGA006457	0.861868	turquoise
BGIOSGA006502	0.837696	turquoise
BGIOSGA006505	0.914026	turquoise
BGIOSGA006559	0.909448	turquoise
BGIOSGA006602	0.907502	turquoise
BGIOSGA006696	0.801716	turquoise
BGIOSGA006697	0.937041	turquoise
BGIOSGA006705	0.956282	turquoise
BGIOSGA006709	0.952365	turquoise
BGIOSGA006722	0.973151	turquoise
BGIOSGA006725	0.824387	turquoise
BGIOSGA006776	0.96326	turquoise
BGIOSGA006777	0.930199	turquoise
BGIOSGA006805	0.718551	turquoise
BGIOSGA006828	0.815261	turquoise
BGIOSGA006830	0.787855	turquoise
BGIOSGA006839	0.870297	turquoise
BGIOSGA006840	0.895162	turquoise
BGIOSGA006842	0.984887	turquoise
BGIOSGA006845	0.976423	turquoise
BGIOSGA006856	0.717233	turquoise
BGIOSGA006907	0.965094	turquoise
BGIOSGA006927	0.978306	turquoise
BGIOSGA006938	0.969392	turquoise
BGIOSGA006964	0.767624	turquoise
BGIOSGA006966	0.97817	turquoise
BGIOSGA006967	0.962779	turquoise
BGIOSGA006968	0.926823	turquoise
BGIOSGA006994	0.806818	turquoise
BGIOSGA006996	0.828917	turquoise
BGIOSGA007000	0.86429	turquoise
BGIOSGA007036	0.969258	turquoise
BGIOSGA007049	0.912042	turquoise
BGIOSGA007104	0.946543	turquoise
BGIOSGA007128	0.736249	turquoise
BGIOSGA007171	0.739161	turquoise
BGIOSGA007206	0.7122	turquoise
BGIOSGA007217	0.890371	turquoise
BGIOSGA007265	0.951422	turquoise
BGIOSGA007342	0.870371	turquoise
BGIOSGA007391	0.955729	turquoise
BGIOSGA007400	0.950774	turquoise
BGIOSGA007403	0.952726	turquoise
BGIOSGA007415	0.805918	turquoise
BGIOSGA007421	0.830573	turquoise
BGIOSGA007434	0.992087	turquoise
BGIOSGA007475	0.928229	turquoise
BGIOSGA007476	0.992899	turquoise
BGIOSGA007479	0.850599	turquoise
BGIOSGA007496	0.792905	turquoise
BGIOSGA007515	0.802518	turquoise
BGIOSGA007565	0.897943	turquoise
BGIOSGA007605	0.910968	turquoise
BGIOSGA007637	0.990548	turquoise
BGIOSGA007656	0.907825	turquoise
BGIOSGA007670	0.968845	turquoise
BGIOSGA007686	0.735895	turquoise
BGIOSGA007717	0.99443	turquoise
BGIOSGA007771	0.941275	turquoise
BGIOSGA007785	0.922771	turquoise
BGIOSGA007809	0.939292	turquoise
BGIOSGA007818	0.815967	turquoise
BGIOSGA007860	0.916876	turquoise
BGIOSGA007955	0.954673	turquoise
BGIOSGA007959	0.852796	turquoise
BGIOSGA007972	0.994148	turquoise
BGIOSGA007974	0.802521	turquoise
BGIOSGA008013	0.849135	turquoise
BGIOSGA008055	0.919207	turquoise
BGIOSGA008103	0.802419	turquoise
BGIOSGA008104	0.978935	turquoise
BGIOSGA008164	0.908016	turquoise
BGIOSGA008165	0.980582	turquoise
BGIOSGA008189	0.977556	turquoise
BGIOSGA008286	0.937839	turquoise
BGIOSGA008306	0.806223	turquoise
BGIOSGA008331	0.978189	turquoise
BGIOSGA008337	0.905243	turquoise
BGIOSGA008408	0.911189	turquoise
BGIOSGA008433	0.967134	turquoise
BGIOSGA008437	0.977252	turquoise
BGIOSGA008465	0.876497	turquoise
BGIOSGA008466	0.944033	turquoise
BGIOSGA008469	0.712449	turquoise
BGIOSGA008481	0.770245	turquoise
BGIOSGA008489	0.842179	turquoise
BGIOSGA008524	0.95663	turquoise
BGIOSGA008602	0.990738	turquoise
BGIOSGA008609	0.941611	turquoise
BGIOSGA008613	0.912055	turquoise
BGIOSGA008626	0.8629	turquoise
BGIOSGA008627	0.793838	turquoise
BGIOSGA008713	0.706682	turquoise
BGIOSGA008780	0.975009	turquoise
BGIOSGA008818	0.97207	turquoise
BGIOSGA008848	0.746559	turquoise
BGIOSGA008901	0.855801	turquoise
BGIOSGA008931	0.939829	turquoise
BGIOSGA008974	0.779269	turquoise
BGIOSGA008979	0.879616	turquoise
BGIOSGA009008	0.977927	turquoise
BGIOSGA009013	0.96828	turquoise
BGIOSGA009016	0.989223	turquoise
BGIOSGA009017	0.996624	turquoise
BGIOSGA009019	0.975452	turquoise
BGIOSGA009098	0.838046	turquoise
BGIOSGA009099	0.905842	turquoise
BGIOSGA009117	0.880609	turquoise
BGIOSGA009139	0.964681	turquoise
BGIOSGA009174	0.78841	turquoise
BGIOSGA009184	0.876643	turquoise
BGIOSGA009241	0.971355	turquoise
BGIOSGA009300	0.982098	turquoise
BGIOSGA009309	0.702018	turquoise
BGIOSGA009366	0.927644	turquoise
BGIOSGA009372	0.912743	turquoise
BGIOSGA009415	0.993861	turquoise
BGIOSGA009471	0.953862	turquoise
BGIOSGA009530	0.99305	turquoise
BGIOSGA009564	0.939102	turquoise
BGIOSGA009572	0.978007	turquoise
BGIOSGA009590	0.96997	turquoise
BGIOSGA009596	0.735164	turquoise
BGIOSGA009607	0.963405	turquoise
BGIOSGA009617	0.810746	turquoise
BGIOSGA009618	0.933368	turquoise
BGIOSGA009690	0.970688	turquoise
BGIOSGA009705	0.991181	turquoise
BGIOSGA009727	0.975711	turquoise
BGIOSGA009739	0.984982	turquoise
BGIOSGA009766	0.987822	turquoise
BGIOSGA009771	0.874335	turquoise
BGIOSGA009773	0.891266	turquoise
BGIOSGA009778	0.946661	turquoise
BGIOSGA009781	0.710852	turquoise
BGIOSGA009845	0.990233	turquoise
BGIOSGA009858	0.974204	turquoise
BGIOSGA009894	0.966244	turquoise
BGIOSGA009914	0.718848	turquoise
BGIOSGA009969	0.919778	turquoise
BGIOSGA010104	0.938439	turquoise
BGIOSGA010166	0.943175	turquoise
BGIOSGA010255	0.93056	turquoise
BGIOSGA010280	0.863696	turquoise
BGIOSGA010291	0.992769	turquoise
BGIOSGA010354	0.969489	turquoise
BGIOSGA010357	0.981492	turquoise
BGIOSGA010365	0.94569	turquoise
BGIOSGA010372	0.920634	turquoise
BGIOSGA010386	0.801656	turquoise
BGIOSGA010418	0.837434	turquoise
BGIOSGA010540	0.990507	turquoise
BGIOSGA010542	0.945257	turquoise
BGIOSGA010575	0.80025	turquoise
BGIOSGA010591	0.869789	turquoise
BGIOSGA010596	0.940188	turquoise
BGIOSGA010621	0.865836	turquoise
BGIOSGA010719	0.805419	turquoise
BGIOSGA010806	0.976923	turquoise
BGIOSGA010822	0.952274	turquoise
BGIOSGA010831	0.990965	turquoise
BGIOSGA010837	0.929076	turquoise
BGIOSGA010871	0.963818	turquoise
BGIOSGA010891	0.980403	turquoise
BGIOSGA010959	0.987179	turquoise
BGIOSGA010970	0.930072	turquoise
BGIOSGA010971	0.897678	turquoise
BGIOSGA010984	0.97143	turquoise
BGIOSGA010989	0.858634	turquoise
BGIOSGA010997	0.835299	turquoise
BGIOSGA011025	0.969976	turquoise
BGIOSGA011053	0.820829	turquoise
BGIOSGA011056	0.98754	turquoise
BGIOSGA011082	0.967327	turquoise
BGIOSGA011093	0.876961	turquoise
BGIOSGA011140	0.898557	turquoise
BGIOSGA011188	0.780033	turquoise
BGIOSGA011214	0.949135	turquoise
BGIOSGA011305	0.949429	turquoise
BGIOSGA011310	0.934877	turquoise
BGIOSGA011433	0.982023	turquoise
BGIOSGA011440	0.997676	turquoise
BGIOSGA011444	0.97635	turquoise
BGIOSGA011514	0.983634	turquoise
BGIOSGA011677	0.977834	turquoise
BGIOSGA011714	0.926321	turquoise
BGIOSGA011721	0.838688	turquoise
BGIOSGA011747	0.802608	turquoise
BGIOSGA011769	0.866873	turquoise
BGIOSGA011782	0.936027	turquoise
BGIOSGA011785	0.976287	turquoise
BGIOSGA011804	0.797416	turquoise
BGIOSGA011812	0.794314	turquoise
BGIOSGA011827	0.738968	turquoise
BGIOSGA011849	0.860139	turquoise
BGIOSGA011865	0.952942	turquoise
BGIOSGA011882	0.970126	turquoise
BGIOSGA011897	0.979865	turquoise
BGIOSGA012011	0.971703	turquoise
BGIOSGA012012	0.788796	turquoise
BGIOSGA012017	0.919233	turquoise
BGIOSGA012018	0.984081	turquoise
BGIOSGA012045	0.807552	turquoise
BGIOSGA012047	0.817078	turquoise
BGIOSGA012048	0.735237	turquoise
BGIOSGA012055	0.768769	turquoise
BGIOSGA012069	0.952627	turquoise
BGIOSGA012079	0.723294	turquoise
BGIOSGA012080	0.974134	turquoise
BGIOSGA012134	0.98783	turquoise
BGIOSGA012137	0.996851	turquoise
BGIOSGA012155	0.949726	turquoise
BGIOSGA012177	0.966737	turquoise
BGIOSGA012193	0.971555	turquoise
BGIOSGA012235	0.984033	turquoise
BGIOSGA012338	0.953193	turquoise
BGIOSGA012398	0.800582	turquoise
BGIOSGA012433	0.98702	turquoise
BGIOSGA012438	0.940432	turquoise
BGIOSGA012447	0.748103	turquoise
BGIOSGA012450	0.916641	turquoise
BGIOSGA012462	0.875641	turquoise
BGIOSGA012511	0.889601	turquoise
BGIOSGA012515	0.97109	turquoise
BGIOSGA012523	0.782198	turquoise
BGIOSGA012525	0.760824	turquoise
BGIOSGA012568	0.820819	turquoise
BGIOSGA012571	0.986341	turquoise
BGIOSGA012618	0.919883	turquoise
BGIOSGA012670	0.770252	turquoise
BGIOSGA012692	0.768917	turquoise
BGIOSGA012779	0.9544	turquoise
BGIOSGA012784	0.872483	turquoise
BGIOSGA012809	0.951099	turquoise
BGIOSGA012856	0.817918	turquoise
BGIOSGA012922	0.908257	turquoise
BGIOSGA012953	0.924968	turquoise
BGIOSGA012967	0.72389	turquoise
BGIOSGA013088	0.982485	turquoise
BGIOSGA013255	0.977372	turquoise
BGIOSGA013264	0.974587	turquoise
BGIOSGA013529	0.973084	turquoise
BGIOSGA013533	0.965731	turquoise
BGIOSGA013543	0.96863	turquoise
BGIOSGA013592	0.995468	turquoise
BGIOSGA013629	0.744382	turquoise
BGIOSGA013639	0.991093	turquoise
BGIOSGA013690	0.984348	turquoise
BGIOSGA013708	0.723106	turquoise
BGIOSGA013714	0.980915	turquoise
BGIOSGA013716	0.97419	turquoise
BGIOSGA013749	0.986381	turquoise
BGIOSGA013750	0.887676	turquoise
BGIOSGA013754	0.989026	turquoise
BGIOSGA013760	0.994533	turquoise
BGIOSGA013762	0.986098	turquoise
BGIOSGA013770	0.881223	turquoise
BGIOSGA013775	0.955141	turquoise
BGIOSGA013804	0.976577	turquoise
BGIOSGA013892	0.98978	turquoise
BGIOSGA013903	0.833248	turquoise
BGIOSGA013941	0.972327	turquoise
BGIOSGA013943	0.851837	turquoise
BGIOSGA013969	0.960812	turquoise
BGIOSGA014006	0.808997	turquoise
BGIOSGA014011	0.951833	turquoise
BGIOSGA014103	0.941385	turquoise
BGIOSGA014175	0.946157	turquoise
BGIOSGA014331	0.764163	turquoise
BGIOSGA014337	0.884623	turquoise
BGIOSGA014378	0.849703	turquoise
BGIOSGA014403	0.961244	turquoise
BGIOSGA014421	0.958044	turquoise
BGIOSGA014422	0.767771	turquoise
BGIOSGA014426	0.931327	turquoise
BGIOSGA014439	0.873552	turquoise
BGIOSGA014572	0.963406	turquoise
BGIOSGA014574	0.996861	turquoise
BGIOSGA014642	0.976134	turquoise
BGIOSGA014671	0.854192	turquoise
BGIOSGA014688	0.972979	turquoise
BGIOSGA014710	0.944667	turquoise
BGIOSGA014719	0.994275	turquoise
BGIOSGA014825	0.987796	turquoise
BGIOSGA014836	0.959782	turquoise
BGIOSGA014837	0.972107	turquoise
BGIOSGA014860	0.832553	turquoise
BGIOSGA014888	0.782728	turquoise
BGIOSGA014908	0.764764	turquoise
BGIOSGA014919	0.988911	turquoise
BGIOSGA014920	0.99456	turquoise
BGIOSGA014945	0.973412	turquoise
BGIOSGA014970	0.975464	turquoise
BGIOSGA014972	0.975608	turquoise
BGIOSGA014974	0.849233	turquoise
BGIOSGA014989	0.938916	turquoise
BGIOSGA014990	0.995482	turquoise
BGIOSGA014991	0.969218	turquoise
BGIOSGA014992	0.984997	turquoise
BGIOSGA015044	0.940206	turquoise
BGIOSGA015126	0.945768	turquoise
BGIOSGA015147	0.823113	turquoise
BGIOSGA015188	0.912633	turquoise
BGIOSGA015242	0.938933	turquoise
BGIOSGA015258	0.915406	turquoise
BGIOSGA015259	0.996964	turquoise
BGIOSGA015264	0.916909	turquoise
BGIOSGA015268	0.95837	turquoise
BGIOSGA015271	0.922036	turquoise
BGIOSGA015285	0.909102	turquoise
BGIOSGA015315	0.989203	turquoise
BGIOSGA015322	0.787803	turquoise
BGIOSGA015351	0.839362	turquoise
BGIOSGA015402	0.964506	turquoise
BGIOSGA015415	0.922753	turquoise
BGIOSGA015502	0.927871	turquoise
BGIOSGA015504	0.977714	turquoise
BGIOSGA015506	0.750223	turquoise
BGIOSGA015557	0.724516	turquoise
BGIOSGA015573	0.965596	turquoise
BGIOSGA015588	0.99511	turquoise
BGIOSGA015611	0.95648	turquoise
BGIOSGA015612	0.99549	turquoise
BGIOSGA015663	0.91244	turquoise
BGIOSGA015722	0.731652	turquoise
BGIOSGA015814	0.747323	turquoise
BGIOSGA015816	0.928106	turquoise
BGIOSGA015819	0.777114	turquoise
BGIOSGA015838	0.812525	turquoise
BGIOSGA015847	0.973456	turquoise
BGIOSGA015903	0.964267	turquoise
BGIOSGA015980	0.958542	turquoise
BGIOSGA015981	0.896955	turquoise
BGIOSGA016053	0.874067	turquoise
BGIOSGA016114	0.99139	turquoise
BGIOSGA016144	0.979984	turquoise
BGIOSGA016146	0.983285	turquoise
BGIOSGA016147	0.848695	turquoise
BGIOSGA016201	0.975193	turquoise
BGIOSGA016228	0.98344	turquoise
BGIOSGA016234	0.859039	turquoise
BGIOSGA016301	0.978523	turquoise
BGIOSGA016324	0.96653	turquoise
BGIOSGA016340	0.869199	turquoise
BGIOSGA016352	0.820536	turquoise
BGIOSGA016362	0.74721	turquoise
BGIOSGA016384	0.789107	turquoise
BGIOSGA016388	0.812059	turquoise
BGIOSGA016436	0.842766	turquoise
BGIOSGA016493	0.854919	turquoise
BGIOSGA016494	0.85453	turquoise
BGIOSGA016506	0.976192	turquoise
BGIOSGA016615	0.859167	turquoise
BGIOSGA016641	0.985701	turquoise
BGIOSGA016660	0.992564	turquoise
BGIOSGA016689	0.913827	turquoise
BGIOSGA016708	0.896489	turquoise
BGIOSGA016722	0.998171	turquoise
BGIOSGA016746	0.993917	turquoise
BGIOSGA016755	0.779638	turquoise
BGIOSGA016786	0.944218	turquoise
BGIOSGA016815	0.977826	turquoise
BGIOSGA016894	0.827221	turquoise
BGIOSGA016908	0.978207	turquoise
BGIOSGA016918	0.775897	turquoise
BGIOSGA016929	0.873877	turquoise
BGIOSGA016943	0.863999	turquoise
BGIOSGA016953	0.7669	turquoise
BGIOSGA016981	0.835044	turquoise
BGIOSGA016994	0.986742	turquoise
BGIOSGA017014	0.986471	turquoise
BGIOSGA017040	0.72151	turquoise
BGIOSGA017088	0.960585	turquoise
BGIOSGA017094	0.992925	turquoise
BGIOSGA017137	0.940539	turquoise
BGIOSGA017138	0.714074	turquoise
BGIOSGA017202	0.982054	turquoise
BGIOSGA017261	0.950747	turquoise
BGIOSGA017321	0.936865	turquoise
BGIOSGA017358	0.941107	turquoise
BGIOSGA017385	0.989566	turquoise
BGIOSGA017445	0.917045	turquoise
BGIOSGA017475	0.988292	turquoise
BGIOSGA017499	0.902442	turquoise
BGIOSGA017504	0.844873	turquoise
BGIOSGA017506	0.994713	turquoise
BGIOSGA017507	0.982739	turquoise
BGIOSGA017531	0.811276	turquoise
BGIOSGA017559	0.961131	turquoise
BGIOSGA017573	0.984378	turquoise
BGIOSGA017591	0.956168	turquoise
BGIOSGA017601	0.987287	turquoise
BGIOSGA017604	0.917887	turquoise
BGIOSGA017617	0.981719	turquoise
BGIOSGA017630	0.801495	turquoise
BGIOSGA017692	0.982506	turquoise
BGIOSGA017697	0.986539	turquoise
BGIOSGA017699	0.740631	turquoise
BGIOSGA017700	0.847948	turquoise
BGIOSGA017709	0.993899	turquoise
BGIOSGA017796	0.970144	turquoise
BGIOSGA017804	0.987146	turquoise
BGIOSGA017874	0.883459	turquoise
BGIOSGA017876	0.972259	turquoise
BGIOSGA017878	0.876305	turquoise
BGIOSGA017885	0.954545	turquoise
BGIOSGA017889	0.8977	turquoise
BGIOSGA017917	0.898164	turquoise
BGIOSGA017962	0.790011	turquoise
BGIOSGA017971	0.867165	turquoise
BGIOSGA017982	0.935103	turquoise
BGIOSGA018002	0.785501	turquoise
BGIOSGA018017	0.996676	turquoise
BGIOSGA018022	0.786496	turquoise
BGIOSGA018023	0.940803	turquoise
BGIOSGA018036	0.937768	turquoise
BGIOSGA018050	0.988215	turquoise
BGIOSGA018097	0.995337	turquoise
BGIOSGA018101	0.990516	turquoise
BGIOSGA018203	0.981874	turquoise
BGIOSGA018273	0.895872	turquoise
BGIOSGA018296	0.995991	turquoise
BGIOSGA018450	0.981354	turquoise
BGIOSGA018523	0.969398	turquoise
BGIOSGA018646	0.875619	turquoise
BGIOSGA018676	0.980111	turquoise
BGIOSGA018687	0.886949	turquoise
BGIOSGA018692	0.968688	turquoise
BGIOSGA018699	0.736146	turquoise
BGIOSGA018841	0.767355	turquoise
BGIOSGA018854	0.878566	turquoise
BGIOSGA018945	0.980082	turquoise
BGIOSGA018946	0.792667	turquoise
BGIOSGA018972	0.812481	turquoise
BGIOSGA018973	0.786433	turquoise
BGIOSGA018987	0.704574	turquoise
BGIOSGA018994	0.956482	turquoise
BGIOSGA019032	0.971285	turquoise
BGIOSGA019077	0.94265	turquoise
BGIOSGA019146	0.908618	turquoise
BGIOSGA019181	0.988711	turquoise
BGIOSGA019196	0.85288	turquoise
BGIOSGA019273	0.984444	turquoise
BGIOSGA019276	0.997077	turquoise
BGIOSGA019277	0.992167	turquoise
BGIOSGA019289	0.967195	turquoise
BGIOSGA019291	0.986756	turquoise
BGIOSGA019292	0.992216	turquoise
BGIOSGA019317	0.855506	turquoise
BGIOSGA019359	0.975104	turquoise
BGIOSGA019467	0.928781	turquoise
BGIOSGA019485	0.761871	turquoise
BGIOSGA019586	0.960187	turquoise
BGIOSGA019605	0.982732	turquoise
BGIOSGA019612	0.934173	turquoise
BGIOSGA019620	0.897898	turquoise
BGIOSGA019621	0.754591	turquoise
BGIOSGA019644	0.895507	turquoise
BGIOSGA019646	0.978997	turquoise
BGIOSGA019772	0.782932	turquoise
BGIOSGA019784	0.981886	turquoise
BGIOSGA019863	0.983303	turquoise
BGIOSGA019871	0.993515	turquoise
BGIOSGA019927	0.830635	turquoise
BGIOSGA019934	0.950646	turquoise
BGIOSGA019976	0.988206	turquoise
BGIOSGA020019	0.986872	turquoise
BGIOSGA020073	0.84903	turquoise
BGIOSGA020092	0.987404	turquoise
BGIOSGA020093	0.994917	turquoise
BGIOSGA020101	0.939413	turquoise
BGIOSGA020106	0.919734	turquoise
BGIOSGA020149	0.952425	turquoise
BGIOSGA020204	0.966024	turquoise
BGIOSGA020230	0.890977	turquoise
BGIOSGA020240	0.980767	turquoise
BGIOSGA020266	0.966524	turquoise
BGIOSGA020269	0.896871	turquoise
BGIOSGA020305	0.982914	turquoise
BGIOSGA020315	0.71165	turquoise
BGIOSGA020319	0.950985	turquoise
BGIOSGA020331	0.968718	turquoise
BGIOSGA020334	0.87546	turquoise
BGIOSGA020349	0.864242	turquoise
BGIOSGA020403	0.98838	turquoise
BGIOSGA020442	0.902167	turquoise
BGIOSGA020507	0.992272	turquoise
BGIOSGA020531	0.964965	turquoise
BGIOSGA020591	0.930178	turquoise
BGIOSGA020604	0.961828	turquoise
BGIOSGA020623	0.9067	turquoise
BGIOSGA020638	0.7519	turquoise
BGIOSGA020640	0.894387	turquoise
BGIOSGA020641	0.782356	turquoise
BGIOSGA020685	0.947104	turquoise
BGIOSGA020686	0.807104	turquoise
BGIOSGA020695	0.92571	turquoise
BGIOSGA020704	0.996774	turquoise
BGIOSGA020705	0.861234	turquoise
BGIOSGA020720	0.776632	turquoise
BGIOSGA020766	0.967382	turquoise
BGIOSGA020769	0.736702	turquoise
BGIOSGA020770	0.975557	turquoise
BGIOSGA020772	0.96985	turquoise
BGIOSGA020778	0.988517	turquoise
BGIOSGA020790	0.88247	turquoise
BGIOSGA020819	0.968416	turquoise
BGIOSGA020872	0.932073	turquoise
BGIOSGA020891	0.90365	turquoise
BGIOSGA020930	0.998268	turquoise
BGIOSGA020962	0.995599	turquoise
BGIOSGA020979	0.981019	turquoise
BGIOSGA020994	0.954566	turquoise
BGIOSGA021011	0.945572	turquoise
BGIOSGA021067	0.977157	turquoise
BGIOSGA021079	0.790607	turquoise
BGIOSGA021088	0.987035	turquoise
BGIOSGA021164	0.897559	turquoise
BGIOSGA021178	0.972925	turquoise
BGIOSGA021202	0.878506	turquoise
BGIOSGA021216	0.97021	turquoise
BGIOSGA021249	0.963415	turquoise
BGIOSGA021301	0.873444	turquoise
BGIOSGA021334	0.918228	turquoise
BGIOSGA021344	0.980302	turquoise
BGIOSGA021354	0.989149	turquoise
BGIOSGA021407	0.821318	turquoise
BGIOSGA021415	0.832734	turquoise
BGIOSGA021435	0.750368	turquoise
BGIOSGA021473	0.964126	turquoise
BGIOSGA021537	0.934658	turquoise
BGIOSGA021538	0.944236	turquoise
BGIOSGA021618	0.981513	turquoise
BGIOSGA021624	0.99352	turquoise
BGIOSGA021643	0.849354	turquoise
BGIOSGA021657	0.920068	turquoise
BGIOSGA021694	0.818537	turquoise
BGIOSGA021712	0.932387	turquoise
BGIOSGA021795	0.90583	turquoise
BGIOSGA021812	0.824214	turquoise
BGIOSGA021847	0.985425	turquoise
BGIOSGA021880	0.881062	turquoise
BGIOSGA021916	0.92683	turquoise
BGIOSGA021917	0.966835	turquoise
BGIOSGA021922	0.970782	turquoise
BGIOSGA021964	0.969409	turquoise
BGIOSGA022000	0.771853	turquoise
BGIOSGA022021	0.819375	turquoise
BGIOSGA022084	0.910768	turquoise
BGIOSGA022157	0.862735	turquoise
BGIOSGA022216	0.905063	turquoise
BGIOSGA022242	0.975591	turquoise
BGIOSGA022243	0.855879	turquoise
BGIOSGA022246	0.94445	turquoise
BGIOSGA022286	0.921377	turquoise
BGIOSGA022287	0.915884	turquoise
BGIOSGA022289	0.812139	turquoise
BGIOSGA022325	0.7161	turquoise
BGIOSGA022355	0.98358	turquoise
BGIOSGA022359	0.873716	turquoise
BGIOSGA022375	0.971204	turquoise
BGIOSGA022377	0.966112	turquoise
BGIOSGA022431	0.871299	turquoise
BGIOSGA022436	0.824274	turquoise
BGIOSGA022460	0.991658	turquoise
BGIOSGA022486	0.945473	turquoise
BGIOSGA022488	0.866527	turquoise
BGIOSGA022502	0.8724	turquoise
BGIOSGA022515	0.859431	turquoise
BGIOSGA022551	0.991438	turquoise
BGIOSGA022579	0.965617	turquoise
BGIOSGA022582	0.965417	turquoise
BGIOSGA022592	0.777739	turquoise
BGIOSGA022627	0.996417	turquoise
BGIOSGA022640	0.98779	turquoise
BGIOSGA022696	0.754395	turquoise
BGIOSGA022740	0.993861	turquoise
BGIOSGA022785	0.95844	turquoise
BGIOSGA022795	0.950543	turquoise
BGIOSGA022816	0.94537	turquoise
BGIOSGA022900	0.964969	turquoise
BGIOSGA022925	0.842564	turquoise
BGIOSGA022945	0.99147	turquoise
BGIOSGA022946	0.951134	turquoise
BGIOSGA022951	0.873332	turquoise
BGIOSGA023062	0.738784	turquoise
BGIOSGA023075	0.848282	turquoise
BGIOSGA023086	0.990217	turquoise
BGIOSGA023103	0.924703	turquoise
BGIOSGA023114	0.826388	turquoise
BGIOSGA023155	0.836768	turquoise
BGIOSGA023166	0.997051	turquoise
BGIOSGA023169	0.978346	turquoise
BGIOSGA023181	0.891735	turquoise
BGIOSGA023183	0.747272	turquoise
BGIOSGA023202	0.998436	turquoise
BGIOSGA023203	0.992199	turquoise
BGIOSGA023284	0.903122	turquoise
BGIOSGA023297	0.874591	turquoise
BGIOSGA023300	0.879481	turquoise
BGIOSGA023376	0.982819	turquoise
BGIOSGA023435	0.905224	turquoise
BGIOSGA023447	0.882276	turquoise
BGIOSGA023448	0.991507	turquoise
BGIOSGA023458	0.980378	turquoise
BGIOSGA023482	0.990231	turquoise
BGIOSGA023538	0.907038	turquoise
BGIOSGA023617	0.95241	turquoise
BGIOSGA023624	0.802219	turquoise
BGIOSGA023660	0.970092	turquoise
BGIOSGA023673	0.975427	turquoise
BGIOSGA023706	0.990341	turquoise
BGIOSGA023761	0.83143	turquoise
BGIOSGA023769	0.760254	turquoise
BGIOSGA023804	0.894891	turquoise
BGIOSGA023890	0.986289	turquoise
BGIOSGA023964	0.9496	turquoise
BGIOSGA024014	0.942484	turquoise
BGIOSGA024019	0.828444	turquoise
BGIOSGA024032	0.709915	turquoise
BGIOSGA024059	0.93626	turquoise
BGIOSGA024088	0.990996	turquoise
BGIOSGA024123	0.943465	turquoise
BGIOSGA024152	0.972763	turquoise
BGIOSGA024158	0.921594	turquoise
BGIOSGA024163	0.971747	turquoise
BGIOSGA024169	0.852787	turquoise
BGIOSGA024177	0.934943	turquoise
BGIOSGA024181	0.96225	turquoise
BGIOSGA024205	0.739984	turquoise
BGIOSGA024293	0.945203	turquoise
BGIOSGA024295	0.887787	turquoise
BGIOSGA024307	0.812815	turquoise
BGIOSGA024335	0.992937	turquoise
BGIOSGA024381	0.930901	turquoise
BGIOSGA024384	0.873057	turquoise
BGIOSGA024389	0.845414	turquoise
BGIOSGA024431	0.893844	turquoise
BGIOSGA024476	0.90557	turquoise
BGIOSGA024519	0.916813	turquoise
BGIOSGA024520	0.970116	turquoise
BGIOSGA024671	0.987182	turquoise
BGIOSGA024730	0.966535	turquoise
BGIOSGA024753	0.917984	turquoise
BGIOSGA024808	0.919274	turquoise
BGIOSGA024873	0.816102	turquoise
BGIOSGA024896	0.978803	turquoise
BGIOSGA024898	0.918664	turquoise
BGIOSGA024918	0.786371	turquoise
BGIOSGA024937	0.940216	turquoise
BGIOSGA024969	0.983731	turquoise
BGIOSGA025062	0.901044	turquoise
BGIOSGA025063	0.948798	turquoise
BGIOSGA025064	0.97501	turquoise
BGIOSGA025066	0.958019	turquoise
BGIOSGA025067	0.979105	turquoise
BGIOSGA025088	0.900756	turquoise
BGIOSGA025089	0.868892	turquoise
BGIOSGA025097	0.782329	turquoise
BGIOSGA025120	0.973495	turquoise
BGIOSGA025215	0.878833	turquoise
BGIOSGA025219	0.961949	turquoise
BGIOSGA025242	0.857012	turquoise
BGIOSGA025304	0.777299	turquoise
BGIOSGA025316	0.751336	turquoise
BGIOSGA025321	0.973837	turquoise
BGIOSGA025331	0.923048	turquoise
BGIOSGA025384	0.830977	turquoise
BGIOSGA025406	0.945515	turquoise
BGIOSGA025439	0.990716	turquoise
BGIOSGA025441	0.989935	turquoise
BGIOSGA025501	0.789393	turquoise
BGIOSGA025508	0.923971	turquoise
BGIOSGA025571	0.929741	turquoise
BGIOSGA025604	0.966182	turquoise
BGIOSGA025669	0.871901	turquoise
BGIOSGA025717	0.960394	turquoise
BGIOSGA025780	0.789968	turquoise
BGIOSGA025830	0.990218	turquoise
BGIOSGA025831	0.997544	turquoise
BGIOSGA025860	0.993768	turquoise
BGIOSGA025866	0.805888	turquoise
BGIOSGA025867	0.967934	turquoise
BGIOSGA025868	0.963491	turquoise
BGIOSGA025876	0.990572	turquoise
BGIOSGA025877	0.803732	turquoise
BGIOSGA025953	0.877727	turquoise
BGIOSGA025954	0.895355	turquoise
BGIOSGA025955	0.806344	turquoise
BGIOSGA025973	0.961138	turquoise
BGIOSGA025989	0.981415	turquoise
BGIOSGA026016	0.821931	turquoise
BGIOSGA026025	0.872748	turquoise
BGIOSGA026032	0.926316	turquoise
BGIOSGA026064	0.944961	turquoise
BGIOSGA026086	0.780784	turquoise
BGIOSGA026092	0.747836	turquoise
BGIOSGA026116	0.961443	turquoise
BGIOSGA026118	0.877251	turquoise
BGIOSGA026131	0.967419	turquoise
BGIOSGA026145	0.87268	turquoise
BGIOSGA026155	0.954557	turquoise
BGIOSGA026164	0.966767	turquoise
BGIOSGA026193	0.993716	turquoise
BGIOSGA026219	0.952824	turquoise
BGIOSGA026278	0.886004	turquoise
BGIOSGA026283	0.700223	turquoise
BGIOSGA026329	0.736066	turquoise
BGIOSGA026387	0.859371	turquoise
BGIOSGA026388	0.918218	turquoise
BGIOSGA026389	0.99056	turquoise
BGIOSGA026392	0.91881	turquoise
BGIOSGA026406	0.812391	turquoise
BGIOSGA026414	0.917379	turquoise
BGIOSGA026423	0.812939	turquoise
BGIOSGA026426	0.928607	turquoise
BGIOSGA026481	0.901799	turquoise
BGIOSGA026499	0.971499	turquoise
BGIOSGA026509	0.982367	turquoise
BGIOSGA026562	0.929772	turquoise
BGIOSGA026566	0.974415	turquoise
BGIOSGA026615	0.924603	turquoise
BGIOSGA026620	0.941726	turquoise
BGIOSGA026629	0.978181	turquoise
BGIOSGA026675	0.86579	turquoise
BGIOSGA026676	0.810588	turquoise
BGIOSGA026738	0.993254	turquoise
BGIOSGA026757	0.97781	turquoise
BGIOSGA026785	0.985317	turquoise
BGIOSGA026851	0.942411	turquoise
BGIOSGA026879	0.991783	turquoise
BGIOSGA026897	0.995318	turquoise
BGIOSGA026917	0.835993	turquoise
BGIOSGA026989	0.889065	turquoise
BGIOSGA027045	0.99399	turquoise
BGIOSGA027117	0.932305	turquoise
BGIOSGA027119	0.882822	turquoise
BGIOSGA027120	0.88859	turquoise
BGIOSGA027123	0.934112	turquoise
BGIOSGA027129	0.938107	turquoise
BGIOSGA027130	0.945192	turquoise
BGIOSGA027165	0.800758	turquoise
BGIOSGA027173	0.985947	turquoise
BGIOSGA027174	0.860175	turquoise
BGIOSGA027340	0.958667	turquoise
BGIOSGA027346	0.993183	turquoise
BGIOSGA027476	0.711525	turquoise
BGIOSGA027489	0.961098	turquoise
BGIOSGA027536	0.909685	turquoise
BGIOSGA027622	0.975932	turquoise
BGIOSGA027626	0.876867	turquoise
BGIOSGA027629	0.866189	turquoise
BGIOSGA027641	0.924624	turquoise
BGIOSGA027656	0.984678	turquoise
BGIOSGA027677	0.975338	turquoise
BGIOSGA027726	0.969109	turquoise
BGIOSGA027739	0.985279	turquoise
BGIOSGA027787	0.835663	turquoise
BGIOSGA027810	0.804961	turquoise
BGIOSGA027838	0.845919	turquoise
BGIOSGA027860	0.744877	turquoise
BGIOSGA027915	0.92904	turquoise
BGIOSGA027955	0.943678	turquoise
BGIOSGA027982	0.813541	turquoise
BGIOSGA027985	0.819724	turquoise
BGIOSGA028012	0.887384	turquoise
BGIOSGA028014	0.95458	turquoise
BGIOSGA028015	0.897408	turquoise
BGIOSGA028080	0.717493	turquoise
BGIOSGA028085	0.748927	turquoise
BGIOSGA028113	0.801729	turquoise
BGIOSGA028161	0.97695	turquoise
BGIOSGA028166	0.743268	turquoise
BGIOSGA028237	0.991785	turquoise
BGIOSGA028315	0.977577	turquoise
BGIOSGA028468	0.964885	turquoise
BGIOSGA028494	0.943333	turquoise
BGIOSGA028501	0.860247	turquoise
BGIOSGA028529	0.987823	turquoise
BGIOSGA028663	0.9469	turquoise
BGIOSGA028709	0.874875	turquoise
BGIOSGA028737	0.970246	turquoise
BGIOSGA028755	0.835929	turquoise
BGIOSGA028780	0.987972	turquoise
BGIOSGA028791	0.837841	turquoise
BGIOSGA028793	0.913089	turquoise
BGIOSGA028794	0.971292	turquoise
BGIOSGA028896	0.744141	turquoise
BGIOSGA028967	0.968875	turquoise
BGIOSGA028970	0.979718	turquoise
BGIOSGA028973	0.986337	turquoise
BGIOSGA029006	0.940266	turquoise
BGIOSGA029025	0.991053	turquoise
BGIOSGA029062	0.790386	turquoise
BGIOSGA029195	0.70071	turquoise
BGIOSGA029224	0.947847	turquoise
BGIOSGA029226	0.839892	turquoise
BGIOSGA029234	0.98445	turquoise
BGIOSGA029237	0.892673	turquoise
BGIOSGA029255	0.959719	turquoise
BGIOSGA029291	0.840811	turquoise
BGIOSGA029321	0.751778	turquoise
BGIOSGA029376	0.982126	turquoise
BGIOSGA029404	0.887958	turquoise
BGIOSGA029411	0.825595	turquoise
BGIOSGA029432	0.970392	turquoise
BGIOSGA029433	0.795994	turquoise
BGIOSGA029491	0.970331	turquoise
BGIOSGA029492	0.991518	turquoise
BGIOSGA029518	0.97417	turquoise
BGIOSGA029591	0.830022	turquoise
BGIOSGA029599	0.985065	turquoise
BGIOSGA029601	0.951333	turquoise
BGIOSGA029602	0.941084	turquoise
BGIOSGA029649	0.951272	turquoise
BGIOSGA029652	0.996917	turquoise
BGIOSGA029664	0.852265	turquoise
BGIOSGA029680	0.863415	turquoise
BGIOSGA029682	0.71235	turquoise
BGIOSGA029692	0.753474	turquoise
BGIOSGA029703	0.912276	turquoise
BGIOSGA029726	0.979109	turquoise
BGIOSGA029734	0.861626	turquoise
BGIOSGA029772	0.995262	turquoise
BGIOSGA029797	0.905553	turquoise
BGIOSGA029800	0.97278	turquoise
BGIOSGA029832	0.945909	turquoise
BGIOSGA029891	0.914987	turquoise
BGIOSGA029896	0.94437	turquoise
BGIOSGA029913	0.916199	turquoise
BGIOSGA029946	0.84969	turquoise
BGIOSGA029949	0.995599	turquoise
BGIOSGA029951	0.861182	turquoise
BGIOSGA029990	0.929925	turquoise
BGIOSGA030003	0.977758	turquoise
BGIOSGA030029	0.720434	turquoise
BGIOSGA030102	0.920501	turquoise
BGIOSGA030146	0.932115	turquoise
BGIOSGA030202	0.905605	turquoise
BGIOSGA030294	0.98907	turquoise
BGIOSGA030307	0.98563	turquoise
BGIOSGA030314	0.863081	turquoise
BGIOSGA030316	0.989564	turquoise
BGIOSGA030406	0.719415	turquoise
BGIOSGA030410	0.979004	turquoise
BGIOSGA030488	0.971094	turquoise
BGIOSGA030492	0.780275	turquoise
BGIOSGA030493	0.895943	turquoise
BGIOSGA030535	0.981961	turquoise
BGIOSGA030536	0.962911	turquoise
BGIOSGA030546	0.968676	turquoise
BGIOSGA030549	0.910549	turquoise
BGIOSGA030562	0.947908	turquoise
BGIOSGA030567	0.812501	turquoise
BGIOSGA030580	0.9049	turquoise
BGIOSGA030581	0.964434	turquoise
BGIOSGA030630	0.941253	turquoise
BGIOSGA030631	0.750971	turquoise
BGIOSGA030634	0.886628	turquoise
BGIOSGA030635	0.918145	turquoise
BGIOSGA030636	0.981799	turquoise
BGIOSGA030718	0.973107	turquoise
BGIOSGA030719	0.970674	turquoise
BGIOSGA030720	0.969539	turquoise
BGIOSGA030721	0.951713	turquoise
BGIOSGA030722	0.968108	turquoise
BGIOSGA030738	0.847887	turquoise
BGIOSGA030739	0.839442	turquoise
BGIOSGA030757	0.970571	turquoise
BGIOSGA030770	0.845796	turquoise
BGIOSGA030771	0.912918	turquoise
BGIOSGA030791	0.96929	turquoise
BGIOSGA030807	0.92318	turquoise
BGIOSGA030828	0.994609	turquoise
BGIOSGA030829	0.994496	turquoise
BGIOSGA030895	0.991974	turquoise
BGIOSGA030901	0.92646	turquoise
BGIOSGA030902	0.880927	turquoise
BGIOSGA030931	0.970386	turquoise
BGIOSGA030933	0.887892	turquoise
BGIOSGA030986	0.712482	turquoise
BGIOSGA031014	0.972178	turquoise
BGIOSGA031015	0.980234	turquoise
BGIOSGA031036	0.989891	turquoise
BGIOSGA031111	0.919153	turquoise
BGIOSGA031196	0.984926	turquoise
BGIOSGA031207	0.868496	turquoise
BGIOSGA031226	0.746115	turquoise
BGIOSGA031285	0.808655	turquoise
BGIOSGA031302	0.985936	turquoise
BGIOSGA031303	0.941111	turquoise
BGIOSGA031304	0.823347	turquoise
BGIOSGA031317	0.962244	turquoise
BGIOSGA031352	0.952552	turquoise
BGIOSGA031385	0.958412	turquoise
BGIOSGA031390	0.977309	turquoise
BGIOSGA031423	0.717111	turquoise
BGIOSGA031460	0.862494	turquoise
BGIOSGA031491	0.981791	turquoise
BGIOSGA031495	0.955561	turquoise
BGIOSGA031524	0.708747	turquoise
BGIOSGA031557	0.8698	turquoise
BGIOSGA031594	0.909491	turquoise
BGIOSGA031641	0.909533	turquoise
BGIOSGA031642	0.87038	turquoise
BGIOSGA031661	0.965468	turquoise
BGIOSGA031722	0.872238	turquoise
BGIOSGA031737	0.96085	turquoise
BGIOSGA031747	0.846063	turquoise
BGIOSGA031811	0.97233	turquoise
BGIOSGA031826	0.898209	turquoise
BGIOSGA031833	0.854511	turquoise
BGIOSGA031909	0.843085	turquoise
BGIOSGA031926	0.743568	turquoise
BGIOSGA031997	0.702362	turquoise
BGIOSGA032106	0.992991	turquoise
BGIOSGA032223	0.905694	turquoise
BGIOSGA032302	0.736703	turquoise
BGIOSGA032365	0.877875	turquoise
BGIOSGA032383	0.801124	turquoise
BGIOSGA032451	0.9868	turquoise
BGIOSGA032454	0.90744	turquoise
BGIOSGA032456	0.780686	turquoise
BGIOSGA032460	0.834914	turquoise
BGIOSGA032491	0.888786	turquoise
BGIOSGA032523	0.761415	turquoise
BGIOSGA032568	0.891818	turquoise
BGIOSGA032625	0.869871	turquoise
BGIOSGA032685	0.910767	turquoise
BGIOSGA032686	0.871373	turquoise
BGIOSGA032857	0.851543	turquoise
BGIOSGA032909	0.985428	turquoise
BGIOSGA032917	0.971006	turquoise
BGIOSGA032989	0.773517	turquoise
BGIOSGA033028	0.964231	turquoise
BGIOSGA033029	0.866741	turquoise
BGIOSGA033034	0.827872	turquoise
BGIOSGA033046	0.996685	turquoise
BGIOSGA033055	0.720787	turquoise
BGIOSGA033070	0.976448	turquoise
BGIOSGA033111	0.923888	turquoise
BGIOSGA033141	0.830876	turquoise
BGIOSGA033147	0.925399	turquoise
BGIOSGA033182	0.980352	turquoise
BGIOSGA033183	0.93448	turquoise
BGIOSGA033200	0.967427	turquoise
BGIOSGA033209	0.93561	turquoise
BGIOSGA033226	0.984643	turquoise
BGIOSGA033227	0.954361	turquoise
BGIOSGA033232	0.991167	turquoise
BGIOSGA033245	0.97546	turquoise
BGIOSGA033288	0.90344	turquoise
BGIOSGA033294	0.992697	turquoise
BGIOSGA033295	0.986981	turquoise
BGIOSGA033296	0.989068	turquoise
BGIOSGA033316	0.986052	turquoise
BGIOSGA033320	0.946819	turquoise
BGIOSGA033326	0.98495	turquoise
BGIOSGA033338	0.967725	turquoise
BGIOSGA033341	0.830374	turquoise
BGIOSGA033357	0.97871	turquoise
BGIOSGA033364	0.919712	turquoise
BGIOSGA033387	0.980801	turquoise
BGIOSGA033393	0.947254	turquoise
BGIOSGA033417	0.849579	turquoise
BGIOSGA033421	0.821825	turquoise
BGIOSGA033425	0.971608	turquoise
BGIOSGA033443	0.93525	turquoise
BGIOSGA033447	0.991698	turquoise
BGIOSGA033472	0.933592	turquoise
BGIOSGA033500	0.988304	turquoise
BGIOSGA033504	0.954435	turquoise
BGIOSGA033524	0.967009	turquoise
BGIOSGA033530	0.800974	turquoise
BGIOSGA033549	0.84298	turquoise
BGIOSGA033583	0.936853	turquoise
BGIOSGA033584	0.91196	turquoise
BGIOSGA033619	0.883571	turquoise
BGIOSGA033666	0.941274	turquoise
BGIOSGA033689	0.737187	turquoise
BGIOSGA033719	0.918044	turquoise
BGIOSGA033747	0.986707	turquoise
BGIOSGA033774	0.978494	turquoise
BGIOSGA033781	0.986413	turquoise
BGIOSGA033855	0.972806	turquoise
BGIOSGA033860	0.794371	turquoise
BGIOSGA033894	0.959012	turquoise
BGIOSGA033920	0.960306	turquoise
BGIOSGA033925	0.996915	turquoise
BGIOSGA033951	0.85084	turquoise
BGIOSGA033970	0.952991	turquoise
BGIOSGA034012	0.86505	turquoise
BGIOSGA034039	0.833481	turquoise
BGIOSGA034253	0.961754	turquoise
BGIOSGA034254	0.994957	turquoise
BGIOSGA034255	0.988074	turquoise
BGIOSGA034259	0.975046	turquoise
BGIOSGA034292	0.873332	turquoise
BGIOSGA034294	0.829671	turquoise
BGIOSGA034298	0.863405	turquoise
BGIOSGA034313	0.992524	turquoise
BGIOSGA034326	0.977301	turquoise
BGIOSGA034337	0.791248	turquoise
BGIOSGA034383	0.862472	turquoise
BGIOSGA034389	0.984196	turquoise
BGIOSGA034419	0.995928	turquoise
BGIOSGA034463	0.873197	turquoise
BGIOSGA034555	0.748798	turquoise
BGIOSGA034563	0.993051	turquoise
BGIOSGA034576	0.90342	turquoise
BGIOSGA034619	0.946204	turquoise
BGIOSGA034766	0.934349	turquoise
BGIOSGA034770	0.987552	turquoise
BGIOSGA034784	0.993433	turquoise
BGIOSGA034823	0.969771	turquoise
BGIOSGA034824	0.994557	turquoise
BGIOSGA034825	0.965988	turquoise
BGIOSGA034862	0.971442	turquoise
BGIOSGA034882	0.990707	turquoise
BGIOSGA034890	0.761376	turquoise
BGIOSGA034891	0.868285	turquoise
BGIOSGA034892	0.767313	turquoise
BGIOSGA034929	0.715293	turquoise
BGIOSGA034934	0.991363	turquoise
BGIOSGA034957	0.954096	turquoise
BGIOSGA035037	0.93312	turquoise
BGIOSGA035060	0.987762	turquoise
BGIOSGA035087	0.950393	turquoise
BGIOSGA035211	0.953247	turquoise
BGIOSGA035213	0.979004	turquoise
BGIOSGA035281	0.94068	turquoise
BGIOSGA035313	0.984129	turquoise
BGIOSGA035341	0.993249	turquoise
BGIOSGA035351	0.949308	turquoise
BGIOSGA035369	0.937865	turquoise
BGIOSGA035378	0.97599	turquoise
BGIOSGA035429	0.858905	turquoise
BGIOSGA035430	0.917105	turquoise
BGIOSGA035432	0.979429	turquoise
BGIOSGA035439	0.929363	turquoise
BGIOSGA035454	0.845877	turquoise
BGIOSGA035456	0.983026	turquoise
BGIOSGA035458	0.898844	turquoise
BGIOSGA035536	0.949086	turquoise
BGIOSGA035593	0.99007	turquoise
BGIOSGA035651	0.928076	turquoise
BGIOSGA035666	0.889618	turquoise
BGIOSGA035667	0.915809	turquoise
BGIOSGA035687	0.966475	turquoise
BGIOSGA035737	0.767194	turquoise
BGIOSGA035741	0.940027	turquoise
BGIOSGA035760	0.800349	turquoise
BGIOSGA035765	0.777417	turquoise
BGIOSGA035768	0.992066	turquoise
BGIOSGA035787	0.920948	turquoise
BGIOSGA035790	0.88345	turquoise
BGIOSGA035854	0.773817	turquoise
BGIOSGA035898	0.893022	turquoise
BGIOSGA035959	0.74804	turquoise
BGIOSGA036010	0.983432	turquoise
BGIOSGA036025	0.917594	turquoise
BGIOSGA036037	0.741994	turquoise
BGIOSGA036038	0.917661	turquoise
BGIOSGA036047	0.995438	turquoise
BGIOSGA036091	0.982211	turquoise
BGIOSGA036106	0.991749	turquoise
BGIOSGA036107	0.990806	turquoise
BGIOSGA036133	0.846769	turquoise
BGIOSGA036134	0.945702	turquoise
BGIOSGA036220	0.722909	turquoise
BGIOSGA036292	0.939233	turquoise
BGIOSGA036445	0.924157	turquoise
BGIOSGA036449	0.729305	turquoise
BGIOSGA036458	0.851129	turquoise
BGIOSGA036495	0.940766	turquoise
BGIOSGA036499	0.85324	turquoise
BGIOSGA036511	0.997368	turquoise
BGIOSGA036520	0.749058	turquoise
BGIOSGA036545	0.818763	turquoise
BGIOSGA036593	0.96753	turquoise
BGIOSGA036616	0.908692	turquoise
BGIOSGA036630	0.973813	turquoise
BGIOSGA036685	0.992049	turquoise
BGIOSGA036701	0.993849	turquoise
BGIOSGA036779	0.912037	turquoise
BGIOSGA036796	0.781265	turquoise
BGIOSGA036802	0.977141	turquoise
BGIOSGA036812	0.981499	turquoise
BGIOSGA036969	0.91151	turquoise
BGIOSGA036973	0.986728	turquoise
BGIOSGA037019	0.985557	turquoise
BGIOSGA037029	0.941669	turquoise
BGIOSGA037083	0.986951	turquoise
BGIOSGA037085	0.973381	turquoise
BGIOSGA037162	0.86112	turquoise
BGIOSGA037252	0.895121	turquoise
BGIOSGA037297	0.932062	turquoise
BGIOSGA037310	0.756265	turquoise
BGIOSGA037319	0.918798	turquoise
BGIOSGA037324	0.838499	turquoise
BGIOSGA037326	0.830355	turquoise
BGIOSGA037338	0.778126	turquoise
BGIOSGA037403	0.828899	turquoise
BGIOSGA037482	0.84721	turquoise
BGIOSGA037569	0.904931	turquoise
BGIOSGA037571	0.950543	turquoise
BGIOSGA037572	0.764905	turquoise
BGIOSGA037573	0.862262	turquoise
BGIOSGA037574	0.857151	turquoise
BGIOSGA037577	0.96471	turquoise
BGIOSGA037578	0.948329	turquoise
BGIOSGA037580	0.888963	turquoise
BGIOSGA037605	0.87675	turquoise
BGIOSGA037676	0.920626	turquoise
BGIOSGA037710	0.813895	turquoise
BGIOSGA037723	0.820087	turquoise
BGIOSGA037804	0.928548	turquoise
BGIOSGA037828	0.859086	turquoise
BGIOSGA037853	0.77155	turquoise
BGIOSGA037859	0.944972	turquoise
BGIOSGA037879	0.889454	turquoise
BGIOSGA037898	0.929671	turquoise
BGIOSGA037904	0.789203	turquoise
BGIOSGA037907	0.962352	turquoise
BGIOSGA037922	0.987111	turquoise
BGIOSGA037981	0.759774	turquoise
BGIOSGA038057	0.971505	turquoise
BGIOSGA038061	0.95789	turquoise
BGIOSGA038077	0.989012	turquoise
BGIOSGA038080	0.924177	turquoise
BGIOSGA038127	0.868283	turquoise
BGIOSGA038152	0.759681	turquoise
BGIOSGA038155	0.956253	turquoise
BGIOSGA038198	0.967443	turquoise
BGIOSGA038353	0.867727	turquoise
BGIOSGA038355	0.995598	turquoise
BGIOSGA038356	0.989166	turquoise
BGIOSGA038408	0.977769	turquoise
BGIOSGA038435	0.845549	turquoise
BGIOSGA038464	0.862051	turquoise
BGIOSGA038496	0.992181	turquoise
BGIOSGA038503	0.952639	turquoise
BGIOSGA038504	0.94473	turquoise
BGIOSGA038544	0.919189	turquoise
BGIOSGA040474	0.991835	turquoise
BGIOSGA040489	0.993931	turquoise
BGIOSGA040528	0.981128	turquoise
BGIOSGA040540	0.801864	turquoise
BGIOSGA040579	0.791501	turquoise
BGIOSGA040633	0.750747	turquoise
BGIOSGA040675	0.978911	turquoise
Oryza_sativa_newGene_1348	0.896151	turquoise
Oryza_sativa_newGene_1349	0.966653	turquoise
Oryza_sativa_newGene_4157	0.946371	turquoise
Oryza_sativa_newGene_5500	0.992593	turquoise
Oryza_sativa_newGene_5533	0.807011	turquoise
Oryza_sativa_newGene_5768	0.919814	turquoise
Oryza_sativa_newGene_5781	0.932933	turquoise
Oryza_sativa_newGene_6453	0.949247	turquoise
Oryza_sativa_newGene_6494	0.987863	turquoise
Oryza_sativa_newGene_7013	0.882183	turquoise
Oryza_sativa_newGene_7414	0.793313	turquoise
Oryza_sativa_newGene_7593	0.752194	turquoise
Oryza_sativa_newGene_7831	0.914657	turquoise
Oryza_sativa_newGene_7842	0.884294	turquoise
Oryza_sativa_newGene_7868	0.912265	turquoise
Oryza_sativa_newGene_8016	0.967751	turquoise
Oryza_sativa_newGene_8018	0.976925	turquoise
Oryza_sativa_newGene_8603	0.987413	turquoise
Oryza_sativa_newGene_8604	0.874257	turquoise
Oryza_sativa_newGene_8911	0.840083	turquoise
Oryza_sativa_newGene_10802	0.790442	turquoise
Oryza_sativa_newGene_11300	0.939025	turquoise
Oryza_sativa_newGene_11301	0.738165	turquoise
Oryza_sativa_newGene_11482	0.968735	turquoise
Oryza_sativa_newGene_11485	0.962904	turquoise
Oryza_sativa_newGene_13113	0.980178	turquoise
Oryza_sativa_newGene_13116	0.898483	turquoise
Oryza_sativa_newGene_13321	0.877459	turquoise
Oryza_sativa_newGene_13335	0.951589	turquoise
Oryza_sativa_newGene_18456	0.897453	turquoise
Oryza_sativa_newGene_19151	0.927965	turquoise
Oryza_sativa_newGene_19153	0.750144	turquoise
Oryza_sativa_newGene_21553	0.949676	turquoise
Oryza_sativa_newGene_21554	0.797114	turquoise
Oryza_sativa_newGene_21575	0.791554	turquoise
Oryza_sativa_newGene_21576	0.995349	turquoise
Oryza_sativa_newGene_21709	0.853636	turquoise
Oryza_sativa_newGene_21710	0.866575	turquoise
Oryza_sativa_newGene_22572	0.853192	turquoise
Oryza_sativa_newGene_23075	0.895512	turquoise
Oryza_sativa_newGene_23386	0.891099	turquoise
Oryza_sativa_newGene_23415	0.947918	turquoise
Oryza_sativa_newGene_25104	0.966044	turquoise
Oryza_sativa_newGene_25144	0.989657	turquoise
Oryza_sativa_newGene_25147	0.889657	turquoise
Oryza_sativa_newGene_25770	0.977778	turquoise
Oryza_sativa_newGene_25771	0.934212	turquoise
Oryza_sativa_newGene_25775	0.993472	turquoise
Oryza_sativa_newGene_26675	0.984426	turquoise
Oryza_sativa_newGene_28368	0.991343	turquoise
Oryza_sativa_newGene_28376	0.844813	turquoise
Oryza_sativa_newGene_28378	0.708943	turquoise
Oryza_sativa_newGene_30184	0.81015	turquoise
Oryza_sativa_newGene_32839	0.924345	turquoise
Oryza_sativa_newGene_32885	0.963194	turquoise
Oryza_sativa_newGene_33393	0.746873	turquoise
Oryza_sativa_newGene_33394	0.83345	turquoise
Oryza_sativa_newGene_34110	0.787126	turquoise
Oryza_sativa_newGene_34280	0.857705	turquoise
Oryza_sativa_newGene_34743	0.860506	turquoise
Oryza_sativa_newGene_35319	0.932507	turquoise
Oryza_sativa_newGene_35320	0.878356	turquoise
Oryza_sativa_newGene_35329	0.824316	turquoise
Oryza_sativa_newGene_35330	0.888056	turquoise
Oryza_sativa_newGene_35331	0.961873	turquoise
Oryza_sativa_newGene_35597	0.823925	turquoise
Oryza_sativa_newGene_36444	0.778986	turquoise
Oryza_sativa_newGene_37573	0.878102	turquoise
Oryza_sativa_newGene_38728	0.96687	turquoise
Oryza_sativa_newGene_38854	0.80193	turquoise
Oryza_sativa_newGene_38984	0.977158	turquoise
Oryza_sativa_newGene_39366	0.95759	turquoise
Oryza_sativa_newGene_39961	0.72112	turquoise
Oryza_sativa_newGene_41880	0.856209	turquoise
Oryza_sativa_newGene_42094	0.754394	turquoise
Oryza_sativa_newGene_43719	0.958214	turquoise
Oryza_sativa_newGene_49189	0.895918	turquoise
Oryza_sativa_newGene_53484	0.94017	turquoise
Oryza_sativa_newGene_54373	0.928539	turquoise
BGIOSGA000046	0.909458	black
BGIOSGA000083	0.704965	black
BGIOSGA000085	0.90325	black
BGIOSGA000090	0.922681	black
BGIOSGA000097	0.95569	black
BGIOSGA000154	0.854197	black
BGIOSGA000253	0.910928	black
BGIOSGA000254	0.830473	black
BGIOSGA000270	0.82137	black
BGIOSGA000282	0.90964	black
BGIOSGA000328	0.969509	black
BGIOSGA000356	0.891986	black
BGIOSGA000374	0.926061	black
BGIOSGA000395	0.800824	black
BGIOSGA000430	0.968466	black
BGIOSGA000438	0.947958	black
BGIOSGA000662	0.970357	black
BGIOSGA000733	0.76168	black
BGIOSGA000780	0.77598	black
BGIOSGA000793	0.936522	black
BGIOSGA000825	0.862924	black
BGIOSGA000833	0.914537	black
BGIOSGA000855	0.99007	black
BGIOSGA000865	0.840642	black
BGIOSGA000869	0.818875	black
BGIOSGA000870	0.7544	black
BGIOSGA000888	0.892033	black
BGIOSGA000941	0.825909	black
BGIOSGA000945	0.934897	black
BGIOSGA000988	0.801867	black
BGIOSGA001018	0.898753	black
BGIOSGA001044	0.724169	black
BGIOSGA001069	0.859147	black
BGIOSGA001106	0.906155	black
BGIOSGA001116	0.706677	black
BGIOSGA001122	0.97131	black
BGIOSGA001128	0.809255	black
BGIOSGA001151	0.889514	black
BGIOSGA001209	0.792066	black
BGIOSGA001210	0.991481	black
BGIOSGA001213	0.731217	black
BGIOSGA001227	0.863425	black
BGIOSGA001229	0.893511	black
BGIOSGA001301	0.951693	black
BGIOSGA001327	0.97132	black
BGIOSGA001444	0.949076	black
BGIOSGA001545	0.767152	black
BGIOSGA001587	0.953452	black
BGIOSGA001637	0.983634	black
BGIOSGA001700	0.929474	black
BGIOSGA001810	0.89208	black
BGIOSGA001826	0.897498	black
BGIOSGA001854	0.748287	black
BGIOSGA001875	0.971297	black
BGIOSGA001954	0.79327	black
BGIOSGA002003	0.88195	black
BGIOSGA002019	0.819431	black
BGIOSGA002067	0.938646	black
BGIOSGA002074	0.989439	black
BGIOSGA002093	0.957798	black
BGIOSGA002127	0.78516	black
BGIOSGA002149	0.908541	black
BGIOSGA002212	0.865457	black
BGIOSGA002215	0.981733	black
BGIOSGA002233	0.914838	black
BGIOSGA002326	0.737938	black
BGIOSGA002413	0.979713	black
BGIOSGA002421	0.812174	black
BGIOSGA002461	0.922989	black
BGIOSGA002469	0.909558	black
BGIOSGA002477	0.977079	black
BGIOSGA002595	0.897274	black
BGIOSGA002698	0.989041	black
BGIOSGA002733	0.833204	black
BGIOSGA002757	0.85541	black
BGIOSGA002820	0.938963	black
BGIOSGA002840	0.935326	black
BGIOSGA002841	0.997314	black
BGIOSGA002850	0.98392	black
BGIOSGA002913	0.956665	black
BGIOSGA002992	0.766818	black
BGIOSGA003013	0.897294	black
BGIOSGA003046	0.983452	black
BGIOSGA003051	0.971391	black
BGIOSGA003053	0.816183	black
BGIOSGA003133	0.961702	black
BGIOSGA003169	0.990798	black
BGIOSGA003181	0.7232	black
BGIOSGA003185	0.884721	black
BGIOSGA003221	0.952037	black
BGIOSGA003226	0.734949	black
BGIOSGA003247	0.985952	black
BGIOSGA003258	0.777752	black
BGIOSGA003306	0.800134	black
BGIOSGA003309	0.926603	black
BGIOSGA003310	0.953851	black
BGIOSGA003400	0.923718	black
BGIOSGA003401	0.938148	black
BGIOSGA003483	0.912367	black
BGIOSGA003484	0.924433	black
BGIOSGA003499	0.803257	black
BGIOSGA003705	0.858786	black
BGIOSGA003715	0.882339	black
BGIOSGA003760	0.897151	black
BGIOSGA003766	0.974056	black
BGIOSGA003826	0.912559	black
BGIOSGA003897	0.820369	black
BGIOSGA003915	0.941733	black
BGIOSGA003961	0.984439	black
BGIOSGA003991	0.758248	black
BGIOSGA004005	0.74778	black
BGIOSGA004055	0.905623	black
BGIOSGA004108	0.735279	black
BGIOSGA004209	0.906522	black
BGIOSGA004262	0.94276	black
BGIOSGA004269	0.963661	black
BGIOSGA004281	0.775972	black
BGIOSGA004298	0.931023	black
BGIOSGA004316	0.877542	black
BGIOSGA004404	0.960531	black
BGIOSGA004510	0.91812	black
BGIOSGA004540	0.850405	black
BGIOSGA004557	0.851641	black
BGIOSGA004591	0.813774	black
BGIOSGA004598	0.788484	black
BGIOSGA004712	0.949039	black
BGIOSGA004724	0.896253	black
BGIOSGA004741	0.786699	black
BGIOSGA004768	0.938026	black
BGIOSGA004784	0.747299	black
BGIOSGA004802	0.988646	black
BGIOSGA004852	0.884177	black
BGIOSGA004890	0.870023	black
BGIOSGA004891	0.748177	black
BGIOSGA004896	0.858891	black
BGIOSGA004903	0.986662	black
BGIOSGA004917	0.904809	black
BGIOSGA004938	0.934184	black
BGIOSGA005068	0.893675	black
BGIOSGA005078	0.805038	black
BGIOSGA005185	0.894814	black
BGIOSGA005218	0.958252	black
BGIOSGA005228	0.969008	black
BGIOSGA005250	0.884821	black
BGIOSGA005303	0.932656	black
BGIOSGA005315	0.830427	black
BGIOSGA005408	0.80166	black
BGIOSGA005446	0.972913	black
BGIOSGA005477	0.960319	black
BGIOSGA005514	0.956621	black
BGIOSGA005547	0.83632	black
BGIOSGA005551	0.973405	black
BGIOSGA005574	0.90395	black
BGIOSGA005595	0.81747	black
BGIOSGA005648	0.844602	black
BGIOSGA005650	0.951132	black
BGIOSGA005663	0.975648	black
BGIOSGA005664	0.95314	black
BGIOSGA005668	0.928638	black
BGIOSGA005679	0.912087	black
BGIOSGA005731	0.796427	black
BGIOSGA005767	0.744096	black
BGIOSGA005838	0.92048	black
BGIOSGA005887	0.795438	black
BGIOSGA005904	0.775842	black
BGIOSGA005991	0.763186	black
BGIOSGA005995	0.858039	black
BGIOSGA006055	0.980349	black
BGIOSGA006169	0.791173	black
BGIOSGA006176	0.811005	black
BGIOSGA006260	0.970468	black
BGIOSGA006297	0.909756	black
BGIOSGA006299	0.943022	black
BGIOSGA006315	0.934265	black
BGIOSGA006330	0.817157	black
BGIOSGA006332	0.953351	black
BGIOSGA006344	0.780381	black
BGIOSGA006346	0.917042	black
BGIOSGA006362	0.959059	black
BGIOSGA006395	0.728563	black
BGIOSGA006422	0.915506	black
BGIOSGA006512	0.879716	black
BGIOSGA006675	0.885976	black
BGIOSGA006678	0.97243	black
BGIOSGA006753	0.925217	black
BGIOSGA006768	0.955383	black
BGIOSGA006769	0.948082	black
BGIOSGA006770	0.910725	black
BGIOSGA006809	0.927348	black
BGIOSGA006891	0.81503	black
BGIOSGA006904	0.916224	black
BGIOSGA006976	0.974927	black
BGIOSGA007071	0.850311	black
BGIOSGA007162	0.991763	black
BGIOSGA007251	0.844889	black
BGIOSGA007257	0.966058	black
BGIOSGA007359	0.95697	black
BGIOSGA007431	0.919064	black
BGIOSGA007506	0.982922	black
BGIOSGA007592	0.955609	black
BGIOSGA007596	0.800806	black
BGIOSGA007639	0.853685	black
BGIOSGA007682	0.973698	black
BGIOSGA007684	0.965408	black
BGIOSGA007685	0.793219	black
BGIOSGA007726	0.905919	black
BGIOSGA007737	0.875056	black
BGIOSGA007756	0.749086	black
BGIOSGA007799	0.908265	black
BGIOSGA007811	0.733491	black
BGIOSGA007838	0.969859	black
BGIOSGA007912	0.855357	black
BGIOSGA007953	0.949054	black
BGIOSGA007973	0.800173	black
BGIOSGA008010	0.977578	black
BGIOSGA008148	0.921925	black
BGIOSGA008167	0.700099	black
BGIOSGA008174	0.934407	black
BGIOSGA008184	0.873187	black
BGIOSGA008194	0.981563	black
BGIOSGA008267	0.95441	black
BGIOSGA008302	0.767772	black
BGIOSGA008338	0.759922	black
BGIOSGA008422	0.906261	black
BGIOSGA008436	0.935248	black
BGIOSGA008459	0.907734	black
BGIOSGA008478	0.932128	black
BGIOSGA008488	0.852488	black
BGIOSGA008492	0.965131	black
BGIOSGA008612	0.941268	black
BGIOSGA008685	0.897227	black
BGIOSGA008698	0.916324	black
BGIOSGA008720	0.95413	black
BGIOSGA008724	0.893521	black
BGIOSGA008740	0.911068	black
BGIOSGA008759	0.861896	black
BGIOSGA008785	0.957344	black
BGIOSGA008799	0.899027	black
BGIOSGA008847	0.95364	black
BGIOSGA008888	0.927454	black
BGIOSGA008911	0.900677	black
BGIOSGA008927	0.983334	black
BGIOSGA008944	0.877285	black
BGIOSGA008977	0.913626	black
BGIOSGA009024	0.83265	black
BGIOSGA009050	0.852284	black
BGIOSGA009072	0.973289	black
BGIOSGA009078	0.970939	black
BGIOSGA009079	0.978591	black
BGIOSGA009100	0.869426	black
BGIOSGA009118	0.97387	black
BGIOSGA009143	0.792533	black
BGIOSGA009157	0.957418	black
BGIOSGA009181	0.831715	black
BGIOSGA009196	0.960932	black
BGIOSGA009197	0.786306	black
BGIOSGA009251	0.862031	black
BGIOSGA009257	0.931511	black
BGIOSGA009273	0.87752	black
BGIOSGA009297	0.910525	black
BGIOSGA009443	0.863276	black
BGIOSGA009507	0.760867	black
BGIOSGA009524	0.782929	black
BGIOSGA009621	0.929664	black
BGIOSGA009630	0.866571	black
BGIOSGA009658	0.867325	black
BGIOSGA009659	0.886348	black
BGIOSGA009667	0.839242	black
BGIOSGA009672	0.967981	black
BGIOSGA009725	0.844056	black
BGIOSGA009824	0.88154	black
BGIOSGA009904	0.979391	black
BGIOSGA009926	0.861956	black
BGIOSGA010003	0.958093	black
BGIOSGA010007	0.841013	black
BGIOSGA010023	0.806264	black
BGIOSGA010105	0.956417	black
BGIOSGA010107	0.975751	black
BGIOSGA010124	0.949875	black
BGIOSGA010125	0.962718	black
BGIOSGA010138	0.957382	black
BGIOSGA010153	0.794756	black
BGIOSGA010154	0.980831	black
BGIOSGA010210	0.852914	black
BGIOSGA010258	0.882125	black
BGIOSGA010309	0.782179	black
BGIOSGA010447	0.977269	black
BGIOSGA010533	0.929888	black
BGIOSGA010563	0.758007	black
BGIOSGA010605	0.898023	black
BGIOSGA010627	0.954303	black
BGIOSGA010737	0.976297	black
BGIOSGA010770	0.983696	black
BGIOSGA010816	0.94513	black
BGIOSGA010942	0.957414	black
BGIOSGA010954	0.98098	black
BGIOSGA010985	0.921656	black
BGIOSGA011002	0.92237	black
BGIOSGA011032	0.951101	black
BGIOSGA011075	0.759587	black
BGIOSGA011085	0.991552	black
BGIOSGA011115	0.949391	black
BGIOSGA011190	0.782407	black
BGIOSGA011196	0.971965	black
BGIOSGA011197	0.913112	black
BGIOSGA011232	0.738714	black
BGIOSGA011277	0.963616	black
BGIOSGA011298	0.897239	black
BGIOSGA011311	0.829039	black
BGIOSGA011318	0.779163	black
BGIOSGA011328	0.952445	black
BGIOSGA011332	0.82903	black
BGIOSGA011338	0.915197	black
BGIOSGA011365	0.831919	black
BGIOSGA011379	0.988481	black
BGIOSGA011380	0.916184	black
BGIOSGA011413	0.89126	black
BGIOSGA011432	0.927381	black
BGIOSGA011508	0.743437	black
BGIOSGA011521	0.936215	black
BGIOSGA011531	0.946314	black
BGIOSGA011590	0.965736	black
BGIOSGA011766	0.971477	black
BGIOSGA011775	0.775829	black
BGIOSGA011834	0.926781	black
BGIOSGA011859	0.995178	black
BGIOSGA011880	0.799043	black
BGIOSGA011900	0.897624	black
BGIOSGA011940	0.809172	black
BGIOSGA011953	0.97762	black
BGIOSGA011983	0.903057	black
BGIOSGA011995	0.913401	black
BGIOSGA012016	0.730173	black
BGIOSGA012042	0.954587	black
BGIOSGA012054	0.861338	black
BGIOSGA012056	0.971218	black
BGIOSGA012117	0.817753	black
BGIOSGA012152	0.808874	black
BGIOSGA012156	0.909639	black
BGIOSGA012172	0.95711	black
BGIOSGA012248	0.891082	black
BGIOSGA012306	0.922507	black
BGIOSGA012309	0.769787	black
BGIOSGA012323	0.782964	black
BGIOSGA012359	0.88722	black
BGIOSGA012369	0.959148	black
BGIOSGA012380	0.94904	black
BGIOSGA012446	0.919447	black
BGIOSGA012527	0.859587	black
BGIOSGA012539	0.949629	black
BGIOSGA012736	0.92485	black
BGIOSGA012949	0.97785	black
BGIOSGA012957	0.714419	black
BGIOSGA013042	0.71128	black
BGIOSGA013059	0.923838	black
BGIOSGA013061	0.926222	black
BGIOSGA013092	0.852669	black
BGIOSGA013165	0.967232	black
BGIOSGA013190	0.980925	black
BGIOSGA013214	0.980543	black
BGIOSGA013300	0.890122	black
BGIOSGA013308	0.898527	black
BGIOSGA013393	0.822343	black
BGIOSGA013397	0.94116	black
BGIOSGA013483	0.959698	black
BGIOSGA013497	0.904235	black
BGIOSGA013514	0.966494	black
BGIOSGA013515	0.918834	black
BGIOSGA013516	0.944238	black
BGIOSGA013588	0.893465	black
BGIOSGA013593	0.879691	black
BGIOSGA013641	0.927131	black
BGIOSGA013656	0.957918	black
BGIOSGA013698	0.83124	black
BGIOSGA013702	0.908519	black
BGIOSGA013712	0.924686	black
BGIOSGA013737	0.920735	black
BGIOSGA013742	0.924264	black
BGIOSGA013743	0.908484	black
BGIOSGA013763	0.919409	black
BGIOSGA013781	0.821707	black
BGIOSGA013831	0.983148	black
BGIOSGA013832	0.873596	black
BGIOSGA013855	0.971876	black
BGIOSGA013860	0.972452	black
BGIOSGA013862	0.892377	black
BGIOSGA013962	0.899039	black
BGIOSGA014089	0.943444	black
BGIOSGA014090	0.74998	black
BGIOSGA014128	0.973496	black
BGIOSGA014174	0.843418	black
BGIOSGA014198	0.789216	black
BGIOSGA014212	0.820122	black
BGIOSGA014213	0.978822	black
BGIOSGA014218	0.882375	black
BGIOSGA014224	0.949143	black
BGIOSGA014295	0.718507	black
BGIOSGA014387	0.921471	black
BGIOSGA014407	0.87936	black
BGIOSGA014423	0.710293	black
BGIOSGA014440	0.927364	black
BGIOSGA014483	0.916269	black
BGIOSGA014487	0.774574	black
BGIOSGA014488	0.924282	black
BGIOSGA014511	0.970125	black
BGIOSGA014527	0.928415	black
BGIOSGA014614	0.823146	black
BGIOSGA014622	0.959532	black
BGIOSGA014654	0.906906	black
BGIOSGA014662	0.939963	black
BGIOSGA014721	0.940554	black
BGIOSGA014723	0.982991	black
BGIOSGA014735	0.925611	black
BGIOSGA014761	0.73637	black
BGIOSGA014839	0.98531	black
BGIOSGA014893	0.851638	black
BGIOSGA014966	0.925016	black
BGIOSGA015031	0.951315	black
BGIOSGA015093	0.921938	black
BGIOSGA015094	0.860491	black
BGIOSGA015112	0.782403	black
BGIOSGA015162	0.896803	black
BGIOSGA015195	0.7169	black
BGIOSGA015313	0.729657	black
BGIOSGA015346	0.716795	black
BGIOSGA015387	0.942296	black
BGIOSGA015491	0.705248	black
BGIOSGA015494	0.769362	black
BGIOSGA015508	0.882747	black
BGIOSGA015677	0.937545	black
BGIOSGA015733	0.977161	black
BGIOSGA015785	0.792026	black
BGIOSGA015896	0.738016	black
BGIOSGA015952	0.787892	black
BGIOSGA015967	0.958147	black
BGIOSGA015998	0.93221	black
BGIOSGA016089	0.934987	black
BGIOSGA016118	0.896375	black
BGIOSGA016159	0.921712	black
BGIOSGA016246	0.901847	black
BGIOSGA016300	0.96776	black
BGIOSGA016319	0.871396	black
BGIOSGA016383	0.825929	black
BGIOSGA016443	0.950169	black
BGIOSGA016449	0.845898	black
BGIOSGA016510	0.749123	black
BGIOSGA016537	0.899984	black
BGIOSGA016542	0.717866	black
BGIOSGA016543	0.914124	black
BGIOSGA016546	0.785132	black
BGIOSGA016559	0.879173	black
BGIOSGA016560	0.889995	black
BGIOSGA016562	0.800213	black
BGIOSGA016633	0.780065	black
BGIOSGA016651	0.879807	black
BGIOSGA016668	0.908171	black
BGIOSGA016717	0.987034	black
BGIOSGA016782	0.899584	black
BGIOSGA016843	0.849606	black
BGIOSGA016903	0.946755	black
BGIOSGA016946	0.956074	black
BGIOSGA016976	0.733378	black
BGIOSGA017003	0.747942	black
BGIOSGA017004	0.955411	black
BGIOSGA017018	0.936752	black
[truncated: 1,837 more rows]
