# Supplementary material for: Time-Course Transcriptome, Metabolome, and Weighted Gene Co-Expression Network Analysis Reveal the Roles of the OsBELH4A Gene in Regulating Leaf Senescence and Grain Yield of Rice
Source: Plants (Basel). 2025 Sep 25;14(19):2973. doi: 10.3390/plants14192973 (PMC12525649; doi:10.3390/plants14192973)
Supplement: Supplementary file 1 [file plants-14-02973-s001.zip › Supplementary Table S3.xlsx]

## Sheet: brown GO enrichment
GO.ID	Term	Annotated	Significant	Expected	KS
GO:0050789	regulation of biological process	4994	103	121.2	0.00315
GO:0055114	oxidation-reduction process	2664	98	64.65	0.0006
GO:0044711	single-organism biosynthetic process	2580	75	62.61	0.03588
GO:0051234	establishment of localization	3391	70	82.3	0.04548
GO:0019222	regulation of metabolic process	3292	69	79.89	0.04234
GO:0005975	carbohydrate metabolic process	1796	66	43.59	0.04086
GO:0006629	lipid metabolic process	1605	64	38.95	1.7e-06
GO:0032501	multicellular organismal process	2866	62	69.56	0.02269
GO:0048856	anatomical structure development	2557	57	62.06	0.03585
GO:0007275	multicellular organismal development	2537	55	61.57	0.00866
GO:0006468	protein phosphorylation	2193	52	53.22	4.8e-06
GO:0009056	catabolic process	2191	49	53.17	0.00842
GO:0009725	response to hormone	1110	44	26.94	0.00038
GO:1901575	organic substance catabolic process	2010	44	48.78	0.01865
GO:1901700	response to oxygen-containing compound	1386	43	33.64	0.00108
GO:0019219	regulation of nucleobase-containing compound metabolic process	2371	43	57.54	0.00667
GO:0006355	regulation of transcription, DNA-templated	2216	42	53.78	6.2e-08
GO:0009416	response to light stimulus	837	41	20.31	0.00232
GO:0044255	cellular lipid metabolic process	1139	39	27.64	0.00209
GO:0048513	organ development	1233	37	29.92	0.0036
GO:0044712	single-organism catabolic process	1470	36	35.68	0.01744
GO:0051704	multi-organism process	1482	33	35.97	0.01032
GO:0009653	anatomical structure morphogenesis	1060	32	25.73	0.00744
GO:0009605	response to external stimulus	1264	31	30.68	0.00893
GO:0008610	lipid biosynthetic process	920	31	22.33	0.01219
GO:0048367	shoot system development	969	30	23.52	0.01492
GO:0044248	cellular catabolic process	1627	29	39.49	0.02037
GO:0003006	developmental process involved in reproduction	1461	29	35.46	0.02544
GO:0005976	polysaccharide metabolic process	604	28	14.66	0.02327
GO:0044702	single organism reproductive process	1271	26	30.85	0.00536
GO:0016051	carbohydrate biosynthetic process	584	26	14.17	0.00741
GO:0001101	response to acid chemical	886	25	21.5	0.00135
GO:0006073	cellular glucan metabolic process	420	24	10.19	0.00576
GO:0006952	defense response	1580	23	38.35	0.0003
GO:0071554	cell wall organization or biogenesis	544	23	13.2	0.0032
GO:0009639	response to red or far red light	321	22	7.79	0.00562
GO:0055085	transmembrane transport	1104	21	26.79	0.00198
GO:0009888	tissue development	695	20	16.87	0.00587
GO:0048869	cellular developmental process	879	20	21.33	0.01162
GO:0009651	response to salt stress	603	19	14.63	4.4e-06
GO:0022607	cellular component assembly	823	19	19.97	0.00018
GO:0051707	response to other organism	883	19	21.43	0.00049
GO:0006720	isoprenoid metabolic process	437	19	10.61	0.01121
GO:0022900	electron transport chain	443	19	10.75	0.01991
GO:0006979	response to oxidative stress	575	18	13.95	3.5e-07
GO:0033993	response to lipid	549	18	13.32	0.00338
GO:0033036	macromolecule localization	1095	18	26.57	0.00814
GO:0009266	response to temperature stimulus	712	17	17.28	0.00872
GO:0050790	regulation of catalytic activity	514	17	12.47	0.01782
GO:0065009	regulation of molecular function	545	17	13.23	0.0258
GO:0048518	positive regulation of biological process	601	16	14.59	0.0107
GO:0097305	response to alcohol	506	16	12.28	0.01185
GO:0000271	polysaccharide biosynthetic process	409	16	9.93	0.01399
GO:0065003	macromolecular complex assembly	659	16	15.99	0.01561
GO:0007017	microtubule-based process	277	16	6.72	0.02
GO:0071310	cellular response to organic substance	717	16	17.4	0.0284
GO:0070271	protein complex biogenesis	609	16	14.78	0.03602
GO:2000026	regulation of multicellular organismal development	469	16	11.38	0.03943
GO:0006461	protein complex assembly	608	16	14.76	0.03964
GO:0051239	regulation of multicellular organismal process	491	16	11.92	0.04298
GO:0009409	response to cold	445	15	10.8	3.8e-08
GO:0072330	monocarboxylic acid biosynthetic process	413	15	10.02	0.00036
GO:0032259	methylation	663	15	16.09	0.00786
GO:0008299	isoprenoid biosynthetic process	393	15	9.54	0.0123
GO:0034637	cellular carbohydrate biosynthetic process	429	15	10.41	0.01393
GO:0090407	organophosphate biosynthetic process	729	15	17.69	0.04624
GO:0009755	hormone-mediated signaling pathway	504	14	12.23	0.00012
GO:0048364	root development	390	14	9.46	0.00345
GO:0030154	cell differentiation	681	14	16.53	0.01626
GO:0034622	cellular macromolecular complex assembly	597	14	14.49	0.02216
GO:0045229	external encapsulating structure organization	325	14	7.89	0.03777
GO:0043623	cellular protein complex assembly	460	13	11.16	0.0004
GO:0009737	response to abscisic acid	430	13	10.44	0.00964
GO:0010016	shoot system morphogenesis	316	13	7.67	0.01188
GO:0033692	cellular polysaccharide biosynthetic process	383	13	9.3	0.0166
GO:0044703	multi-organism reproductive process	545	13	13.23	0.01882
GO:0051301	cell division	677	13	16.43	0.02367
GO:1901136	carbohydrate derivative catabolic process	550	13	13.35	0.04579
GO:0071555	cell wall organization	293	13	7.11	0.04906
GO:0046148	pigment biosynthetic process	244	12	5.92	0.00646
GO:0009886	post-embryonic morphogenesis	263	12	6.38	0.01041
GO:0048827	phyllome development	528	12	12.81	0.01559
GO:0009311	oligosaccharide metabolic process	195	12	4.73	0.01668
GO:0051641	cellular localization	1194	12	28.98	0.01721
GO:0005984	disaccharide metabolic process	177	12	4.3	0.03242
GO:0071669	plant-type cell wall organization or biogenesis	198	12	4.81	0.03587
GO:0014070	response to organic cyclic compound	377	11	9.15	0.00119
GO:0010114	response to red light	85	11	2.06	0.00306
GO:0009826	unidimensional cell growth	290	11	7.04	0.00314
GO:0010218	response to far red light	75	11	1.82	0.00471
GO:1901701	cellular response to oxygen-containing compound	461	11	11.19	0.00764
GO:0048583	regulation of response to stimulus	434	11	10.53	0.00833
GO:0080167	response to karrikin	186	11	4.51	0.02708
GO:0098542	defense response to other organism	579	11	14.05	0.03546
GO:0048569	post-embryonic organ development	407	11	9.88	0.03979
GO:0006633	fatty acid biosynthetic process	250	11	6.07	0.03999
GO:0046686	response to cadmium ion	540	10	13.11	3.9e-06
GO:0042742	defense response to bacterium	305	10	7.4	7.8e-05
GO:0044724	single-organism carbohydrate catabolic process	392	10	9.51	0.00026
GO:0035556	intracellular signal transduction	482	10	11.7	0.00239
GO:0008654	phospholipid biosynthetic process	331	10	8.03	0.00684
GO:0009308	amine metabolic process	183	10	4.44	0.00885
GO:0009856	pollination	369	10	8.96	0.01296
GO:0044706	multi-multicellular organism process	369	10	8.96	0.01296
GO:0051649	establishment of localization in cell	1123	10	27.25	0.01592
GO:0009887	organ morphogenesis	331	10	8.03	0.02073
GO:0008544	epidermis development	352	10	8.54	0.03188
GO:0043588	skin development	352	10	8.54	0.03188
GO:0060429	epithelium development	352	10	8.54	0.03188
GO:0048507	meristem development	300	10	7.28	0.03344
GO:0030001	metal ion transport	477	9	11.58	0.00162
GO:0006090	pyruvate metabolic process	371	9	9	0.00492
GO:0009765	photosynthesis, light harvesting	36	9	0.87	0.00646
GO:0048468	cell development	376	9	9.13	0.01234
GO:0046486	glycerolipid metabolic process	258	9	6.26	0.01825
GO:0043086	negative regulation of catalytic activity	268	9	6.5	0.02313
GO:0044092	negative regulation of molecular function	282	9	6.84	0.02868
GO:0009753	response to jasmonic acid	170	9	4.13	0.03237
GO:0009743	response to carbohydrate	208	9	5.05	0.03592
GO:0048522	positive regulation of cellular process	473	9	11.48	0.03812
GO:0006066	alcohol metabolic process	311	9	7.55	0.03826
GO:0051273	beta-glucan metabolic process	175	9	4.25	0.03852
GO:0030243	cellulose metabolic process	156	9	3.79	0.03883
GO:0006470	protein dephosphorylation	200	8	4.85	0.00012
GO:0019344	cysteine biosynthetic process	131	8	3.18	0.00149
GO:0010817	regulation of hormone levels	298	8	7.23	0.00366
GO:0006928	cellular component movement	122	8	2.96	0.00609
GO:0045184	establishment of protein localization	832	8	20.19	0.01073
GO:0048646	anatomical structure formation involved in morphogenesis	220	8	5.34	0.01126
GO:0051258	protein polymerization	143	8	3.47	0.01278
GO:0007018	microtubule-based movement	102	8	2.48	0.01353
GO:0019220	regulation of phosphate metabolic process	252	8	6.12	0.01482
GO:0051174	regulation of phosphorus metabolic process	252	8	6.12	0.01482
GO:0015031	protein transport	827	8	20.07	0.01492
GO:1901698	response to nitrogen compound	280	8	6.8	0.01713
GO:0051188	cofactor biosynthetic process	284	8	6.89	0.02721
GO:0044036	cell wall macromolecule metabolic process	218	8	5.29	0.02812
GO:0008104	protein localization	871	8	21.14	0.02865
GO:0007010	cytoskeleton organization	345	8	8.37	0.03972
GO:0009909	regulation of flower development	258	7	6.26	0.0004
GO:0006184	GTP catabolic process	205	7	4.98	0.00047
GO:0000226	microtubule cytoskeleton organization	180	7	4.37	0.00079
GO:0010243	response to organonitrogen compound	131	7	3.18	0.00081
GO:0009411	response to UV	122	7	2.96	0.00237
GO:0010374	stomatal complex development	121	7	2.94	0.00546
GO:0009723	response to ethylene	145	7	3.52	0.0089
GO:0031399	regulation of protein modification process	186	7	4.51	0.00944
GO:0015994	chlorophyll metabolic process	166	7	4.03	0.00944
GO:0010073	meristem maintenance	162	7	3.93	0.00985
GO:0010103	stomatal complex morphogenesis	90	7	2.18	0.01044
GO:0034285	response to disaccharide	106	7	2.57	0.01361
GO:0048523	negative regulation of cellular process	514	7	12.47	0.01487
GO:0009744	response to sucrose	105	7	2.55	0.01672
GO:0006325	chromatin organization	491	7	11.92	0.02091
GO:0006733	oxidoreduction coenzyme metabolic process	231	7	5.61	0.02116
GO:0071229	cellular response to acid chemical	267	7	6.48	0.02271
GO:0048831	regulation of shoot system development	280	7	6.8	0.0271
GO:0019288	isopentenyl diphosphate biosynthetic process, methylerythritol 4-phosphate pathway	188	7	4.56	0.04531
GO:0019682	glyceraldehyde-3-phosphate metabolic process	188	7	4.56	0.04531
GO:0009733	response to auxin	335	6	8.13	6.9e-05
GO:0016568	chromatin modification	383	6	9.3	0.00088
GO:0009555	pollen development	231	6	5.61	0.00102
GO:0010228	vegetative to reproductive phase transition of meristem	307	6	7.45	0.00155
GO:0009620	response to fungus	264	6	6.41	0.00212
GO:0048437	floral organ development	310	6	7.52	0.00269
GO:0070838	divalent metal ion transport	128	6	3.11	0.00401
GO:0045893	positive regulation of transcription, DNA-templated	239	6	5.8	0.00468
GO:0016570	histone modification	305	6	7.4	0.00551
GO:0006006	glucose metabolic process	287	6	6.97	0.00678
GO:0009640	photomorphogenesis	194	6	4.71	0.00684
GO:0048438	floral whorl development	247	6	5.99	0.00762
GO:0009932	cell tip growth	173	6	4.2	0.0087
GO:0019761	glucosinolate biosynthetic process	80	6	1.94	0.0093
GO:1902582	single-organism intracellular transport	747	6	18.13	0.01019
GO:0006007	glucose catabolic process	207	6	5.02	0.01061
GO:0006779	porphyrin-containing compound biosynthetic process	137	6	3.32	0.0137
GO:0046365	monosaccharide catabolic process	208	6	5.05	0.01491
GO:0019320	hexose catabolic process	208	6	5.05	0.01491
GO:0007389	pattern specification process	234	6	5.68	0.01552
GO:0046907	intracellular transport	911	6	22.11	0.0171
GO:0021700	developmental maturation	158	6	3.83	0.01738
GO:0035303	regulation of dephosphorylation	73	6	1.77	0.01823
GO:0033014	tetrapyrrole biosynthetic process	146	6	3.54	0.01851
GO:0035304	regulation of protein dephosphorylation	68	6	1.65	0.01913
GO:0006740	NADPH regeneration	173	6	4.2	0.02354
GO:0002376	immune system process	446	6	10.82	0.02517
GO:0006098	pentose-phosphate shunt	172	6	4.17	0.02531
GO:0009072	aromatic amino acid family metabolic process	173	6	4.2	0.0257
GO:0009746	response to hexose	81	6	1.97	0.02857
GO:0034284	response to monosaccharide	81	6	1.97	0.02857
GO:0006739	NADP metabolic process	181	6	4.39	0.03003
GO:0015995	chlorophyll biosynthetic process	108	6	2.62	0.03709
GO:0016569	covalent chromatin modification	330	6	8.01	0.03986
GO:0006605	protein targeting	485	5	11.77	0.00013
GO:0006364	rRNA processing	265	5	6.43	0.00047
GO:0009611	response to wounding	217	5	5.27	0.00091
GO:0042542	response to hydrogen peroxide	185	5	4.49	0.00095
GO:0009414	response to water deprivation	266	5	6.46	0.00098
GO:0000904	cell morphogenesis involved in differentiation	254	5	6.16	0.00122
GO:0019725	cellular homeostasis	311	5	7.55	0.00132
GO:0052545	callose localization	41	5	1	0.00294
GO:0003002	regionalization	177	5	4.3	0.00315
GO:1902580	single-organism cellular localization	202	5	4.9	0.00349
GO:0009812	flavonoid metabolic process	104	5	2.52	0.00563
GO:0048544	recognition of pollen	164	5	3.98	0.00707
GO:0009657	plastid organization	361	5	8.76	0.00716
GO:0006200	ATP catabolic process	294	5	7.14	0.00786
GO:0043067	regulation of programmed cell death	119	5	2.89	0.00839
GO:0009750	response to fructose	59	5	1.43	0.01005
GO:0048466	androecium development	102	5	2.48	0.01424
GO:0048443	stamen development	102	5	2.48	0.01424
GO:0016101	diterpenoid metabolic process	82	5	1.99	0.01485
GO:0042445	hormone metabolic process	194	5	4.71	0.02242
GO:0071407	cellular response to organic cyclic compound	220	5	5.34	0.02321
GO:0048645	organ formation	147	5	3.57	0.0273
GO:0030245	cellulose catabolic process	35	5	0.85	0.02824
GO:0051275	beta-glucan catabolic process	35	5	0.85	0.02824
GO:0010207	photosystem II assembly	138	5	3.35	0.04156
GO:0048528	post-embryonic root development	96	5	2.33	0.04391
GO:0048653	anther development	59	5	1.43	0.04851
GO:0045595	regulation of cell differentiation	101	4	2.45	0.00026
GO:0009933	meristem structural organization	151	4	3.66	0.00037
GO:0006865	amino acid transport	147	4	3.57	0.00041
GO:0009773	photosynthetic electron transport in photosystem I	41	4	1	0.00048
GO:0048765	root hair cell differentiation	132	4	3.2	0.00135
GO:0009867	jasmonic acid mediated signaling pathway	78	4	1.89	0.00202
GO:0009813	flavonoid biosynthetic process	82	4	1.99	0.00243
GO:0080135	regulation of cellular response to stress	97	4	2.35	0.00702
GO:0031348	negative regulation of defense response	68	4	1.65	0.00755
GO:0051093	negative regulation of developmental process	122	4	2.96	0.00844
GO:0010363	regulation of plant-type hypersensitive response	85	4	2.06	0.01072
GO:0071365	cellular response to auxin stimulus	210	4	5.1	0.01139
GO:0000160	phosphorelay signal transduction system	139	4	3.37	0.01194
GO:0009734	auxin-activated signaling pathway	209	4	5.07	0.01242
GO:0003333	amino acid transmembrane transport	52	4	1.26	0.01262
GO:0010224	response to UV-B	69	4	1.67	0.01272
GO:0010087	phloem or xylem histogenesis	67	4	1.63	0.01324
GO:0010051	xylem and phloem pattern formation	65	4	1.58	0.01775
GO:0009741	response to brassinosteroid	79	4	1.92	0.0268
GO:0032504	multicellular organism reproduction	234	4	5.68	0.02778
GO:0009626	plant-type hypersensitive response	129	4	3.13	0.03017
GO:0045088	regulation of innate immune response	125	4	3.03	0.03496
GO:0034050	host programmed cell death induced by symbiont	134	4	3.25	0.03546
GO:0042446	hormone biosynthetic process	126	4	3.06	0.03556
GO:0048868	pollen tube development	170	4	4.13	0.03624
GO:0098656	anion transmembrane transport	90	4	2.18	0.03686
GO:0009860	pollen tube growth	137	4	3.32	0.04175
GO:0046488	phosphatidylinositol metabolic process	142	4	3.45	0.043
GO:0015833	peptide transport	83	4	2.01	0.044
GO:0050776	regulation of immune response	127	4	3.08	0.04747
GO:0009408	response to heat	252	3	6.12	4.2e-07
GO:0009793	embryo development ending in seed dormancy	439	3	10.65	5e-06
GO:0007030	Golgi organization	74	3	1.8	9.9e-05
GO:0016567	protein ubiquitination	345	3	8.37	0.00095
GO:0009814	defense response, incompatible interaction	231	3	5.61	0.00111
GO:0042537	benzene-containing compound metabolic process	87	3	2.11	0.00113
GO:0006656	phosphatidylcholine biosynthetic process	5	3	0.12	0.00177
GO:0043900	regulation of multi-organism process	66	3	1.6	0.0023
GO:0043414	macromolecule methylation	394	3	9.56	0.00339
GO:0030003	cellular cation homeostasis	108	3	2.62	0.00411
GO:0042743	hydrogen peroxide metabolic process	143	3	3.47	0.0073
GO:0044802	single-organism membrane organization	298	3	7.23	0.00781
GO:0019953	sexual reproduction	187	3	4.54	0.00833
GO:0009965	leaf morphogenesis	153	3	3.71	0.00897
GO:0009658	chloroplast organization	212	3	5.15	0.01317
GO:0031407	oxylipin metabolic process	51	3	1.24	0.01334
GO:0031408	oxylipin biosynthetic process	51	3	1.24	0.01334
GO:0010014	meristem initiation	89	3	2.16	0.015
GO:0006612	protein targeting to membrane	102	3	2.48	0.0158
GO:0009642	response to light intensity	176	3	4.27	0.01626
GO:0010089	xylem development	38	3	0.92	0.01662
GO:0006816	calcium ion transport	60	3	1.46	0.02864
GO:0055082	cellular chemical homeostasis	138	3	3.35	0.03082
GO:0051274	beta-glucan biosynthetic process	122	3	2.96	0.03411
GO:0030244	cellulose biosynthetic process	103	3	2.5	0.03439
GO:0090150	establishment of protein localization to membrane	117	3	2.84	0.03499
GO:0072657	protein localization to membrane	117	3	2.84	0.03499
GO:0072528	pyrimidine-containing compound biosynthetic process	146	3	3.54	0.04299
GO:0048563	post-embryonic organ morphogenesis	118	3	2.86	0.04403
GO:0048444	floral organ morphogenesis	118	3	2.86	0.04403
GO:0046283	anthocyanin-containing compound metabolic process	41	3	1	0.04451
GO:0048449	floral organ formation	108	3	2.62	0.04658
GO:0009738	abscisic acid-activated signaling pathway	118	3	2.86	0.04741
GO:0006457	protein folding	336	3	8.15	0.04793
GO:0009644	response to high light intensity	138	2	3.35	9.9e-06
GO:0009749	response to glucose	52	2	1.26	0.00027
GO:0009267	cellular response to starvation	144	2	3.49	0.00103
GO:0042335	cuticle development	36	2	0.87	0.00111
GO:0016036	cellular response to phosphate starvation	100	2	2.43	0.00128
GO:0006805	xenobiotic metabolic process	14	2	0.34	0.0013
GO:0007623	circadian rhythm	74	2	1.8	0.00134
GO:0009862	systemic acquired resistance, salicylic acid mediated signaling pathway	50	2	1.21	0.00142
GO:0046189	phenol-containing compound biosynthetic process	57	2	1.38	0.00164
GO:0072594	establishment of protein localization to organelle	395	2	9.59	0.00164
GO:0006833	water transport	60	2	1.46	0.00189
GO:0000165	MAPK cascade	89	2	2.16	0.00207
GO:0050832	defense response to fungus	178	2	4.32	0.00214
GO:0009845	seed germination	131	2	3.18	0.00247
GO:0010310	regulation of hydrogen peroxide metabolic process	45	2	1.09	0.00283
GO:0048767	root hair elongation	75	2	1.82	0.00309
GO:0015931	nucleobase-containing compound transport	126	2	3.06	0.00323
GO:0008283	cell proliferation	176	2	4.27	0.00339
GO:0000162	tryptophan biosynthetic process	15	2	0.36	0.00342
GO:0009089	lysine biosynthetic process via diaminopimelate	19	2	0.46	0.00371
GO:0010029	regulation of seed germination	31	2	0.75	0.0055
GO:0052542	defense response by callose deposition	30	2	0.73	0.00599
GO:0006949	syncytium formation	14	2	0.34	0.0064
GO:0000038	very long-chain fatty acid metabolic process	32	2	0.78	0.00761
GO:0016482	cytoplasmic transport	537	2	13.03	0.00815
GO:0042178	xenobiotic catabolic process	10	2	0.24	0.00837
GO:0016131	brassinosteroid metabolic process	74	2	1.8	0.00856
GO:0048656	anther wall tapetum formation	6	2	0.15	0.00981
GO:0009696	salicylic acid metabolic process	58	2	1.41	0.01019
GO:0051640	organelle localization	130	2	3.15	0.01034
GO:0007264	small GTPase mediated signal transduction	169	2	4.1	0.01081
GO:0009697	salicylic acid biosynthetic process	47	2	1.14	0.01107
GO:0048285	organelle fission	300	2	7.28	0.01153
GO:0040029	regulation of gene expression, epigenetic	304	2	7.38	0.01242
GO:0010026	trichome differentiation	115	2	2.79	0.01283
GO:0022412	cellular process involved in reproduction in multicellular organism	114	2	2.77	0.01456
GO:0051656	establishment of organelle localization	112	2	2.72	0.01505
GO:0010200	response to chitin	87	2	2.11	0.01605
GO:0006096	glycolytic process	183	2	4.44	0.01611
GO:0007276	gamete generation	126	2	3.06	0.01704
GO:0010074	maintenance of meristem identity	46	2	1.12	0.01771
GO:0009641	shade avoidance	8	2	0.19	0.01829
GO:0009788	negative regulation of abscisic acid-activated signaling pathway	30	2	0.73	0.02004
GO:1901420	negative regulation of response to alcohol	30	2	0.73	0.02004
GO:0010027	thylakoid membrane organization	174	2	4.22	0.02014
GO:0009668	plastid membrane organization	174	2	4.22	0.02014
GO:0016122	xanthophyll metabolic process	17	2	0.41	0.02126
GO:0042214	terpene metabolic process	31	2	0.75	0.02183
GO:0042181	ketone biosynthetic process	41	2	1	0.02192
GO:0045491	xylan metabolic process	111	2	2.69	0.02203
GO:0008300	isoprenoid catabolic process	18	2	0.44	0.02229
GO:0045454	cell redox homeostasis	169	2	4.1	0.02322
GO:0052543	callose deposition in cell wall	25	2	0.61	0.02473
GO:0016119	carotene metabolic process	19	2	0.46	0.02676
GO:0009720	detection of hormone stimulus	14	2	0.34	0.02743
GO:0009726	detection of endogenous stimulus	14	2	0.34	0.02743
GO:0045596	negative regulation of cell differentiation	57	2	1.38	0.03026
GO:0010206	photosystem II repair	13	2	0.32	0.03119
GO:0030091	protein repair	13	2	0.32	0.03119
GO:0048863	stem cell differentiation	53	2	1.29	0.03129
GO:0009851	auxin biosynthetic process	51	2	1.24	0.03202
GO:0080147	root hair cell development	83	2	2.01	0.03455
GO:0009727	detection of ethylene stimulus	7	2	0.17	0.03986
GO:0052386	cell wall thickening	27	2	0.66	0.04031
GO:1900673	olefin metabolic process	31	2	0.75	0.04135
GO:1900674	olefin biosynthetic process	31	2	0.75	0.04135
GO:0043450	alkene biosynthetic process	31	2	0.75	0.04135
GO:0009692	ethylene metabolic process	31	2	0.75	0.04135
GO:0009693	ethylene biosynthetic process	31	2	0.75	0.04135
GO:0043449	cellular alkene metabolic process	31	2	0.75	0.04135
GO:0009627	systemic acquired resistance	115	2	2.79	0.04183
GO:0048455	stamen formation	9	2	0.22	0.04766
GO:0019827	stem cell maintenance	50	2	1.21	0.04862
GO:0048864	stem cell development	50	2	1.21	0.04862
GO:0006511	ubiquitin-dependent protein catabolic process	352	1	8.54	8.5e-05
GO:0000911	cytokinesis by cell plate formation	140	1	3.4	8.5e-05
GO:0048825	cotyledon development	54	1	1.31	9.2e-05
GO:0009560	embryo sac egg cell differentiation	99	1	2.4	0.00012
GO:0006635	fatty acid beta-oxidation	116	1	2.82	0.00019
GO:0006486	protein glycosylation	187	1	4.54	0.00058
GO:0034976	response to endoplasmic reticulum stress	101	1	2.45	0.001
GO:0009688	abscisic acid biosynthetic process	34	1	0.83	0.00111
GO:0007005	mitochondrion organization	123	1	2.99	0.00141
GO:0035966	response to topologically incorrect protein	124	1	3.01	0.00151
GO:0032012	regulation of ARF protein signal transduction	32	1	0.78	0.00198
GO:0009686	gibberellin biosynthetic process	24	1	0.58	0.00215
GO:0050826	response to freezing	62	1	1.5	0.00271
GO:0006665	sphingolipid metabolic process	48	1	1.16	0.00323
GO:0006829	zinc ion transport	26	1	0.63	0.00335
GO:0006913	nucleocytoplasmic transport	149	1	3.62	0.00429
GO:0006406	mRNA export from nucleus	54	1	1.31	0.00495
GO:0043647	inositol phosphate metabolic process	69	1	1.67	0.00543
GO:0031047	gene silencing by RNA	238	1	5.78	0.00569
GO:0006623	protein targeting to vacuole	86	1	2.09	0.00569
GO:0043543	protein acylation	78	1	1.89	0.00642
GO:0009064	glutamine family amino acid metabolic process	83	1	2.01	0.00646
GO:0051049	regulation of transport	131	1	3.18	0.0074
GO:0007140	male meiosis	30	1	0.73	0.00808
GO:0000079	regulation of cyclin-dependent protein serine/threonine kinase activity	65	1	1.58	0.00839
GO:0009553	embryo sac development	222	1	5.39	0.00868
GO:0017038	protein import	198	1	4.81	0.00892
GO:0006323	DNA packaging	104	1	2.52	0.00909
GO:0007178	transmembrane receptor protein serine/threonine kinase signaling pathway	37	1	0.9	0.00983
GO:0051170	nuclear import	100	1	2.43	0.01025
GO:0002252	immune effector process	116	1	2.82	0.01059
GO:0006333	chromatin assembly or disassembly	114	1	2.77	0.01096
GO:0031497	chromatin assembly	93	1	2.26	0.01137
GO:0016246	RNA interference	118	1	2.86	0.01532
GO:0044764	multi-organism cellular process	72	1	1.75	0.01582
GO:0000280	nuclear division	262	1	6.36	0.01638
GO:0048193	Golgi vesicle transport	224	1	5.44	0.01645
GO:1902593	single-organism nuclear import	97	1	2.35	0.01651
GO:0044744	protein targeting to nucleus	97	1	2.35	0.01651
GO:0006606	protein import into nucleus	97	1	2.35	0.01651
GO:0051726	regulation of cell cycle	247	1	5.99	0.01695
GO:0030029	actin filament-based process	146	1	3.54	0.02088
GO:0006875	cellular metal ion homeostasis	66	1	1.6	0.02094
GO:0001510	RNA methylation	133	1	3.23	0.02166
GO:0009846	pollen germination	64	1	1.55	0.02194
GO:0016441	posttranscriptional gene silencing	137	1	3.32	0.02343
GO:0040011	locomotion	34	1	0.83	0.02509
GO:0070585	protein localization to mitochondrion	86	1	2.09	0.02522
GO:0072655	establishment of protein localization to mitochondrion	86	1	2.09	0.02522
GO:0006626	protein targeting to mitochondrion	86	1	2.09	0.02522
GO:0009292	genetic transfer	34	1	0.83	0.02591
GO:0009294	DNA mediated transformation	34	1	0.83	0.02591
GO:0006304	DNA modification	132	1	3.2	0.02743
GO:0044728	DNA methylation or demethylation	132	1	3.2	0.02743
GO:0016579	protein deubiquitination	54	1	1.31	0.02776
GO:0006403	RNA localization	65	1	1.58	0.02887
GO:0050657	nucleic acid transport	65	1	1.58	0.02887
GO:0050658	RNA transport	65	1	1.58	0.02887
GO:0051236	establishment of RNA localization	65	1	1.58	0.02887
GO:0043269	regulation of ion transport	107	1	2.6	0.02891
GO:0009107	lipoate biosynthetic process	8	1	0.19	0.02947
GO:0006984	ER-nucleus signaling pathway	40	1	0.97	0.03022
GO:0035194	posttranscriptional gene silencing by RNA	132	1	3.2	0.0308
GO:0006672	ceramide metabolic process	15	1	0.36	0.03163
GO:0010030	positive regulation of seed germination	10	1	0.24	0.03214
GO:0006305	DNA alkylation	128	1	3.11	0.03239
GO:0006306	DNA methylation	128	1	3.11	0.03239
GO:0016572	histone phosphorylation	37	1	0.9	0.03299
GO:0046173	polyol biosynthetic process	53	1	1.29	0.03365
GO:0070925	organelle assembly	55	1	1.33	0.03467
GO:0010305	leaf vascular tissue pattern formation	26	1	0.63	0.03593
GO:0042732	D-xylose metabolic process	24	1	0.58	0.03646
GO:0032958	inositol phosphate biosynthetic process	47	1	1.14	0.0367
GO:0046271	phenylpropanoid catabolic process	31	1	0.75	0.03755
GO:0046274	lignin catabolic process	31	1	0.75	0.03755
GO:0009963	positive regulation of flavonoid biosynthetic process	18	1	0.44	0.03912
GO:0010264	myo-inositol hexakisphosphate biosynthetic process	46	1	1.12	0.04001
GO:0033517	myo-inositol hexakisphosphate metabolic process	46	1	1.12	0.04001
GO:0032318	regulation of Ras GTPase activity	43	1	1.04	0.04022
GO:0030422	production of siRNA involved in RNA interference	92	1	2.23	0.04077
GO:0009100	glycoprotein metabolic process	192	1	4.66	0.04117
GO:0000278	mitotic cell cycle	313	1	7.6	0.04137
GO:0051321	meiotic cell cycle	204	1	4.95	0.04148
GO:0045493	xylan catabolic process	33	1	0.8	0.0418
GO:0071489	cellular response to red or far red light	20	1	0.49	0.04736
GO:0010017	red or far-red light signaling pathway	20	1	0.49	0.04736
GO:0030488	tRNA methylation	10	0	0.24	2.2e-05
GO:0010541	acropetal auxin transport	16	0	0.39	8e-05
GO:0009880	embryonic pattern specification	31	0	0.75	0.00011
GO:0010540	basipetal auxin transport	31	0	0.75	0.00013
GO:0010072	primary shoot apical meristem specification	29	0	0.7	0.00018
GO:0010498	proteasomal protein catabolic process	118	0	2.86	0.00054
GO:0002098	tRNA wobble uridine modification	11	0	0.27	0.0006
GO:0032880	regulation of protein localization	28	0	0.68	0.00061
GO:0006075	(1->3)-beta-D-glucan biosynthetic process	19	0	0.46	0.0008
GO:0019915	lipid storage	48	0	1.16	0.001
GO:0046520	sphingoid biosynthetic process	21	0	0.51	0.00108
GO:0010182	sugar mediated signaling pathway	74	0	1.8	0.00135
GO:0015693	magnesium ion transport	25	0	0.61	0.00153
GO:0010431	seed maturation	76	0	1.84	0.00209
GO:0000394	RNA splicing, via endonucleolytic cleavage and ligation	74	0	1.8	0.00221
GO:0006661	phosphatidylinositol biosynthetic process	79	0	1.92	0.00222
GO:0007062	sister chromatid cohesion	101	0	2.45	0.00232
GO:0009870	defense response signaling pathway, resistance gene-dependent	11	0	0.27	0.0025
GO:0015819	lysine transport	8	0	0.19	0.00259
GO:0046512	sphingosine biosynthetic process	5	0	0.12	0.00264
GO:0045471	response to ethanol	6	0	0.15	0.00378
GO:0006751	glutathione catabolic process	7	0	0.17	0.00419
GO:0009740	gibberellic acid mediated signaling pathway	22	0	0.53	0.00455
GO:0009556	microsporogenesis	25	0	0.61	0.0047
GO:0010117	photoprotection	5	0	0.12	0.00558
GO:0045010	actin nucleation	69	0	1.67	0.00631
GO:0016444	somatic cell DNA recombination	28	0	0.68	0.00634
GO:0010315	auxin efflux	33	0	0.8	0.00657
GO:0009942	longitudinal axis specification	6	0	0.15	0.00763
GO:1901264	carbohydrate derivative transport	46	0	1.12	0.00811
GO:0010118	stomatal movement	93	0	2.26	0.00841
GO:0015706	nitrate transport	50	0	1.21	0.00852
GO:0015809	arginine transport	9	0	0.22	0.00878
GO:1900618	regulation of shoot system morphogenesis	7	0	0.17	0.00896
GO:0048481	ovule development	95	0	2.31	0.00929
GO:0045841	negative regulation of mitotic metaphase/anaphase transition	9	0	0.22	0.00945
GO:0032324	molybdopterin cofactor biosynthetic process	17	0	0.41	0.01061
GO:0019720	Mo-molybdopterin cofactor metabolic process	17	0	0.41	0.01061
GO:0043545	molybdopterin cofactor metabolic process	17	0	0.41	0.01061
GO:0006777	Mo-molybdopterin cofactor biosynthetic process	17	0	0.41	0.01061
GO:0051189	prosthetic group metabolic process	17	0	0.41	0.01061
GO:0007033	vacuole organization	58	0	1.41	0.01101
GO:0010162	seed dormancy process	64	0	1.55	0.01115
GO:0022611	dormancy process	64	0	1.55	0.01115
GO:0051701	interaction with host	82	0	1.99	0.01185
GO:0043161	proteasome-mediated ubiquitin-dependent protein catabolic process	80	0	1.94	0.01189
GO:0006972	hyperosmotic response	115	0	2.79	0.01283
GO:0006862	nucleotide transport	51	0	1.24	0.01295
GO:0000105	histidine biosynthetic process	14	0	0.34	0.01311
GO:0010167	response to nitrate	43	0	1.04	0.01369
GO:0044205	'de novo' UMP biosynthetic process	8	0	0.19	0.01406
GO:0000045	autophagic vacuole assembly	10	0	0.24	0.01421
GO:0016236	macroautophagy	10	0	0.24	0.01421
GO:0060341	regulation of cellular localization	14	0	0.34	0.01455
GO:0022610	biological adhesion	60	0	1.46	0.01479
GO:0007155	cell adhesion	60	0	1.46	0.01479
GO:0007129	synapsis	74	0	1.8	0.01497
GO:0071462	cellular response to water stimulus	41	0	1	0.01511
GO:0042631	cellular response to water deprivation	41	0	1	0.01511
GO:0044403	symbiosis, encompassing mutualism through parasitism	98	0	2.38	0.01512
GO:0042362	fat-soluble vitamin biosynthetic process	22	0	0.53	0.01514
GO:0006775	fat-soluble vitamin metabolic process	22	0	0.53	0.01514
GO:0055071	manganese ion homeostasis	9	0	0.22	0.0152
GO:0007127	meiosis I	119	0	2.89	0.01581
GO:0000266	mitochondrial fission	6	0	0.15	0.01597
GO:0009220	pyrimidine ribonucleotide biosynthetic process	104	0	2.52	0.01635
GO:0009218	pyrimidine ribonucleotide metabolic process	104	0	2.52	0.01635
GO:0018377	protein myristoylation	45	0	1.09	0.01752
GO:0006498	N-terminal protein lipidation	45	0	1.09	0.01752
GO:0006499	N-terminal protein myristoylation	45	0	1.09	0.01752
GO:0051788	response to misfolded protein	89	0	2.16	0.01756
GO:1901371	regulation of leaf morphogenesis	6	0	0.15	0.01758
GO:2000025	regulation of leaf formation	6	0	0.15	0.01758
GO:0010084	specification of organ axis polarity	6	0	0.15	0.01758
GO:0006275	regulation of DNA replication	103	0	2.5	0.01771
GO:0007349	cellularization	7	0	0.17	0.01792
GO:0010119	regulation of stomatal movement	55	0	1.33	0.01827
GO:0044419	interspecies interaction between organisms	101	0	2.45	0.01846
GO:0051052	regulation of DNA metabolic process	155	0	3.76	0.0193
GO:0010091	trichome branching	16	0	0.39	0.01942
GO:0000075	cell cycle checkpoint	13	0	0.32	0.01945
GO:0010090	trichome morphogenesis	100	0	2.43	0.01963
GO:0070192	chromosome organization involved in meiosis	76	0	1.84	0.01977
GO:0034308	primary alcohol metabolic process	9	0	0.22	0.01983
GO:0051674	localization of cell	6	0	0.15	0.02004
GO:0048870	cell motility	6	0	0.15	0.02004
GO:0001539	cilium or flagellum-dependent cell motility	6	0	0.15	0.02004
GO:0015748	organophosphate ester transport	74	0	1.8	0.02149
GO:0050665	hydrogen peroxide biosynthetic process	37	0	0.9	0.02179
GO:1903409	reactive oxygen species biosynthetic process	37	0	0.9	0.02179
GO:0071369	cellular response to ethylene stimulus	46	0	1.12	0.02238
GO:0006413	translational initiation	133	0	3.23	0.02283
GO:0006813	potassium ion transport	92	0	2.23	0.02299
GO:0015695	organic cation transport	10	0	0.24	0.02307
GO:2000024	regulation of leaf development	12	0	0.29	0.02336
GO:0044003	modification by symbiont of host morphology or physiology	72	0	1.75	0.02343
GO:0051817	modification of morphology or physiology of other organism involved in symbiotic interaction	72	0	1.75	0.02343
GO:0006354	DNA-templated transcription, elongation	55	0	1.33	0.02352
GO:0006573	valine metabolic process	15	0	0.36	0.02359
GO:0016121	carotene catabolic process	7	0	0.17	0.0245
GO:0046247	terpene catabolic process	7	0	0.17	0.0245
GO:0098661	inorganic anion transmembrane transport	15	0	0.36	0.02485
GO:0009306	protein secretion	20	0	0.49	0.02507
GO:0006825	copper ion transport	28	0	0.68	0.02523
GO:0042168	heme metabolic process	35	0	0.85	0.02529
GO:0009817	defense response to fungus, incompatible interaction	67	0	1.63	0.02558
GO:0006338	chromatin remodeling	29	0	0.7	0.02565
GO:0071804	cellular potassium ion transport	66	0	1.6	0.02598
GO:0071805	potassium ion transmembrane transport	66	0	1.6	0.02598
GO:0051607	defense response to virus	91	0	2.21	0.02622
GO:0042138	meiotic DNA double-strand break formation	66	0	1.6	0.02688
GO:0006783	heme biosynthetic process	33	0	0.8	0.02735
GO:0080119	ER body organization	5	0	0.12	0.02812
GO:0010267	production of ta-siRNAs involved in RNA interference	68	0	1.65	0.02994
GO:0009615	response to virus	116	0	2.82	0.03038
GO:0030026	cellular manganese ion homeostasis	7	0	0.17	0.03057
GO:0016094	polyprenol biosynthetic process	11	0	0.27	0.03075
GO:0019408	dolichol biosynthetic process	11	0	0.27	0.03075
GO:0006561	proline biosynthetic process	12	0	0.29	0.03075
GO:0045814	negative regulation of gene expression, epigenetic	145	0	3.52	0.03079
GO:0031365	N-terminal protein amino acid modification	47	0	1.14	0.03167
GO:0006487	protein N-linked glycosylation	57	0	1.38	0.03184
GO:0006743	ubiquinone metabolic process	27	0	0.66	0.03247
GO:0006744	ubiquinone biosynthetic process	27	0	0.66	0.03247
GO:0006342	chromatin silencing	143	0	3.47	0.03271
GO:0051090	regulation of sequence-specific DNA binding transcription factor activity	7	0	0.17	0.03319
GO:0035825	reciprocal DNA recombination	102	0	2.48	0.0333
GO:0006094	gluconeogenesis	75	0	1.82	0.03404
GO:0098586	cellular response to virus	55	0	1.33	0.03404
GO:0000304	response to singlet oxygen	7	0	0.17	0.03487
GO:1901661	quinone metabolic process	38	0	0.92	0.03497
GO:1901663	quinone biosynthetic process	38	0	0.92	0.03497
GO:0016559	peroxisome fission	16	0	0.39	0.03497
GO:0071326	cellular response to monosaccharide stimulus	12	0	0.29	0.03517
GO:0071331	cellular response to hexose stimulus	12	0	0.29	0.03517
GO:0009757	hexose mediated signaling	12	0	0.29	0.03517
GO:0042752	regulation of circadian rhythm	29	0	0.7	0.0353
GO:0006220	pyrimidine nucleotide metabolic process	121	0	2.94	0.03531
GO:0006221	pyrimidine nucleotide biosynthetic process	121	0	2.94	0.03531
GO:0010265	SCF complex assembly	6	0	0.15	0.03566
GO:0070201	regulation of establishment of protein localization	9	0	0.22	0.03598
GO:0032386	regulation of intracellular transport	9	0	0.22	0.03598
GO:0051223	regulation of protein transport	9	0	0.22	0.03598
GO:0052249	modulation of RNA levels in other organism involved in symbiotic interaction	54	0	1.31	0.03621
GO:0009616	virus induced gene silencing	54	0	1.31	0.03621
GO:0052018	modulation by symbiont of RNA levels in host	54	0	1.31	0.03621
GO:0035821	modification of morphology or physiology of other organism	75	0	1.82	0.03633
GO:0006312	mitotic recombination	46	0	1.12	0.03657
GO:0007131	reciprocal meiotic recombination	101	0	2.45	0.03696
GO:0016973	poly(A)+ mRNA export from nucleus	9	0	0.22	0.03709
GO:0009816	defense response to bacterium, incompatible interaction	37	0	0.9	0.03756
GO:0051172	negative regulation of nitrogen compound metabolic process	203	0	4.93	0.03792
GO:0045934	negative regulation of nucleobase-containing compound metabolic process	203	0	4.93	0.03792
GO:0051650	establishment of vesicle localization	8	0	0.19	0.03863
GO:0051648	vesicle localization	8	0	0.19	0.03863
GO:0030004	cellular monovalent inorganic cation homeostasis	16	0	0.39	0.03886
GO:0033044	regulation of chromosome organization	89	0	2.16	0.03914
GO:0009827	plant-type cell wall modification	39	0	0.95	0.03925
GO:0032776	DNA methylation on cytosine	11	0	0.27	0.04076
GO:0010262	somatic embryogenesis	7	0	0.17	0.04085
GO:0006828	manganese ion transport	10	0	0.24	0.04133
GO:0006516	glycoprotein catabolic process	5	0	0.12	0.04153
GO:0046685	response to arsenic-containing substance	29	0	0.7	0.04253
GO:0006878	cellular copper ion homeostasis	7	0	0.17	0.04306
GO:0009873	ethylene-activated signaling pathway	43	0	1.04	0.04331
GO:0042357	thiamine diphosphate metabolic process	6	0	0.15	0.04356
GO:0009229	thiamine diphosphate biosynthetic process	6	0	0.15	0.04356
GO:0072350	tricarboxylic acid metabolic process	13	0	0.32	0.04375
GO:0051646	mitochondrion localization	13	0	0.32	0.0446
GO:0006207	'de novo' pyrimidine nucleobase biosynthetic process	6	0	0.15	0.04502
GO:0050792	regulation of viral process	5	0	0.12	0.04521
GO:0006535	cysteine biosynthetic process from serine	22	0	0.53	0.046
GO:0043687	post-translational protein modification	66	0	1.6	0.04631
GO:0010255	glucose mediated signaling pathway	11	0	0.27	0.04649
GO:0071333	cellular response to glucose stimulus	11	0	0.27	0.04649
GO:0033500	carbohydrate homeostasis	11	0	0.27	0.04649
GO:0042593	glucose homeostasis	11	0	0.27	0.04649
GO:0001678	cellular glucose homeostasis	11	0	0.27	0.04649
GO:0001731	formation of translation preinitiation complex	24	0	0.58	0.0468
GO:0006102	isocitrate metabolic process	10	0	0.24	0.04786
GO:0065002	intracellular protein transmembrane transport	104	0	2.52	0.048
GO:0071806	protein transmembrane transport	104	0	2.52	0.048
GO:0007215	glutamate receptor signaling pathway	30	0	0.73	0.04946
GO:0035235	ionotropic glutamate receptor signaling pathway	30	0	0.73	0.04946
GO:0030150	protein import into mitochondrial matrix	5	0	0.12	0.0497
GO:0055129	L-proline biosynthetic process	5	0	0.12	0.0499
GO:0009099	valine biosynthetic process	8	0	0.19	0.04992

## Sheet: magenta GO enrichment
GO.ID	Term	Annotated	Significant	Expected	KS
GO:0044267	cellular protein metabolic process	4933	29	22.69	0.01494
GO:0006468	protein phosphorylation	2193	26	10.09	6.6e-06
GO:0043086	negative regulation of catalytic activity	268	13	1.23	0.00097
GO:0032501	multicellular organismal process	2866	10	13.18	0.00182
GO:0071554	cell wall organization or biogenesis	544	10	2.5	0.00523
GO:0055114	oxidation-reduction process	2664	9	12.25	0.0011
GO:0044767	single-organism developmental process	2783	9	12.8	0.00979
GO:0005975	carbohydrate metabolic process	1796	9	8.26	0.02454
GO:0071555	cell wall organization	293	9	1.35	0.03368
GO:0045229	external encapsulating structure organization	325	9	1.49	0.03453
GO:0044707	single-multicellular organism process	2750	8	12.65	0.01256
GO:0007154	cell communication	1736	8	7.98	0.02121
GO:0051704	multi-organism process	1482	8	6.82	0.04524
GO:0022607	cellular component assembly	823	7	3.78	0.00039
GO:0055085	transmembrane transport	1104	7	5.08	0.00251
GO:0007275	multicellular organismal development	2537	7	11.67	0.01352
GO:0009725	response to hormone	1110	6	5.1	8e-05
GO:0019219	regulation of nucleobase-containing compound metabolic process	2371	6	10.9	0.0051
GO:0009056	catabolic process	2191	6	10.08	0.00771
GO:1901575	organic substance catabolic process	2010	6	9.24	0.0112
GO:0048869	cellular developmental process	879	6	4.04	0.02615
GO:0030154	cell differentiation	681	6	3.13	0.04235
GO:0006355	regulation of transcription, DNA-templated	2216	5	10.19	5.9e-08
GO:0044702	single organism reproductive process	1271	5	5.85	0.00485
GO:0048468	cell development	376	5	1.73	0.00966
GO:0044712	single-organism catabolic process	1470	5	6.76	0.0137
GO:0003006	developmental process involved in reproduction	1461	5	6.72	0.02057
GO:0009826	unidimensional cell growth	290	4	1.33	0.00017
GO:0000904	cell morphogenesis involved in differentiation	254	4	1.17	0.00124
GO:0044711	single-organism biosynthetic process	2580	4	11.87	0.00181
GO:0065003	macromolecular complex assembly	659	4	3.03	0.01071
GO:0009932	cell tip growth	173	4	0.8	0.01891
GO:0070271	protein complex biogenesis	609	4	2.8	0.02338
GO:0006461	protein complex assembly	608	4	2.8	0.03051
GO:0048868	pollen tube development	170	4	0.78	0.03404
GO:0009860	pollen tube growth	137	4	0.63	0.03901
GO:0009791	post-embryonic development	1519	4	6.99	0.04384
GO:0006629	lipid metabolic process	1605	3	7.38	6e-07
GO:0008544	epidermis development	352	3	1.62	0.00208
GO:0070887	cellular response to chemical stimulus	874	3	4.02	0.00235
GO:0048364	root development	390	3	1.79	0.00276
GO:0030029	actin filament-based process	146	3	0.67	0.00302
GO:0048583	regulation of response to stimulus	434	3	2	0.0059
GO:0000160	phosphorelay signal transduction system	139	3	0.64	0.00887
GO:0032870	cellular response to hormone stimulus	518	3	2.38	0.00913
GO:0009755	hormone-mediated signaling pathway	504	3	2.32	0.01052
GO:0044255	cellular lipid metabolic process	1139	3	5.24	0.011
GO:0034622	cellular macromolecular complex assembly	597	3	2.75	0.01645
GO:0009664	plant-type cell wall organization	135	3	0.62	0.01804
GO:0044248	cellular catabolic process	1627	3	7.48	0.02089
GO:0005976	polysaccharide metabolic process	604	3	2.78	0.02708
GO:0016192	vesicle-mediated transport	511	3	2.35	0.02793
GO:0071310	cellular response to organic substance	717	3	3.3	0.03539
GO:0044723	single-organism carbohydrate metabolic process	1186	3	5.45	0.04321
GO:0009735	response to cytokinin	80	3	0.37	0.04744
GO:0009888	tissue development	695	3	3.2	0.04873
GO:0009793	embryo development ending in seed dormancy	439	2	2.02	1.8e-06
GO:0006952	defense response	1580	2	7.27	0.00021
GO:0007623	circadian rhythm	74	2	0.34	0.0003
GO:0045595	regulation of cell differentiation	101	2	0.46	0.00036
GO:0051707	response to other organism	883	2	4.06	0.00039
GO:0043623	cellular protein complex assembly	460	2	2.12	0.0005
GO:0001101	response to acid chemical	886	2	4.07	0.00101
GO:0048765	root hair cell differentiation	132	2	0.61	0.00105
GO:0019725	cellular homeostasis	311	2	1.43	0.00117
GO:0030001	metal ion transport	477	2	2.19	0.00153
GO:0097305	response to alcohol	506	2	2.33	0.00246
GO:0006200	ATP catabolic process	294	2	1.35	0.00255
GO:0043900	regulation of multi-organism process	66	2	0.3	0.00257
GO:0033993	response to lipid	549	2	2.52	0.00375
GO:0006928	cellular component movement	122	2	0.56	0.00408
GO:0010119	regulation of stomatal movement	55	2	0.25	0.00537
GO:0006073	cellular glucan metabolic process	420	2	1.93	0.00639
GO:0007010	cytoskeleton organization	345	2	1.59	0.00709
GO:0009308	amine metabolic process	183	2	0.84	0.00733
GO:0000271	polysaccharide biosynthetic process	409	2	1.88	0.01448
GO:0009737	response to abscisic acid	430	2	1.98	0.0146
GO:0000003	reproduction	451	2	2.07	0.01518
GO:1901700	response to oxygen-containing compound	1386	2	6.37	0.01556
GO:0009605	response to external stimulus	1264	2	5.81	0.01779
GO:0051301	cell division	677	2	3.11	0.01895
GO:0016051	carbohydrate biosynthetic process	584	2	2.69	0.01898
GO:0030036	actin cytoskeleton organization	129	2	0.59	0.01903
GO:0009736	cytokinin-activated signaling pathway	23	2	0.11	0.01955
GO:0071368	cellular response to cytokinin stimulus	24	2	0.11	0.0245
GO:0055082	cellular chemical homeostasis	138	2	0.63	0.02579
GO:0048878	chemical homeostasis	243	2	1.12	0.0288
GO:0051273	beta-glucan metabolic process	175	2	0.8	0.03075
GO:0009409	response to cold	445	1	2.05	1e-07
GO:0006979	response to oxidative stress	575	1	2.64	5.4e-07
GO:0046686	response to cadmium ion	540	1	2.48	3.7e-06
GO:0009651	response to salt stress	603	1	2.77	3.9e-06
GO:0000911	cytokinesis by cell plate formation	140	1	0.64	2.9e-05
GO:0010541	acropetal auxin transport	16	1	0.07	5.3e-05
GO:0010540	basipetal auxin transport	31	1	0.14	7.5e-05
GO:0006075	(1->3)-beta-D-glucan biosynthetic process	19	1	0.09	7.6e-05
GO:0006184	GTP catabolic process	205	1	0.94	9.3e-05
GO:0009845	seed germination	131	1	0.6	0.00016
GO:0006470	protein dephosphorylation	200	1	0.92	0.00021
GO:0016567	protein ubiquitination	345	1	1.59	0.00031
GO:0044724	single-organism carbohydrate catabolic process	392	1	1.8	0.00039
GO:0016568	chromatin modification	383	1	1.76	0.00046
GO:0009556	microsporogenesis	25	1	0.11	0.00071
GO:0050832	defense response to fungus	178	1	0.82	0.00095
GO:0009555	pollen development	231	1	1.06	0.00123
GO:0009414	response to water deprivation	266	1	1.22	0.00159
GO:0010016	shoot system morphogenesis	316	1	1.45	0.00228
GO:0006829	zinc ion transport	26	1	0.12	0.00245
GO:0043414	macromolecule methylation	394	1	1.81	0.0029
GO:0009620	response to fungus	264	1	1.21	0.00307
GO:0019953	sexual reproduction	187	1	0.86	0.00383
GO:0009733	response to auxin	335	1	1.54	0.00422
GO:0030003	cellular cation homeostasis	108	1	0.5	0.00423
GO:0006090	pyruvate metabolic process	371	1	1.71	0.00449
GO:0010315	auxin efflux	33	1	0.15	0.00463
GO:0040029	regulation of gene expression, epigenetic	304	1	1.4	0.00469
GO:0006066	alcohol metabolic process	311	1	1.43	0.00547
GO:0042440	pigment metabolic process	309	1	1.42	0.00548
GO:0009846	pollen germination	64	1	0.29	0.00561
GO:0009658	chloroplast organization	212	1	0.97	0.00651
GO:0009553	embryo sac development	222	1	1.02	0.00682
GO:0009266	response to temperature stimulus	712	1	3.27	0.00691
GO:0031497	chromatin assembly	93	1	0.43	0.00713
GO:0048646	anatomical structure formation involved in morphogenesis	220	1	1.01	0.00716
GO:2000026	regulation of multicellular organismal development	469	1	2.16	0.00781
GO:0048544	recognition of pollen	164	1	0.75	0.00783
GO:0043648	dicarboxylic acid metabolic process	94	1	0.43	0.00794
GO:0007264	small GTPase mediated signal transduction	169	1	0.78	0.00895
GO:0019220	regulation of phosphate metabolic process	252	1	1.16	0.00922
GO:0009734	auxin-activated signaling pathway	209	1	0.96	0.00948
GO:0010374	stomatal complex development	121	1	0.56	0.01003
GO:0090558	plant epidermis development	121	1	0.56	0.01003
GO:0009886	post-embryonic morphogenesis	263	1	1.21	0.01028
GO:0032259	methylation	663	1	3.05	0.01037
GO:0009827	plant-type cell wall modification	39	1	0.18	0.01184
GO:0006304	DNA modification	132	1	0.61	0.01225
GO:0044728	DNA methylation or demethylation	132	1	0.61	0.01225
GO:0006720	isoprenoid metabolic process	437	1	2.01	0.01238
GO:0034637	cellular carbohydrate biosynthetic process	429	1	1.97	0.01352
GO:0006875	cellular metal ion homeostasis	66	1	0.3	0.0139
GO:0008299	isoprenoid biosynthetic process	393	1	1.81	0.01401
GO:0033692	cellular polysaccharide biosynthetic process	383	1	1.76	0.01458
GO:0006305	DNA alkylation	128	1	0.59	0.01491
GO:0006306	DNA methylation	128	1	0.59	0.01491
GO:1901137	carbohydrate derivative biosynthetic process	615	1	2.83	0.01633
GO:0006813	potassium ion transport	92	1	0.42	0.01658
GO:0035821	modification of morphology or physiology of other organism	75	1	0.34	0.01799
GO:0007015	actin filament organization	112	1	0.52	0.01802
GO:0007017	microtubule-based process	277	1	1.27	0.01866
GO:0007018	microtubule-based movement	102	1	0.47	0.01982
GO:0006096	glycolytic process	183	1	0.84	0.02023
GO:0061572	actin filament bundle organization	14	1	0.06	0.02067
GO:0051017	actin filament bundle assembly	14	1	0.06	0.02067
GO:0071804	cellular potassium ion transport	66	1	0.3	0.02183
GO:0071805	potassium ion transmembrane transport	66	1	0.3	0.02183
GO:1900140	regulation of seedling development	32	1	0.15	0.02241
GO:0080167	response to karrikin	186	1	0.86	0.02592
GO:0051274	beta-glucan biosynthetic process	122	1	0.56	0.02702
GO:0045814	negative regulation of gene expression, epigenetic	145	1	0.67	0.02913
GO:0030004	cellular monovalent inorganic cation homeostasis	16	1	0.07	0.02932
GO:0030245	cellulose catabolic process	35	1	0.16	0.02966
GO:0051275	beta-glucan catabolic process	35	1	0.16	0.02966
GO:0051321	meiotic cell cycle	204	1	0.94	0.02984
GO:0080147	root hair cell development	83	1	0.38	0.03057
GO:0030243	cellulose metabolic process	156	1	0.72	0.03101
GO:0048519	negative regulation of biological process	776	1	3.57	0.0315
GO:0098542	defense response to other organism	579	1	2.66	0.03252
GO:0010029	regulation of seed germination	31	1	0.14	0.03304
GO:0032318	regulation of Ras GTPase activity	43	1	0.2	0.03467
GO:0006334	nucleosome assembly	86	1	0.4	0.03547
GO:0034728	nucleosome organization	86	1	0.4	0.03547
GO:0006457	protein folding	336	1	1.55	0.03608
GO:0010103	stomatal complex morphogenesis	90	1	0.41	0.03675
GO:0032776	DNA methylation on cytosine	11	1	0.05	0.03676
GO:0000278	mitotic cell cycle	313	1	1.44	0.03711
GO:0048367	shoot system development	969	1	4.46	0.03824
GO:0055065	metal ion homeostasis	123	1	0.57	0.04056
GO:0046148	pigment biosynthetic process	244	1	1.12	0.04057
GO:0042214	terpene metabolic process	31	1	0.14	0.04342
GO:0042546	cell wall biogenesis	190	1	0.87	0.04379
GO:0048580	regulation of post-embryonic development	338	1	1.55	0.04486
GO:0008610	lipid biosynthetic process	920	1	4.23	0.04536
GO:0065004	protein-DNA complex assembly	95	1	0.44	0.04675
GO:0071824	protein-DNA complex subunit organization	95	1	0.44	0.04675
GO:0071577	zinc ion transmembrane transport	19	1	0.09	0.0474
GO:0009408	response to heat	252	0	1.16	2.1e-07
GO:0009644	response to high light intensity	138	0	0.63	9e-06
GO:0030488	tRNA methylation	10	0	0.05	1.4e-05
GO:0048825	cotyledon development	54	0	0.25	4.3e-05
GO:0042742	defense response to bacterium	305	0	1.4	5.9e-05
GO:0007030	Golgi organization	74	0	0.34	6.4e-05
GO:0009880	embryonic pattern specification	31	0	0.14	6.7e-05
GO:0009560	embryo sac egg cell differentiation	99	0	0.46	7.5e-05
GO:0006635	fatty acid beta-oxidation	116	0	0.53	9.1e-05
GO:0006605	protein targeting	485	0	2.23	9.3e-05
GO:0051726	regulation of cell cycle	247	0	1.14	0.00011
GO:0010072	primary shoot apical meristem specification	29	0	0.13	0.00011
GO:0009639	response to red or far red light	321	0	1.48	0.00014
GO:0009749	response to glucose	52	0	0.24	0.00017
GO:0006511	ubiquitin-dependent protein catabolic process	352	0	1.62	0.0002
GO:0009933	meristem structural organization	151	0	0.69	0.00023
GO:0006486	protein glycosylation	187	0	0.86	0.00037
GO:0032880	regulation of protein localization	28	0	0.13	0.00042
GO:0002098	tRNA wobble uridine modification	11	0	0.05	0.00046
GO:0019915	lipid storage	48	0	0.22	0.00054
GO:0009267	cellular response to starvation	144	0	0.66	0.00056
GO:0009416	response to light stimulus	837	0	3.85	0.00059
GO:0009887	organ morphogenesis	331	0	1.52	0.00063
GO:0072330	monocarboxylic acid biosynthetic process	413	0	1.9	0.00063
GO:0006364	rRNA processing	265	0	1.22	0.00064
GO:0007005	mitochondrion organization	123	0	0.57	0.00064
GO:0006865	amino acid transport	147	0	0.68	0.00065
GO:0010243	response to organonitrogen compound	131	0	0.6	0.00069
GO:0034976	response to endoplasmic reticulum stress	101	0	0.46	0.0008
GO:0046520	sphingoid biosynthetic process	21	0	0.1	0.00085
GO:0009688	abscisic acid biosynthetic process	34	0	0.16	0.00085
GO:0009814	defense response, incompatible interaction	231	0	1.06	0.00092
GO:0010182	sugar mediated signaling pathway	74	0	0.34	0.00093
GO:0006805	xenobiotic metabolic process	14	0	0.06	0.001
GO:0009909	regulation of flower development	258	0	1.19	0.00103
GO:0015693	magnesium ion transport	25	0	0.11	0.0011
GO:0016036	cellular response to phosphate starvation	100	0	0.46	0.00113
GO:0035966	response to topologically incorrect protein	124	0	0.57	0.00118
GO:0006661	phosphatidylinositol biosynthetic process	79	0	0.36	0.00122
GO:0072594	establishment of protein localization to organelle	395	0	1.82	0.00137
GO:0006833	water transport	60	0	0.28	0.00144
GO:0032012	regulation of ARF protein signal transduction	32	0	0.15	0.00148
GO:0008283	cell proliferation	176	0	0.81	0.00148
GO:0014070	response to organic cyclic compound	377	0	1.73	0.00149
GO:0007062	sister chromatid cohesion	101	0	0.46	0.0015
GO:0000394	RNA splicing, via endonucleolytic cleavage and ligation	74	0	0.34	0.00154
GO:0009686	gibberellin biosynthetic process	24	0	0.11	0.00164
GO:0019344	cysteine biosynthetic process	131	0	0.6	0.0018
GO:0010228	vegetative to reproductive phase transition of meristem	307	0	1.41	0.00183
GO:0003002	regionalization	177	0	0.81	0.00186
GO:0042445	hormone metabolic process	194	0	0.89	0.00194
GO:0046512	sphingosine biosynthetic process	5	0	0.02	0.00195
GO:0015819	lysine transport	8	0	0.04	0.00195
GO:0009870	defense response signaling pathway, resistance gene-dependent	11	0	0.05	0.002
GO:0000226	microtubule cytoskeleton organization	180	0	0.83	0.00202
GO:0042542	response to hydrogen peroxide	185	0	0.85	0.00212
GO:0046189	phenol-containing compound biosynthetic process	57	0	0.26	0.00224
GO:0009862	systemic acquired resistance, salicylic acid mediated signaling pathway	50	0	0.23	0.00232
GO:0010498	proteasomal protein catabolic process	118	0	0.54	0.00232
GO:0042335	cuticle development	36	0	0.17	0.00236
GO:0000162	tryptophan biosynthetic process	15	0	0.07	0.00237
GO:0006913	nucleocytoplasmic transport	149	0	0.69	0.00238
GO:0031047	gene silencing by RNA	238	0	1.09	0.00256
GO:0048437	floral organ development	310	0	1.43	0.00275
GO:0009867	jasmonic acid mediated signaling pathway	78	0	0.36	0.00284
GO:1902580	single-organism cellular localization	202	0	0.93	0.0029
GO:0000165	MAPK cascade	89	0	0.41	0.00294
GO:0006751	glutathione catabolic process	7	0	0.03	0.00302
GO:0045471	response to ethanol	6	0	0.03	0.00303
GO:0006623	protein targeting to vacuole	86	0	0.4	0.00316
GO:0070838	divalent metal ion transport	128	0	0.59	0.00328
GO:0006406	mRNA export from nucleus	54	0	0.25	0.00341
GO:0016570	histone modification	305	0	1.4	0.00342
GO:0009064	glutamine family amino acid metabolic process	83	0	0.38	0.00353
GO:0009740	gibberellic acid mediated signaling pathway	22	0	0.1	0.00356
GO:0050826	response to freezing	62	0	0.29	0.00379
GO:0009611	response to wounding	217	0	1	0.00387
GO:0010117	photoprotection	5	0	0.02	0.00425
GO:0016444	somatic cell DNA recombination	28	0	0.13	0.00425
GO:0009812	flavonoid metabolic process	104	0	0.48	0.00429
GO:0015706	nitrate transport	50	0	0.23	0.00433
GO:0045893	positive regulation of transcription, DNA-templated	239	0	1.1	0.00453
GO:0052542	defense response by callose deposition	30	0	0.14	0.00472
GO:0048767	root hair elongation	75	0	0.34	0.00473
GO:0043647	inositol phosphate metabolic process	69	0	0.32	0.0048
GO:0010310	regulation of hydrogen peroxide metabolic process	45	0	0.21	0.00491
GO:0045010	actin nucleation	69	0	0.32	0.00493
GO:0042743	hydrogen peroxide metabolic process	143	0	0.66	0.00513
GO:0015931	nucleobase-containing compound transport	126	0	0.58	0.00522
GO:0006949	syncytium formation	14	0	0.06	0.00533
GO:0043543	protein acylation	78	0	0.36	0.00543
GO:0008654	phospholipid biosynthetic process	331	0	1.52	0.00545
GO:0017038	protein import	198	0	0.91	0.00546
GO:0009813	flavonoid biosynthetic process	82	0	0.38	0.00552
GO:0009640	photomorphogenesis	194	0	0.89	0.00569
GO:0042178	xenobiotic catabolic process	10	0	0.05	0.00614
GO:0010073	meristem maintenance	162	0	0.75	0.00626
GO:0009942	longitudinal axis specification	6	0	0.03	0.00633
GO:0071900	regulation of protein serine/threonine kinase activity	90	0	0.41	0.00637
GO:0006553	lysine metabolic process	20	0	0.09	0.00638
GO:0044802	single-organism membrane organization	298	0	1.37	0.00643
GO:0048481	ovule development	95	0	0.44	0.00659
GO:0015809	arginine transport	9	0	0.04	0.00672
GO:0007033	vacuole organization	58	0	0.27	0.00674
GO:1901264	carbohydrate derivative transport	46	0	0.21	0.00686
GO:0009750	response to fructose	59	0	0.27	0.00695
GO:0080135	regulation of cellular response to stress	97	0	0.45	0.00703
GO:0009773	photosynthetic electron transport in photosystem I	41	0	0.19	0.00706
GO:0006665	sphingolipid metabolic process	48	0	0.22	0.00714
GO:0006777	Mo-molybdopterin cofactor biosynthetic process	17	0	0.08	0.00717
GO:0051170	nuclear import	100	0	0.46	0.00729
GO:1902582	single-organism intracellular transport	747	0	3.44	0.00731
GO:0045184	establishment of protein localization	832	0	3.83	0.00736
GO:0006006	glucose metabolic process	287	0	1.32	0.00738
GO:0043161	proteasome-mediated ubiquitin-dependent protein catabolic process	80	0	0.37	0.00743
GO:1900618	regulation of shoot system morphogenesis	7	0	0.03	0.00751
GO:0010167	response to nitrate	43	0	0.2	0.00755
GO:0016482	cytoplasmic transport	537	0	2.47	0.00759
GO:0045841	negative regulation of mitotic metaphase/anaphase transition	9	0	0.04	0.00761
GO:0048285	organelle fission	300	0	1.38	0.00763
GO:0007178	transmembrane receptor protein serine/threonine kinase signaling pathway	37	0	0.17	0.0078
GO:0019760	glucosinolate metabolic process	100	0	0.46	0.0081
GO:0051093	negative regulation of developmental process	122	0	0.56	0.00817
GO:0051049	regulation of transport	131	0	0.6	0.00826
GO:0010162	seed dormancy process	64	0	0.29	0.00839
GO:0009696	salicylic acid metabolic process	58	0	0.27	0.00867
GO:0010026	trichome differentiation	115	0	0.53	0.00917
GO:0007140	male meiosis	30	0	0.14	0.00932
GO:0002252	immune effector process	116	0	0.53	0.00951
GO:0048366	leaf development	320	0	1.47	0.00962
GO:0042362	fat-soluble vitamin biosynthetic process	22	0	0.1	0.00995
GO:0051701	interaction with host	82	0	0.38	0.01006
GO:0000079	regulation of cyclin-dependent protein serine/threonine kinase activity	65	0	0.3	0.01009
GO:0051640	organelle localization	130	0	0.6	0.01018
GO:0006972	hyperosmotic response	115	0	0.53	0.01028
GO:0006862	nucleotide transport	51	0	0.23	0.0103
GO:0048438	floral whorl development	247	0	1.14	0.01031
GO:0006275	regulation of DNA replication	103	0	0.47	0.01031
GO:0015031	protein transport	827	0	3.8	0.01041
GO:0000105	histidine biosynthetic process	14	0	0.06	0.01084
GO:0044205	'de novo' UMP biosynthetic process	8	0	0.04	0.01088
GO:0016144	S-glycoside biosynthetic process	80	0	0.37	0.01096
GO:0019761	glucosinolate biosynthetic process	80	0	0.37	0.01096
GO:0019758	glycosinolate biosynthetic process	80	0	0.37	0.01096
GO:0007129	synapsis	74	0	0.34	0.01097
GO:0032504	multicellular organism reproduction	234	0	1.08	0.01109
GO:0000045	autophagic vacuole assembly	10	0	0.05	0.01114
GO:0016236	macroautophagy	10	0	0.05	0.01114
GO:0048193	Golgi vesicle transport	224	0	1.03	0.01114
GO:0010074	maintenance of meristem identity	46	0	0.21	0.01116
GO:0044403	symbiosis, encompassing mutualism through parasitism	98	0	0.45	0.01162
GO:0046451	diaminopimelate metabolic process	19	0	0.09	0.01165
GO:0009085	lysine biosynthetic process	19	0	0.09	0.01165
GO:0009089	lysine biosynthetic process via diaminopimelate	19	0	0.09	0.01165
GO:0060341	regulation of cellular localization	14	0	0.06	0.01173
GO:0009965	leaf morphogenesis	153	0	0.7	0.01183
GO:0010014	meristem initiation	89	0	0.41	0.01183
GO:0010363	regulation of plant-type hypersensitive response	85	0	0.39	0.01193
GO:1902593	single-organism nuclear import	97	0	0.45	0.01202
GO:0044744	protein targeting to nucleus	97	0	0.45	0.01202
GO:0006606	protein import into nucleus	97	0	0.45	0.01202
GO:0022610	biological adhesion	60	0	0.28	0.01209
GO:0007155	cell adhesion	60	0	0.28	0.01209
GO:0007127	meiosis I	119	0	0.55	0.01246
GO:0007389	pattern specification process	234	0	1.08	0.01266
GO:0006007	glucose catabolic process	207	0	0.95	0.01276
GO:0009697	salicylic acid biosynthetic process	47	0	0.22	0.01281
GO:0044764	multi-organism cellular process	72	0	0.33	0.01282
GO:0055071	manganese ion homeostasis	9	0	0.04	0.01298
GO:0009817	defense response to fungus, incompatible interaction	67	0	0.31	0.01319
GO:0009723	response to ethylene	145	0	0.67	0.01325
GO:0071462	cellular response to water stimulus	41	0	0.19	0.01327
GO:0042631	cellular response to water deprivation	41	0	0.19	0.01327
GO:0006612	protein targeting to membrane	102	0	0.47	0.01328
GO:0009220	pyrimidine ribonucleotide biosynthetic process	104	0	0.48	0.01364
GO:0009218	pyrimidine ribonucleotide metabolic process	104	0	0.48	0.01364
GO:0048523	negative regulation of cellular process	514	0	2.36	0.01366
GO:0000266	mitochondrial fission	6	0	0.03	0.01367
GO:0016246	RNA interference	118	0	0.54	0.01381
GO:0007349	cellularization	7	0	0.03	0.01406
GO:0044419	interspecies interaction between organisms	101	0	0.46	0.01407
GO:0070585	protein localization to mitochondrion	86	0	0.4	0.01438
GO:0072655	establishment of protein localization to mitochondrion	86	0	0.4	0.01438
GO:0006626	protein targeting to mitochondrion	86	0	0.4	0.01438
GO:0010200	response to chitin	87	0	0.4	0.01447
GO:0070192	chromosome organization involved in meiosis	76	0	0.35	0.01458
GO:0010090	trichome morphogenesis	100	0	0.46	0.01458
GO:0006778	porphyrin-containing compound metabolic process	197	0	0.91	0.01477
GO:0051788	response to misfolded protein	89	0	0.41	0.0148
GO:0033037	polysaccharide localization	41	0	0.19	0.01481
GO:0052545	callose localization	41	0	0.19	0.01481
GO:0000280	nuclear division	262	0	1.2	0.01484
GO:0034285	response to disaccharide	106	0	0.49	0.01507
GO:1901371	regulation of leaf morphogenesis	6	0	0.03	0.0151
GO:2000025	regulation of leaf formation	6	0	0.03	0.0151
GO:0010084	specification of organ axis polarity	6	0	0.03	0.0151
GO:0010087	phloem or xylem histogenesis	67	0	0.31	0.01514
GO:0016131	brassinosteroid metabolic process	74	0	0.34	0.01516
GO:0000075	cell cycle checkpoint	13	0	0.06	0.0153
GO:0016579	protein deubiquitination	54	0	0.25	0.0154
GO:0001510	RNA methylation	133	0	0.61	0.01545
GO:0010091	trichome branching	16	0	0.07	0.01552
GO:0009411	response to UV	122	0	0.56	0.01552
GO:0051674	localization of cell	6	0	0.03	0.01554
GO:0048870	cell motility	6	0	0.03	0.01554
GO:0001539	cilium or flagellum-dependent cell motility	6	0	0.03	0.01554
GO:0000038	very long-chain fatty acid metabolic process	32	0	0.15	0.01554
GO:0018377	protein myristoylation	45	0	0.21	0.0156
GO:0006498	N-terminal protein lipidation	45	0	0.21	0.0156
GO:0006499	N-terminal protein myristoylation	45	0	0.21	0.0156
GO:0034308	primary alcohol metabolic process	9	0	0.04	0.01576
GO:0009641	shade avoidance	8	0	0.04	0.01578
GO:0006413	translational initiation	133	0	0.61	0.01585
GO:0016101	diterpenoid metabolic process	82	0	0.38	0.0161
GO:0051052	regulation of DNA metabolic process	155	0	0.71	0.01611
GO:0050665	hydrogen peroxide biosynthetic process	37	0	0.17	0.01619
GO:1903409	reactive oxygen species biosynthetic process	37	0	0.17	0.01619
GO:1901701	cellular response to oxygen-containing compound	461	0	2.12	0.01619
GO:0042168	heme metabolic process	35	0	0.16	0.01655
GO:0048585	negative regulation of response to stimulus	137	0	0.63	0.01673
GO:0051656	establishment of organelle localization	112	0	0.52	0.01673
GO:0009311	oligosaccharide metabolic process	195	0	0.9	0.01696
GO:0010027	thylakoid membrane organization	174	0	0.8	0.01764
GO:0009668	plastid membrane organization	174	0	0.8	0.01764
GO:0071369	cellular response to ethylene stimulus	46	0	0.21	0.01775
GO:0046365	monosaccharide catabolic process	208	0	0.96	0.01779
GO:0019320	hexose catabolic process	208	0	0.96	0.01779
GO:0015748	organophosphate ester transport	74	0	0.34	0.01786
GO:0016128	phytosteroid metabolic process	75	0	0.34	0.01793
GO:0006783	heme biosynthetic process	33	0	0.15	0.0182
GO:0016121	carotene catabolic process	7	0	0.03	0.0185
GO:0046247	terpene catabolic process	7	0	0.03	0.0185
GO:0009744	response to sucrose	105	0	0.48	0.01856
GO:0045491	xylan metabolic process	111	0	0.51	0.01874
GO:0006354	DNA-templated transcription, elongation	55	0	0.25	0.01921
GO:0033013	tetrapyrrole metabolic process	204	0	0.94	0.01947
GO:0006094	gluconeogenesis	75	0	0.34	0.01954
GO:0006338	chromatin remodeling	29	0	0.13	0.01962
GO:2000024	regulation of leaf development	12	0	0.06	0.01968
GO:0031348	negative regulation of defense response	68	0	0.31	0.01995
GO:0006573	valine metabolic process	15	0	0.07	0.02006
GO:0015695	organic cation transport	10	0	0.05	0.02014
GO:0009292	genetic transfer	34	0	0.16	0.02015
GO:0009294	DNA mediated transformation	34	0	0.16	0.02015
GO:0009306	protein secretion	20	0	0.09	0.02049
GO:0098661	inorganic anion transmembrane transport	15	0	0.07	0.02052
GO:0052543	callose deposition in cell wall	25	0	0.11	0.02057
GO:0071407	cellular response to organic cyclic compound	220	0	1.01	0.02061
GO:0010051	xylem and phloem pattern formation	65	0	0.3	0.02068
GO:0016441	posttranscriptional gene silencing	137	0	0.63	0.02107
GO:0031407	oxylipin metabolic process	51	0	0.23	0.02119
GO:0031408	oxylipin biosynthetic process	51	0	0.23	0.02119
GO:0006487	protein N-linked glycosylation	57	0	0.26	0.02151
GO:0044003	modification by symbiont of host morphology or physiology	72	0	0.33	0.0217
GO:0051817	modification of morphology or physiology of other organism involved in symbiotic interaction	72	0	0.33	0.0217
GO:0010941	regulation of cell death	124	0	0.57	0.02176
GO:0070925	organelle assembly	55	0	0.25	0.02189
GO:0048645	organ formation	147	0	0.68	0.02233
GO:0048831	regulation of shoot system development	280	0	1.29	0.02249
GO:0016572	histone phosphorylation	37	0	0.17	0.02255
GO:0042138	meiotic DNA double-strand break formation	66	0	0.3	0.02265
GO:0006825	copper ion transport	28	0	0.13	0.02274
GO:0006403	RNA localization	65	0	0.3	0.02278
GO:0050657	nucleic acid transport	65	0	0.3	0.02278
GO:0050658	RNA transport	65	0	0.3	0.02278
GO:0051236	establishment of RNA localization	65	0	0.3	0.02278
GO:0045454	cell redox homeostasis	169	0	0.78	0.02284
GO:0048466	androecium development	102	0	0.47	0.02296
GO:0048443	stamen development	102	0	0.47	0.02296
GO:0046271	phenylpropanoid catabolic process	31	0	0.14	0.02297
GO:0046274	lignin catabolic process	31	0	0.14	0.02297
GO:0006816	calcium ion transport	60	0	0.28	0.02371
GO:0051246	regulation of protein metabolic process	451	0	2.07	0.02393
GO:0048827	phyllome development	528	0	2.43	0.02394
GO:0045596	negative regulation of cell differentiation	57	0	0.26	0.02406
GO:0051607	defense response to virus	91	0	0.42	0.02408
GO:0006733	oxidoreduction coenzyme metabolic process	231	0	1.06	0.0243
GO:0080119	ER body organization	5	0	0.02	0.02452
GO:0048518	positive regulation of biological process	601	0	2.76	0.02476
GO:0048863	stem cell differentiation	53	0	0.24	0.02511
GO:0006220	pyrimidine nucleotide metabolic process	121	0	0.56	0.02511
GO:0006221	pyrimidine nucleotide biosynthetic process	121	0	0.56	0.02511
GO:0043067	regulation of programmed cell death	119	0	0.55	0.02521
GO:0040011	locomotion	34	0	0.16	0.02525
GO:0045493	xylan catabolic process	33	0	0.15	0.02529
GO:0016094	polyprenol biosynthetic process	11	0	0.05	0.02537
GO:0019408	dolichol biosynthetic process	11	0	0.05	0.02537
GO:0006561	proline biosynthetic process	12	0	0.06	0.0255
GO:0008202	steroid metabolic process	151	0	0.69	0.02578
GO:0010206	photosystem II repair	13	0	0.06	0.02602
GO:0030091	protein repair	13	0	0.06	0.02602
GO:0035303	regulation of dephosphorylation	73	0	0.34	0.02617
GO:0009816	defense response to bacterium, incompatible interaction	37	0	0.17	0.02644
GO:0051090	regulation of sequence-specific DNA binding transcription factor activity	7	0	0.03	0.02671
GO:0030026	cellular manganese ion homeostasis	7	0	0.03	0.02687
GO:0048609	multicellular organismal reproductive process	208	0	0.96	0.02697
GO:0009626	plant-type hypersensitive response	129	0	0.59	0.02701
GO:0030244	cellulose biosynthetic process	103	0	0.47	0.02726
GO:0035825	reciprocal DNA recombination	102	0	0.47	0.02726
GO:0006984	ER-nucleus signaling pathway	40	0	0.18	0.02731
GO:0042752	regulation of circadian rhythm	29	0	0.13	0.02733
GO:0010089	xylem development	38	0	0.17	0.02736
GO:0009615	response to virus	116	0	0.53	0.02765
GO:0010267	production of ta-siRNAs involved in RNA interference	68	0	0.31	0.02786
GO:0035194	posttranscriptional gene silencing by RNA	132	0	0.61	0.02786
GO:0000304	response to singlet oxygen	7	0	0.03	0.02813
GO:0010030	positive regulation of seed germination	10	0	0.05	0.02834
GO:0035304	regulation of protein dephosphorylation	68	0	0.31	0.02835
GO:0031365	N-terminal protein amino acid modification	47	0	0.22	0.02839
GO:0043687	post-translational protein modification	66	0	0.3	0.02865
GO:0006743	ubiquinone metabolic process	27	0	0.12	0.02869
GO:0006744	ubiquinone biosynthetic process	27	0	0.12	0.02869
GO:0010114	response to red light	85	0	0.39	0.02881
GO:0031347	regulation of defense response	170	0	0.78	0.02893
GO:0046685	response to arsenic-containing substance	29	0	0.13	0.02929
GO:0006740	NADPH regeneration	173	0	0.8	0.02934
GO:0016559	peroxisome fission	16	0	0.07	0.02956
GO:0090150	establishment of protein localization to membrane	117	0	0.54	0.02957
GO:0072657	protein localization to membrane	117	0	0.54	0.02957
GO:0072528	pyrimidine-containing compound biosynthetic process	146	0	0.67	0.02986
GO:0016569	covalent chromatin modification	330	0	1.52	0.03015
GO:1901661	quinone metabolic process	38	0	0.17	0.03023
GO:1901663	quinone biosynthetic process	38	0	0.17	0.03023
GO:0009851	auxin biosynthetic process	51	0	0.23	0.03024
GO:0007131	reciprocal meiotic recombination	101	0	0.46	0.03038
GO:0006312	mitotic recombination	46	0	0.21	0.03043
GO:0009642	response to light intensity	176	0	0.81	0.03048
GO:0016973	poly(A)+ mRNA export from nucleus	9	0	0.04	0.03048
GO:0005984	disaccharide metabolic process	177	0	0.81	0.0308
GO:0006342	chromatin silencing	143	0	0.66	0.03097
GO:0046173	polyol biosynthetic process	53	0	0.24	0.03098
GO:0071326	cellular response to monosaccharide stimulus	12	0	0.06	0.0315
GO:0071331	cellular response to hexose stimulus	12	0	0.06	0.0315
GO:0009757	hexose mediated signaling	12	0	0.06	0.0315
GO:0010265	SCF complex assembly	6	0	0.03	0.03153
GO:0006098	pentose-phosphate shunt	172	0	0.79	0.03153
GO:0034050	host programmed cell death induced by symbiont	134	0	0.62	0.03176
GO:0070201	regulation of establishment of protein localization	9	0	0.04	0.03188
GO:0032386	regulation of intracellular transport	9	0	0.04	0.03188
GO:0051223	regulation of protein transport	9	0	0.04	0.03188
GO:0098586	cellular response to virus	55	0	0.25	0.03195
GO:0044743	intracellular protein transmembrane import	101	0	0.46	0.03204
GO:0009072	aromatic amino acid family metabolic process	173	0	0.8	0.03222
GO:0048522	positive regulation of cellular process	473	0	2.18	0.03358
GO:0052386	cell wall thickening	27	0	0.12	0.03371
GO:0032958	inositol phosphate biosynthetic process	47	0	0.22	0.03385
GO:0015698	inorganic anion transport	150	0	0.69	0.03398
GO:0052249	modulation of RNA levels in other organism involved in symbiotic interaction	54	0	0.25	0.03402
GO:0009616	virus induced gene silencing	54	0	0.25	0.03402
GO:0052018	modulation by symbiont of RNA levels in host	54	0	0.25	0.03402
GO:0051650	establishment of vesicle localization	8	0	0.04	0.03431
GO:0051648	vesicle localization	8	0	0.04	0.03431
GO:0043269	regulation of ion transport	107	0	0.49	0.0345
GO:1901607	alpha-amino acid biosynthetic process	367	0	1.69	0.03471
GO:0010262	somatic embryogenesis	7	0	0.03	0.03488
GO:0051646	mitochondrion localization	13	0	0.06	0.03531
GO:0009873	ethylene-activated signaling pathway	43	0	0.2	0.03532
GO:0051172	negative regulation of nitrogen compound metabolic process	203	0	0.93	0.03535
GO:0045934	negative regulation of nucleobase-containing compound metabolic process	203	0	0.93	0.03535
GO:0042357	thiamine diphosphate metabolic process	6	0	0.03	0.03541
GO:0009229	thiamine diphosphate biosynthetic process	6	0	0.03	0.03541
GO:0006828	manganese ion transport	10	0	0.05	0.03565
GO:0072350	tricarboxylic acid metabolic process	13	0	0.06	0.0359
GO:0009100	glycoprotein metabolic process	192	0	0.88	0.03644
GO:0006207	'de novo' pyrimidine nucleobase biosynthetic process	6	0	0.03	0.03667
GO:0006739	NADP metabolic process	181	0	0.83	0.03669
GO:0006516	glycoprotein catabolic process	5	0	0.02	0.0368
GO:0010264	myo-inositol hexakisphosphate biosynthetic process	46	0	0.21	0.03697
GO:0033517	myo-inositol hexakisphosphate metabolic process	46	0	0.21	0.03697
GO:0033044	regulation of chromosome organization	89	0	0.41	0.03705
GO:0030422	production of siRNA involved in RNA interference	92	0	0.42	0.03763
GO:0006839	mitochondrial transport	117	0	0.54	0.03783
GO:0048569	post-embryonic organ development	407	0	1.87	0.0379
GO:0006535	cysteine biosynthetic process from serine	22	0	0.1	0.03814
GO:0051258	protein polymerization	143	0	0.66	0.03815
GO:0050792	regulation of viral process	5	0	0.02	0.0382
GO:0006878	cellular copper ion homeostasis	7	0	0.03	0.03825
GO:0009910	negative regulation of flower development	43	0	0.2	0.03865
GO:0071489	cellular response to red or far red light	20	0	0.09	0.0388
GO:0010017	red or far-red light signaling pathway	20	0	0.09	0.0388
GO:0009627	systemic acquired resistance	115	0	0.53	0.03882
GO:0007276	gamete generation	126	0	0.58	0.03896
GO:0031399	regulation of protein modification process	186	0	0.86	0.03921
GO:0072527	pyrimidine-containing compound metabolic process	156	0	0.72	0.03943
GO:0006302	double-strand break repair	102	0	0.47	0.03965
GO:0016558	protein import into peroxisome matrix	65	0	0.3	0.03967
GO:0009630	gravitropism	109	0	0.5	0.03975
GO:0030150	protein import into mitochondrial matrix	5	0	0.02	0.04009
GO:0009685	gibberellin metabolic process	52	0	0.24	0.04073
GO:0001731	formation of translation preinitiation complex	24	0	0.11	0.04084
GO:0019827	stem cell maintenance	50	0	0.23	0.04141
GO:0048864	stem cell development	50	0	0.23	0.04141
GO:0006102	isocitrate metabolic process	10	0	0.05	0.04148
GO:0007126	meiotic nuclear division	184	0	0.85	0.04188
GO:0048528	post-embryonic root development	96	0	0.44	0.04189
GO:0010255	glucose mediated signaling pathway	11	0	0.05	0.04202
GO:0071333	cellular response to glucose stimulus	11	0	0.05	0.04202
GO:0033500	carbohydrate homeostasis	11	0	0.05	0.04202
GO:0042593	glucose homeostasis	11	0	0.05	0.04202
GO:0001678	cellular glucose homeostasis	11	0	0.05	0.04202
GO:2000242	negative regulation of reproductive process	44	0	0.2	0.04267
GO:0071229	cellular response to acid chemical	267	0	1.23	0.0431
GO:0009099	valine biosynthetic process	8	0	0.04	0.04325
GO:0018342	protein prenylation	10	0	0.05	0.04332
GO:0097354	prenylation	10	0	0.05	0.04332
GO:0048768	root hair cell tip growth	10	0	0.05	0.0434
GO:0042274	ribosomal small subunit biogenesis	19	0	0.09	0.04401
GO:0032268	regulation of cellular protein metabolic process	380	0	1.75	0.04402
GO:0030162	regulation of proteolysis	59	0	0.27	0.04418
GO:0010466	negative regulation of peptidase activity	59	0	0.27	0.04418
GO:0052547	regulation of peptidase activity	59	0	0.27	0.04418
GO:0065002	intracellular protein transmembrane transport	104	0	0.48	0.04448
GO:0071806	protein transmembrane transport	104	0	0.48	0.04448
GO:0055129	L-proline biosynthetic process	5	0	0.02	0.04463
GO:0007215	glutamate receptor signaling pathway	30	0	0.14	0.04481
GO:0035235	ionotropic glutamate receptor signaling pathway	30	0	0.14	0.04481
GO:0010042	response to manganese ion	6	0	0.03	0.04505
GO:0042360	vitamin E metabolic process	20	0	0.09	0.04524
GO:0010189	vitamin E biosynthetic process	20	0	0.09	0.04524
GO:0071214	cellular response to abiotic stimulus	97	0	0.45	0.04556
GO:0018393	internal peptidyl-lysine acetylation	33	0	0.15	0.0461
GO:0018394	peptidyl-lysine acetylation	33	0	0.15	0.0461
GO:0006473	protein acetylation	33	0	0.15	0.0461
GO:0006475	internal protein amino acid acetylation	33	0	0.15	0.0461
GO:0016573	histone acetylation	33	0	0.15	0.0461
GO:0022412	cellular process involved in reproduction in multicellular organism	114	0	0.52	0.04677
GO:0048563	post-embryonic organ morphogenesis	118	0	0.54	0.04687
GO:0048444	floral organ morphogenesis	118	0	0.54	0.04687
GO:0016102	diterpenoid biosynthetic process	45	0	0.21	0.04715
GO:0016265	death	331	0	1.52	0.04718
GO:0008219	cell death	331	0	1.52	0.04718
GO:0009558	embryo sac cellularization	6	0	0.03	0.04729
GO:0034762	regulation of transmembrane transport	34	0	0.16	0.04738
GO:0034765	regulation of ion transmembrane transport	34	0	0.16	0.04738
GO:0035967	cellular response to topologically incorrect protein	35	0	0.16	0.04762
GO:0034620	cellular response to unfolded protein	35	0	0.16	0.04762
GO:0006986	response to unfolded protein	35	0	0.16	0.04762
GO:0042744	hydrogen peroxide catabolic process	64	0	0.29	0.04763
GO:0009991	response to extracellular stimulus	208	0	0.96	0.04774
GO:0046049	UMP metabolic process	20	0	0.09	0.04787
GO:0009173	pyrimidine ribonucleoside monophosphate metabolic process	20	0	0.09	0.04787
GO:0009174	pyrimidine ribonucleoside monophosphate biosynthetic process	20	0	0.09	0.04787
GO:0006222	UMP biosynthetic process	20	0	0.09	0.04787
GO:0010286	heat acclimation	38	0	0.17	0.04813
GO:0051596	methylglyoxal catabolic process	78	0	0.36	0.04838
GO:0009438	methylglyoxal metabolic process	78	0	0.36	0.04838
GO:0006089	lactate metabolic process	78	0	0.36	0.04838
GO:0043248	proteasome assembly	94	0	0.43	0.04897
GO:1990267	response to transition metal nanoparticle	106	0	0.49	0.04922
GO:0015994	chlorophyll metabolic process	166	0	0.76	0.04931
GO:0009606	tropism	121	0	0.56	0.04939
GO:0008300	isoprenoid catabolic process	18	0	0.08	0.04991

## Sheet: turquoise GO enrichment
GO.ID	Term	Annotated	Significant	Expected	KS
GO:0044763	single-organism cellular process	8795	360	379.64	0.03918
GO:0006468	protein phosphorylation	2193	229	94.66	5.7e-12
GO:0050789	regulation of biological process	4994	173	215.57	0.00256
GO:0055114	oxidation-reduction process	2664	124	114.99	0.00242
GO:0006952	defense response	1580	107	68.2	0.00058
GO:0019222	regulation of metabolic process	3292	106	142.1	0.04903
GO:0044711	single-organism biosynthetic process	2580	99	111.37	0.00134
GO:1901700	response to oxygen-containing compound	1386	82	59.83	0.02192
GO:0019219	regulation of nucleobase-containing compound metabolic process	2371	80	102.35	0.00984
GO:0044707	single-multicellular organism process	2750	78	118.71	0.00493
GO:0006355	regulation of transcription, DNA-templated	2216	77	95.65	3.2e-08
GO:0044767	single-organism developmental process	2783	72	120.13	0.01117
GO:0032502	developmental process	2845	72	122.81	0.02066
GO:0006082	organic acid metabolic process	1842	71	79.51	0.04599
GO:0043436	oxoacid metabolic process	1840	71	79.42	0.0466
GO:0055085	transmembrane transport	1104	63	47.65	0.00217
GO:0009605	response to external stimulus	1264	63	54.56	0.04077
GO:0009725	response to hormone	1110	62	47.91	8.7e-05
GO:0001101	response to acid chemical	886	62	38.24	0.00106
GO:0007275	multicellular organismal development	2537	61	109.51	0.01568
GO:0009607	response to biotic stimulus	926	58	39.97	0.00815
GO:0044248	cellular catabolic process	1627	58	70.23	0.02048
GO:0006629	lipid metabolic process	1605	56	69.28	8.5e-05
GO:1901575	organic substance catabolic process	2010	55	86.76	0.03756
GO:0005975	carbohydrate metabolic process	1796	54	77.53	0.04558
GO:0051707	response to other organism	883	51	38.12	0.00034
GO:0044283	small molecule biosynthetic process	1142	48	49.29	0.03018
GO:1901135	carbohydrate derivative metabolic process	1452	47	62.68	0.02813
GO:0044712	single-organism catabolic process	1470	46	63.45	0.00793
GO:0046394	carboxylic acid biosynthetic process	920	43	39.71	0.04879
GO:0016053	organic acid biosynthetic process	920	43	39.71	0.04879
GO:0044255	cellular lipid metabolic process	1139	42	49.17	0.0306
GO:0051641	cellular localization	1194	40	51.54	0.01111
GO:0051649	establishment of localization in cell	1123	39	48.47	0.0243
GO:0009791	post-embryonic development	1519	38	65.57	0.04247
GO:0070887	cellular response to chemical stimulus	874	37	37.73	0.00435
GO:0033036	macromolecule localization	1095	35	47.27	0.02105
GO:0033993	response to lipid	549	34	23.7	0.00414
GO:0097305	response to alcohol	506	33	21.84	0.00265
GO:0009737	response to abscisic acid	430	33	18.56	0.01262
GO:0019748	secondary metabolic process	364	33	15.71	0.01663
GO:0009651	response to salt stress	603	32	26.03	1e-06
GO:0030001	metal ion transport	477	32	20.59	0.00062
GO:0002376	immune system process	446	32	19.25	0.04626
GO:0014070	response to organic cyclic compound	377	31	16.27	0.00122
GO:0048583	regulation of response to stimulus	434	31	18.73	0.01407
GO:0046686	response to cadmium ion	540	30	23.31	2.7e-06
GO:0009416	response to light stimulus	837	30	36.13	0.00116
GO:0071310	cellular response to organic substance	717	30	30.95	0.03462
GO:1901615	organic hydroxy compound metabolic process	513	29	22.14	0.03834
GO:0044702	single organism reproductive process	1271	27	54.86	0.00179
GO:0003006	developmental process involved in reproduction	1461	27	63.06	0.00513
GO:1901701	cellular response to oxygen-containing compound	461	27	19.9	0.02476
GO:0008104	protein localization	871	27	37.6	0.03384
GO:0044703	multi-organism reproductive process	545	26	23.53	0.00129
GO:0045184	establishment of protein localization	832	26	35.91	0.01275
GO:0015031	protein transport	827	26	35.7	0.01752
GO:0046907	intracellular transport	911	25	39.32	0.02043
GO:0009751	response to salicylic acid	167	25	7.21	0.02345
GO:1901605	alpha-amino acid metabolic process	518	25	22.36	0.03173
GO:0098542	defense response to other organism	579	25	24.99	0.04118
GO:0035556	intracellular signal transduction	482	24	20.81	0.00699
GO:0016567	protein ubiquitination	345	23	14.89	0.00011
GO:0009755	hormone-mediated signaling pathway	504	23	21.76	0.00087
GO:0009266	response to temperature stimulus	712	23	30.73	0.01175
GO:0048869	cellular developmental process	879	23	37.94	0.01296
GO:1901137	carbohydrate derivative biosynthetic process	615	23	26.55	0.01568
GO:0009617	response to bacterium	380	23	16.4	0.03105
GO:0016192	vesicle-mediated transport	511	23	22.06	0.04416
GO:0006996	organelle organization	1788	22	77.18	0.00527
GO:1902582	single-organism intracellular transport	747	22	32.24	0.01023
GO:0048519	negative regulation of biological process	776	22	33.5	0.02069
GO:0072330	monocarboxylic acid biosynthetic process	413	22	17.83	0.02729
GO:0071229	cellular response to acid chemical	267	22	11.53	0.04613
GO:0071554	cell wall organization or biogenesis	544	21	23.48	0.00837
GO:0009856	pollination	369	21	15.93	0.01601
GO:0044706	multi-multicellular organism process	369	21	15.93	0.01601
GO:1901136	carbohydrate derivative catabolic process	550	20	23.74	0.02842
GO:0009611	response to wounding	217	19	9.37	0.00064
GO:0006605	protein targeting	485	19	20.94	0.00243
GO:0065009	regulation of molecular function	545	19	23.53	0.03348
GO:0009409	response to cold	445	18	19.21	1e-08
GO:0010243	response to organonitrogen compound	131	18	5.65	0.00108
GO:0009814	defense response, incompatible interaction	231	18	9.97	0.00153
GO:0016051	carbohydrate biosynthetic process	584	18	25.21	0.0134
GO:0048523	negative regulation of cellular process	514	18	22.19	0.01639
GO:0050790	regulation of catalytic activity	514	18	22.19	0.02275
GO:0080167	response to karrikin	186	18	8.03	0.03022
GO:0048364	root development	390	17	16.83	0.00347
GO:0051301	cell division	677	17	29.22	0.02178
GO:0006720	isoprenoid metabolic process	437	17	18.86	0.03911
GO:0006979	response to oxidative stress	575	16	24.82	2.5e-06
GO:0006066	alcohol metabolic process	311	16	13.42	0.01427
GO:0010363	regulation of plant-type hypersensitive response	85	15	3.67	0.00012
GO:0042742	defense response to bacterium	305	15	13.17	0.00013
GO:0006865	amino acid transport	147	15	6.35	0.00065
GO:0048544	recognition of pollen	164	15	7.08	0.00069
GO:0006612	protein targeting to membrane	102	15	4.4	0.00112
GO:0042445	hormone metabolic process	194	15	8.37	0.00404
GO:1901607	alpha-amino acid biosynthetic process	367	15	15.84	0.01807
GO:0044272	sulfur compound biosynthetic process	356	15	15.37	0.04103
GO:0048569	post-embryonic organ development	407	15	17.57	0.04382
GO:0048518	positive regulation of biological process	601	15	25.94	0.04431
GO:0006200	ATP catabolic process	294	14	12.69	0.00151
GO:0016101	diterpenoid metabolic process	82	14	3.54	0.00391
GO:0009812	flavonoid metabolic process	104	14	4.49	0.00517
GO:0009404	toxin metabolic process	80	14	3.45	0.01162
GO:0034637	cellular carbohydrate biosynthetic process	429	14	18.52	0.01769
GO:0030154	cell differentiation	681	14	29.4	0.02351
GO:0032940	secretion by cell	134	14	5.78	0.04371
GO:0000165	MAPK cascade	89	13	3.84	0.00225
GO:0009723	response to ethylene	145	13	6.26	0.01809
GO:0071407	cellular response to organic cyclic compound	220	13	9.5	0.0189
GO:0008299	isoprenoid biosynthetic process	393	13	16.96	0.03655
GO:0009867	jasmonic acid mediated signaling pathway	78	12	3.37	0.00025
GO:0009639	response to red or far red light	321	12	13.86	0.00071
GO:0009620	response to fungus	264	12	11.4	0.00467
GO:0042743	hydrogen peroxide metabolic process	143	12	6.17	0.01107
GO:0072593	reactive oxygen species metabolic process	169	12	7.29	0.01708
GO:0071446	cellular response to salicylic acid stimulus	85	12	3.67	0.02967
GO:0009888	tissue development	695	12	30	0.03419
GO:0009863	salicylic acid mediated signaling pathway	81	12	3.5	0.03798
GO:0009738	abscisic acid-activated signaling pathway	118	12	5.09	0.04413
GO:0006470	protein dephosphorylation	200	11	8.63	0.00027
GO:0050832	defense response to fungus	178	11	7.68	0.00056
GO:0009813	flavonoid biosynthetic process	82	11	3.54	0.0009
GO:0009414	response to water deprivation	266	11	11.48	0.0017
GO:0006073	cellular glucan metabolic process	420	11	18.13	0.00708
GO:0032259	methylation	663	11	28.62	0.00971
GO:0010200	response to chitin	87	11	3.76	0.01735
GO:0033692	cellular polysaccharide biosynthetic process	383	11	16.53	0.01877
GO:0000271	polysaccharide biosynthetic process	409	11	17.65	0.02135
GO:0042546	cell wall biogenesis	190	11	8.2	0.03214
GO:0007167	enzyme linked receptor protein signaling pathway	60	11	2.59	0.04501
GO:0009627	systemic acquired resistance	115	11	4.96	0.04784
GO:0022607	cellular component assembly	823	10	35.53	0.00031
GO:0009555	pollen development	231	10	9.97	0.00058
GO:0008544	epidermis development	352	10	15.19	0.00059
GO:0016102	diterpenoid biosynthetic process	45	10	1.94	0.00085
GO:0009826	unidimensional cell growth	290	10	12.52	0.00198
GO:0031348	negative regulation of defense response	68	10	2.94	0.00243
GO:0009640	photomorphogenesis	194	10	8.37	0.00597
GO:0000003	reproduction	451	10	19.47	0.00876
GO:0009308	amine metabolic process	183	10	7.9	0.01214
GO:0060548	negative regulation of cell death	56	10	2.42	0.02735
GO:0072511	divalent inorganic cation transport	131	10	5.65	0.03369
GO:0045229	external encapsulating structure organization	325	10	14.03	0.03386
GO:0009893	positive regulation of metabolic process	323	10	13.94	0.04761
GO:0043069	negative regulation of programmed cell death	52	10	2.24	0.04779
GO:0007178	transmembrane receptor protein serine/threonine kinase signaling pathway	37	9	1.6	0.00044
GO:0016482	cytoplasmic transport	537	9	23.18	0.01022
GO:0090567	reproductive shoot system development	618	9	26.68	0.0191
GO:0042440	pigment metabolic process	309	9	13.34	0.02645
GO:0009624	response to nematode	130	9	5.61	0.03858
GO:1902589	single-organism organelle organization	983	9	42.43	0.04064
GO:0034976	response to endoplasmic reticulum stress	101	8	4.36	0.00032
GO:0009862	systemic acquired resistance, salicylic acid mediated signaling pathway	50	8	2.16	0.00036
GO:0006511	ubiquitin-dependent protein catabolic process	352	8	15.19	0.00042
GO:0042542	response to hydrogen peroxide	185	8	7.99	0.00076
GO:0006816	calcium ion transport	60	8	2.59	0.00979
GO:0051273	beta-glucan metabolic process	175	8	7.55	0.02229
GO:0015748	organophosphate ester transport	74	8	3.19	0.02795
GO:0006457	protein folding	336	8	14.5	0.03135
GO:0048528	post-embryonic root development	96	8	4.14	0.0482
GO:0009793	embryo development ending in seed dormancy	439	7	18.95	5.9e-06
GO:0006665	sphingolipid metabolic process	48	7	2.07	0.0003
GO:0006486	protein glycosylation	187	7	8.07	0.00058
GO:0009267	cellular response to starvation	144	7	6.22	0.0006
GO:0006984	ER-nucleus signaling pathway	40	7	1.73	0.0037
GO:0043648	dicarboxylic acid metabolic process	94	7	4.06	0.00384
GO:0048437	floral organ development	310	7	13.38	0.0043
GO:0048827	phyllome development	528	7	22.79	0.00928
GO:0048468	cell development	376	7	16.23	0.01666
GO:0019220	regulation of phosphate metabolic process	252	7	10.88	0.01877
GO:0051174	regulation of phosphorus metabolic process	252	7	10.88	0.01877
GO:0009908	flower development	602	7	25.99	0.01878
GO:0030243	cellulose metabolic process	156	7	6.73	0.02255
GO:0034219	carbohydrate transmembrane transport	26	7	1.12	0.02368
GO:0052314	phytoalexin metabolic process	30	7	1.29	0.03003
GO:0009100	glycoprotein metabolic process	192	7	8.29	0.04611
GO:0009408	response to heat	252	6	10.88	2.5e-07
GO:0010310	regulation of hydrogen peroxide metabolic process	45	6	1.94	0.0008
GO:0035966	response to topologically incorrect protein	124	6	5.35	0.0013
GO:0019725	cellular homeostasis	311	6	13.42	0.00286
GO:0010583	response to cyclopentenone	27	6	1.17	0.0039
GO:0009697	salicylic acid biosynthetic process	47	6	2.03	0.00483
GO:0010118	stomatal movement	93	6	4.01	0.00701
GO:0009685	gibberellin metabolic process	52	6	2.24	0.01311
GO:0048438	floral whorl development	247	6	10.66	0.01406
GO:0051501	diterpene phytoalexin metabolic process	25	6	1.08	0.0177
GO:0009411	response to UV	122	6	5.27	0.02228
GO:0007010	cytoskeleton organization	345	6	14.89	0.02503
GO:0009066	aspartate family amino acid metabolic process	115	6	4.96	0.04588
GO:0009733	response to auxin	335	5	14.46	0.00023
GO:0000904	cell morphogenesis involved in differentiation	254	5	10.96	0.00219
GO:0009064	glutamine family amino acid metabolic process	83	5	3.58	0.00568
GO:0071900	regulation of protein serine/threonine kinase activity	90	5	3.88	0.0069
GO:0019953	sexual reproduction	187	5	8.07	0.01034
GO:0035967	cellular response to topologically incorrect protein	35	5	1.51	0.01249
GO:0034620	cellular response to unfolded protein	35	5	1.51	0.01249
GO:0006986	response to unfolded protein	35	5	1.51	0.01249
GO:0002252	immune effector process	116	5	5.01	0.01282
GO:0009886	post-embryonic morphogenesis	263	5	11.35	0.01341
GO:0030968	endoplasmic reticulum unfolded protein response	34	5	1.47	0.01476
GO:0051274	beta-glucan biosynthetic process	122	5	5.27	0.01614
GO:0048193	Golgi vesicle transport	224	5	9.67	0.019
GO:0051049	regulation of transport	131	5	5.65	0.02151
GO:0065003	macromolecular complex assembly	659	5	28.45	0.02576
GO:0015696	ammonium transport	20	5	0.86	0.02819
GO:0052315	phytoalexin biosynthetic process	13	5	0.56	0.03058
GO:0071804	cellular potassium ion transport	66	5	2.85	0.03316
GO:0071805	potassium ion transmembrane transport	66	5	2.85	0.03316
GO:0006813	potassium ion transport	92	5	3.97	0.03484
GO:0030198	extracellular matrix organization	15	5	0.65	0.03517
GO:0043062	extracellular structure organization	15	5	0.65	0.03517
GO:0002237	response to molecule of bacterial origin	24	5	1.04	0.03587
GO:0030148	sphingolipid biosynthetic process	29	5	1.25	0.0387
GO:0051172	negative regulation of nitrogen compound metabolic process	203	5	8.76	0.04356
GO:0045934	negative regulation of nucleobase-containing compound metabolic process	203	5	8.76	0.04356
GO:1990267	response to transition metal nanoparticle	106	5	4.58	0.04408
GO:0015706	nitrate transport	50	4	2.16	0.00089
GO:0044724	single-organism carbohydrate catabolic process	392	4	16.92	0.00117
GO:0016036	cellular response to phosphate starvation	100	4	4.32	0.00147
GO:0072594	establishment of protein localization to organelle	395	4	17.05	0.0021
GO:0008283	cell proliferation	176	4	7.6	0.00265
GO:0006972	hyperosmotic response	115	4	4.96	0.00299
GO:0043900	regulation of multi-organism process	66	4	2.85	0.0044
GO:0009553	embryo sac development	222	4	9.58	0.00682
GO:0006006	glucose metabolic process	287	4	12.39	0.00756
GO:0031047	gene silencing by RNA	238	4	10.27	0.00768
GO:0045730	respiratory burst	18	4	0.78	0.00777
GO:0048580	regulation of post-embryonic development	338	4	14.59	0.00879
GO:0015931	nucleobase-containing compound transport	126	4	5.44	0.00972
GO:0048646	anatomical structure formation involved in morphogenesis	220	4	9.5	0.01092
GO:0002679	respiratory burst involved in defense response	16	4	0.69	0.01131
GO:0007264	small GTPase mediated signal transduction	169	4	7.29	0.01479
GO:0009963	positive regulation of flavonoid biosynthetic process	18	4	0.78	0.01512
GO:0030244	cellulose biosynthetic process	103	4	4.45	0.01632
GO:0006862	nucleotide transport	51	4	2.2	0.01678
GO:0000187	activation of MAPK activity	8	4	0.35	0.01797
GO:1902533	positive regulation of intracellular signal transduction	8	4	0.35	0.01797
GO:0043410	positive regulation of MAPK cascade	8	4	0.35	0.01797
GO:0043406	positive regulation of MAP kinase activity	8	4	0.35	0.01797
GO:0009846	pollen germination	64	4	2.76	0.01856
GO:0040029	regulation of gene expression, epigenetic	304	4	13.12	0.01952
GO:0007389	pattern specification process	234	4	10.1	0.01972
GO:0034285	response to disaccharide	106	4	4.58	0.02226
GO:0009690	cytokinin metabolic process	43	4	1.86	0.02241
GO:0051502	diterpene phytoalexin biosynthetic process	8	4	0.35	0.02445
GO:0009744	response to sucrose	105	4	4.53	0.02696
GO:0006325	chromatin organization	491	4	21.19	0.02979
GO:0051552	flavone metabolic process	13	4	0.56	0.02985
GO:0051553	flavone biosynthetic process	13	4	0.56	0.02985
GO:0051554	flavonol metabolic process	13	4	0.56	0.02985
GO:0051555	flavonol biosynthetic process	13	4	0.56	0.02985
GO:0043405	regulation of MAP kinase activity	23	4	0.99	0.03211
GO:0034622	cellular macromolecular complex assembly	597	4	25.77	0.03303
GO:0071902	positive regulation of protein serine/threonine kinase activity	9	4	0.39	0.0349
GO:0009800	cinnamic acid biosynthetic process	9	4	0.39	0.0396
GO:0009803	cinnamic acid metabolic process	9	4	0.39	0.0396
GO:0045454	cell redox homeostasis	169	4	7.29	0.04045
GO:0034754	cellular hormone metabolic process	75	4	3.24	0.04085
GO:0031401	positive regulation of protein modification process	22	4	0.95	0.04371
GO:0071668	plant-type cell wall assembly	14	4	0.6	0.04803
GO:0070726	cell wall assembly	14	4	0.6	0.04803
GO:0010215	cellulose microfibril organization	14	4	0.6	0.04803
GO:0006635	fatty acid beta-oxidation	116	3	5.01	0.00038
GO:0009845	seed germination	131	3	5.65	0.00047
GO:0010498	proteasomal protein catabolic process	118	3	5.09	0.00055
GO:0006829	zinc ion transport	26	3	1.12	0.00116
GO:0007005	mitochondrion organization	123	3	5.31	0.00145
GO:0048765	root hair cell differentiation	132	3	5.7	0.0019
GO:0007062	sister chromatid cohesion	101	3	4.36	0.00199
GO:0010016	shoot system morphogenesis	316	3	13.64	0.00246
GO:0010315	auxin efflux	33	3	1.42	0.003
GO:0009887	organ morphogenesis	331	3	14.29	0.00322
GO:0031408	oxylipin biosynthetic process	51	3	2.2	0.00336
GO:0043623	cellular protein complex assembly	460	3	19.86	0.00379
GO:0019344	cysteine biosynthetic process	131	3	5.65	0.00448
GO:0010228	vegetative to reproductive phase transition of meristem	307	3	13.25	0.00499
GO:0003002	regionalization	177	3	7.64	0.00567
GO:0016569	covalent chromatin modification	330	3	14.24	0.0067
GO:0000226	microtubule cytoskeleton organization	180	3	7.77	0.00681
GO:0043647	inositol phosphate metabolic process	69	3	2.98	0.00684
GO:0006090	pyruvate metabolic process	371	3	16.01	0.00897
GO:0016568	chromatin modification	383	3	16.53	0.00928
GO:0033587	shikimate biosynthetic process	9	3	0.39	0.0098
GO:0048285	organelle fission	300	3	12.95	0.00981
GO:0000280	nuclear division	262	3	11.31	0.01452
GO:0010119	regulation of stomatal movement	55	3	2.37	0.015
GO:0071365	cellular response to auxin stimulus	210	3	9.06	0.01645
GO:0010374	stomatal complex development	121	3	5.22	0.01676
GO:0090558	plant epidermis development	121	3	5.22	0.01676
GO:0009734	auxin-activated signaling pathway	209	3	9.02	0.01785
GO:0010026	trichome differentiation	115	3	4.96	0.01894
GO:0022610	biological adhesion	60	3	2.59	0.01942
GO:0007155	cell adhesion	60	3	2.59	0.01942
GO:0009817	defense response to fungus, incompatible interaction	67	3	2.89	0.02302
GO:0009311	oligosaccharide metabolic process	195	3	8.42	0.02367
GO:0009932	cell tip growth	173	3	7.47	0.02602
GO:0098661	inorganic anion transmembrane transport	15	3	0.65	0.02824
GO:0048466	androecium development	102	3	4.4	0.03374
GO:0048443	stamen development	102	3	4.4	0.03374
GO:0006096	glycolytic process	183	3	7.9	0.03393
GO:0019722	calcium-mediated signaling	28	3	1.21	0.03553
GO:0009615	response to virus	116	3	5.01	0.0359
GO:0000278	mitotic cell cycle	313	3	13.51	0.03592
GO:0005984	disaccharide metabolic process	177	3	7.64	0.03736
GO:0009631	cold acclimation	19	3	0.82	0.03741
GO:0010214	seed coat development	14	3	0.6	0.0376
GO:0030245	cellulose catabolic process	35	3	1.51	0.03808
GO:0051275	beta-glucan catabolic process	35	3	1.51	0.03808
GO:0046173	polyol biosynthetic process	53	3	2.29	0.03921
GO:0048868	pollen tube development	170	3	7.34	0.04007
GO:0000160	phosphorelay signal transduction system	139	3	6	0.04383
GO:0006839	mitochondrial transport	117	3	5.05	0.04467
GO:0051321	meiotic cell cycle	204	3	8.81	0.04812
GO:0009860	pollen tube growth	137	3	5.91	0.04859
GO:0000911	cytokinesis by cell plate formation	140	2	6.04	0.00011
GO:0046520	sphingoid biosynthetic process	21	2	0.91	0.00057
GO:0006184	GTP catabolic process	205	2	8.85	0.00071
GO:0015884	folic acid transport	8	2	0.35	0.00288
GO:0000162	tryptophan biosynthetic process	15	2	0.65	0.00471
GO:0048767	root hair elongation	75	2	3.24	0.0065
GO:0030003	cellular cation homeostasis	108	2	4.66	0.00731
GO:0048481	ovule development	95	2	4.1	0.00733
GO:0052542	defense response by callose deposition	30	2	1.29	0.00785
GO:0043543	protein acylation	78	2	3.37	0.00814
GO:0010167	response to nitrate	43	2	1.86	0.00927
GO:1902680	positive regulation of RNA biosynthetic process	242	2	10.45	0.00963
GO:0050826	response to freezing	62	2	2.68	0.01016
GO:0016143	S-glycoside metabolic process	100	2	4.32	0.0102
GO:0019760	glucosinolate metabolic process	100	2	4.32	0.0102
GO:0019757	glycosinolate metabolic process	100	2	4.32	0.0102
GO:1901264	carbohydrate derivative transport	46	2	1.99	0.01025
GO:0045893	positive regulation of transcription, DNA-templated	239	2	10.32	0.01268
GO:0010628	positive regulation of gene expression	239	2	10.32	0.01268
GO:0008285	negative regulation of cell proliferation	8	2	0.35	0.01294
GO:0055071	manganese ion homeostasis	9	2	0.39	0.01333
GO:0009657	plastid organization	361	2	15.58	0.01373
GO:0016144	S-glycoside biosynthetic process	80	2	3.45	0.01555
GO:0019761	glucosinolate biosynthetic process	80	2	3.45	0.01555
GO:0019758	glycosinolate biosynthetic process	80	2	3.45	0.01555
GO:0006094	gluconeogenesis	75	2	3.24	0.01694
GO:0071462	cellular response to water stimulus	41	2	1.77	0.01792
GO:0042631	cellular response to water deprivation	41	2	1.77	0.01792
GO:0048507	meristem development	300	2	12.95	0.01841
GO:0055074	calcium ion homeostasis	12	2	0.52	0.01913
GO:0009220	pyrimidine ribonucleotide biosynthetic process	104	2	4.49	0.02109
GO:0009218	pyrimidine ribonucleotide metabolic process	104	2	4.49	0.02109
GO:0009816	defense response to bacterium, incompatible interaction	37	2	1.6	0.02213
GO:0006825	copper ion transport	28	2	1.21	0.02268
GO:0051052	regulation of DNA metabolic process	155	2	6.69	0.0228
GO:0006007	glucose catabolic process	207	2	8.94	0.02308
GO:0033037	polysaccharide localization	41	2	1.77	0.0237
GO:0052545	callose localization	41	2	1.77	0.0237
GO:0070585	protein localization to mitochondrion	86	2	3.71	0.02389
GO:0072655	establishment of protein localization to mitochondrion	86	2	3.71	0.02389
GO:0006626	protein targeting to mitochondrion	86	2	3.71	0.02389
GO:0016570	histone modification	305	2	13.17	0.02393
GO:0010286	heat acclimation	38	2	1.64	0.02532
GO:0048645	organ formation	147	2	6.35	0.02685
GO:0010090	trichome morphogenesis	100	2	4.32	0.02772
GO:0016441	posttranscriptional gene silencing	137	2	5.91	0.02844
GO:0071369	cellular response to ethylene stimulus	46	2	1.99	0.02988
GO:0046365	monosaccharide catabolic process	208	2	8.98	0.03146
GO:0019320	hexose catabolic process	208	2	8.98	0.03146
GO:0045814	negative regulation of gene expression, epigenetic	145	2	6.26	0.03484
GO:0006302	double-strand break repair	102	2	4.4	0.03672
GO:0006342	chromatin silencing	143	2	6.17	0.03694
GO:0055082	cellular chemical homeostasis	138	2	5.96	0.03846
GO:0035434	copper ion transmembrane transport	15	2	0.65	0.0386
GO:0080147	root hair cell development	83	2	3.58	0.0392
GO:0006817	phosphate ion transport	29	2	1.25	0.04084
GO:0035821	modification of morphology or physiology of other organism	75	2	3.24	0.04158
GO:0030162	regulation of proteolysis	59	2	2.55	0.04232
GO:0010466	negative regulation of peptidase activity	59	2	2.55	0.04232
GO:0052547	regulation of peptidase activity	59	2	2.55	0.04232
GO:0032958	inositol phosphate biosynthetic process	47	2	2.03	0.04267
GO:0006733	oxidoreduction coenzyme metabolic process	231	2	9.97	0.04319
GO:0035303	regulation of dephosphorylation	73	2	3.15	0.04336
GO:0035304	regulation of protein dephosphorylation	68	2	2.94	0.04458
GO:0010264	myo-inositol hexakisphosphate biosynthetic process	46	2	1.99	0.04636
GO:0033517	myo-inositol hexakisphosphate metabolic process	46	2	1.99	0.04636
GO:0051346	negative regulation of hydrolase activity	60	2	2.59	0.04937
GO:0046512	sphingosine biosynthetic process	5	1	0.22	0.00012
GO:0006075	(1->3)-beta-D-glucan biosynthetic process	19	1	0.82	0.0002
GO:0010540	basipetal auxin transport	31	1	1.34	0.00022
GO:0009749	response to glucose	52	1	2.24	0.00044
GO:0009933	meristem structural organization	151	1	6.52	0.00063
GO:0032880	regulation of protein localization	28	1	1.21	0.0009
GO:0015819	lysine transport	8	1	0.35	0.00148
GO:0015693	magnesium ion transport	25	1	1.08	0.00208
GO:0007623	circadian rhythm	74	1	3.19	0.00229
GO:0032012	regulation of ARF protein signal transduction	32	1	1.38	0.0027
GO:0009686	gibberellin biosynthetic process	24	1	1.04	0.00287
GO:0000394	RNA splicing, via endonucleolytic cleavage and ligation	74	1	3.19	0.00345
GO:0043414	macromolecule methylation	394	1	17.01	0.00447
GO:0006623	protein targeting to vacuole	86	1	3.71	0.00504
GO:0015809	arginine transport	9	1	0.39	0.00517
GO:0009229	thiamine diphosphate biosynthetic process	6	1	0.26	0.00519
GO:0007140	male meiosis	30	1	1.29	0.00679
GO:0045010	actin nucleation	69	1	2.98	0.00872
GO:0008654	phospholipid biosynthetic process	331	1	14.29	0.00915
GO:0043161	proteasome-mediated ubiquitin-dependent protein catabolic process	80	1	3.45	0.00964
GO:0007129	synapsis	74	1	3.19	0.01114
GO:0009750	response to fructose	59	1	2.55	0.01473
GO:0051701	interaction with host	82	1	3.54	0.01492
GO:0070192	chromosome organization involved in meiosis	76	1	3.28	0.01506
GO:0006323	DNA packaging	104	1	4.49	0.0151
GO:0017038	protein import	198	1	8.55	0.01555
GO:0006333	chromatin assembly or disassembly	114	1	4.92	0.01609
GO:0010073	meristem maintenance	162	1	6.99	0.01627
GO:0042752	regulation of circadian rhythm	29	1	1.25	0.01655
GO:0046168	glycerol-3-phosphate catabolic process	5	1	0.22	0.01679
GO:0007033	vacuole organization	58	1	2.5	0.01735
GO:0031497	chromatin assembly	93	1	4.01	0.0184
GO:0016246	RNA interference	118	1	5.09	0.01853
GO:0044403	symbiosis, encompassing mutualism through parasitism	98	1	4.23	0.01951
GO:0010014	meristem initiation	89	1	3.84	0.01981
GO:0018377	protein myristoylation	45	1	1.94	0.02073
GO:0006498	N-terminal protein lipidation	45	1	1.94	0.02073
GO:0006499	N-terminal protein myristoylation	45	1	1.94	0.02073
GO:0044764	multi-organism cellular process	72	1	3.11	0.02093
GO:0071577	zinc ion transmembrane transport	19	1	0.82	0.02152
GO:0051788	response to misfolded protein	89	1	3.84	0.02224
GO:0007127	meiosis I	119	1	5.14	0.0224
GO:0005513	detection of calcium ion	7	1	0.3	0.023
GO:0010091	trichome branching	16	1	0.69	0.02409
GO:0042138	meiotic DNA double-strand break formation	66	1	2.85	0.02575
GO:0044419	interspecies interaction between organisms	101	1	4.36	0.02593
GO:0048366	leaf development	320	1	13.81	0.02603
GO:0015695	organic cation transport	10	1	0.43	0.02663
GO:0009658	chloroplast organization	212	1	9.15	0.02667
GO:0044003	modification by symbiont of host morphology or physiology	72	1	3.11	0.02698
GO:0051817	modification of morphology or physiology of other organism involved in symbiotic interaction	72	1	3.11	0.02698
GO:0009965	leaf morphogenesis	153	1	6.6	0.02841
GO:0050665	hydrogen peroxide biosynthetic process	37	1	1.6	0.02904
GO:1903409	reactive oxygen species biosynthetic process	37	1	1.6	0.02904
GO:0009804	coumarin metabolic process	13	1	0.56	0.02994
GO:0009805	coumarin biosynthetic process	13	1	0.56	0.02994
GO:0006354	DNA-templated transcription, elongation	55	1	2.37	0.03029
GO:0051607	defense response to virus	91	1	3.93	0.0305
GO:0006875	cellular metal ion homeostasis	66	1	2.85	0.03055
GO:0006560	proline metabolic process	15	1	0.65	0.03265
GO:0030029	actin filament-based process	146	1	6.3	0.03291
GO:0009292	genetic transfer	34	1	1.47	0.03354
GO:0009294	DNA mediated transformation	34	1	1.47	0.03354
GO:0033043	regulation of organelle organization	195	1	8.42	0.03378
GO:0010267	production of ta-siRNAs involved in RNA interference	68	1	2.94	0.03417
GO:0030026	cellular manganese ion homeostasis	7	1	0.3	0.03481
GO:0035194	posttranscriptional gene silencing by RNA	132	1	5.7	0.03699
GO:0031365	N-terminal protein amino acid modification	47	1	2.03	0.03713
GO:0098586	cellular response to virus	55	1	2.37	0.03826
GO:0035725	sodium ion transmembrane transport	16	1	0.69	0.0386
GO:0015807	L-amino acid transport	9	1	0.39	0.03915
GO:0052249	modulation of RNA levels in other organism involved in symbiotic interaction	54	1	2.33	0.04061
GO:0009616	virus induced gene silencing	54	1	2.33	0.04061
GO:0052018	modulation by symbiont of RNA levels in host	54	1	2.33	0.04061
GO:0006672	ceramide metabolic process	15	1	0.65	0.04102
GO:0015822	ornithine transport	5	1	0.22	0.04203
GO:0033044	regulation of chromosome organization	89	1	3.84	0.04401
GO:0035825	reciprocal DNA recombination	102	1	4.4	0.04458
GO:0006828	manganese ion transport	10	1	0.43	0.04492
GO:0006312	mitotic recombination	46	1	1.99	0.04538
GO:0006487	protein N-linked glycosylation	57	1	2.46	0.04645
GO:0030422	production of siRNA involved in RNA interference	92	1	3.97	0.04721
GO:0006740	NADPH regeneration	173	1	7.47	0.04774
GO:0032318	regulation of Ras GTPase activity	43	1	1.86	0.04905
GO:0007131	reciprocal meiotic recombination	101	1	4.36	0.04918
GO:0030488	tRNA methylation	10	0	0.43	3.5e-05
GO:0009644	response to high light intensity	138	0	5.96	5.6e-05
GO:0010541	acropetal auxin transport	16	0	0.69	0.00012
GO:0006805	xenobiotic metabolic process	14	0	0.6	0.00015
GO:0007030	Golgi organization	74	0	3.19	0.00016
GO:0009880	embryonic pattern specification	31	0	1.34	0.00018
GO:0048825	cotyledon development	54	0	2.33	0.00019
GO:0009560	embryo sac egg cell differentiation	99	0	4.27	0.0002
GO:0010072	primary shoot apical meristem specification	29	0	1.25	0.00031
GO:0051726	regulation of cell cycle	247	0	10.66	0.00035
GO:0002098	tRNA wobble uridine modification	11	0	0.47	0.00079
GO:0045595	regulation of cell differentiation	101	0	4.36	0.00095
GO:0009688	abscisic acid biosynthetic process	34	0	1.47	0.00154
GO:0019915	lipid storage	48	0	2.07	0.00181
GO:0048831	regulation of shoot system development	280	0	12.09	0.00206
GO:0010182	sugar mediated signaling pathway	74	0	3.19	0.0021
GO:0006364	rRNA processing	265	0	11.44	0.00249
GO:0006833	water transport	60	0	2.59	0.00266
GO:0009870	defense response signaling pathway, resistance gene-dependent	11	0	0.47	0.00311
GO:0010431	seed maturation	76	0	3.28	0.00322
GO:0006661	phosphatidylinositol biosynthetic process	79	0	3.41	0.00398
GO:0045471	response to ethanol	6	0	0.26	0.0046
GO:0042335	cuticle development	36	0	1.55	0.00539
GO:0006751	glutathione catabolic process	7	0	0.3	0.00565
GO:0009740	gibberellic acid mediated signaling pathway	22	0	0.95	0.00589
GO:0009556	microsporogenesis	25	0	1.08	0.00697
GO:0006913	nucleocytoplasmic transport	149	0	6.43	0.00706
GO:0010117	photoprotection	5	0	0.22	0.00716
GO:0006406	mRNA export from nucleus	54	0	2.33	0.00726
GO:0006949	syncytium formation	14	0	0.6	0.00776
GO:0009942	longitudinal axis specification	6	0	0.26	0.00915
GO:0016444	somatic cell DNA recombination	28	0	1.21	0.00939
GO:1900618	regulation of shoot system morphogenesis	7	0	0.3	0.01063
GO:0042178	xenobiotic catabolic process	10	0	0.43	0.01095
GO:0006553	lysine metabolic process	20	0	0.86	0.01168
GO:1902100	negative regulation of metaphase/anaphase transition of cell cycle	9	0	0.39	0.01171
GO:1901991	negative regulation of mitotic cell cycle phase transition	9	0	0.39	0.01171
GO:1901988	negative regulation of cell cycle phase transition	9	0	0.39	0.01171
GO:0045841	negative regulation of mitotic metaphase/anaphase transition	9	0	0.39	0.01171
GO:0045839	negative regulation of mitosis	9	0	0.39	0.01171
GO:0009909	regulation of flower development	258	0	11.14	0.01321
GO:0032324	molybdopterin cofactor biosynthetic process	17	0	0.73	0.01485
GO:0019720	Mo-molybdopterin cofactor metabolic process	17	0	0.73	0.01485
GO:0043545	molybdopterin cofactor metabolic process	17	0	0.73	0.01485
GO:0006777	Mo-molybdopterin cofactor biosynthetic process	17	0	0.73	0.01485
GO:0051189	prosthetic group metabolic process	17	0	0.73	0.01485
GO:0051170	nuclear import	100	0	4.32	0.01516
GO:0010162	seed dormancy process	64	0	2.76	0.01561
GO:0022611	dormancy process	64	0	2.76	0.01561
GO:0000105	histidine biosynthetic process	14	0	0.6	0.01584
GO:0006928	cellular component movement	122	0	5.27	0.0163
GO:2000241	regulation of reproductive process	301	0	12.99	0.01636
GO:0044205	'de novo' UMP biosynthetic process	8	0	0.35	0.01752
GO:0000045	autophagic vacuole assembly	10	0	0.43	0.0176
GO:0016236	macroautophagy	10	0	0.43	0.0176
GO:0060341	regulation of cellular localization	14	0	0.6	0.01796
GO:0000266	mitochondrial fission	6	0	0.26	0.01854
GO:0009773	photosynthetic electron transport in photosystem I	41	0	1.77	0.0192
GO:0046451	diaminopimelate metabolic process	19	0	0.82	0.02025
GO:0009085	lysine biosynthetic process	19	0	0.82	0.02025
GO:0009089	lysine biosynthetic process via diaminopimelate	19	0	0.82	0.02025
GO:1901371	regulation of leaf morphogenesis	6	0	0.26	0.02035
GO:2000025	regulation of leaf formation	6	0	0.26	0.02035
GO:0010084	specification of organ axis polarity	6	0	0.26	0.02035
GO:0009641	shade avoidance	8	0	0.35	0.02122
GO:0042362	fat-soluble vitamin biosynthetic process	22	0	0.95	0.02171
GO:0006775	fat-soluble vitamin metabolic process	22	0	0.95	0.02171
GO:0007349	cellularization	7	0	0.3	0.02246
GO:1902593	single-organism nuclear import	97	0	4.19	0.02378
GO:0044744	protein targeting to nucleus	97	0	4.19	0.02378
GO:0006606	protein import into nucleus	97	0	4.19	0.02378
GO:0051093	negative regulation of developmental process	122	0	5.27	0.02382
GO:0034308	primary alcohol metabolic process	9	0	0.39	0.02433
GO:0000075	cell cycle checkpoint	13	0	0.56	0.02463
GO:0051674	localization of cell	6	0	0.26	0.02525
GO:0048870	cell motility	6	0	0.26	0.02525
GO:0001539	cilium or flagellum-dependent cell motility	6	0	0.26	0.02525
GO:0010027	thylakoid membrane organization	174	0	7.51	0.02533
GO:0009668	plastid membrane organization	174	0	7.51	0.02533
GO:0007091	metaphase/anaphase transition of mitotic cell cycle	14	0	0.6	0.02742
GO:0007088	regulation of mitosis	14	0	0.6	0.02742
GO:0030071	regulation of mitotic metaphase/anaphase transition	14	0	0.6	0.02742
GO:0044784	metaphase/anaphase transition of cell cycle	14	0	0.6	0.02742
GO:1902099	regulation of metaphase/anaphase transition of cell cycle	14	0	0.6	0.02742
GO:2000024	regulation of leaf development	12	0	0.52	0.02748
GO:0010074	maintenance of meristem identity	46	0	1.99	0.02765
GO:0006573	valine metabolic process	15	0	0.65	0.02786
GO:0006275	regulation of DNA replication	103	0	4.45	0.02939
GO:0000038	very long-chain fatty acid metabolic process	32	0	1.38	0.02956
GO:0000079	regulation of cyclin-dependent protein serine/threonine kinase activity	65	0	2.81	0.02971
GO:0051640	organelle localization	130	0	5.61	0.02986
GO:0052543	callose deposition in cell wall	25	0	1.08	0.03052
GO:0009306	protein secretion	20	0	0.86	0.03078
GO:0016121	carotene catabolic process	7	0	0.3	0.03142
GO:0046247	terpene catabolic process	7	0	0.3	0.03142
GO:0001510	RNA methylation	133	0	5.74	0.03184
GO:0080119	ER body organization	5	0	0.22	0.03195
GO:0006338	chromatin remodeling	29	0	1.25	0.03209
GO:0006413	translational initiation	133	0	5.74	0.03481
GO:0006403	RNA localization	65	0	2.81	0.03549
GO:0050657	nucleic acid transport	65	0	2.81	0.03549
GO:0050658	RNA transport	65	0	2.81	0.03549
GO:0051236	establishment of RNA localization	65	0	2.81	0.03549
GO:0010030	positive regulation of seed germination	10	0	0.43	0.03658
GO:0042168	heme metabolic process	35	0	1.51	0.03668
GO:0006561	proline biosynthetic process	12	0	0.52	0.03673
GO:0016094	polyprenol biosynthetic process	11	0	0.47	0.03691
GO:0019408	dolichol biosynthetic process	11	0	0.47	0.03691
GO:0007346	regulation of mitotic cell cycle	71	0	3.06	0.03714
GO:0010206	photosystem II repair	13	0	0.56	0.03741
GO:0030091	protein repair	13	0	0.56	0.03741
GO:0006743	ubiquinone metabolic process	27	0	1.17	0.03826
GO:0006744	ubiquinone biosynthetic process	27	0	1.17	0.03826
GO:0006783	heme biosynthetic process	33	0	1.42	0.03909
GO:0045596	negative regulation of cell differentiation	57	0	2.46	0.03948
GO:1900140	regulation of seedling development	32	0	1.38	0.03961
GO:0048863	stem cell differentiation	53	0	2.29	0.03971
GO:0051656	establishment of organelle localization	112	0	4.83	0.03978
GO:0051090	regulation of sequence-specific DNA binding transcription factor activity	7	0	0.3	0.04002
GO:0010265	SCF complex assembly	6	0	0.26	0.04032
GO:0071326	cellular response to monosaccharide stimulus	12	0	0.52	0.04035
GO:0071331	cellular response to hexose stimulus	12	0	0.52	0.04035
GO:0009757	hexose mediated signaling	12	0	0.52	0.04035
GO:0070201	regulation of establishment of protein localization	9	0	0.39	0.04082
GO:0032386	regulation of intracellular transport	9	0	0.39	0.04082
GO:0051223	regulation of protein transport	9	0	0.39	0.04082
GO:0040011	locomotion	34	0	1.47	0.04121
GO:0010564	regulation of cell cycle process	99	0	4.27	0.04143
GO:0016559	peroxisome fission	16	0	0.69	0.0417
GO:0000304	response to singlet oxygen	7	0	0.3	0.04187
GO:1901661	quinone metabolic process	38	0	1.64	0.04238
GO:1901663	quinone biosynthetic process	38	0	1.64	0.04238
GO:0051650	establishment of vesicle localization	8	0	0.35	0.04366
GO:0051648	vesicle localization	8	0	0.35	0.04366
GO:0010087	phloem or xylem histogenesis	67	0	2.89	0.04402
GO:0016973	poly(A)+ mRNA export from nucleus	9	0	0.39	0.04446
GO:0016579	protein deubiquitination	54	0	2.33	0.04553
GO:0006516	glycoprotein catabolic process	5	0	0.22	0.04654
GO:0032776	DNA methylation on cytosine	11	0	0.47	0.04663
GO:0045786	negative regulation of cell cycle	27	0	1.17	0.0471
GO:0016572	histone phosphorylation	37	0	1.6	0.04758
GO:0010262	somatic embryogenesis	7	0	0.3	0.04783
GO:0051783	regulation of nuclear division	23	0	0.99	0.04818
GO:0006878	cellular copper ion homeostasis	7	0	0.3	0.04819
GO:0052386	cell wall thickening	27	0	1.17	0.04938
GO:0030004	cellular monovalent inorganic cation homeostasis	16	0	0.69	0.04987

## Sheet: pink GO enrichment
GO.ID	Term	Annotated	Significant	Expected	KS
GO:0055114	oxidation-reduction process	2664	29	17.1	0.00127
GO:0050789	regulation of biological process	4994	29	32.06	0.01148
GO:1901700	response to oxygen-containing compound	1386	26	8.9	0.00779
GO:0050794	regulation of cellular process	4246	25	27.26	0.02782
GO:0044267	cellular protein metabolic process	4933	20	31.67	0.01109
GO:0010033	response to organic substance	1612	20	10.35	0.02755
GO:0009266	response to temperature stimulus	712	19	4.57	0.00709
GO:0006979	response to oxidative stress	575	17	3.69	1.2e-07
GO:0051704	multi-organism process	1482	16	9.51	0.00651
GO:0044767	single-organism developmental process	2783	16	17.87	0.00998
GO:0051716	cellular response to stimulus	2290	16	14.7	0.04566
GO:0009408	response to heat	252	14	1.62	2.2e-07
GO:0006952	defense response	1580	14	10.14	0.00016
GO:0009605	response to external stimulus	1264	14	8.12	0.01458
GO:0006355	regulation of transcription, DNA-templated	2216	13	14.23	6.7e-08
GO:0007154	cell communication	1736	13	11.15	0.00262
GO:0044707	single-multicellular organism process	2750	13	17.66	0.00393
GO:0019219	regulation of nucleobase-containing compound metabolic process	2371	13	15.22	0.00523
GO:0005975	carbohydrate metabolic process	1796	13	11.53	0.01855
GO:0044711	single-organism biosynthetic process	2580	12	16.56	0.00161
GO:0046686	response to cadmium ion	540	11	3.47	4.1e-06
GO:0051707	response to other organism	883	11	5.67	0.00041
GO:0007275	multicellular organismal development	2537	11	16.29	0.01374
GO:0003006	developmental process involved in reproduction	1461	11	9.38	0.02109
GO:0070887	cellular response to chemical stimulus	874	11	5.61	0.02133
GO:0009725	response to hormone	1110	10	7.13	1.5e-05
GO:0001101	response to acid chemical	886	10	5.69	0.00105
GO:0055085	transmembrane transport	1104	10	7.09	0.00212
GO:0097305	response to alcohol	506	10	3.25	0.00255
GO:0009791	post-embryonic development	1519	10	9.75	0.04442
GO:0009416	response to light stimulus	837	9	5.37	0.00061
GO:0042542	response to hydrogen peroxide	185	9	1.19	0.00237
GO:0009056	catabolic process	2191	9	14.07	0.00776
GO:0023052	signaling	1375	9	8.83	0.01281
GO:0044700	single organism signaling	1374	9	8.82	0.01347
GO:0007165	signal transduction	1341	9	8.61	0.01855
GO:1901575	organic substance catabolic process	2010	9	12.9	0.02191
GO:0006468	protein phosphorylation	2193	8	14.08	5.9e-06
GO:0006629	lipid metabolic process	1605	8	10.3	6.5e-06
GO:0071310	cellular response to organic substance	717	8	4.6	0.00282
GO:0098542	defense response to other organism	579	8	3.72	0.01676
GO:0006457	protein folding	336	8	2.16	0.03767
GO:0044702	single organism reproductive process	1271	7	8.16	0.00499
GO:0046688	response to copper ion	30	7	0.19	0.00527
GO:0009814	defense response, incompatible interaction	231	7	1.48	0.00601
GO:1901701	cellular response to oxygen-containing compound	461	7	2.96	0.01685
GO:0071495	cellular response to endogenous stimulus	518	7	3.33	0.02107
GO:0032870	cellular response to hormone stimulus	518	7	3.33	0.02107
GO:0009755	hormone-mediated signaling pathway	504	7	3.24	0.02512
GO:0044723	single-organism carbohydrate metabolic process	1186	7	7.61	0.04419
GO:0006970	response to osmotic stress	658	7	4.22	0.04824
GO:0009644	response to high light intensity	138	6	0.89	1.9e-06
GO:0033993	response to lipid	549	6	3.52	0.00389
GO:0044712	single-organism catabolic process	1470	6	9.44	0.01513
GO:0015698	inorganic anion transport	150	6	0.96	0.02097
GO:0044248	cellular catabolic process	1627	6	10.45	0.02151
GO:0009642	response to light intensity	176	6	1.13	0.03159
GO:0009651	response to salt stress	603	5	3.87	4.4e-06
GO:0015706	nitrate transport	50	5	0.32	0.00063
GO:0030001	metal ion transport	477	5	3.06	0.00088
GO:0019725	cellular homeostasis	311	5	2	0.00126
GO:0009744	response to sucrose	105	5	0.67	0.00324
GO:0009611	response to wounding	217	5	1.39	0.00406
GO:0009856	pollination	369	5	2.37	0.01189
GO:0044706	multi-multicellular organism process	369	5	2.37	0.01189
GO:0048878	chemical homeostasis	243	5	1.56	0.01228
GO:0044703	multi-organism reproductive process	545	5	3.5	0.01736
GO:0009409	response to cold	445	4	2.86	8.2e-08
GO:0009620	response to fungus	264	4	1.69	0.0003
GO:0010228	vegetative to reproductive phase transition of meristem	307	4	1.97	0.00086
GO:0010167	response to nitrate	43	4	0.28	0.00101
GO:0009414	response to water deprivation	266	4	1.71	0.00167
GO:0045471	response to ethanol	6	4	0.04	0.00311
GO:0048583	regulation of response to stimulus	434	4	2.79	0.00983
GO:0048468	cell development	376	4	2.41	0.00996
GO:0050832	defense response to fungus	178	4	1.14	0.01445
GO:0044255	cellular lipid metabolic process	1139	4	7.31	0.02099
GO:0048518	positive regulation of biological process	601	4	3.86	0.02608
GO:0048869	cellular developmental process	879	4	5.64	0.02714
GO:0048519	negative regulation of biological process	776	4	4.98	0.02828
GO:0046685	response to arsenic-containing substance	29	4	0.19	0.03053
GO:1901607	alpha-amino acid biosynthetic process	367	4	2.36	0.03725
GO:0030154	cell differentiation	681	4	4.37	0.0436
GO:0022900	electron transport chain	443	4	2.84	0.04791
GO:0009749	response to glucose	52	3	0.33	5.6e-05
GO:0009826	unidimensional cell growth	290	3	1.86	0.00019
GO:0009639	response to red or far red light	321	3	2.06	0.00039
GO:0046274	lignin catabolic process	31	3	0.2	0.00071
GO:0034976	response to endoplasmic reticulum stress	101	3	0.65	0.00083
GO:0000904	cell morphogenesis involved in differentiation	254	3	1.63	0.00145
GO:0014070	response to organic cyclic compound	377	3	2.42	0.00153
GO:0019344	cysteine biosynthetic process	131	3	0.84	0.00164
GO:0009723	response to ethylene	145	3	0.93	0.01347
GO:0048523	negative regulation of cellular process	514	3	3.3	0.014
GO:0034637	cellular carbohydrate biosynthetic process	429	3	2.75	0.01412
GO:0009737	response to abscisic acid	430	3	2.76	0.01493
GO:0009311	oligosaccharide metabolic process	195	3	1.25	0.01746
GO:0016051	carbohydrate biosynthetic process	584	3	3.75	0.01994
GO:0009932	cell tip growth	173	3	1.11	0.02011
GO:0010286	heat acclimation	38	3	0.24	0.0219
GO:0055082	cellular chemical homeostasis	138	3	0.89	0.02646
GO:0006720	isoprenoid metabolic process	437	3	2.81	0.02649
GO:0005984	disaccharide metabolic process	177	3	1.14	0.0312
GO:0048868	pollen tube development	170	3	1.09	0.03446
GO:0048522	positive regulation of cellular process	473	3	3.04	0.03489
GO:0055065	metal ion homeostasis	123	3	0.79	0.03607
GO:0009627	systemic acquired resistance	115	3	0.74	0.03926
GO:0009860	pollen tube growth	137	3	0.88	0.03944
GO:0005976	polysaccharide metabolic process	604	3	3.88	0.0425
GO:1901565	organonitrogen compound catabolic process	731	3	4.69	0.0441
GO:0071229	cellular response to acid chemical	267	3	1.71	0.04449
GO:0016265	death	331	3	2.13	0.04817
GO:0008219	cell death	331	3	2.13	0.04817
GO:0009793	embryo development ending in seed dormancy	439	2	2.82	2e-06
GO:0042742	defense response to bacterium	305	2	1.96	6.2e-05
GO:0043623	cellular protein complex assembly	460	2	2.95	0.00027
GO:0045595	regulation of cell differentiation	101	2	0.65	0.00038
GO:0044724	single-organism carbohydrate catabolic process	392	2	2.52	0.00041
GO:0009813	flavonoid biosynthetic process	82	2	0.53	0.00132
GO:0022607	cellular component assembly	823	2	5.28	0.00172
GO:0042445	hormone metabolic process	194	2	1.25	0.00213
GO:0042440	pigment metabolic process	309	2	1.98	0.00302
GO:0009817	defense response to fungus, incompatible interaction	67	2	0.43	0.00305
GO:0048544	recognition of pollen	164	2	1.05	0.00309
GO:0009750	response to fructose	59	2	0.38	0.00315
GO:0048827	phyllome development	528	2	3.39	0.00372
GO:0051049	regulation of transport	131	2	0.84	0.00398
GO:0009733	response to auxin	335	2	2.15	0.00434
GO:0009812	flavonoid metabolic process	104	2	0.67	0.00443
GO:0030003	cellular cation homeostasis	108	2	0.69	0.00453
GO:0071554	cell wall organization or biogenesis	544	2	3.49	0.00652
GO:0032259	methylation	663	2	4.26	0.00721
GO:0016101	diterpenoid metabolic process	82	2	0.53	0.00798
GO:0010114	response to red light	85	2	0.55	0.00872
GO:0048438	floral whorl development	247	2	1.59	0.01045
GO:0065003	macromolecular complex assembly	659	2	4.23	0.01118
GO:0009308	amine metabolic process	183	2	1.17	0.0122
GO:0008299	isoprenoid biosynthetic process	393	2	2.52	0.01436
GO:0016102	diterpenoid biosynthetic process	45	2	0.29	0.01496
GO:0034622	cellular macromolecular complex assembly	597	2	3.83	0.01702
GO:0048585	negative regulation of response to stimulus	137	2	0.88	0.01733
GO:0071369	cellular response to ethylene stimulus	46	2	0.3	0.01835
GO:0071407	cellular response to organic cyclic compound	220	2	1.41	0.02096
GO:0046148	pigment biosynthetic process	244	2	1.57	0.02321
GO:0045454	cell redox homeostasis	169	2	1.09	0.02422
GO:0000160	phosphorelay signal transduction system	139	2	0.89	0.02455
GO:0010207	photosystem II assembly	138	2	0.89	0.02741
GO:0070271	protein complex biogenesis	609	2	3.91	0.02844
GO:0031347	regulation of defense response	170	2	1.09	0.03076
GO:0043269	regulation of ion transport	107	2	0.69	0.03097
GO:0006461	protein complex assembly	608	2	3.9	0.03144
GO:0009873	ethylene-activated signaling pathway	43	2	0.28	0.03637
GO:0010218	response to far red light	75	2	0.48	0.04571
GO:0008610	lipid biosynthetic process	920	2	5.91	0.04584
GO:0071214	cellular response to abiotic stimulus	97	2	0.62	0.04648
GO:0009991	response to extracellular stimulus	208	2	1.34	0.04852
GO:0009888	tissue development	695	2	4.46	0.04937
GO:0009880	embryonic pattern specification	31	1	0.2	1.1e-05
GO:0010072	primary shoot apical meristem specification	29	1	0.19	2.2e-05
GO:0009845	seed germination	131	1	0.84	9.1e-05
GO:0006486	protein glycosylation	187	1	1.2	0.00021
GO:0009933	meristem structural organization	151	1	0.97	0.00024
GO:0016567	protein ubiquitination	345	1	2.21	0.00037
GO:0016568	chromatin modification	383	1	2.46	0.00049
GO:0009267	cellular response to starvation	144	1	0.92	0.0006
GO:0010243	response to organonitrogen compound	131	1	0.84	0.00071
GO:0010182	sugar mediated signaling pathway	74	1	0.48	0.00097
GO:0003002	regionalization	177	1	1.14	0.00115
GO:0009909	regulation of flower development	258	1	1.66	0.00122
GO:0016036	cellular response to phosphate starvation	100	1	0.64	0.00125
GO:0006833	water transport	60	1	0.39	0.00148
GO:0009686	gibberellin biosynthetic process	24	1	0.15	0.00171
GO:0009064	glutamine family amino acid metabolic process	83	1	0.53	0.00178
GO:0010016	shoot system morphogenesis	316	1	2.03	0.00254
GO:0016570	histone modification	305	1	1.96	0.00262
GO:0048437	floral organ development	310	1	1.99	0.00281
GO:0009867	jasmonic acid mediated signaling pathway	78	1	0.5	0.00291
GO:0070838	divalent metal ion transport	128	1	0.82	0.00337
GO:0048481	ovule development	95	1	0.61	0.00352
GO:0043648	dicarboxylic acid metabolic process	94	1	0.6	0.00437
GO:0006090	pyruvate metabolic process	371	1	2.38	0.0047
GO:0045893	positive regulation of transcription, DNA-templated	239	1	1.53	0.00477
GO:0042743	hydrogen peroxide metabolic process	143	1	0.92	0.00536
GO:0009640	photomorphogenesis	194	1	1.25	0.00588
GO:0010118	stomatal movement	93	1	0.6	0.00603
GO:0006066	alcohol metabolic process	311	1	2	0.00606
GO:0043900	regulation of multi-organism process	66	1	0.42	0.00633
GO:0010073	meristem maintenance	162	1	1.04	0.00662
GO:0006073	cellular glucan metabolic process	420	1	2.7	0.00666
GO:0080135	regulation of cellular response to stress	97	1	0.62	0.00721
GO:0006006	glucose metabolic process	287	1	1.84	0.00768
GO:2000026	regulation of multicellular organismal development	469	1	3.01	0.00866
GO:0051093	negative regulation of developmental process	122	1	0.78	0.00872
GO:0019220	regulation of phosphate metabolic process	252	1	1.62	0.00956
GO:0002252	immune effector process	116	1	0.74	0.00966
GO:0009734	auxin-activated signaling pathway	209	1	1.34	0.0098
GO:0048366	leaf development	320	1	2.05	0.01058
GO:0010074	maintenance of meristem identity	46	1	0.3	0.01177
GO:0010014	meristem initiation	89	1	0.57	0.01214
GO:0007389	pattern specification process	234	1	1.5	0.01293
GO:0010119	regulation of stomatal movement	55	1	0.35	0.01295
GO:0006007	glucose catabolic process	207	1	1.33	0.01316
GO:0071462	cellular response to water stimulus	41	1	0.26	0.01346
GO:0042631	cellular response to water deprivation	41	1	0.26	0.01346
GO:0006875	cellular metal ion homeostasis	66	1	0.42	0.01457
GO:0010200	response to chitin	87	1	0.56	0.01469
GO:0050790	regulation of catalytic activity	514	1	3.3	0.01521
GO:0033692	cellular polysaccharide biosynthetic process	383	1	2.46	0.01526
GO:0000271	polysaccharide biosynthetic process	409	1	2.63	0.01542
GO:0034308	primary alcohol metabolic process	9	1	0.06	0.01616
GO:0009411	response to UV	122	1	0.78	0.0164
GO:1901137	carbohydrate derivative biosynthetic process	615	1	3.95	0.01697
GO:0046365	monosaccharide catabolic process	208	1	1.34	0.01833
GO:0019320	hexose catabolic process	208	1	1.34	0.01833
GO:0031348	negative regulation of defense response	68	1	0.44	0.02029
GO:0006096	glycolytic process	183	1	1.17	0.02073
GO:0065009	regulation of molecular function	545	1	3.5	0.02253
GO:0048831	regulation of shoot system development	280	1	1.8	0.023
GO:0010941	regulation of cell death	124	1	0.8	0.024
GO:0060359	response to ammonium ion	7	1	0.04	0.02466
GO:0045596	negative regulation of cell differentiation	57	1	0.37	0.02479
GO:0006733	oxidoreduction coenzyme metabolic process	231	1	1.48	0.02504
GO:0048863	stem cell differentiation	53	1	0.34	0.02584
GO:0040011	locomotion	34	1	0.22	0.02621
GO:0009816	defense response to bacterium, incompatible interaction	37	1	0.24	0.02625
GO:0080167	response to karrikin	186	1	1.19	0.02636
GO:0043067	regulation of programmed cell death	119	1	0.76	0.0277
GO:0042732	D-xylose metabolic process	24	1	0.15	0.02941
GO:0006740	NADPH regeneration	173	1	1.11	0.0301
GO:0006536	glutamate metabolic process	33	1	0.21	0.03038
GO:0016569	covalent chromatin modification	330	1	2.12	0.03105
GO:0009851	auxin biosynthetic process	51	1	0.33	0.0313
GO:0071326	cellular response to monosaccharide stimulus	12	1	0.08	0.032
GO:0071331	cellular response to hexose stimulus	12	1	0.08	0.032
GO:0009757	hexose mediated signaling	12	1	0.08	0.032
GO:0006098	pentose-phosphate shunt	172	1	1.1	0.03234
GO:0000041	transition metal ion transport	123	1	0.79	0.03549
GO:0009100	glycoprotein metabolic process	192	1	1.23	0.03687
GO:0006739	NADP metabolic process	181	1	1.16	0.03763
GO:0048569	post-embryonic organ development	407	1	2.61	0.03816
GO:0071489	cellular response to red or far red light	20	1	0.13	0.03974
GO:0010017	red or far-red light signaling pathway	20	1	0.13	0.03974
GO:0009910	negative regulation of flower development	43	1	0.28	0.04008
GO:0009685	gibberellin metabolic process	52	1	0.33	0.04184
GO:0019827	stem cell maintenance	50	1	0.32	0.04209
GO:0048864	stem cell development	50	1	0.32	0.04209
GO:0010255	glucose mediated signaling pathway	11	1	0.07	0.04263
GO:0071333	cellular response to glucose stimulus	11	1	0.07	0.04263
GO:0033500	carbohydrate homeostasis	11	1	0.07	0.04263
GO:0042593	glucose homeostasis	11	1	0.07	0.04263
GO:0001678	cellular glucose homeostasis	11	1	0.07	0.04263
GO:2000242	negative regulation of reproductive process	44	1	0.28	0.04398
GO:0065001	specification of axis polarity	46	1	0.3	0.04399
GO:0042214	terpene metabolic process	31	1	0.2	0.04465
GO:0048580	regulation of post-embryonic development	338	1	2.17	0.04722
GO:0042744	hydrogen peroxide catabolic process	64	1	0.41	0.04894
GO:0030488	tRNA methylation	10	0	0.06	1.4e-05
GO:0000911	cytokinesis by cell plate formation	140	0	0.9	3.3e-05
GO:0048825	cotyledon development	54	0	0.35	4.7e-05
GO:0010541	acropetal auxin transport	16	0	0.1	5.5e-05
GO:0007030	Golgi organization	74	0	0.48	6.7e-05
GO:0009560	embryo sac egg cell differentiation	99	0	0.64	7.9e-05
GO:0010540	basipetal auxin transport	31	0	0.2	7.9e-05
GO:0006605	protein targeting	485	0	3.11	9.8e-05
GO:0006635	fatty acid beta-oxidation	116	0	0.74	0.0001
GO:0051726	regulation of cell cycle	247	0	1.59	0.00013
GO:0006184	GTP catabolic process	205	0	1.32	0.00019
GO:0006511	ubiquitin-dependent protein catabolic process	352	0	2.26	0.00022
GO:0006470	protein dephosphorylation	200	0	1.28	0.00042
GO:0032880	regulation of protein localization	28	0	0.18	0.00043
GO:0002098	tRNA wobble uridine modification	11	0	0.07	0.00047
GO:0006075	(1->3)-beta-D-glucan biosynthetic process	19	0	0.12	0.00053
GO:0019915	lipid storage	48	0	0.31	0.00058
GO:0006364	rRNA processing	265	0	1.7	0.00068
GO:0009887	organ morphogenesis	331	0	2.13	0.00071
GO:0006865	amino acid transport	147	0	0.94	0.00071
GO:0007005	mitochondrion organization	123	0	0.79	0.00071
GO:0072330	monocarboxylic acid biosynthetic process	413	0	2.65	0.00074
GO:0046520	sphingoid biosynthetic process	21	0	0.13	0.00087
GO:0009688	abscisic acid biosynthetic process	34	0	0.22	0.00088
GO:0006805	xenobiotic metabolic process	14	0	0.09	0.00102
GO:0048765	root hair cell differentiation	132	0	0.85	0.00108
GO:0015693	magnesium ion transport	25	0	0.16	0.00114
GO:0035966	response to topologically incorrect protein	124	0	0.8	0.00123
GO:0009555	pollen development	231	0	1.48	0.00128
GO:0006661	phosphatidylinositol biosynthetic process	79	0	0.51	0.0013
GO:0072594	establishment of protein localization to organelle	395	0	2.54	0.00141
GO:0032012	regulation of ARF protein signal transduction	32	0	0.21	0.00154
GO:0007062	sister chromatid cohesion	101	0	0.65	0.00159
GO:0000394	RNA splicing, via endonucleolytic cleavage and ligation	74	0	0.48	0.00161
GO:0008283	cell proliferation	176	0	1.13	0.00163
GO:0007623	circadian rhythm	74	0	0.48	0.00188
GO:0046512	sphingosine biosynthetic process	5	0	0.03	0.002
GO:0015819	lysine transport	8	0	0.05	0.00202
GO:0009870	defense response signaling pathway, resistance gene-dependent	11	0	0.07	0.00205
GO:0008544	epidermis development	352	0	2.26	0.00219
GO:0000226	microtubule cytoskeleton organization	180	0	1.16	0.00229
GO:0046189	phenol-containing compound biosynthetic process	57	0	0.37	0.0024
GO:0010498	proteasomal protein catabolic process	118	0	0.76	0.00243
GO:0009862	systemic acquired resistance, salicylic acid mediated signaling pathway	50	0	0.32	0.00244
GO:0042335	cuticle development	36	0	0.23	0.00247
GO:0006913	nucleocytoplasmic transport	149	0	0.96	0.00247
GO:0000162	tryptophan biosynthetic process	15	0	0.1	0.00248
GO:0006829	zinc ion transport	26	0	0.17	0.00253
GO:0048364	root development	390	0	2.5	0.00288
GO:0031047	gene silencing by RNA	238	0	1.53	0.00296
GO:1902580	single-organism cellular localization	202	0	1.3	0.00298
GO:0043414	macromolecule methylation	394	0	2.53	0.00307
GO:0000165	MAPK cascade	89	0	0.57	0.00308
GO:0006751	glutathione catabolic process	7	0	0.04	0.00312
GO:0009556	microsporogenesis	25	0	0.16	0.00315
GO:0006623	protein targeting to vacuole	86	0	0.55	0.00336
GO:0006406	mRNA export from nucleus	54	0	0.35	0.0036
GO:0009740	gibberellic acid mediated signaling pathway	22	0	0.14	0.0037
GO:0050826	response to freezing	62	0	0.4	0.00399
GO:0010117	photoprotection	5	0	0.03	0.00436
GO:0009657	plastid organization	361	0	2.32	0.00439
GO:0016444	somatic cell DNA recombination	28	0	0.18	0.00445
GO:0006200	ATP catabolic process	294	0	1.89	0.00451
GO:0010315	auxin efflux	33	0	0.21	0.0048
GO:0052542	defense response by callose deposition	30	0	0.19	0.0049
GO:0043647	inositol phosphate metabolic process	69	0	0.44	0.0049
GO:0048767	root hair elongation	75	0	0.48	0.005
GO:0045010	actin nucleation	69	0	0.44	0.00507
GO:0010310	regulation of hydrogen peroxide metabolic process	45	0	0.29	0.00514
GO:0015931	nucleobase-containing compound transport	126	0	0.81	0.00541
GO:0006949	syncytium formation	14	0	0.09	0.00548
GO:0040029	regulation of gene expression, epigenetic	304	0	1.95	0.00548
GO:0043543	protein acylation	78	0	0.5	0.00556
GO:0008654	phospholipid biosynthetic process	331	0	2.13	0.0056
GO:0017038	protein import	198	0	1.27	0.00581
GO:0042178	xenobiotic catabolic process	10	0	0.06	0.00637
GO:0009942	longitudinal axis specification	6	0	0.04	0.00647
GO:0006553	lysine metabolic process	20	0	0.13	0.00657
GO:0044802	single-organism membrane organization	298	0	1.91	0.00659
GO:0071900	regulation of protein serine/threonine kinase activity	90	0	0.58	0.0069
GO:0015809	arginine transport	9	0	0.06	0.00693
GO:1901264	carbohydrate derivative transport	46	0	0.3	0.00698
GO:0009553	embryo sac development	222	0	1.43	0.00699
GO:0007033	vacuole organization	58	0	0.37	0.00709
GO:0006665	sphingolipid metabolic process	48	0	0.31	0.00752
GO:0009773	photosynthetic electron transport in photosystem I	41	0	0.26	0.00752
GO:0006777	Mo-molybdopterin cofactor biosynthetic process	17	0	0.11	0.00753
GO:0019953	sexual reproduction	187	0	1.2	0.00755
GO:0051170	nuclear import	100	0	0.64	0.00761
GO:1902582	single-organism intracellular transport	747	0	4.8	0.00763
GO:0031497	chromatin assembly	93	0	0.6	0.00764
GO:1900618	regulation of shoot system morphogenesis	7	0	0.04	0.00764
GO:0006928	cellular component movement	122	0	0.78	0.00771
GO:0045184	establishment of protein localization	832	0	5.34	0.00773
GO:0016482	cytoplasmic transport	537	0	3.45	0.00775
GO:0045841	negative regulation of mitotic metaphase/anaphase transition	9	0	0.06	0.00781
GO:0043161	proteasome-mediated ubiquitin-dependent protein catabolic process	80	0	0.51	0.00789
GO:0048285	organelle fission	300	0	1.93	0.00802
GO:0007178	transmembrane receptor protein serine/threonine kinase signaling pathway	37	0	0.24	0.00807
GO:0019760	glucosinolate metabolic process	100	0	0.64	0.00845
GO:0010162	seed dormancy process	64	0	0.41	0.00866
GO:0009696	salicylic acid metabolic process	58	0	0.37	0.00882
GO:0007264	small GTPase mediated signal transduction	169	0	1.09	0.00916
GO:0048646	anatomical structure formation involved in morphogenesis	220	0	1.41	0.00934
GO:0010026	trichome differentiation	115	0	0.74	0.00953
GO:0007140	male meiosis	30	0	0.19	0.00976
GO:0051701	interaction with host	82	0	0.53	0.01029
GO:0009886	post-embryonic morphogenesis	263	0	1.69	0.01047
GO:0042362	fat-soluble vitamin biosynthetic process	22	0	0.14	0.01049
GO:0006775	fat-soluble vitamin metabolic process	22	0	0.14	0.01049
GO:0006972	hyperosmotic response	115	0	0.74	0.01052
GO:0006862	nucleotide transport	51	0	0.33	0.01059
GO:0000079	regulation of cyclin-dependent protein serine/threonine kinase activity	65	0	0.42	0.01076
GO:0006275	regulation of DNA replication	103	0	0.66	0.01088
GO:0010374	stomatal complex development	121	0	0.78	0.01088
GO:0090558	plant epidermis development	121	0	0.78	0.01088
GO:0015031	protein transport	827	0	5.31	0.01091
GO:0051640	organelle localization	130	0	0.83	0.01101
GO:0009658	chloroplast organization	212	0	1.36	0.01105
GO:0000105	histidine biosynthetic process	14	0	0.09	0.01111
GO:0044205	'de novo' UMP biosynthetic process	8	0	0.05	0.01123
GO:0032504	multicellular organism reproduction	234	0	1.5	0.0114
GO:0007129	synapsis	74	0	0.48	0.01142
GO:0000045	autophagic vacuole assembly	10	0	0.06	0.01144
GO:0016236	macroautophagy	10	0	0.06	0.01144
GO:0016144	S-glycoside biosynthetic process	80	0	0.51	0.01154
GO:0019761	glucosinolate biosynthetic process	80	0	0.51	0.01154
GO:0019758	glycosinolate biosynthetic process	80	0	0.51	0.01154
GO:0048193	Golgi vesicle transport	224	0	1.44	0.01166
GO:0046451	diaminopimelate metabolic process	19	0	0.12	0.01197
GO:0009085	lysine biosynthetic process	19	0	0.12	0.01197
GO:0009089	lysine biosynthetic process via diaminopimelate	19	0	0.12	0.01197
GO:0044403	symbiosis, encompassing mutualism through parasitism	98	0	0.63	0.01197
GO:0060341	regulation of cellular localization	14	0	0.09	0.012
GO:0010363	regulation of plant-type hypersensitive response	85	0	0.55	0.01221
GO:0022610	biological adhesion	60	0	0.39	0.01238
GO:0007155	cell adhesion	60	0	0.39	0.01238
GO:1902593	single-organism nuclear import	97	0	0.62	0.01251
GO:0044744	protein targeting to nucleus	97	0	0.62	0.01251
GO:0006606	protein import into nucleus	97	0	0.62	0.01251
GO:0009965	leaf morphogenesis	153	0	0.98	0.01269
GO:0007127	meiosis I	119	0	0.76	0.01279
GO:0009697	salicylic acid biosynthetic process	47	0	0.3	0.013
GO:0009846	pollen germination	64	0	0.41	0.01301
GO:0044764	multi-organism cellular process	72	0	0.46	0.01312
GO:0055071	manganese ion homeostasis	9	0	0.06	0.01321
GO:0006304	DNA modification	132	0	0.85	0.01344
GO:0044728	DNA methylation or demethylation	132	0	0.85	0.01344
GO:0030029	actin filament-based process	146	0	0.94	0.01354
GO:0006612	protein targeting to membrane	102	0	0.65	0.0136
GO:0000266	mitochondrial fission	6	0	0.04	0.01389
GO:0016246	RNA interference	118	0	0.76	0.01401
GO:0009220	pyrimidine ribonucleotide biosynthetic process	104	0	0.67	0.01402
GO:0009218	pyrimidine ribonucleotide metabolic process	104	0	0.67	0.01402
GO:0007349	cellularization	7	0	0.04	0.01444
GO:0044419	interspecies interaction between organisms	101	0	0.65	0.01453
GO:0000280	nuclear division	262	0	1.68	0.01507
GO:0010090	trichome morphogenesis	100	0	0.64	0.0151
GO:0051788	response to misfolded protein	89	0	0.57	0.01514
GO:0070192	chromosome organization involved in meiosis	76	0	0.49	0.01517
GO:0070585	protein localization to mitochondrion	86	0	0.55	0.01525
GO:0072655	establishment of protein localization to mitochondrion	86	0	0.55	0.01525
GO:0006626	protein targeting to mitochondrion	86	0	0.55	0.01525
GO:0033037	polysaccharide localization	41	0	0.26	0.01526
GO:0052545	callose localization	41	0	0.26	0.01526
GO:1901371	regulation of leaf morphogenesis	6	0	0.04	0.01533
GO:2000025	regulation of leaf formation	6	0	0.04	0.01533
GO:0010084	specification of organ axis polarity	6	0	0.04	0.01533
GO:0000075	cell cycle checkpoint	13	0	0.08	0.01575
GO:0010091	trichome branching	16	0	0.1	0.01586
GO:0000003	reproduction	451	0	2.9	0.01588
GO:0051674	localization of cell	6	0	0.04	0.0159
GO:0048870	cell motility	6	0	0.04	0.0159
GO:0001539	cilium or flagellum-dependent cell motility	6	0	0.04	0.0159
GO:0018377	protein myristoylation	45	0	0.29	0.01591
GO:0006498	N-terminal protein lipidation	45	0	0.29	0.01591
GO:0006499	N-terminal protein myristoylation	45	0	0.29	0.01591
GO:0009641	shade avoidance	8	0	0.05	0.01599
GO:0000038	very long-chain fatty acid metabolic process	32	0	0.21	0.01608
GO:0001510	RNA methylation	133	0	0.85	0.01614
GO:0010087	phloem or xylem histogenesis	67	0	0.43	0.01615
GO:0006305	DNA alkylation	128	0	0.82	0.01631
GO:0006306	DNA methylation	128	0	0.82	0.01631
GO:0016579	protein deubiquitination	54	0	0.35	0.01654
GO:0016131	brassinosteroid metabolic process	74	0	0.48	0.01656
GO:0006778	porphyrin-containing compound metabolic process	197	0	1.26	0.01656
GO:0006413	translational initiation	133	0	0.85	0.01659
GO:0051052	regulation of DNA metabolic process	155	0	1	0.01659
GO:0050665	hydrogen peroxide biosynthetic process	37	0	0.24	0.01679
GO:1903409	reactive oxygen species biosynthetic process	37	0	0.24	0.01679
GO:0006813	potassium ion transport	92	0	0.59	0.01735
GO:0042168	heme metabolic process	35	0	0.22	0.01736
GO:0051656	establishment of organelle localization	112	0	0.72	0.01787
GO:0010027	thylakoid membrane organization	174	0	1.12	0.01795
GO:0009668	plastid membrane organization	174	0	1.12	0.01795
GO:0015748	organophosphate ester transport	74	0	0.48	0.01822
GO:0016121	carotene catabolic process	7	0	0.04	0.01903
GO:0046247	terpene catabolic process	7	0	0.04	0.01903
GO:0006783	heme biosynthetic process	33	0	0.21	0.01906
GO:0043086	negative regulation of catalytic activity	268	0	1.72	0.01909
GO:0016128	phytosteroid metabolic process	75	0	0.48	0.01956
GO:0006354	DNA-templated transcription, elongation	55	0	0.35	0.01965
GO:2000024	regulation of leaf development	12	0	0.08	0.02008
GO:0006338	chromatin remodeling	29	0	0.19	0.02014
GO:0045491	xylan metabolic process	111	0	0.71	0.02038
GO:0006573	valine metabolic process	15	0	0.1	0.02054
GO:0015695	organic cation transport	10	0	0.06	0.02057
GO:0006094	gluconeogenesis	75	0	0.48	0.02087
GO:0098661	inorganic anion transmembrane transport	15	0	0.1	0.02095
GO:0009292	genetic transfer	34	0	0.22	0.02098
GO:0009294	DNA mediated transformation	34	0	0.22	0.02098
GO:0009306	protein secretion	20	0	0.13	0.02106
GO:0052543	callose deposition in cell wall	25	0	0.16	0.02115
GO:0016441	posttranscriptional gene silencing	137	0	0.88	0.02138
GO:0033013	tetrapyrrole metabolic process	204	0	1.31	0.0218
GO:0044003	modification by symbiont of host morphology or physiology	72	0	0.46	0.02194
GO:0051817	modification of morphology or physiology of other organism involved in symbiotic interaction	72	0	0.46	0.02194
GO:0010051	xylem and phloem pattern formation	65	0	0.42	0.02199
GO:0031407	oxylipin metabolic process	51	0	0.33	0.02209
GO:0031408	oxylipin biosynthetic process	51	0	0.33	0.02209
GO:0071804	cellular potassium ion transport	66	0	0.42	0.02223
GO:0071805	potassium ion transmembrane transport	66	0	0.42	0.02223
GO:0006487	protein N-linked glycosylation	57	0	0.37	0.02243
GO:0051301	cell division	677	0	4.35	0.02257
GO:0048645	organ formation	147	0	0.94	0.02261
GO:0044092	negative regulation of molecular function	282	0	1.81	0.02288
GO:0006825	copper ion transport	28	0	0.18	0.02298
GO:0042138	meiotic DNA double-strand break formation	66	0	0.42	0.02306
GO:1900140	regulation of seedling development	32	0	0.21	0.02309
GO:0070925	organelle assembly	55	0	0.35	0.0231
GO:0048466	androecium development	102	0	0.65	0.02337
GO:0048443	stamen development	102	0	0.65	0.02337
GO:0006403	RNA localization	65	0	0.42	0.02339
GO:0050657	nucleic acid transport	65	0	0.42	0.02339
GO:0050658	RNA transport	65	0	0.42	0.02339
GO:0051236	establishment of RNA localization	65	0	0.42	0.02339
GO:0016572	histone phosphorylation	37	0	0.24	0.0236
GO:0007010	cytoskeleton organization	345	0	2.21	0.02364
GO:0006816	calcium ion transport	60	0	0.39	0.02422
GO:0051607	defense response to virus	91	0	0.58	0.02437
GO:0080119	ER body organization	5	0	0.03	0.02485
GO:0016094	polyprenol biosynthetic process	11	0	0.07	0.02587
GO:0019408	dolichol biosynthetic process	11	0	0.07	0.02587
GO:0051246	regulation of protein metabolic process	451	0	2.9	0.02607
GO:0006561	proline biosynthetic process	12	0	0.08	0.02607
GO:0006220	pyrimidine nucleotide metabolic process	121	0	0.78	0.02609
GO:0006221	pyrimidine nucleotide biosynthetic process	121	0	0.78	0.02609
GO:0010206	photosystem II repair	13	0	0.08	0.0265
GO:0030091	protein repair	13	0	0.08	0.0265
GO:0045493	xylan catabolic process	33	0	0.21	0.02672
GO:0035303	regulation of dephosphorylation	73	0	0.47	0.02712
GO:0030026	cellular manganese ion homeostasis	7	0	0.04	0.02718
GO:0051090	regulation of sequence-specific DNA binding transcription factor activity	7	0	0.04	0.02743
GO:0009626	plant-type hypersensitive response	129	0	0.83	0.02747
GO:0048609	multicellular organismal reproductive process	208	0	1.34	0.02758
GO:0008202	steroid metabolic process	151	0	0.97	0.02763
GO:0051274	beta-glucan biosynthetic process	122	0	0.78	0.02771
GO:0006984	ER-nucleus signaling pathway	40	0	0.26	0.02778
GO:0035825	reciprocal DNA recombination	102	0	0.65	0.02788
GO:0030244	cellulose biosynthetic process	103	0	0.66	0.02794
GO:0009615	response to virus	116	0	0.74	0.02802
GO:0042752	regulation of circadian rhythm	29	0	0.19	0.02813
GO:0010267	production of ta-siRNAs involved in RNA interference	68	0	0.44	0.02814
GO:0035194	posttranscriptional gene silencing by RNA	132	0	0.85	0.02825
GO:0010089	xylem development	38	0	0.24	0.02867
GO:0000304	response to singlet oxygen	7	0	0.04	0.02888
GO:0010030	positive regulation of seed germination	10	0	0.06	0.02889
GO:0031365	N-terminal protein amino acid modification	47	0	0.3	0.02891
GO:0035304	regulation of protein dephosphorylation	68	0	0.44	0.02899
GO:0006743	ubiquinone metabolic process	27	0	0.17	0.02909
GO:0006744	ubiquinone biosynthetic process	27	0	0.17	0.02909
GO:0045814	negative regulation of gene expression, epigenetic	145	0	0.93	0.0293
GO:0030245	cellulose catabolic process	35	0	0.22	0.03004
GO:0051275	beta-glucan catabolic process	35	0	0.22	0.03004
GO:0009827	plant-type cell wall modification	39	0	0.25	0.03017
GO:0090150	establishment of protein localization to membrane	117	0	0.75	0.03028
GO:0072657	protein localization to membrane	117	0	0.75	0.03028
GO:0016559	peroxisome fission	16	0	0.1	0.03028
GO:0030004	cellular monovalent inorganic cation homeostasis	16	0	0.1	0.0303
GO:0043687	post-translational protein modification	66	0	0.42	0.03033
GO:1901661	quinone metabolic process	38	0	0.24	0.03073
GO:1901663	quinone biosynthetic process	38	0	0.24	0.03073
GO:0051321	meiotic cell cycle	204	0	1.31	0.03093
GO:0007131	reciprocal meiotic recombination	101	0	0.65	0.03105
GO:0080147	root hair cell development	83	0	0.53	0.03105
GO:0006312	mitotic recombination	46	0	0.3	0.03109
GO:0072528	pyrimidine-containing compound biosynthetic process	146	0	0.94	0.0311
GO:0016973	poly(A)+ mRNA export from nucleus	9	0	0.06	0.03114
GO:0006342	chromatin silencing	143	0	0.92	0.03115
GO:0046173	polyol biosynthetic process	53	0	0.34	0.0314
GO:0051273	beta-glucan metabolic process	175	0	1.12	0.03159
GO:0030243	cellulose metabolic process	156	0	1	0.03186
GO:0010265	SCF complex assembly	6	0	0.04	0.03194
GO:0098586	cellular response to virus	55	0	0.35	0.03223
GO:0034050	host programmed cell death induced by symbiont	134	0	0.86	0.03229
GO:0070201	regulation of establishment of protein localization	9	0	0.06	0.03246
GO:0032386	regulation of intracellular transport	9	0	0.06	0.03246
GO:0051223	regulation of protein transport	9	0	0.06	0.03246
GO:0009072	aromatic amino acid family metabolic process	173	0	1.11	0.0333
GO:0007017	microtubule-based process	277	0	1.78	0.03372
GO:0010029	regulation of seed germination	31	0	0.2	0.03397
GO:0035821	modification of morphology or physiology of other organism	75	0	0.48	0.0341
GO:0032958	inositol phosphate biosynthetic process	47	0	0.3	0.03429
GO:0052249	modulation of RNA levels in other organism involved in symbiotic interaction	54	0	0.35	0.03431
GO:0009616	virus induced gene silencing	54	0	0.35	0.03431
GO:0052018	modulation by symbiont of RNA levels in host	54	0	0.35	0.03431
GO:0052386	cell wall thickening	27	0	0.17	0.03463
GO:0051650	establishment of vesicle localization	8	0	0.05	0.03488
GO:0051648	vesicle localization	8	0	0.05	0.03488
GO:0045229	external encapsulating structure organization	325	0	2.09	0.03498
GO:0044743	intracellular protein transmembrane import	101	0	0.65	0.03517
GO:0032318	regulation of Ras GTPase activity	43	0	0.28	0.03526
GO:0010262	somatic embryogenesis	7	0	0.04	0.03554
GO:0051172	negative regulation of nitrogen compound metabolic process	203	0	1.3	0.0357
GO:0045934	negative regulation of nucleobase-containing compound metabolic process	203	0	1.3	0.0357
GO:0007018	microtubule-based movement	102	0	0.65	0.03589
GO:0006828	manganese ion transport	10	0	0.06	0.03613
GO:0042357	thiamine diphosphate metabolic process	6	0	0.04	0.03621
GO:0009229	thiamine diphosphate biosynthetic process	6	0	0.04	0.03621
GO:0051646	mitochondrion localization	13	0	0.08	0.03625
GO:0072350	tricarboxylic acid metabolic process	13	0	0.08	0.03664
GO:0016192	vesicle-mediated transport	511	0	3.28	0.03709
GO:0006516	glycoprotein catabolic process	5	0	0.03	0.03725
GO:0032776	DNA methylation on cytosine	11	0	0.07	0.03731
GO:0010264	myo-inositol hexakisphosphate biosynthetic process	46	0	0.3	0.03744
GO:0033517	myo-inositol hexakisphosphate metabolic process	46	0	0.3	0.03744
GO:0006334	nucleosome assembly	86	0	0.55	0.03746
GO:0034728	nucleosome organization	86	0	0.55	0.03746
GO:0033044	regulation of chromosome organization	89	0	0.57	0.03746
GO:0006207	'de novo' pyrimidine nucleobase biosynthetic process	6	0	0.04	0.03748
GO:0000278	mitotic cell cycle	313	0	2.01	0.03768
GO:0030422	production of siRNA involved in RNA interference	92	0	0.59	0.03805
GO:0010103	stomatal complex morphogenesis	90	0	0.58	0.03859
GO:0006878	cellular copper ion homeostasis	7	0	0.04	0.03877
GO:0050792	regulation of viral process	5	0	0.03	0.03896
GO:0006535	cysteine biosynthetic process from serine	22	0	0.14	0.03919
GO:0051258	protein polymerization	143	0	0.92	0.03995
GO:0006839	mitochondrial transport	117	0	0.75	0.04008
GO:0007276	gamete generation	126	0	0.81	0.04011
GO:0030150	protein import into mitochondrial matrix	5	0	0.03	0.04097
GO:0072527	pyrimidine-containing compound metabolic process	156	0	1	0.04118
GO:0031399	regulation of protein modification process	186	0	1.19	0.04141
GO:0006302	double-strand break repair	102	0	0.65	0.04145
GO:0001731	formation of translation preinitiation complex	24	0	0.15	0.04158
GO:0009630	gravitropism	109	0	0.7	0.04182
GO:0006102	isocitrate metabolic process	10	0	0.06	0.04206
GO:0048528	post-embryonic root development	96	0	0.62	0.04217
GO:0016558	protein import into peroxisome matrix	65	0	0.42	0.04265
GO:0007015	actin filament organization	112	0	0.72	0.04269
GO:0007126	meiotic nuclear division	184	0	1.18	0.04297
GO:0009099	valine biosynthetic process	8	0	0.05	0.04389
GO:0048768	root hair cell tip growth	10	0	0.06	0.04447
GO:0018342	protein prenylation	10	0	0.06	0.04449
GO:0097354	prenylation	10	0	0.06	0.04449
GO:0042274	ribosomal small subunit biogenesis	19	0	0.12	0.04494
GO:0065002	intracellular protein transmembrane transport	104	0	0.67	0.0451
GO:0071806	protein transmembrane transport	104	0	0.67	0.0451
GO:0055129	L-proline biosynthetic process	5	0	0.03	0.04522
GO:0007215	glutamate receptor signaling pathway	30	0	0.19	0.04526
GO:0035235	ionotropic glutamate receptor signaling pathway	30	0	0.19	0.04526
GO:0042546	cell wall biogenesis	190	0	1.22	0.04547
GO:0010042	response to manganese ion	6	0	0.04	0.0455
GO:0071555	cell wall organization	293	0	1.88	0.04575
GO:0042360	vitamin E metabolic process	20	0	0.13	0.04715
GO:0010189	vitamin E biosynthetic process	20	0	0.13	0.04715
GO:0030162	regulation of proteolysis	59	0	0.38	0.04728
GO:0010466	negative regulation of peptidase activity	59	0	0.38	0.04728
GO:0052547	regulation of peptidase activity	59	0	0.38	0.04728
GO:0048563	post-embryonic organ morphogenesis	118	0	0.76	0.04745
GO:0048444	floral organ morphogenesis	118	0	0.76	0.04745
GO:0018393	internal peptidyl-lysine acetylation	33	0	0.21	0.0475
GO:0018394	peptidyl-lysine acetylation	33	0	0.21	0.0475
GO:0006473	protein acetylation	33	0	0.21	0.0475
GO:0006475	internal protein amino acid acetylation	33	0	0.21	0.0475
GO:0016573	histone acetylation	33	0	0.21	0.0475
GO:0022412	cellular process involved in reproduction in multicellular organism	114	0	0.73	0.04777
GO:0032268	regulation of cellular protein metabolic process	380	0	2.44	0.04795
GO:0009558	embryo sac cellularization	6	0	0.04	0.04829
GO:0035967	cellular response to topologically incorrect protein	35	0	0.22	0.04832
GO:0034620	cellular response to unfolded protein	35	0	0.22	0.04832
GO:0006986	response to unfolded protein	35	0	0.22	0.04832
GO:0071577	zinc ion transmembrane transport	19	0	0.12	0.04838
GO:0034762	regulation of transmembrane transport	34	0	0.22	0.04851
GO:0034765	regulation of ion transmembrane transport	34	0	0.22	0.04851
GO:0065004	protein-DNA complex assembly	95	0	0.61	0.04938
GO:0071824	protein-DNA complex subunit organization	95	0	0.61	0.04938
GO:0051596	methylglyoxal catabolic process	78	0	0.5	0.04944
GO:0009438	methylglyoxal metabolic process	78	0	0.5	0.04944
GO:0006089	lactate metabolic process	78	0	0.5	0.04944
GO:0046049	UMP metabolic process	20	0	0.13	0.04983
GO:0009173	pyrimidine ribonucleoside monophosphate metabolic process	20	0	0.13	0.04983
GO:0009174	pyrimidine ribonucleoside monophosphate biosynthetic process	20	0	0.13	0.04983
GO:0006222	UMP biosynthetic process	20	0	0.13	0.04983
GO:0043248	proteasome assembly	94	0	0.6	0.04994

## Sheet: black GO enrichment
GO.ID	Term	Annotated	Significant	Expected	KS
GO:0050789	regulation of biological process	4994	130	146.67	0.00134
GO:0055114	oxidation-reduction process	2664	115	78.24	0.00077
GO:0019222	regulation of metabolic process	3292	97	96.68	0.03511
GO:0019219	regulation of nucleobase-containing compound metabolic process	2371	82	69.63	0.00465
GO:0006355	regulation of transcription, DNA-templated	2216	80	65.08	1.2e-07
GO:0044711	single-organism biosynthetic process	2580	75	75.77	0.02185
GO:0032501	multicellular organismal process	2866	73	84.17	0.02128
GO:0009056	catabolic process	2191	69	64.35	0.00701
GO:0044707	single-multicellular organism process	2750	67	80.76	0.04251
GO:0006629	lipid metabolic process	1605	65	47.14	7.9e-07
GO:0005975	carbohydrate metabolic process	1796	64	52.75	0.01682
GO:1901575	organic substance catabolic process	2010	63	59.03	0.01003
GO:1901700	response to oxygen-containing compound	1386	62	40.71	0.01475
GO:0048856	anatomical structure development	2557	59	75.1	0.03209
GO:0007275	multicellular organismal development	2537	58	74.51	0.00168
GO:0044712	single-organism catabolic process	1470	56	43.17	0.02101
GO:0009605	response to external stimulus	1264	53	37.12	0.01295
GO:0044248	cellular catabolic process	1627	51	47.78	0.03167
GO:0001101	response to acid chemical	886	50	26.02	0.00171
GO:0048731	system development	1947	45	57.18	0.02836
GO:0051704	multi-organism process	1482	44	43.52	0.00875
GO:0009725	response to hormone	1110	42	32.6	7.1e-05
GO:0055085	transmembrane transport	1104	42	32.42	0.00174
GO:0044255	cellular lipid metabolic process	1139	42	33.45	0.01284
GO:0006468	protein phosphorylation	2193	40	64.41	1.5e-05
GO:0009266	response to temperature stimulus	712	35	20.91	0.0095
GO:0003006	developmental process involved in reproduction	1461	32	42.91	0.02468
GO:0008610	lipid biosynthetic process	920	31	27.02	0.0365
GO:1901565	organonitrogen compound catabolic process	731	30	21.47	0.0444
GO:0051707	response to other organism	883	29	25.93	0.00064
GO:0009416	response to light stimulus	837	29	24.58	0.00073
GO:0006952	defense response	1580	28	46.4	0.00025
GO:0051641	cellular localization	1194	26	35.07	0.01409
GO:0009409	response to cold	445	25	13.07	1.3e-08
GO:0009651	response to salt stress	603	25	17.71	1.5e-06
GO:0044702	single organism reproductive process	1271	25	37.33	0.00482
GO:0048869	cellular developmental process	879	24	25.82	0.00999
GO:0051649	establishment of localization in cell	1123	24	32.98	0.01253
GO:0072330	monocarboxylic acid biosynthetic process	413	23	12.13	0.00037
GO:0006996	organelle organization	1788	23	52.51	0.00453
GO:0009414	response to water deprivation	266	22	7.81	0.00029
GO:0033993	response to lipid	549	22	16.12	0.0026
GO:0030001	metal ion transport	477	22	14.01	0.00266
GO:0097305	response to alcohol	506	21	14.86	0.00162
GO:0030154	cell differentiation	681	20	20	0.01285
GO:0009737	response to abscisic acid	430	19	12.63	0.01037
GO:0048367	shoot system development	969	19	28.46	0.0154
GO:0071310	cellular response to organic substance	717	18	21.06	0.03297
GO:0006979	response to oxidative stress	575	17	16.89	1.3e-06
GO:0046686	response to cadmium ion	540	17	15.86	9.8e-06
GO:0009267	cellular response to starvation	144	17	4.23	0.0037
GO:1901701	cellular response to oxygen-containing compound	461	17	13.54	0.00952
GO:0048519	negative regulation of biological process	776	16	22.79	0.0089
GO:0009755	hormone-mediated signaling pathway	504	15	14.8	0.00059
GO:0044703	multi-organism reproductive process	545	15	16.01	0.01466
GO:0016192	vesicle-mediated transport	511	15	15.01	0.03404
GO:0022900	electron transport chain	443	15	13.01	0.04311
GO:0071554	cell wall organization or biogenesis	544	14	15.98	0.00488
GO:0009856	pollination	369	14	10.84	0.01013
GO:0044706	multi-multicellular organism process	369	14	10.84	0.01013
GO:0015698	inorganic anion transport	150	14	4.41	0.01298
GO:0046907	intracellular transport	911	14	26.76	0.02061
GO:0098542	defense response to other organism	579	14	17	0.02132
GO:0016042	lipid catabolic process	228	14	6.7	0.03509
GO:0071229	cellular response to acid chemical	267	14	7.84	0.03978
GO:0042440	pigment metabolic process	309	13	9.07	0.00178
GO:0006073	cellular glucan metabolic process	420	13	12.33	0.00793
GO:1902582	single-organism intracellular transport	747	13	21.94	0.01244
GO:0048523	negative regulation of cellular process	514	13	15.1	0.02877
GO:0002376	immune system process	446	13	13.1	0.02974
GO:0009408	response to heat	252	12	7.4	1.5e-07
GO:0016036	cellular response to phosphate starvation	100	12	2.94	6.7e-05
GO:0044724	single-organism carbohydrate catabolic process	392	12	11.51	0.00083
GO:0014070	response to organic cyclic compound	377	12	11.07	0.00232
GO:0006200	ATP catabolic process	294	12	8.63	0.00337
GO:0006066	alcohol metabolic process	311	12	9.13	0.00725
GO:0033692	cellular polysaccharide biosynthetic process	383	12	11.25	0.00958
GO:0080167	response to karrikin	186	12	5.46	0.02943
GO:1901607	alpha-amino acid biosynthetic process	367	12	10.78	0.03887
GO:0042742	defense response to bacterium	305	11	8.96	0.00011
GO:0009826	unidimensional cell growth	290	11	8.52	0.00013
GO:0009733	response to auxin	335	11	9.84	0.00015
GO:0009620	response to fungus	264	11	7.75	0.00026
GO:0009611	response to wounding	217	11	6.37	0.00295
GO:0048878	chemical homeostasis	243	11	7.14	0.01932
GO:0006720	isoprenoid metabolic process	437	11	12.83	0.01934
GO:1901137	carbohydrate derivative biosynthetic process	615	11	18.06	0.02766
GO:0006865	amino acid transport	147	10	4.32	0.00051
GO:0042445	hormone metabolic process	194	10	5.7	0.00067
GO:0009814	defense response, incompatible interaction	231	10	6.78	0.00584
GO:0000041	transition metal ion transport	123	10	3.61	0.00587
GO:0006778	porphyrin-containing compound metabolic process	197	10	5.79	0.00685
GO:0045184	establishment of protein localization	832	10	24.43	0.00981
GO:0015031	protein transport	827	10	24.29	0.01363
GO:0050801	ion homeostasis	199	10	5.84	0.01772
GO:0015994	chlorophyll metabolic process	166	10	4.88	0.01963
GO:0048827	phyllome development	528	9	15.51	0.0003
GO:0048364	root development	390	9	11.45	0.00287
GO:0019318	hexose metabolic process	324	9	9.52	0.00457
GO:0019725	cellular homeostasis	311	9	9.13	0.01717
GO:0008299	isoprenoid biosynthetic process	393	9	11.54	0.02118
GO:0050790	regulation of catalytic activity	514	9	15.1	0.02124
GO:0009311	oligosaccharide metabolic process	195	9	5.73	0.02254
GO:0065009	regulation of molecular function	545	9	16.01	0.03131
GO:0048588	developmental cell growth	205	9	6.02	0.0402
GO:0006635	fatty acid beta-oxidation	116	8	3.41	0.00011
GO:0048583	regulation of response to stimulus	434	8	12.75	0.01176
GO:0006972	hyperosmotic response	115	8	3.38	0.01238
GO:0032259	methylation	663	8	19.47	0.01357
GO:0006826	iron ion transport	57	8	1.67	0.02071
GO:0009888	tissue development	695	8	20.41	0.04715
GO:0009639	response to red or far red light	321	7	9.43	9.3e-05
GO:0022607	cellular component assembly	823	7	24.17	0.00095
GO:0048544	recognition of pollen	164	7	4.82	0.00111
GO:0000904	cell morphogenesis involved in differentiation	254	7	7.46	0.00132
GO:0010224	response to UV-B	69	7	2.03	0.00302
GO:0016482	cytoplasmic transport	537	7	15.77	0.0095
GO:0009932	cell tip growth	173	7	5.08	0.0164
GO:0051273	beta-glucan metabolic process	175	7	5.14	0.02421
GO:0030243	cellulose metabolic process	156	7	4.58	0.02445
GO:0045229	external encapsulating structure organization	325	7	9.54	0.02449
GO:0048366	leaf development	320	7	9.4	0.02503
GO:0071555	cell wall organization	293	7	8.61	0.03113
GO:0005984	disaccharide metabolic process	177	7	5.2	0.03576
GO:0033015	tetrapyrrole catabolic process	55	7	1.62	0.03576
GO:0006787	porphyrin-containing compound catabolic process	55	7	1.62	0.03576
GO:0051187	cofactor catabolic process	55	7	1.62	0.03576
GO:0015996	chlorophyll catabolic process	53	7	1.56	0.03599
GO:0046149	pigment catabolic process	53	7	1.56	0.03599
GO:0055080	cation homeostasis	170	7	4.99	0.04054
GO:0010167	response to nitrate	43	6	1.26	0.00026
GO:0008544	epidermis development	352	6	10.34	0.00036
GO:0016567	protein ubiquitination	345	6	10.13	0.0006
GO:0010228	vegetative to reproductive phase transition of meristem	307	6	9.02	0.00178
GO:0055082	cellular chemical homeostasis	138	6	4.05	0.00248
GO:0009064	glutamine family amino acid metabolic process	83	6	2.44	0.0037
GO:0006090	pyruvate metabolic process	371	6	10.9	0.00761
GO:0009850	auxin metabolic process	78	6	2.29	0.01213
GO:0006006	glucose metabolic process	287	6	8.43	0.01226
GO:0050832	defense response to fungus	178	6	5.23	0.01319
GO:0046148	pigment biosynthetic process	244	6	7.17	0.02784
GO:0048868	pollen tube development	170	6	4.99	0.02836
GO:0006096	glycolytic process	183	6	5.37	0.02874
GO:0009860	pollen tube growth	137	6	4.02	0.03045
GO:0009738	abscisic acid-activated signaling pathway	118	6	3.47	0.03348
GO:0009626	plant-type hypersensitive response	129	6	3.79	0.03447
GO:0042546	cell wall biogenesis	190	6	5.58	0.03462
GO:0042446	hormone biosynthetic process	126	6	3.7	0.03622
GO:0010260	organ senescence	50	6	1.47	0.03831
GO:0034050	host programmed cell death induced by symbiont	134	6	3.94	0.04048
GO:0043086	negative regulation of catalytic activity	268	6	7.87	0.04182
GO:0009913	epidermal cell differentiation	240	6	7.05	0.04188
GO:0030855	epithelial cell differentiation	240	6	7.05	0.04188
GO:0048569	post-embryonic organ development	407	6	11.95	0.04333
GO:0009269	response to desiccation	29	6	0.85	0.0488
GO:0009793	embryo development ending in seed dormancy	439	5	12.89	7.4e-06
GO:0006605	protein targeting	485	5	14.24	0.00012
GO:0009688	abscisic acid biosynthetic process	34	5	1	0.00033
GO:0010243	response to organonitrogen compound	131	5	3.85	0.00089
GO:0015706	nitrate transport	50	5	1.47	0.00128
GO:0035556	intracellular signal transduction	482	5	14.16	0.0062
GO:0019760	glucosinolate metabolic process	100	5	2.94	0.00732
GO:0043648	dicarboxylic acid metabolic process	94	5	2.76	0.00909
GO:0071365	cellular response to auxin stimulus	210	5	6.17	0.0133
GO:0010941	regulation of cell death	124	5	3.64	0.01426
GO:0009734	auxin-activated signaling pathway	209	5	6.14	0.01448
GO:0043067	regulation of programmed cell death	119	5	3.49	0.01576
GO:0071462	cellular response to water stimulus	41	5	1.2	0.01619
GO:0042631	cellular response to water deprivation	41	5	1.2	0.01619
GO:0006007	glucose catabolic process	207	5	6.08	0.01669
GO:0009308	amine metabolic process	183	5	5.37	0.01723
GO:0051274	beta-glucan biosynthetic process	122	5	3.58	0.01785
GO:0006873	cellular ion homeostasis	127	5	3.73	0.01798
GO:0030244	cellulose biosynthetic process	103	5	3.02	0.01803
GO:0048585	negative regulation of response to stimulus	137	5	4.02	0.01841
GO:0009636	response to toxic substance	39	5	1.15	0.01902
GO:0048193	Golgi vesicle transport	224	5	6.58	0.01937
GO:0051301	cell division	677	5	19.88	0.02171
GO:0046365	monosaccharide catabolic process	208	5	6.11	0.02299
GO:0019320	hexose catabolic process	208	5	6.11	0.02299
GO:0034754	cellular hormone metabolic process	75	5	2.2	0.02483
GO:0006733	oxidoreduction coenzyme metabolic process	231	5	6.78	0.0303
GO:0031407	oxylipin metabolic process	51	5	1.5	0.03203
GO:0031408	oxylipin biosynthetic process	51	5	1.5	0.03203
GO:0006740	NADPH regeneration	173	5	5.08	0.039
GO:0006098	pentose-phosphate shunt	172	5	5.05	0.04185
GO:0006739	NADP metabolic process	181	5	5.32	0.04779
GO:0000003	reproduction	451	5	13.25	0.04833
GO:0006470	protein dephosphorylation	200	4	5.87	0.00041
GO:0048437	floral organ development	310	4	9.1	0.00076
GO:0072594	establishment of protein localization to organelle	395	4	11.6	0.00141
GO:0003002	regionalization	177	4	5.2	0.00379
GO:0043414	macromolecule methylation	394	4	11.57	0.00411
GO:1902580	single-organism cellular localization	202	4	5.93	0.00428
GO:0006875	cellular metal ion homeostasis	66	4	1.94	0.00532
GO:0009817	defense response to fungus, incompatible interaction	67	4	1.97	0.00734
GO:0008654	phospholipid biosynthetic process	331	4	9.72	0.00822
GO:0044802	single-organism membrane organization	298	4	8.75	0.00982
GO:0051049	regulation of transport	131	4	3.85	0.01494
GO:0010114	response to red light	85	4	2.5	0.01638
GO:0009851	auxin biosynthetic process	51	4	1.5	0.01654
GO:0007389	pattern specification process	234	4	6.87	0.0167
GO:0016101	diterpenoid metabolic process	82	4	2.41	0.01679
GO:0009723	response to ethylene	145	4	4.26	0.01694
GO:0009816	defense response to bacterium, incompatible interaction	37	4	1.09	0.0172
GO:0009685	gibberellin metabolic process	52	4	1.53	0.02043
GO:0009627	systemic acquired resistance	115	4	3.38	0.0238
GO:0043562	cellular response to nitrogen levels	16	4	0.47	0.0291
GO:0048518	positive regulation of biological process	601	4	17.65	0.0307
GO:0046688	response to copper ion	30	4	0.88	0.03453
GO:0048522	positive regulation of cellular process	473	4	13.89	0.03761
GO:0009642	response to light intensity	176	4	5.17	0.04279
GO:0051172	negative regulation of nitrogen compound metabolic process	203	4	5.96	0.04299
GO:0045934	negative regulation of nucleobase-containing compound metabolic process	203	4	5.96	0.04299
GO:0006779	porphyrin-containing compound biosynthetic process	137	4	4.02	0.04395
GO:0048438	floral whorl development	247	4	7.25	0.04649
GO:0009644	response to high light intensity	138	3	4.05	1.3e-05
GO:0009845	seed germination	131	3	3.85	0.00049
GO:0006184	GTP catabolic process	205	3	6.02	0.0006
GO:0006486	protein glycosylation	187	3	5.49	0.0007
GO:0016568	chromatin modification	383	3	11.25	0.00106
GO:0048765	root hair cell differentiation	132	3	3.88	0.00151
GO:0043623	cellular protein complex assembly	460	3	13.51	0.00168
GO:0042542	response to hydrogen peroxide	185	3	5.43	0.00211
GO:0010431	seed maturation	76	3	2.23	0.00239
GO:0048767	root hair elongation	75	3	2.2	0.00437
GO:0046274	lignin catabolic process	31	3	0.91	0.00542
GO:0000280	nuclear division	262	3	7.69	0.0063
GO:0031047	gene silencing by RNA	238	3	6.99	0.00709
GO:0016570	histone modification	305	3	8.96	0.00797
GO:0009640	photomorphogenesis	194	3	5.7	0.00824
GO:0045893	positive regulation of transcription, DNA-templated	239	3	7.02	0.00856
GO:0009553	embryo sac development	222	3	6.52	0.00986
GO:0009657	plastid organization	361	3	10.6	0.01317
GO:0065003	macromolecular complex assembly	659	3	19.35	0.01842
GO:0006325	chromatin organization	491	3	14.42	0.02332
GO:0055072	iron ion homeostasis	46	3	1.35	0.02423
GO:0010106	cellular response to iron ion starvation	16	3	0.47	0.02525
GO:0034622	cellular macromolecular complex assembly	597	3	17.53	0.02528
GO:0045491	xylan metabolic process	111	3	3.26	0.02709
GO:0071407	cellular response to organic cyclic compound	220	3	6.46	0.02721
GO:0007010	cytoskeleton organization	345	3	10.13	0.02832
GO:0045454	cell redox homeostasis	169	3	4.96	0.03175
GO:0003333	amino acid transmembrane transport	52	3	1.53	0.03186
GO:0080147	root hair cell development	83	3	2.44	0.0358
GO:0009664	plant-type cell wall organization	135	3	3.96	0.03634
GO:0070271	protein complex biogenesis	609	3	17.89	0.0407
GO:0009100	glycoprotein metabolic process	192	3	5.64	0.04258
GO:0006536	glutamate metabolic process	33	3	0.97	0.04313
GO:0016569	covalent chromatin modification	330	3	9.69	0.04325
GO:0006461	protein complex assembly	608	3	17.86	0.0447
GO:0000911	cytokinesis by cell plate formation	140	2	4.11	0.00011
GO:0051726	regulation of cell cycle	247	2	7.25	0.00011
GO:0009749	response to glucose	52	2	1.53	0.00032
GO:0042335	cuticle development	36	2	1.06	0.00035
GO:0007005	mitochondrion organization	123	2	3.61	0.00091
GO:0042537	benzene-containing compound metabolic process	87	2	2.56	0.0013
GO:0006833	water transport	60	2	1.76	0.00213
GO:0009686	gibberellin biosynthetic process	24	2	0.7	0.00237
GO:0008283	cell proliferation	176	2	5.17	0.00249
GO:0006661	phosphatidylinositol biosynthetic process	79	2	2.32	0.0026
GO:0015819	lysine transport	8	2	0.23	0.00279
GO:0009887	organ morphogenesis	331	2	9.72	0.00288
GO:0019344	cysteine biosynthetic process	131	2	3.85	0.00325
GO:0007167	enzyme linked receptor protein signaling pathway	60	2	1.76	0.0034
GO:0042743	hydrogen peroxide metabolic process	143	2	4.2	0.00438
GO:0070838	divalent metal ion transport	128	2	3.76	0.0046
GO:0043647	inositol phosphate metabolic process	69	2	2.03	0.00606
GO:0017038	protein import	198	2	5.82	0.0069
GO:0048467	gynoecium development	122	2	3.58	0.00764
GO:0080135	regulation of cellular response to stress	97	2	2.85	0.00858
GO:0010016	shoot system morphogenesis	316	2	9.28	0.0086
GO:0010119	regulation of stomatal movement	55	2	1.62	0.00905
GO:0015809	arginine transport	9	2	0.26	0.00942
GO:0006553	lysine metabolic process	20	2	0.59	0.00952
GO:0007178	transmembrane receptor protein serine/threonine kinase signaling pathway	37	2	1.09	0.01085
GO:0009750	response to fructose	59	2	1.73	0.01138
GO:0048831	regulation of shoot system development	280	2	8.22	0.0114
GO:0010162	seed dormancy process	64	2	1.88	0.01164
GO:0022611	dormancy process	64	2	1.88	0.01164
GO:0048440	carpel development	115	2	3.38	0.01374
GO:0010363	regulation of plant-type hypersensitive response	85	2	2.5	0.01423
GO:0019220	regulation of phosphate metabolic process	252	2	7.4	0.01466
GO:0051174	regulation of phosphorus metabolic process	252	2	7.4	0.01466
GO:0051052	regulation of DNA metabolic process	155	2	4.55	0.01515
GO:0040029	regulation of gene expression, epigenetic	304	2	8.93	0.01527
GO:0006612	protein targeting to membrane	102	2	3	0.0178
GO:0010200	response to chitin	87	2	2.56	0.01803
GO:0045493	xylan catabolic process	33	2	0.97	0.01911
GO:2000026	regulation of multicellular organismal development	469	2	13.77	0.01946
GO:0051239	regulation of multicellular organismal process	491	2	14.42	0.02206
GO:0010027	thylakoid membrane organization	174	2	5.11	0.02356
GO:0009668	plastid membrane organization	174	2	5.11	0.02356
GO:0009804	coumarin metabolic process	13	2	0.38	0.02526
GO:0009805	coumarin biosynthetic process	13	2	0.38	0.02526
GO:0098661	inorganic anion transmembrane transport	15	2	0.44	0.02602
GO:0006813	potassium ion transport	92	2	2.7	0.02646
GO:0034285	response to disaccharide	106	2	3.11	0.02746
GO:0009965	leaf morphogenesis	153	2	4.49	0.02761
GO:0048466	androecium development	102	2	3	0.02974
GO:0048443	stamen development	102	2	3	0.02974
GO:0000278	mitotic cell cycle	313	2	9.19	0.0299
GO:0006561	proline biosynthetic process	12	2	0.35	0.0323
GO:0009744	response to sucrose	105	2	3.08	0.03321
GO:0031347	regulation of defense response	170	2	4.99	0.03357
GO:0009615	response to virus	116	2	3.41	0.03447
GO:0015718	monocarboxylic acid transport	27	2	0.79	0.03634
GO:0008202	steroid metabolic process	151	2	4.43	0.03824
GO:0090150	establishment of protein localization to membrane	117	2	3.44	0.03922
GO:0072657	protein localization to membrane	117	2	3.44	0.03922
GO:0010051	xylem and phloem pattern formation	65	2	1.91	0.04067
GO:0072529	pyrimidine-containing compound catabolic process	9	2	0.26	0.04263
GO:0009072	aromatic amino acid family metabolic process	173	2	5.08	0.04453
GO:0009251	glucan catabolic process	67	2	1.97	0.04607
GO:0044247	cellular polysaccharide catabolic process	67	2	1.97	0.04607
GO:0048528	post-embryonic root development	96	2	2.82	0.04767
GO:0006206	pyrimidine nucleobase metabolic process	15	2	0.44	0.04973
GO:0010541	acropetal auxin transport	16	1	0.47	8.9e-05
GO:0007030	Golgi organization	74	1	2.17	0.00012
GO:0006511	ubiquitin-dependent protein catabolic process	352	1	10.34	0.00012
GO:0009560	embryo sac egg cell differentiation	99	1	2.91	0.00014
GO:0010540	basipetal auxin transport	31	1	0.91	0.00015
GO:0010498	proteasomal protein catabolic process	118	1	3.47	0.00066
GO:0006364	rRNA processing	265	1	7.78	0.00098
GO:0034976	response to endoplasmic reticulum stress	101	1	2.97	0.00117
GO:0007062	sister chromatid cohesion	101	1	2.97	0.00134
GO:0006805	xenobiotic metabolic process	14	1	0.41	0.0014
GO:0010182	sugar mediated signaling pathway	74	1	2.17	0.00156
GO:0035966	response to topologically incorrect protein	124	1	3.64	0.00177
GO:0046189	phenol-containing compound biosynthetic process	57	1	1.67	0.00197
GO:0000045	autophagic vacuole assembly	10	1	0.29	0.00199
GO:0006829	zinc ion transport	26	1	0.76	0.00227
GO:0006913	nucleocytoplasmic transport	149	1	4.38	0.00336
GO:0006665	sphingolipid metabolic process	48	1	1.41	0.00365
GO:0009862	systemic acquired resistance, salicylic acid mediated signaling pathway	50	1	1.47	0.00434
GO:0009740	gibberellic acid mediated signaling pathway	22	1	0.65	0.00496
GO:0009909	regulation of flower development	258	1	7.58	0.00571
GO:0009812	flavonoid metabolic process	104	1	3.05	0.00604
GO:0051170	nuclear import	100	1	2.94	0.00628
GO:0052542	defense response by callose deposition	30	1	0.88	0.00655
GO:0006949	syncytium formation	14	1	0.41	0.00681
GO:0009813	flavonoid biosynthetic process	82	1	2.41	0.00722
GO:0010315	auxin efflux	33	1	0.97	0.00726
GO:0015931	nucleobase-containing compound transport	126	1	3.7	0.00779
GO:0045595	regulation of cell differentiation	101	1	2.97	0.0084
GO:0000038	very long-chain fatty acid metabolic process	32	1	0.94	0.00842
GO:0010074	maintenance of meristem identity	46	1	1.35	0.00845
GO:0071900	regulation of protein serine/threonine kinase activity	90	1	2.64	0.0088
GO:0042178	xenobiotic catabolic process	10	1	0.29	0.00911
GO:0019953	sexual reproduction	187	1	5.49	0.00946
GO:0072350	tricarboxylic acid metabolic process	13	1	0.38	0.01004
GO:1902593	single-organism nuclear import	97	1	2.85	0.01027
GO:0044744	protein targeting to nucleus	97	1	2.85	0.01027
GO:0006606	protein import into nucleus	97	1	2.85	0.01027
GO:0007127	meiosis I	119	1	3.49	0.01037
GO:0035670	plant-type ovary development	95	1	2.79	0.0105
GO:0048481	ovule development	95	1	2.79	0.0105
GO:0048646	anatomical structure formation involved in morphogenesis	220	1	6.46	0.01105
GO:0009696	salicylic acid metabolic process	58	1	1.7	0.01111
GO:0006928	cellular component movement	122	1	3.58	0.01225
GO:0009697	salicylic acid biosynthetic process	47	1	1.38	0.01278
GO:0016144	S-glycoside biosynthetic process	80	1	2.35	0.01338
GO:0019761	glucosinolate biosynthetic process	80	1	2.35	0.01338
GO:0019758	glycosinolate biosynthetic process	80	1	2.35	0.01338
GO:0043161	proteasome-mediated ubiquitin-dependent protein catabolic process	80	1	2.35	0.01342
GO:0052543	callose deposition in cell wall	25	1	0.73	0.01369
GO:0006862	nucleotide transport	51	1	1.5	0.01409
GO:0010026	trichome differentiation	115	1	3.38	0.01455
GO:0042138	meiotic DNA double-strand break formation	66	1	1.94	0.01471
GO:0033043	regulation of organelle organization	195	1	5.73	0.01588
GO:0046451	diaminopimelate metabolic process	19	1	0.56	0.01679
GO:0009085	lysine biosynthetic process	19	1	0.56	0.01679
GO:0009089	lysine biosynthetic process via diaminopimelate	19	1	0.56	0.01679
GO:0009827	plant-type cell wall modification	39	1	1.15	0.0178
GO:0009220	pyrimidine ribonucleotide biosynthetic process	104	1	3.05	0.01832
GO:0009218	pyrimidine ribonucleotide metabolic process	104	1	3.05	0.01832
GO:0000079	regulation of cyclin-dependent protein serine/threonine kinase activity	65	1	1.91	0.01948
GO:0051788	response to misfolded protein	89	1	2.61	0.01954
GO:0006275	regulation of DNA replication	103	1	3.02	0.02018
GO:0033037	polysaccharide localization	41	1	1.2	0.02047
GO:0052545	callose localization	41	1	1.2	0.02047
GO:0051640	organelle localization	130	1	3.82	0.02067
GO:0010091	trichome branching	16	1	0.47	0.0207
GO:0016131	brassinosteroid metabolic process	74	1	2.17	0.02123
GO:0035825	reciprocal DNA recombination	102	1	3	0.02162
GO:0006094	gluconeogenesis	75	1	2.2	0.02163
GO:0030259	lipid glycosylation	11	1	0.32	0.02186
GO:0010090	trichome morphogenesis	100	1	2.94	0.02195
GO:0015692	lead ion transport	5	1	0.15	0.02231
GO:0007126	meiotic nuclear division	184	1	5.4	0.02238
GO:0015748	organophosphate ester transport	74	1	2.17	0.02353
GO:0050665	hydrogen peroxide biosynthetic process	37	1	1.09	0.02355
GO:1903409	reactive oxygen species biosynthetic process	37	1	1.09	0.02355
GO:0030029	actin filament-based process	146	1	4.29	0.0239
GO:0007131	reciprocal meiotic recombination	101	1	2.97	0.02407
GO:0015695	organic cation transport	10	1	0.29	0.02417
GO:0009658	chloroplast organization	212	1	6.23	0.02451
GO:0071369	cellular response to ethylene stimulus	46	1	1.35	0.02452
GO:0001510	RNA methylation	133	1	3.91	0.02455
GO:0010286	heat acclimation	38	1	1.12	0.02459
GO:0007346	regulation of mitotic cell cycle	71	1	2.09	0.02484
GO:0016128	phytosteroid metabolic process	75	1	2.2	0.0252
GO:0009846	pollen germination	64	1	1.88	0.02569
GO:0006825	copper ion transport	28	1	0.82	0.02658
GO:0009306	protein secretion	20	1	0.59	0.02664
GO:0052386	cell wall thickening	27	1	0.79	0.02674
GO:0051321	meiotic cell cycle	204	1	5.99	0.02807
GO:0071804	cellular potassium ion transport	66	1	1.94	0.02825
GO:0071805	potassium ion transmembrane transport	66	1	1.94	0.02825
GO:0010564	regulation of cell cycle process	99	1	2.91	0.02917
GO:0051656	establishment of organelle localization	112	1	3.29	0.02943
GO:0070585	protein localization to mitochondrion	86	1	2.53	0.02956
GO:0072655	establishment of protein localization to mitochondrion	86	1	2.53	0.02956
GO:0006626	protein targeting to mitochondrion	86	1	2.53	0.02956
GO:0060359	response to ammonium ion	7	1	0.21	0.03036
GO:0006816	calcium ion transport	60	1	1.76	0.03093
GO:0010087	phloem or xylem histogenesis	67	1	1.97	0.03106
GO:0033044	regulation of chromosome organization	89	1	2.61	0.03128
GO:0010214	seed coat development	14	1	0.41	0.03204
GO:0035725	sodium ion transmembrane transport	16	1	0.47	0.03209
GO:0019216	regulation of lipid metabolic process	36	1	1.06	0.0331
GO:0045814	negative regulation of gene expression, epigenetic	145	1	4.26	0.03415
GO:0006304	DNA modification	132	1	3.88	0.03424
GO:0044728	DNA methylation or demethylation	132	1	3.88	0.03424
GO:0006672	ceramide metabolic process	15	1	0.44	0.03442
GO:0042744	hydrogen peroxide catabolic process	64	1	1.88	0.0346
GO:0000160	phosphorelay signal transduction system	139	1	4.08	0.03481
GO:0030245	cellulose catabolic process	35	1	1.03	0.03499
GO:0051275	beta-glucan catabolic process	35	1	1.03	0.03499
GO:0006342	chromatin silencing	143	1	4.2	0.03622
GO:0046173	polyol biosynthetic process	53	1	1.56	0.03623
GO:0071326	cellular response to monosaccharide stimulus	12	1	0.35	0.03669
GO:0071331	cellular response to hexose stimulus	12	1	0.35	0.03669
GO:0009757	hexose mediated signaling	12	1	0.35	0.03669
GO:0016559	peroxisome fission	16	1	0.47	0.037
GO:0042732	D-xylose metabolic process	24	1	0.7	0.03891
GO:0044770	cell cycle phase transition	55	1	1.62	0.03897
GO:0044772	mitotic cell cycle phase transition	55	1	1.62	0.03897
GO:0034755	iron ion transmembrane transport	17	1	0.5	0.03915
GO:0006312	mitotic recombination	46	1	1.35	0.03921
GO:0032958	inositol phosphate biosynthetic process	47	1	1.38	0.03943
GO:0006220	pyrimidine nucleotide metabolic process	121	1	3.55	0.03985
GO:0006221	pyrimidine nucleotide biosynthetic process	121	1	3.55	0.03985
GO:0006305	DNA alkylation	128	1	3.76	0.04008
GO:0006306	DNA methylation	128	1	3.76	0.04008
GO:0051650	establishment of vesicle localization	8	1	0.23	0.0401
GO:0051648	vesicle localization	8	1	0.23	0.0401
GO:0035821	modification of morphology or physiology of other organism	75	1	2.2	0.04011
GO:0006207	'de novo' pyrimidine nucleobase biosynthetic process	6	1	0.18	0.04084
GO:0030004	cellular monovalent inorganic cation homeostasis	16	1	0.47	0.04176
GO:0010264	myo-inositol hexakisphosphate biosynthetic process	46	1	1.35	0.04292
GO:0033517	myo-inositol hexakisphosphate metabolic process	46	1	1.35	0.04292
GO:0048507	meristem development	300	1	8.81	0.04466
GO:0010089	xylem development	38	1	1.12	0.04466
GO:0071577	zinc ion transmembrane transport	19	1	0.56	0.04526
GO:0046185	aldehyde catabolic process	85	1	2.5	0.04583
GO:0009873	ethylene-activated signaling pathway	43	1	1.26	0.04693
GO:1903046	meiotic cell cycle process	152	1	4.46	0.04754
GO:0016558	protein import into peroxisome matrix	65	1	1.91	0.0477
GO:0007017	microtubule-based process	277	1	8.14	0.0477
GO:0010255	glucose mediated signaling pathway	11	1	0.32	0.04833
GO:0071333	cellular response to glucose stimulus	11	1	0.32	0.04833
GO:0033500	carbohydrate homeostasis	11	1	0.32	0.04833
GO:0042593	glucose homeostasis	11	1	0.32	0.04833
GO:0001678	cellular glucose homeostasis	11	1	0.32	0.04833
GO:0072528	pyrimidine-containing compound biosynthetic process	146	1	4.29	0.0489
GO:0030488	tRNA methylation	10	0	0.29	2.5e-05
GO:0048825	cotyledon development	54	0	1.59	0.00012
GO:0009880	embryonic pattern specification	31	0	0.91	0.00013
GO:0010072	primary shoot apical meristem specification	29	0	0.85	0.00022
GO:0009933	meristem structural organization	151	0	4.43	0.00044
GO:0002098	tRNA wobble uridine modification	11	0	0.32	0.00066
GO:0032880	regulation of protein localization	28	0	0.82	0.00068
GO:0006075	(1->3)-beta-D-glucan biosynthetic process	19	0	0.56	0.00089
GO:0046520	sphingoid biosynthetic process	21	0	0.62	0.00116
GO:0019915	lipid storage	48	0	1.41	0.00118
GO:0015693	magnesium ion transport	25	0	0.73	0.00165
GO:0009555	pollen development	231	0	6.78	0.00209
GO:0032012	regulation of ARF protein signal transduction	32	0	0.94	0.00218
GO:0000394	RNA splicing, via endonucleolytic cleavage and ligation	74	0	2.17	0.00256
GO:0009870	defense response signaling pathway, resistance gene-dependent	11	0	0.32	0.00266
GO:0046512	sphingosine biosynthetic process	5	0	0.15	0.00286
GO:0007623	circadian rhythm	74	0	2.17	0.00345
GO:0000162	tryptophan biosynthetic process	15	0	0.44	0.00374
GO:0009867	jasmonic acid mediated signaling pathway	78	0	2.29	0.00393
GO:0045471	response to ethanol	6	0	0.18	0.00401
GO:0006751	glutathione catabolic process	7	0	0.21	0.00455
GO:0000165	MAPK cascade	89	0	2.61	0.00499
GO:0009556	microsporogenesis	25	0	0.73	0.00526
GO:0006406	mRNA export from nucleus	54	0	1.59	0.0056
GO:0010117	photoprotection	5	0	0.15	0.00597
GO:0006623	protein targeting to vacuole	86	0	2.53	0.00671
GO:0045010	actin nucleation	69	0	2.03	0.00698
GO:0016444	somatic cell DNA recombination	28	0	0.82	0.0071
GO:0043543	protein acylation	78	0	2.29	0.0072
GO:0050826	response to freezing	62	0	1.82	0.00727
GO:0009942	longitudinal axis specification	6	0	0.18	0.00807
GO:0010310	regulation of hydrogen peroxide metabolic process	45	0	1.32	0.00846
GO:0000226	microtubule cytoskeleton organization	180	0	5.29	0.0086
GO:1901264	carbohydrate derivative transport	46	0	1.35	0.00878
GO:1900618	regulation of shoot system morphogenesis	7	0	0.21	0.00944
GO:1902100	negative regulation of metaphase/anaphase transition of cell cycle	9	0	0.26	0.01004
GO:1901991	negative regulation of mitotic cell cycle phase transition	9	0	0.26	0.01004
GO:1901988	negative regulation of cell cycle phase transition	9	0	0.26	0.01004
GO:0045841	negative regulation of mitotic metaphase/anaphase transition	9	0	0.26	0.01004
GO:0045839	negative regulation of mitosis	9	0	0.26	0.01004
GO:0006323	DNA packaging	104	0	3.05	0.01077
GO:0032324	molybdopterin cofactor biosynthetic process	17	0	0.5	0.01178
GO:0019720	Mo-molybdopterin cofactor metabolic process	17	0	0.5	0.01178
GO:0043545	molybdopterin cofactor metabolic process	17	0	0.5	0.01178
GO:0006777	Mo-molybdopterin cofactor biosynthetic process	17	0	0.5	0.01178
GO:0051189	prosthetic group metabolic process	17	0	0.5	0.01178
GO:0002252	immune effector process	116	0	3.41	0.01224
GO:0006333	chromatin assembly or disassembly	114	0	3.35	0.01239
GO:0007264	small GTPase mediated signal transduction	169	0	4.96	0.01256
GO:0009886	post-embryonic morphogenesis	263	0	7.72	0.01261
GO:0051701	interaction with host	82	0	2.41	0.01316
GO:0031497	chromatin assembly	93	0	2.73	0.01333
GO:0043900	regulation of multi-organism process	66	0	1.94	0.01357
GO:0009773	photosynthetic electron transport in photosystem I	41	0	1.2	0.01376
GO:0000105	histidine biosynthetic process	14	0	0.41	0.01381
GO:0044205	'de novo' UMP biosynthetic process	8	0	0.23	0.01501
GO:0060341	regulation of cellular localization	14	0	0.41	0.01542
GO:0007140	male meiosis	30	0	0.88	0.01549
GO:0055071	manganese ion homeostasis	9	0	0.26	0.01578
GO:0022610	biological adhesion	60	0	1.76	0.01608
GO:0007155	cell adhesion	60	0	1.76	0.01608
GO:0010014	meristem initiation	89	0	2.61	0.01641
GO:0000266	mitochondrial fission	6	0	0.18	0.01675
GO:0007129	synapsis	74	0	2.17	0.01676
GO:0044403	symbiosis, encompassing mutualism through parasitism	98	0	2.88	0.01686
GO:0042362	fat-soluble vitamin biosynthetic process	22	0	0.65	0.01695
GO:0006775	fat-soluble vitamin metabolic process	22	0	0.65	0.01695
GO:0044764	multi-organism cellular process	72	0	2.11	0.01724
GO:0010374	stomatal complex development	121	0	3.55	0.01727
GO:0090558	plant epidermis development	121	0	3.55	0.01727
GO:0016246	RNA interference	118	0	3.47	0.01761
GO:1901371	regulation of leaf morphogenesis	6	0	0.18	0.01839
GO:2000025	regulation of leaf formation	6	0	0.18	0.01839
GO:0010084	specification of organ axis polarity	6	0	0.18	0.01839
GO:0018377	protein myristoylation	45	0	1.32	0.0189
GO:0006498	N-terminal protein lipidation	45	0	1.32	0.0189
GO:0006499	N-terminal protein myristoylation	45	0	1.32	0.0189
GO:0009641	shade avoidance	8	0	0.23	0.01902
GO:0007349	cellularization	7	0	0.21	0.01918
GO:0044419	interspecies interaction between organisms	101	0	2.97	0.02057
GO:0000075	cell cycle checkpoint	13	0	0.38	0.0208
GO:0034308	primary alcohol metabolic process	9	0	0.26	0.02101
GO:0051674	localization of cell	6	0	0.18	0.02137
GO:0048870	cell motility	6	0	0.18	0.02137
GO:0001539	cilium or flagellum-dependent cell motility	6	0	0.18	0.02137
GO:0070192	chromosome organization involved in meiosis	76	0	2.23	0.02208
GO:0007091	metaphase/anaphase transition of mitotic cell cycle	14	0	0.41	0.02283
GO:0007088	regulation of mitosis	14	0	0.41	0.02283
GO:0030071	regulation of mitotic metaphase/anaphase transition	14	0	0.41	0.02283
GO:0044784	metaphase/anaphase transition of cell cycle	14	0	0.41	0.02283
GO:1902099	regulation of metaphase/anaphase transition of cell cycle	14	0	0.41	0.02283
GO:2000024	regulation of leaf development	12	0	0.35	0.02439
GO:0006573	valine metabolic process	15	0	0.44	0.0249
GO:0031348	negative regulation of defense response	68	0	2	0.02553
GO:0006354	DNA-templated transcription, elongation	55	0	1.62	0.02574
GO:0048645	organ formation	147	0	4.32	0.02575
GO:0044003	modification by symbiont of host morphology or physiology	72	0	2.11	0.02598
GO:0051817	modification of morphology or physiology of other organism involved in symbiotic interaction	72	0	2.11	0.02598
GO:0016121	carotene catabolic process	7	0	0.21	0.0262
GO:0046247	terpene catabolic process	7	0	0.21	0.0262
GO:0006413	translational initiation	133	0	3.91	0.02627
GO:0016441	posttranscriptional gene silencing	137	0	4.02	0.02701
GO:0006338	chromatin remodeling	29	0	0.85	0.02754
GO:0009292	genetic transfer	34	0	1	0.02823
GO:0009294	DNA mediated transformation	34	0	1	0.02823
GO:0042168	heme metabolic process	35	0	1.03	0.02844
GO:0080119	ER body organization	5	0	0.15	0.02919
GO:0051607	defense response to virus	91	0	2.67	0.02939
GO:0006783	heme biosynthetic process	33	0	0.97	0.03061
GO:0006403	RNA localization	65	0	1.91	0.03078
GO:0050657	nucleic acid transport	65	0	1.91	0.03078
GO:0050658	RNA transport	65	0	1.91	0.03078
GO:0051236	establishment of RNA localization	65	0	1.91	0.03078
GO:0030026	cellular manganese ion homeostasis	7	0	0.21	0.03162
GO:0006984	ER-nucleus signaling pathway	40	0	1.17	0.03231
GO:1900140	regulation of seedling development	32	0	0.94	0.03232
GO:0016094	polyprenol biosynthetic process	11	0	0.32	0.03251
GO:0019408	dolichol biosynthetic process	11	0	0.32	0.03251
GO:0016579	protein deubiquitination	54	0	1.59	0.03251
GO:0010206	photosystem II repair	13	0	0.38	0.03287
GO:0030091	protein repair	13	0	0.38	0.03287
GO:0010267	production of ta-siRNAs involved in RNA interference	68	0	2	0.03299
GO:0010030	positive regulation of seed germination	10	0	0.29	0.03345
GO:0031365	N-terminal protein amino acid modification	47	0	1.38	0.03403
GO:0006743	ubiquinone metabolic process	27	0	0.79	0.0342
GO:0006744	ubiquinone biosynthetic process	27	0	0.79	0.0342
GO:0040011	locomotion	34	0	1	0.03472
GO:0051090	regulation of sequence-specific DNA binding transcription factor activity	7	0	0.21	0.03516
GO:0035194	posttranscriptional gene silencing by RNA	132	0	3.88	0.03523
GO:0006487	protein N-linked glycosylation	57	0	1.67	0.03545
GO:0035303	regulation of dephosphorylation	73	0	2.14	0.03614
GO:0016572	histone phosphorylation	37	0	1.09	0.03664
GO:0000304	response to singlet oxygen	7	0	0.21	0.03683
GO:0010265	SCF complex assembly	6	0	0.18	0.03689
GO:0098586	cellular response to virus	55	0	1.62	0.03709
GO:1901661	quinone metabolic process	38	0	1.12	0.03716
GO:1901663	quinone biosynthetic process	38	0	1.12	0.03716
GO:0035304	regulation of protein dephosphorylation	68	0	2	0.03742
GO:0070201	regulation of establishment of protein localization	9	0	0.26	0.03742
GO:0032386	regulation of intracellular transport	9	0	0.26	0.03742
GO:0051223	regulation of protein transport	9	0	0.26	0.03742
GO:0042752	regulation of circadian rhythm	29	0	0.85	0.03746
GO:0045786	negative regulation of cell cycle	27	0	0.79	0.03769
GO:0016973	poly(A)+ mRNA export from nucleus	9	0	0.26	0.03922
GO:0052249	modulation of RNA levels in other organism involved in symbiotic interaction	54	0	1.59	0.03938
GO:0009616	virus induced gene silencing	54	0	1.59	0.03938
GO:0052018	modulation by symbiont of RNA levels in host	54	0	1.59	0.03938
GO:0032776	DNA methylation on cytosine	11	0	0.32	0.04253
GO:0010262	somatic embryogenesis	7	0	0.21	0.04273
GO:0032318	regulation of Ras GTPase activity	43	0	1.26	0.04279
GO:0006828	manganese ion transport	10	0	0.29	0.04295
GO:0006516	glycoprotein catabolic process	5	0	0.15	0.04298
GO:0051783	regulation of nuclear division	23	0	0.68	0.04308
GO:0006878	cellular copper ion homeostasis	7	0	0.21	0.0444
GO:0030422	production of siRNA involved in RNA interference	92	0	2.7	0.0454
GO:0042357	thiamine diphosphate metabolic process	6	0	0.18	0.04608
GO:0009229	thiamine diphosphate biosynthetic process	6	0	0.18	0.04608
GO:0010029	regulation of seed germination	31	0	0.91	0.04646
GO:0046685	response to arsenic-containing substance	29	0	0.85	0.04679
GO:0050792	regulation of viral process	5	0	0.15	0.04721
GO:0051646	mitochondrion localization	13	0	0.38	0.0476
GO:0006535	cysteine biosynthetic process from serine	22	0	0.65	0.049
GO:0001731	formation of translation preinitiation complex	24	0	0.7	0.04917
GO:0006102	isocitrate metabolic process	10	0	0.29	0.04962
GO:0071489	cellular response to red or far red light	20	0	0.59	0.04975
GO:0010017	red or far-red light signaling pathway	20	0	0.59	0.04975
