# Supplementary material for: Time-Course Transcriptome, Metabolome, and Weighted Gene Co-Expression Network Analysis Reveal the Roles of the OsBELH4A Gene in Regulating Leaf Senescence and Grain Yield of Rice
Source: Plants (Basel). 2025 Sep 25;14(19):2973. doi: 10.3390/plants14192973 (PMC12525649; doi:10.3390/plants14192973)
Supplement: Supplementary file 1 [file plants-14-02973-s001.zip › Supplementary Table S4.xlsx]

## Sheet: brown module KEGG enrichment
#Kegg_pathway	ko_id	Cluster_frequency	Genome_frequency	P-value	Corrected_P-value	rich_factor
Photosynthesis - antenna proteins	ko00196	6 out of 129 4.65116279069767%	18 out of 5189 0.346887646945462%	3.05e-06	0.000271757	13.4083
Flavonoid biosynthesis	ko00941	7 out of 129 5.42635658914729%	36 out of 5189 0.693775293890923%	2.28e-05	0.00203158	7.82149
Phenylpropanoid biosynthesis	ko00940	14 out of 129 10.8527131782946%	180 out of 5189 3.46887646945462%	0.000130448	0.0116099	3.1286
Starch and sucrose metabolism	ko00500	14 out of 129 10.8527131782946%	227 out of 5189 4.3746386587011%	0.00138467	0.123236	2.48083
Zeatin biosynthesis	ko00908	3 out of 129 2.32558139534884%	17 out of 5189 0.327616111004047%	0.0079088	0.703883	7.0985
Thiamine metabolism	ko00730	3 out of 129 2.32558139534884%	18 out of 5189 0.346887646945462%	0.00932034	0.82951	6.70413
Glyoxylate and dicarboxylate metabolism	ko00630	7 out of 129 5.42635658914729%	97 out of 5189 1.86933898631721%	0.0100287	0.892556	2.90282
Flavone and flavonol biosynthesis	ko00944	1 out of 129 0.775193798449612%	4 out of 5189 0.0770861437656581%	0.0958207	1	10.0562
Glycosphingolipid biosynthesis - globo series	ko00603	2 out of 129 1.55038759689922%	11 out of 5189 0.21198689535556%	0.0291244	1	7.3136
Brassinosteroid biosynthesis	ko00905	2 out of 129 1.55038759689922%	11 out of 5189 0.21198689535556%	0.0291244	1	7.3136
Limonene and pinene degradation	ko00903	2 out of 129 1.55038759689922%	12 out of 5189 0.231258431296974%	0.0343889	1	6.70413
AGE-RAGE signaling pathway in diabetic complications	ko04933	2 out of 129 1.55038759689922%	12 out of 5189 0.231258431296974%	0.0343889	1	6.70413
Lipoic acid metabolism	ko00785	1 out of 129 0.775193798449612%	7 out of 5189 0.134900751589902%	0.161654	1	5.7464
Stilbenoid, diarylheptanoid and gingerol biosynthesis	ko00945	3 out of 129 2.32558139534884%	24 out of 5189 0.462516862593949%	0.0207487	1	5.0281
Linoleic acid metabolism	ko00591	2 out of 129 1.55038759689922%	18 out of 5189 0.346887646945462%	0.072402	1	4.46942
Glycosphingolipid biosynthesis - ganglio series	ko00604	1 out of 129 0.775193798449612%	9 out of 5189 0.173443823472731%	0.202878	1	4.46942
Monobactam biosynthesis	ko00261	2 out of 129 1.55038759689922%	20 out of 5189 0.385430718828291%	0.0870947	1	4.02248
Synthesis and degradation of ketone bodies	ko00072	1 out of 129 0.775193798449612%	11 out of 5189 0.21198689535556%	0.24209	1	3.6568
Diterpenoid biosynthesis	ko00904	4 out of 129 3.10077519379845%	45 out of 5189 0.867219117363654%	0.0247481	1	3.57554
Sesquiterpenoid and triterpenoid biosynthesis	ko00909	1 out of 129 0.775193798449612%	12 out of 5189 0.231258431296974%	0.260972	1	3.35207
C5-Branched dibasic acid metabolism	ko00660	1 out of 129 0.775193798449612%	12 out of 5189 0.231258431296974%	0.260972	1	3.35207
Glycosaminoglycan degradation	ko00531	1 out of 129 0.775193798449612%	13 out of 5189 0.250529967238389%	0.279387	1	3.09422
Lysine biosynthesis	ko00300	2 out of 129 1.55038759689922%	26 out of 5189 0.501059934476778%	0.135524	1	3.09422
Tryptophan metabolism	ko00380	3 out of 129 2.32558139534884%	40 out of 5189 0.770861437656581%	0.0762157	1	3.01686
Histidine metabolism	ko00340	2 out of 129 1.55038759689922%	28 out of 5189 0.539603006359607%	0.152772	1	2.8732
Circadian rhythm - plant	ko04712	2 out of 129 1.55038759689922%	28 out of 5189 0.539603006359607%	0.152772	1	2.8732
Phosphatidylinositol signaling system	ko04070	4 out of 129 3.10077519379845%	57 out of 5189 1.09847754866063%	0.0523708	1	2.82279
Ether lipid metabolism	ko00565	2 out of 129 1.55038759689922%	30 out of 5189 0.578146078242436%	0.17042	1	2.68165
Inositol phosphate metabolism	ko00562	4 out of 129 3.10077519379845%	63 out of 5189 1.21410676430912%	0.0706225	1	2.55396
Steroid biosynthesis	ko00100	2 out of 129 1.55038759689922%	32 out of 5189 0.616689150125265%	0.188389	1	2.51405
Carbon fixation in photosynthetic organisms	ko00710	6 out of 129 4.65116279069767%	100 out of 5189 1.92715359414145%	0.0374517	1	2.41349
Isoquinoline alkaloid biosynthesis	ko00950	2 out of 129 1.55038759689922%	35 out of 5189 0.674503757949509%	0.215784	1	2.29856
Carotenoid biosynthesis	ko00906	2 out of 129 1.55038759689922%	36 out of 5189 0.693775293890923%	0.225	1	2.23471
Lysine degradation	ko00310	2 out of 129 1.55038759689922%	37 out of 5189 0.713046829832338%	0.234247	1	2.17431
Phagosome	ko04145	5 out of 129 3.87596899224806%	93 out of 5189 1.79225284255155%	0.0808357	1	2.16262
Photosynthesis	ko00195	5 out of 129 3.87596899224806%	94 out of 5189 1.81152437849297%	0.083758	1	2.13962
Other glycan degradation	ko00511	1 out of 129 0.775193798449612%	19 out of 5189 0.366159182886876%	0.380695	1	2.1171
Fructose and mannose metabolism	ko00051	4 out of 129 3.10077519379845%	76 out of 5189 1.4646367315475%	0.119664	1	2.1171
Biotin metabolism	ko00780	2 out of 129 1.55038759689922%	39 out of 5189 0.751589901715167%	0.2528	1	2.06281
Cyanoamino acid metabolism	ko00460	3 out of 129 2.32558139534884%	60 out of 5189 1.15629215648487%	0.186636	1	2.01124
Tyrosine metabolism	ko00350	3 out of 129 2.32558139534884%	62 out of 5189 1.1948352283677%	0.199354	1	1.94636
Butanoate metabolism	ko00650	2 out of 129 1.55038759689922%	42 out of 5189 0.80940450953941%	0.280685	1	1.91547
Glycerolipid metabolism	ko00561	3 out of 129 2.32558139534884%	65 out of 5189 1.25264983619194%	0.218804	1	1.85653
Nitrogen metabolism	ko00910	2 out of 129 1.55038759689922%	44 out of 5189 0.847947581422239%	0.299244	1	1.8284
Phenylalanine metabolism	ko00360	2 out of 129 1.55038759689922%	45 out of 5189 0.867219117363654%	0.308498	1	1.78777
Pantothenate and CoA biosynthesis	ko00770	2 out of 129 1.55038759689922%	45 out of 5189 0.867219117363654%	0.308498	1	1.78777
Fatty acid degradation	ko00071	3 out of 129 2.32558139534884%	71 out of 5189 1.36827905184043%	0.258749	1	1.69964
Valine, leucine and isoleucine degradation	ko00280	3 out of 129 2.32558139534884%	71 out of 5189 1.36827905184043%	0.258749	1	1.69964
Sphingolipid metabolism	ko00600	1 out of 129 0.775193798449612%	24 out of 5189 0.462516862593949%	0.454225	1	1.67603
Cysteine and methionine metabolism	ko00270	6 out of 129 4.65116279069767%	147 out of 5189 2.83291578338794%	0.158262	1	1.64183
Ascorbate and aldarate metabolism	ko00053	2 out of 129 1.55038759689922%	49 out of 5189 0.944305261129312%	0.345237	1	1.64183
Base excision repair	ko03410	2 out of 129 1.55038759689922%	54 out of 5189 1.04066294083638%	0.390238	1	1.48981
beta-Alanine metabolism	ko00410	2 out of 129 1.55038759689922%	56 out of 5189 1.07920601271921%	0.407865	1	1.4366
Plant hormone signal transduction	ko04075	8 out of 129 6.2015503875969%	227 out of 5189 4.3746386587011%	0.202297	1	1.41761
Pyruvate metabolism	ko00620	4 out of 129 3.10077519379845%	117 out of 5189 2.2547697051455%	0.33173	1	1.37521
Amino sugar and nucleotide sugar metabolism	ko00520	5 out of 129 3.87596899224806%	150 out of 5189 2.89073039121218%	0.316849	1	1.34083
Endocytosis	ko04144	5 out of 129 3.87596899224806%	150 out of 5189 2.89073039121218%	0.316849	1	1.34083
Folate biosynthesis	ko00790	1 out of 129 0.775193798449612%	32 out of 5189 0.616689150125265%	0.554265	1	1.25703
Glycine, serine and threonine metabolism	ko00260	3 out of 129 2.32558139534884%	96 out of 5189 1.8500674503758%	0.428947	1	1.25703
Biosynthesis of unsaturated fatty acids	ko01040	2 out of 129 1.55038759689922%	65 out of 5189 1.25264983619194%	0.483898	1	1.23769
Glycolysis / Gluconeogenesis	ko00010	5 out of 129 3.87596899224806%	164 out of 5189 3.16053189439198%	0.386551	1	1.22637
Arginine and proline metabolism	ko00330	2 out of 129 1.55038759689922%	66 out of 5189 1.27192137213336%	0.491977	1	1.21893
Terpenoid backbone biosynthesis	ko00900	2 out of 129 1.55038759689922%	67 out of 5189 1.29119290807477%	0.499977	1	1.20074
alpha-Linolenic acid metabolism	ko00592	2 out of 129 1.55038759689922%	67 out of 5189 1.29119290807477%	0.499977	1	1.20074
Pentose and glucuronate interconversions	ko00040	2 out of 129 1.55038759689922%	69 out of 5189 1.3297359799576%	0.515735	1	1.16594
Valine, leucine and isoleucine biosynthesis	ko00290	1 out of 129 0.775193798449612%	35 out of 5189 0.674503757949509%	0.586891	1	1.14928
Fatty acid biosynthesis	ko00061	2 out of 129 1.55038759689922%	73 out of 5189 1.40682212372326%	0.546261	1	1.10205
Citrate cycle (TCA cycle)	ko00020	2 out of 129 1.55038759689922%	73 out of 5189 1.40682212372326%	0.546261	1	1.10205
Glutathione metabolism	ko00480	3 out of 129 2.32558139534884%	123 out of 5189 2.37039892079399%	0.595322	1	0.981093
Fatty acid metabolism	ko01212	3 out of 129 2.32558139534884%	124 out of 5189 2.3896704567354%	0.600867	1	0.973181
2-Oxocarboxylic acid metabolism	ko01210	2 out of 129 1.55038759689922%	87 out of 5189 1.67662362690306%	0.642339	1	0.924708
Glycerophospholipid metabolism	ko00564	2 out of 129 1.55038759689922%	97 out of 5189 1.86933898631721%	0.700734	1	0.829377
Ubiquinone and other terpenoid-quinone biosynthesis	ko00130	1 out of 129 0.775193798449612%	51 out of 5189 0.982848333012141%	0.724786	1	0.788722
Sulfur metabolism	ko00920	1 out of 129 0.775193798449612%	55 out of 5189 1.0599344767778%	0.751409	1	0.73136
Porphyrin and chlorophyll metabolism	ko00860	1 out of 129 0.775193798449612%	58 out of 5189 1.11774908460204%	0.769684	1	0.693531
Carbon metabolism	ko01200	6 out of 129 4.65116279069767%	348 out of 5189 6.70649450761226%	0.873421	1	0.693531
Pentose phosphate pathway	ko00030	1 out of 129 0.775193798449612%	68 out of 5189 1.31046444401619%	0.821499	1	0.591541
Galactose metabolism	ko00052	1 out of 129 0.775193798449612%	72 out of 5189 1.38755058778185%	0.838821	1	0.558678
Aminoacyl-tRNA biosynthesis	ko00970	1 out of 129 0.775193798449612%	91 out of 5189 1.75370977066872%	0.900862	1	0.442031
Ribosome biogenesis in eukaryotes	ko03008	1 out of 129 0.775193798449612%	104 out of 5189 2.00423973790711%	0.928982	1	0.386777
Biosynthesis of amino acids	ko01230	3 out of 129 2.32558139534884%	329 out of 5189 6.34033532472538%	0.990462	1	0.366792
mRNA surveillance pathway	ko03015	1 out of 129 0.775193798449612%	115 out of 5189 2.21622663326267%	0.946483	1	0.349781
Protein processing in endoplasmic reticulum	ko04141	2 out of 129 1.55038759689922%	235 out of 5189 4.52881094623242%	0.982923	1	0.342339
Plant-pathogen interaction	ko04626	1 out of 129 0.775193798449612%	165 out of 5189 3.1798034303334%	0.985327	1	0.243787
Pyrimidine metabolism	ko00240	1 out of 129 0.775193798449612%	177 out of 5189 3.41106186163037%	0.989265	1	0.227259
Oxidative phosphorylation	ko00190	1 out of 129 0.775193798449612%	181 out of 5189 3.48814800539603%	0.990328	1	0.222236
Purine metabolism	ko00230	1 out of 129 0.775193798449612%	212 out of 5189 4.08556561957988%	0.995704	1	0.18974
Spliceosome	ko03040	1 out of 129 0.775193798449612%	222 out of 5189 4.27828097899403%	0.996697	1	0.181193
Ribosome	ko03010	1 out of 129 0.775193798449612%	352 out of 5189 6.78358065137791%	0.999897	1	0.114275

## Sheet: magenta module KEGG enrichment
#Kegg_pathway	ko_id	Cluster_frequency	Genome_frequency	P-value	Corrected_P-value	rich_factor
Pentose and glucuronate interconversions	ko00040	5 out of 18 27.7777777777778%	69 out of 5189 1.3297359799576%	2.69e-06	5.11e-05	20.8897
Plant hormone signal transduction	ko04075	3 out of 18 16.6666666666667%	227 out of 5189 4.3746386587011%	0.0414736	0.787999	3.80984
Stilbenoid, diarylheptanoid and gingerol biosynthesis	ko00945	1 out of 18 5.55555555555556%	24 out of 5189 0.462516862593949%	0.0801857	1	12.0116
Taurine and hypotaurine metabolism	ko00430	1 out of 18 5.55555555555556%	31 out of 5189 0.59741761418385%	0.102404	1	9.29928
Carotenoid biosynthesis	ko00906	1 out of 18 5.55555555555556%	36 out of 5189 0.693775293890923%	0.117963	1	8.00772
Flavonoid biosynthesis	ko00941	1 out of 18 5.55555555555556%	36 out of 5189 0.693775293890923%	0.117963	1	8.00772
Phosphatidylinositol signaling system	ko04070	1 out of 18 5.55555555555556%	57 out of 5189 1.09847754866063%	0.180572	1	5.0575
Inositol phosphate metabolism	ko00562	1 out of 18 5.55555555555556%	63 out of 5189 1.21410676430912%	0.197674	1	4.57584
Citrate cycle (TCA cycle)	ko00020	1 out of 18 5.55555555555556%	73 out of 5189 1.40682212372326%	0.22543	1	3.94901
Cysteine and methionine metabolism	ko00270	2 out of 18 11.1111111111111%	147 out of 5189 2.83291578338794%	0.0907427	1	3.92215
Plant-pathogen interaction	ko04626	2 out of 18 11.1111111111111%	165 out of 5189 3.1798034303334%	0.110332	1	3.49428
Glyoxylate and dicarboxylate metabolism	ko00630	1 out of 18 5.55555555555556%	97 out of 5189 1.86933898631721%	0.288392	1	2.97194
Carbon fixation in photosynthetic organisms	ko00710	1 out of 18 5.55555555555556%	100 out of 5189 1.92715359414145%	0.295914	1	2.88278
Starch and sucrose metabolism	ko00500	2 out of 18 11.1111111111111%	227 out of 5189 4.3746386587011%	0.184737	1	2.53989
Pyruvate metabolism	ko00620	1 out of 18 5.55555555555556%	117 out of 5189 2.2547697051455%	0.337136	1	2.46391
Endocytosis	ko04144	1 out of 18 5.55555555555556%	150 out of 5189 2.89073039121218%	0.410735	1	1.92185
Phenylpropanoid biosynthesis	ko00940	1 out of 18 5.55555555555556%	180 out of 5189 3.46887646945462%	0.470884	1	1.60154
Oxidative phosphorylation	ko00190	1 out of 18 5.55555555555556%	181 out of 5189 3.48814800539603%	0.472785	1	1.59269
Carbon metabolism	ko01200	1 out of 18 5.55555555555556%	348 out of 5189 6.70649450761226%	0.713976	1	0.828384

## Sheet: turquoise  KEGG enrichment
#Kegg_pathway	ko_id	Cluster_frequency	Genome_frequency	P-value	Corrected_P-value	rich_factor
Plant-pathogen interaction	ko04626	33 out of 177 18.6440677966102%	165 out of 5189 3.1798034303334%	0	0	5.86328
Phenylpropanoid biosynthesis	ko00940	20 out of 177 11.2994350282486%	180 out of 5189 3.46887646945462%	2.38e-06	0.000192405	3.25738
Phenylalanine metabolism	ko00360	9 out of 177 5.08474576271186%	45 out of 5189 0.867219117363654%	1.57e-05	0.00126853	5.86328
Glutathione metabolism	ko00480	13 out of 177 7.34463276836158%	123 out of 5189 2.37039892079399%	0.000251682	0.0203862	3.09848
Phenylalanine, tyrosine and tryptophan biosynthesis	ko00400	8 out of 177 4.51977401129944%	53 out of 5189 1.02139140489497%	0.000372653	0.0301849	4.42511
Amino sugar and nucleotide sugar metabolism	ko00520	14 out of 177 7.90960451977401%	150 out of 5189 2.89073039121218%	0.000533998	0.0432538	2.7362
Diterpenoid biosynthesis	ko00904	7 out of 177 3.95480225988701%	45 out of 5189 0.867219117363654%	0.000722809	0.0585475	4.56033
Flavonoid biosynthesis	ko00941	5 out of 177 2.82485875706215%	36 out of 5189 0.693775293890923%	0.00697277	0.564795	4.07172
Stilbenoid, diarylheptanoid and gingerol biosynthesis	ko00945	4 out of 177 2.25988700564972%	24 out of 5189 0.462516862593949%	0.00814595	0.659822	4.88606
Sphingolipid metabolism	ko00600	4 out of 177 2.25988700564972%	24 out of 5189 0.462516862593949%	0.00814595	0.659822	4.88606
Flavone and flavonol biosynthesis	ko00944	1 out of 177 0.564971751412429%	4 out of 5189 0.0770861437656581%	0.129654	1	7.3291
Zeatin biosynthesis	ko00908	3 out of 177 1.69491525423729%	17 out of 5189 0.327616111004047%	0.0186518	1	5.17348
Linoleic acid metabolism	ko00591	3 out of 177 1.69491525423729%	18 out of 5189 0.346887646945462%	0.0218318	1	4.88606
Thiamine metabolism	ko00730	2 out of 177 1.12994350282486%	18 out of 5189 0.346887646945462%	0.123987	1	3.25738
Phosphatidylinositol signaling system	ko04070	6 out of 177 3.38983050847458%	57 out of 5189 1.09847754866063%	0.0124137	1	3.08594
Synthesis and degradation of ketone bodies	ko00072	1 out of 177 0.564971751412429%	11 out of 5189 0.21198689535556%	0.317601	1	2.66513
AGE-RAGE signaling pathway in diabetic complications	ko04933	1 out of 177 0.564971751412429%	12 out of 5189 0.231258431296974%	0.340927	1	2.44303
Fatty acid elongation	ko00062	3 out of 177 1.69491525423729%	39 out of 5189 0.751589901715167%	0.146526	1	2.25511
One carbon pool by folate	ko00670	2 out of 177 1.12994350282486%	28 out of 5189 0.539603006359607%	0.24732	1	2.09403
Propanoate metabolism	ko00640	3 out of 177 1.69491525423729%	44 out of 5189 0.847947581422239%	0.188567	1	1.99884
Selenocompound metabolism	ko00450	2 out of 177 1.12994350282486%	31 out of 5189 0.59741761418385%	0.285716	1	1.89138
Ubiquinone and other terpenoid-quinone biosynthesis	ko00130	3 out of 177 1.69491525423729%	51 out of 5189 0.982848333012141%	0.251639	1	1.72449
Valine, leucine and isoleucine degradation	ko00280	4 out of 177 2.25988700564972%	71 out of 5189 1.36827905184043%	0.222803	1	1.65163
Carotenoid biosynthesis	ko00906	2 out of 177 1.12994350282486%	36 out of 5189 0.693775293890923%	0.349114	1	1.62869
Cysteine and methionine metabolism	ko00270	8 out of 177 4.51977401129944%	147 out of 5189 2.83291578338794%	0.128168	1	1.59545
beta-Alanine metabolism	ko00410	3 out of 177 1.69491525423729%	56 out of 5189 1.07920601271921%	0.298392	1	1.57052
Other glycan degradation	ko00511	1 out of 177 0.564971751412429%	19 out of 5189 0.366159182886876%	0.483448	1	1.54297
Biotin metabolism	ko00780	2 out of 177 1.12994350282486%	39 out of 5189 0.751589901715167%	0.386283	1	1.5034
Alanine, aspartate and glutamate metabolism	ko00250	4 out of 177 2.25988700564972%	80 out of 5189 1.54172287531316%	0.290665	1	1.46582
SNARE interactions in vesicular transport	ko04130	2 out of 177 1.12994350282486%	41 out of 5189 0.790132973597996%	0.410551	1	1.43007
Butanoate metabolism	ko00650	2 out of 177 1.12994350282486%	42 out of 5189 0.80940450953941%	0.42251	1	1.39602
Tropane, piperidine and pyridine alkaloid biosynthesis	ko00960	1 out of 177 0.564971751412429%	21 out of 5189 0.404702254769705%	0.518215	1	1.39602
Biosynthesis of unsaturated fatty acids	ko01040	3 out of 177 1.69491525423729%	65 out of 5189 1.25264983619194%	0.383198	1	1.35306
alpha-Linolenic acid metabolism	ko00592	3 out of 177 1.69491525423729%	67 out of 5189 1.29119290807477%	0.401832	1	1.31267
Pantothenate and CoA biosynthesis	ko00770	2 out of 177 1.12994350282486%	45 out of 5189 0.867219117363654%	0.457616	1	1.30295
Biosynthesis of amino acids	ko01230	14 out of 177 7.90960451977401%	329 out of 5189 6.34033532472538%	0.230839	1	1.24751
Nicotinate and nicotinamide metabolism	ko00760	1 out of 177 0.564971751412429%	24 out of 5189 0.462516862593949%	0.566051	1	1.22152
Glycerophospholipid metabolism	ko00564	4 out of 177 2.25988700564972%	97 out of 5189 1.86933898631721%	0.423341	1	1.20892
Fatty acid biosynthesis	ko00061	3 out of 177 1.69491525423729%	73 out of 5189 1.40682212372326%	0.456665	1	1.20478
Fructose and mannose metabolism	ko00051	3 out of 177 1.69491525423729%	76 out of 5189 1.4646367315475%	0.483302	1	1.15723
Ether lipid metabolism	ko00565	1 out of 177 0.564971751412429%	30 out of 5189 0.578146078242436%	0.648009	1	0.977213
Taurine and hypotaurine metabolism	ko00430	1 out of 177 0.564971751412429%	31 out of 5189 0.59741761418385%	0.660086	1	0.94569
Inositol phosphate metabolism	ko00562	2 out of 177 1.12994350282486%	63 out of 5189 1.21410676430912%	0.639543	1	0.930679
Folate biosynthesis	ko00790	1 out of 177 0.564971751412429%	32 out of 5189 0.616689150125265%	0.67175	1	0.916137
Glycine, serine and threonine metabolism	ko00260	3 out of 177 1.69491525423729%	96 out of 5189 1.8500674503758%	0.642326	1	0.916137
Glycerolipid metabolism	ko00561	2 out of 177 1.12994350282486%	65 out of 5189 1.25264983619194%	0.656525	1	0.902043
Arginine and proline metabolism	ko00330	2 out of 177 1.12994350282486%	66 out of 5189 1.27192137213336%	0.664774	1	0.888375
Terpenoid backbone biosynthesis	ko00900	2 out of 177 1.12994350282486%	67 out of 5189 1.29119290807477%	0.672865	1	0.875116
Isoquinoline alkaloid biosynthesis	ko00950	1 out of 177 0.564971751412429%	35 out of 5189 0.674503757949509%	0.704408	1	0.837611
Valine, leucine and isoleucine biosynthesis	ko00290	1 out of 177 0.564971751412429%	35 out of 5189 0.674503757949509%	0.704408	1	0.837611
Galactose metabolism	ko00052	2 out of 177 1.12994350282486%	72 out of 5189 1.38755058778185%	0.710974	1	0.814344
Plant hormone signal transduction	ko04075	6 out of 177 3.38983050847458%	227 out of 5189 4.3746386587011%	0.794979	1	0.774882
Ubiquitin mediated proteolysis	ko04120	3 out of 177 1.69491525423729%	124 out of 5189 2.3896704567354%	0.802146	1	0.709267
Fatty acid metabolism	ko01212	3 out of 177 1.69491525423729%	124 out of 5189 2.3896704567354%	0.802146	1	0.709267
2-Oxocarboxylic acid metabolism	ko01210	2 out of 177 1.12994350282486%	87 out of 5189 1.67662362690306%	0.803648	1	0.67394
Starch and sucrose metabolism	ko00500	5 out of 177 2.82485875706215%	227 out of 5189 4.3746386587011%	0.894157	1	0.645735
Phagosome	ko04145	2 out of 177 1.12994350282486%	93 out of 5189 1.79225284255155%	0.832694	1	0.63046
Ascorbate and aldarate metabolism	ko00053	1 out of 177 0.564971751412429%	49 out of 5189 0.944305261129312%	0.818889	1	0.598294
Endocytosis	ko04144	3 out of 177 1.69491525423729%	150 out of 5189 2.89073039121218%	0.89253	1	0.586328
Arginine biosynthesis	ko00220	1 out of 177 0.564971751412429%	51 out of 5189 0.982848333012141%	0.831149	1	0.574831
Mismatch repair	ko03430	1 out of 177 0.564971751412429%	52 out of 5189 1.00211986895356%	0.836966	1	0.563777
Purine metabolism	ko00230	4 out of 177 2.25988700564972%	212 out of 5189 4.08556561957988%	0.936684	1	0.553139
Base excision repair	ko03410	1 out of 177 0.564971751412429%	54 out of 5189 1.04066294083638%	0.848008	1	0.542896
Glycolysis / Gluconeogenesis	ko00010	3 out of 177 1.69491525423729%	164 out of 5189 3.16053189439198%	0.924096	1	0.536275
Sulfur metabolism	ko00920	1 out of 177 0.564971751412429%	55 out of 5189 1.0599344767778%	0.853247	1	0.533025
Carbon metabolism	ko01200	6 out of 177 3.38983050847458%	348 out of 5189 6.70649450761226%	0.982487	1	0.505455
Pyruvate metabolism	ko00620	2 out of 177 1.12994350282486%	117 out of 5189 2.2547697051455%	0.913976	1	0.501135
Pyrimidine metabolism	ko00240	3 out of 177 1.69491525423729%	177 out of 5189 3.41106186163037%	0.9456	1	0.496888
Peroxisome	ko04146	2 out of 177 1.12994350282486%	119 out of 5189 2.29331277702833%	0.918741	1	0.492712
Cyanoamino acid metabolism	ko00460	1 out of 177 0.564971751412429%	60 out of 5189 1.15629215648487%	0.876868	1	0.488606
Tyrosine metabolism	ko00350	1 out of 177 0.564971751412429%	62 out of 5189 1.1948352283677%	0.885221	1	0.472845
Pentose phosphate pathway	ko00030	1 out of 177 0.564971751412429%	68 out of 5189 1.31046444401619%	0.907046	1	0.431123
Pentose and glucuronate interconversions	ko00040	1 out of 177 0.564971751412429%	69 out of 5189 1.3297359799576%	0.910259	1	0.424875
RNA polymerase	ko03020	1 out of 177 0.564971751412429%	70 out of 5189 1.34900751589902%	0.913361	1	0.418805
Protein export	ko03060	1 out of 177 0.564971751412429%	71 out of 5189 1.36827905184043%	0.916357	1	0.412907
Protein processing in endoplasmic reticulum	ko04141	3 out of 177 1.69491525423729%	235 out of 5189 4.52881094623242%	0.988827	1	0.374252
Glyoxylate and dicarboxylate metabolism	ko00630	1 out of 177 0.564971751412429%	97 out of 5189 1.86933898631721%	0.966579	1	0.302231
Carbon fixation in photosynthetic organisms	ko00710	1 out of 177 0.564971751412429%	100 out of 5189 1.92715359414145%	0.969945	1	0.293164
RNA degradation	ko03018	1 out of 177 0.564971751412429%	128 out of 5189 2.46675660050106%	0.988876	1	0.229034
Oxidative phosphorylation	ko00190	1 out of 177 0.564971751412429%	181 out of 5189 3.48814800539603%	0.998331	1	0.161969
Ribosome	ko03010	1 out of 177 0.564971751412429%	352 out of 5189 6.78358065137791%	0.999997	1	0.0832852

## Sheet: pink module KEGG enrichment
#Kegg_pathway	ko_id	Cluster_frequency	Genome_frequency	P-value	Corrected_P-value	rich_factor
Protein processing in endoplasmic reticulum	ko04141	10 out of 37 27.027027027027%	235 out of 5189 4.52881094623242%	3.55e-06	0.000102883	5.9678
Tryptophan metabolism	ko00380	3 out of 37 8.10810810810811%	40 out of 5189 0.770861437656581%	0.00275032	0.0797591	10.5182
Nitrogen metabolism	ko00910	3 out of 37 8.10810810810811%	44 out of 5189 0.847947581422239%	0.00361529	0.104843	9.56204
Glyoxylate and dicarboxylate metabolism	ko00630	4 out of 37 10.8108108108108%	97 out of 5189 1.86933898631721%	0.0047243	0.137005	5.78323
Galactose metabolism	ko00052	3 out of 37 8.10810810810811%	72 out of 5189 1.38755058778185%	0.0142019	0.411856	5.84347
Sesquiterpenoid and triterpenoid biosynthesis	ko00909	1 out of 37 2.7027027027027%	12 out of 5189 0.231258431296974%	0.0823724	1	11.6869
Biosynthesis of unsaturated fatty acids	ko01040	2 out of 37 5.40540540540541%	65 out of 5189 1.25264983619194%	0.0777687	1	4.31518
Isoquinoline alkaloid biosynthesis	ko00950	1 out of 37 2.7027027027027%	35 out of 5189 0.674503757949509%	0.222201	1	4.00695
Photosynthesis	ko00195	2 out of 37 5.40540540540541%	94 out of 5189 1.81152437849297%	0.144054	1	2.9839
Glycolysis / Gluconeogenesis	ko00010	3 out of 37 8.10810810810811%	164 out of 5189 3.16053189439198%	0.110413	1	2.56543
Peroxisome	ko04146	2 out of 37 5.40540540540541%	119 out of 5189 2.29331277702833%	0.207855	1	2.35703
Tyrosine metabolism	ko00350	1 out of 37 2.7027027027027%	62 out of 5189 1.1948352283677%	0.360015	1	2.26199
Fatty acid metabolism	ko01212	2 out of 37 5.40540540540541%	124 out of 5189 2.3896704567354%	0.221012	1	2.26199
alpha-Linolenic acid metabolism	ko00592	1 out of 37 2.7027027027027%	67 out of 5189 1.29119290807477%	0.382786	1	2.09318
Terpenoid backbone biosynthesis	ko00900	1 out of 37 2.7027027027027%	67 out of 5189 1.29119290807477%	0.382786	1	2.09318
Carbon metabolism	ko01200	5 out of 37 13.5135135135135%	348 out of 5189 6.70649450761226%	0.0985382	1	2.01499
Amino sugar and nucleotide sugar metabolism	ko00520	2 out of 37 5.40540540540541%	150 out of 5189 2.89073039121218%	0.29022	1	1.86991
Fructose and mannose metabolism	ko00051	1 out of 37 2.7027027027027%	76 out of 5189 1.4646367315475%	0.421803	1	1.84531
Alanine, aspartate and glutamate metabolism	ko00250	1 out of 37 2.7027027027027%	80 out of 5189 1.54172287531316%	0.438363	1	1.75304
Phenylpropanoid biosynthesis	ko00940	2 out of 37 5.40540540540541%	180 out of 5189 3.46887646945462%	0.369401	1	1.55826
Phagosome	ko04145	1 out of 37 2.7027027027027%	93 out of 5189 1.79225284255155%	0.489059	1	1.50799
Carbon fixation in photosynthetic organisms	ko00710	1 out of 37 2.7027027027027%	100 out of 5189 1.92715359414145%	0.514483	1	1.40243
Starch and sucrose metabolism	ko00500	2 out of 37 5.40540540540541%	227 out of 5189 4.3746386587011%	0.486176	1	1.23562
Glutathione metabolism	ko00480	1 out of 37 2.7027027027027%	123 out of 5189 2.37039892079399%	0.589648	1	1.14019
Ubiquitin mediated proteolysis	ko04120	1 out of 37 2.7027027027027%	124 out of 5189 2.3896704567354%	0.592645	1	1.13099
Spliceosome	ko03040	1 out of 37 2.7027027027027%	222 out of 5189 4.27828097899403%	0.80281	1	0.631726
Plant hormone signal transduction	ko04075	1 out of 37 2.7027027027027%	227 out of 5189 4.3746386587011%	0.810049	1	0.617812
Biosynthesis of amino acids	ko01230	1 out of 37 2.7027027027027%	329 out of 5189 6.34033532472538%	0.912168	1	0.426271
Ribosome	ko03010	1 out of 37 2.7027027027027%	352 out of 5189 6.78358065137791%	0.926355	1	0.398418

## Sheet: black module KEGG enrichment
#Kegg_pathway	ko_id	Cluster_frequency	Genome_frequency	P-value	Corrected_P-value	rich_factor
Plant hormone signal transduction	ko04075	18 out of 125 14.4%	227 out of 5189 4.3746386587011%	6.45e-06	0.000470656	3.2917
Galactose metabolism	ko00052	9 out of 125 7.2%	72 out of 5189 1.38755058778185%	4.84e-05	0.00353633	5.189
alpha-Linolenic acid metabolism	ko00592	7 out of 125 5.6%	67 out of 5189 1.29119290807477%	0.00104232	0.0760894	4.33707
Fatty acid degradation	ko00071	7 out of 125 5.6%	71 out of 5189 1.36827905184043%	0.00147211	0.107464	4.09273
Cutin, suberine and wax biosynthesis	ko00073	4 out of 125 3.2%	25 out of 5189 0.481788398535363%	0.00274232	0.20019	6.64192
Glycerolipid metabolism	ko00561	6 out of 125 4.8%	65 out of 5189 1.25264983619194%	0.00448017	0.327053	3.83188
Ascorbate and aldarate metabolism	ko00053	5 out of 125 4%	49 out of 5189 0.944305261129312%	0.00611547	0.44643	4.23592
Limonene and pinene degradation	ko00903	2 out of 125 1.6%	12 out of 5189 0.231258431296974%	0.0324473	1	6.91867
Caffeine metabolism	ko00232	1 out of 125 0.8%	7 out of 5189 0.134900751589902%	0.157002	1	5.93029
Tryptophan metabolism	ko00380	4 out of 125 3.2%	40 out of 5189 0.770861437656581%	0.0150156	1	4.1512
Glycosphingolipid biosynthesis - globo series	ko00603	1 out of 125 0.8%	11 out of 5189 0.21198689535556%	0.235467	1	3.77382
Nitrogen metabolism	ko00910	4 out of 125 3.2%	44 out of 5189 0.847947581422239%	0.0207263	1	3.77382
Regulation of autophagy	ko04140	3 out of 125 2.4%	34 out of 5189 0.655232222008094%	0.0474847	1	3.66282
Carotenoid biosynthesis	ko00906	3 out of 125 2.4%	36 out of 5189 0.693775293890923%	0.0547461	1	3.45933
Flavonoid biosynthesis	ko00941	3 out of 125 2.4%	36 out of 5189 0.693775293890923%	0.0547461	1	3.45933
Histidine metabolism	ko00340	2 out of 125 1.6%	28 out of 5189 0.539603006359607%	0.145267	1	2.96514
beta-Alanine metabolism	ko00410	4 out of 125 3.2%	56 out of 5189 1.07920601271921%	0.0450639	1	2.96514
Ether lipid metabolism	ko00565	2 out of 125 1.6%	30 out of 5189 0.578146078242436%	0.162199	1	2.76747
Biosynthesis of unsaturated fatty acids	ko01040	4 out of 125 3.2%	65 out of 5189 1.25264983619194%	0.0706103	1	2.55458
Arginine biosynthesis	ko00220	3 out of 125 2.4%	51 out of 5189 0.982848333012141%	0.123789	1	2.44188
Zeatin biosynthesis	ko00908	1 out of 125 0.8%	17 out of 5189 0.327616111004047%	0.33978	1	2.44188
Linoleic acid metabolism	ko00591	1 out of 125 0.8%	18 out of 5189 0.346887646945462%	0.355736	1	2.30622
Lysine degradation	ko00310	2 out of 125 1.6%	37 out of 5189 0.713046829832338%	0.223654	1	2.24389
Fructose and mannose metabolism	ko00051	4 out of 125 3.2%	76 out of 5189 1.4646367315475%	0.109907	1	2.18484
Porphyrin and chlorophyll metabolism	ko00860	3 out of 125 2.4%	58 out of 5189 1.11774908460204%	0.163163	1	2.14717
Glyoxylate and dicarboxylate metabolism	ko00630	5 out of 125 4%	97 out of 5189 1.86933898631721%	0.0837554	1	2.13979
Fatty acid elongation	ko00062	2 out of 125 1.6%	39 out of 5189 0.751589901715167%	0.241581	1	2.12882
Alanine, aspartate and glutamate metabolism	ko00250	4 out of 125 3.2%	80 out of 5189 1.54172287531316%	0.126199	1	2.0756
Plant-pathogen interaction	ko04626	8 out of 125 6.4%	165 out of 5189 3.1798034303334%	0.0447133	1	2.0127
Fatty acid metabolism	ko01212	6 out of 125 4.8%	124 out of 5189 2.3896704567354%	0.0777282	1	2.00865
Inositol phosphate metabolism	ko00562	3 out of 125 2.4%	63 out of 5189 1.21410676430912%	0.19329	1	1.97676
Arginine and proline metabolism	ko00330	3 out of 125 2.4%	66 out of 5189 1.27192137213336%	0.211994	1	1.88691
Pantothenate and CoA biosynthesis	ko00770	2 out of 125 1.6%	45 out of 5189 0.867219117363654%	0.295573	1	1.84498
Diterpenoid biosynthesis	ko00904	2 out of 125 1.6%	45 out of 5189 0.867219117363654%	0.295573	1	1.84498
ABC transporters	ko02010	1 out of 125 0.8%	23 out of 5189 0.443245326652534%	0.429959	1	1.80487
Pentose and glucuronate interconversions	ko00040	3 out of 125 2.4%	69 out of 5189 1.3297359799576%	0.231077	1	1.80487
Pyruvate metabolism	ko00620	5 out of 125 4%	117 out of 5189 2.2547697051455%	0.150753	1	1.77402
Glycolysis / Gluconeogenesis	ko00010	7 out of 125 5.6%	164 out of 5189 3.16053189439198%	0.0996778	1	1.77185
Peroxisome	ko04146	5 out of 125 4%	119 out of 5189 2.29331277702833%	0.158446	1	1.7442
Sphingolipid metabolism	ko00600	1 out of 125 0.8%	24 out of 5189 0.462516862593949%	0.443752	1	1.72967
Starch and sucrose metabolism	ko00500	9 out of 125 7.2%	227 out of 5189 4.3746386587011%	0.095628	1	1.64585
Lysine biosynthesis	ko00300	1 out of 125 0.8%	26 out of 5189 0.501059934476778%	0.470352	1	1.59662
Phenylpropanoid biosynthesis	ko00940	6 out of 125 4.8%	180 out of 5189 3.46887646945462%	0.265899	1	1.38373
Cyanoamino acid metabolism	ko00460	2 out of 125 1.6%	60 out of 5189 1.15629215648487%	0.426417	1	1.38373
Taurine and hypotaurine metabolism	ko00430	1 out of 125 0.8%	31 out of 5189 0.59741761418385%	0.53146	1	1.3391
Glycerophospholipid metabolism	ko00564	3 out of 125 2.4%	97 out of 5189 1.86933898631721%	0.415526	1	1.28388
Pentose phosphate pathway	ko00030	2 out of 125 1.6%	68 out of 5189 1.31046444401619%	0.491066	1	1.22094
Protein export	ko03060	2 out of 125 1.6%	71 out of 5189 1.36827905184043%	0.514122	1	1.16935
Valine, leucine and isoleucine degradation	ko00280	2 out of 125 1.6%	71 out of 5189 1.36827905184043%	0.514122	1	1.16935
Fatty acid biosynthesis	ko00061	2 out of 125 1.6%	73 out of 5189 1.40682212372326%	0.529111	1	1.13732
Citrate cycle (TCA cycle)	ko00020	2 out of 125 1.6%	73 out of 5189 1.40682212372326%	0.529111	1	1.13732
Amino sugar and nucleotide sugar metabolism	ko00520	4 out of 125 3.2%	150 out of 5189 2.89073039121218%	0.491071	1	1.10699
Carbon metabolism	ko01200	9 out of 125 7.2%	348 out of 5189 6.70649450761226%	0.463139	1	1.07359
Glutathione metabolism	ko00480	3 out of 125 2.4%	123 out of 5189 2.37039892079399%	0.573721	1	1.01249
SNARE interactions in vesicular transport	ko04130	1 out of 125 0.8%	41 out of 5189 0.790132973597996%	0.633471	1	1.01249
Phenylalanine metabolism	ko00360	1 out of 125 0.8%	45 out of 5189 0.867219117363654%	0.667804	1	0.922489
Cysteine and methionine metabolism	ko00270	3 out of 125 2.4%	147 out of 5189 2.83291578338794%	0.694105	1	0.847184
Ubiquinone and other terpenoid-quinone biosynthesis	ko00130	1 out of 125 0.8%	51 out of 5189 0.982848333012141%	0.713411	1	0.813961
Biosynthesis of amino acids	ko01230	6 out of 125 4.8%	329 out of 5189 6.34033532472538%	0.814114	1	0.757058
Phosphatidylinositol signaling system	ko04070	1 out of 125 0.8%	57 out of 5189 1.09847754866063%	0.752799	1	0.728281
Protein processing in endoplasmic reticulum	ko04141	4 out of 125 3.2%	235 out of 5189 4.52881094623242%	0.825693	1	0.706587
Ubiquitin mediated proteolysis	ko04120	2 out of 125 1.6%	124 out of 5189 2.3896704567354%	0.806127	1	0.669548
Pyrimidine metabolism	ko00240	2 out of 125 1.6%	177 out of 5189 3.41106186163037%	0.931596	1	0.469062
Phagosome	ko04145	1 out of 125 0.8%	93 out of 5189 1.79225284255155%	0.898565	1	0.446366
Glycine, serine and threonine metabolism	ko00260	1 out of 125 0.8%	96 out of 5189 1.8500674503758%	0.905849	1	0.432417
Carbon fixation in photosynthetic organisms	ko00710	1 out of 125 0.8%	100 out of 5189 1.92715359414145%	0.91476	1	0.41512
mRNA surveillance pathway	ko03015	1 out of 125 0.8%	115 out of 5189 2.21622663326267%	0.941331	1	0.360974
RNA degradation	ko03018	1 out of 125 0.8%	128 out of 5189 2.46675660050106%	0.957596	1	0.324313
Endocytosis	ko04144	1 out of 125 0.8%	150 out of 5189 2.89073039121218%	0.975568	1	0.276747
RNA transport	ko03013	1 out of 125 0.8%	174 out of 5189 3.35324725380613%	0.986648	1	0.238575
Purine metabolism	ko00230	1 out of 125 0.8%	212 out of 5189 4.08556561957988%	0.994902	1	0.195811
Spliceosome	ko03040	1 out of 125 0.8%	222 out of 5189 4.27828097899403%	0.996048	1	0.186991
Ribosome	ko03010	1 out of 125 0.8%	352 out of 5189 6.78358065137791%	0.999862	1	0.117932
