# Supplementary material for: Time-Course Transcriptome, Metabolome, and Weighted Gene Co-Expression Network Analysis Reveal the Roles of the OsBELH4A Gene in Regulating Leaf Senescence and Grain Yield of Rice
Source: Plants (Basel). 2025 Sep 25;14(19):2973. doi: 10.3390/plants14192973 (PMC12525649; doi:10.3390/plants14192973)
Supplement: Supplementary file 1 [file plants-14-02973-s001.zip › Supplementary Table S5.xlsx]

## Sheet: Supplementary Table S5
Supplementary Table S5 The identified transcription fctors in five stage-specific modules
Gene_ID	MSU-ID	Family	module
BGIOSGA013533	LOC_Os03g53020	bHLH	turquoise
BGIOSGA020819	LOC_Os06g43090	MYB	turquoise
BGIOSGA017601	LOC_Os05g48010	MYB	turquoise
BGIOSGA020778	LOC_Os06g44010	WRKY	turquoise
BGIOSGA008165	LOC_Os02g26430	WRKY	turquoise
BGIOSGA009241	LOC_Os02g56250	GATA	turquoise
BGIOSGA018854	LOC_Os05g04640	WRKY	turquoise
BGIOSGA002943	LOC_Os01g09990	bHLH	turquoise
BGIOSGA003814	LOC_Os01g39330	bHLH	turquoise
BGIOSGA004292	LOC_Os01g50940	bHLH	turquoise
BGIOSGA005697	LOC_Os02g49480	bHLH	turquoise
BGIOSGA006856	LOC_Os02g12820	bHLH	turquoise
BGIOSGA020891	LOC_Os06g41060	bHLH	turquoise
BGIOSGA022375	LOC_Os06g06900	bHLH	turquoise
BGIOSGA023114	LOC_Os06g37410	bHLH	turquoise
BGIOSGA023624	LOC_Os06g50900	bHLH	turquoise
BGIOSGA012462	LOC_Os03g19370	bZIP	turquoise
BGIOSGA023284	LOC_Os06g41770	bZIP	turquoise
BGIOSGA009766	LOC_Os03g55540	C2H2	turquoise
BGIOSGA016894	LOC_Os04g46680	C2H2	turquoise
BGIOSGA025973	LOC_Os07g38240	C2H2	turquoise
BGIOSGA033524	LOC_Os11g47630	C2H2	turquoise
BGIOSGA022795	LOC_Os06g21390	C3H	turquoise
BGIOSGA012779	LOC_Os03g27080	CAMTA	turquoise
BGIOSGA025242	LOC_Os07g07974	CPP	turquoise
BGIOSGA015126	LOC_Os04g33950	E2F/DP	turquoise
BGIOSGA003364	LOC_Os01g21120	ERF	turquoise
BGIOSGA005915	LOC_Os02g43790	ERF	turquoise
BGIOSGA017088	LOC_Os04g52090	ERF	turquoise
BGIOSGA017796	LOC_Os05g41780	ERF	turquoise
BGIOSGA021643	LOC_Os06g11860	ERF	turquoise
BGIOSGA033447	LOC_Os10g41330	ERF	turquoise
BGIOSGA036796	LOC_Os11g01480	G2-like	turquoise
BGIOSGA011849	LOC_Os03g05160	GATA	turquoise
BGIOSGA035741	LOC_Os11g47870	GRAS	turquoise
BGIOSGA012017	LOC_Os03g08960	HD-ZIP	turquoise
BGIOSGA026851	LOC_Os08g36220	HD-ZIP	turquoise
BGIOSGA033443	LOC_Os10g41230	HD-ZIP	turquoise
BGIOSGA020240	LOC_Os05g45410	HSF	turquoise
BGIOSGA030901	#N/A	HSF	turquoise
BGIOSGA030902	LOC_Os09g28354	HSF	turquoise
BGIOSGA023435	LOC_Os06g45650	MIKC_MADS	turquoise
BGIOSGA017917	LOC_Os05g38460	MYB	turquoise
BGIOSGA018002	LOC_Os05g35500	MYB	turquoise
BGIOSGA028709	LOC_Os08g33150	MYB	turquoise
BGIOSGA014710	LOC_Os04g43680	MYB_related	turquoise
BGIOSGA021812	LOC_Os06g07650	MYB_related	turquoise
BGIOSGA037085	LOC_Os12g07640	MYB_related	turquoise
BGIOSGA011514	LOC_Os03g04070	NAC	turquoise
BGIOSGA017962	LOC_Os05g37080	NAC	turquoise
BGIOSGA018023	LOC_Os05g35170	NAC	turquoise
BGIOSGA020507	LOC_Os06g51070	NAC	turquoise
BGIOSGA025120	LOC_Os07g04560	NAC	turquoise
BGIOSGA026481	LOC_Os08g44820	NAC	turquoise
BGIOSGA029518	LOC_Os09g32040	NAC	turquoise
BGIOSGA034823	#N/A	NAC	turquoise
BGIOSGA034825	#N/A	NAC	turquoise
BGIOSGA037019	LOC_Os12g05990	NAC	turquoise
BGIOSGA020315	LOC_Os05g47650	RAV	turquoise
BGIOSGA020349	LOC_Os05g48690	Trihelix	turquoise
BGIOSGA007670	LOC_Os02g08440	WRKY	turquoise
BGIOSGA009781	LOC_Os03g55080	WRKY	turquoise
BGIOSGA012523	#N/A	WRKY	turquoise
BGIOSGA012525	LOC_Os03g20550	WRKY	turquoise
BGIOSGA012571	LOC_Os03g21710	WRKY	turquoise
BGIOSGA014175	LOC_Os08g09840	WRKY	turquoise
BGIOSGA017876	LOC_Os05g39720	WRKY	turquoise
BGIOSGA018676	LOC_Os05g09020	WRKY	turquoise
BGIOSGA019620	#N/A	WRKY	turquoise
BGIOSGA019621	LOC_Os05g25770	WRKY	turquoise
BGIOSGA019646	LOC_Os05g27730	WRKY	turquoise
BGIOSGA020266	LOC_Os05g46020	WRKY	turquoise
BGIOSGA020403	LOC_Os05g49620	WRKY	turquoise
BGIOSGA022355	LOC_Os06g06360	WRKY	turquoise
BGIOSGA023706	LOC_Os07g48260	WRKY	turquoise
BGIOSGA027489	LOC_Os08g09880	WRKY	turquoise
BGIOSGA030535	LOC_Os09g16510	WRKY	turquoise
BGIOSGA040489	LOC_Os08g29660	WRKY	turquoise
BGIOSGA026934	LOC_Os08g33670	NAC	pink
BGIOSGA035845	LOC_Os12g41860	HD-ZIP	pink
BGIOSGA003083	LOC_Os01g13300	B3	pink
BGIOSGA033510	LOC_Os11g48000	C2H2	pink
BGIOSGA026537	LOC_Os08g43334	HSF	pink
BGIOSGA011317	LOC_Os03g08754	MIKC_MADS	pink
BGIOSGA019054	LOC_Os05g02420	MYB	pink
BGIOSGA033532	LOC_Os11g47460	MYB	pink
BGIOSGA035986	LOC_Os12g37970	MYB	pink
BGIOSGA027481	LOC_Os08g10080	NAC	pink
BGIOSGA033132	LOC_Os10g33760	NAC	pink
BGIOSGA024948	LOC_Os07g02060	WRKY	pink
BGIOSGA013223	LOC_Os03g44710	YABBY	pink
BGIOSGA013533	LOC_Os03g53020	bHLH	magenta
BGIOSGA014498	LOC_Os04g49230	B3	magenta
BGIOSGA025611	LOC_Os07g26150	MYB_related	magenta
BGIOSGA020427	LOC_Os05g50310	ZF-HD	magenta
BGIOSGA027617	LOC_Os08g06280	LSD	brown
BGIOSGA002217	LOC_Os01g09620	C3H	brown
BGIOSGA028751	LOC_Os08g34360	AP2	brown
BGIOSGA016467	LOC_Os04g36054	ARF	brown
BGIOSGA004375	LOC_Os01g52540	B3	brown
BGIOSGA002618	LOC_Os01g01870	bHLH	brown
BGIOSGA002619	#N/A	bHLH	brown
BGIOSGA003821	LOC_Os01g39580	bHLH	brown
BGIOSGA007229	LOC_Os02g02820	bHLH	brown
BGIOSGA022967	LOC_Os06g30090	bHLH	brown
BGIOSGA040642	LOC_Os04g23550	bHLH	brown
BGIOSGA011761	LOC_Os03g03550	bZIP	brown
BGIOSGA031176	LOC_Os09g36910	bZIP	brown
BGIOSGA029710	LOC_Os09g26210	C2H2	brown
BGIOSGA023751	LOC_Os07g47140	CO-like	brown
BGIOSGA030816	LOC_Os09g26420	ERF	brown
BGIOSGA031406	LOC_Os10g41130	ERF	brown
BGIOSGA034488	LOC_Os11g05340	FAR1	brown
BGIOSGA008860	LOC_Os02g46940	G2-like	brown
BGIOSGA031750	LOC_Os10g32600	G2-like	brown
BGIOSGA014417	LOC_Os04g51190	GRF	brown
BGIOSGA011366	LOC_Os03g07450	HD-ZIP	brown
BGIOSGA014600	LOC_Os04g46350	HD-ZIP	brown
BGIOSGA018341	LOC_Os05g23780	M-type_MADS	brown
BGIOSGA029053	LOC_Os08g41960	M-type_MADS	brown
BGIOSGA010900	LOC_Os03g19120	MYB	brown
BGIOSGA012748	LOC_Os03g26130	MYB	brown
BGIOSGA020297	LOC_Os05g46610	MYB	brown
BGIOSGA026208	LOC_Os07g44090	MYB	brown
BGIOSGA022006	LOC_Os06g04090	NAC	brown
BGIOSGA027807	LOC_Os08g01330	NAC	brown
BGIOSGA027883	LOC_Os08g02300	NAC	brown
BGIOSGA034716	LOC_Os11g03370	NAC	brown
BGIOSGA036980	LOC_Os12g05020	NAC	brown
BGIOSGA027569	LOC_Os08g07740	NF-YB	brown
BGIOSGA020577	LOC_Os06g49010	SBP	brown
BGIOSGA024253	LOC_Os07g32170	SBP	brown
BGIOSGA029541	LOC_Os09g31438	SBP	brown
BGIOSGA022158	LOC_Os06g01934	TALE	brown
BGIOSGA013684	LOC_Os03g57190	TCP	brown
BGIOSGA020173	LOC_Os05g43760	TCP	brown
BGIOSGA007300	LOC_Os02g01380	Trihelix	brown
BGIOSGA020427	LOC_Os05g50310	ZF-HD	brown
BGIOSGA034224	LOC_Os11g13930	ZF-HD	brown
BGIOSGA008492	LOC_Os02g36880	NAC	black
BGIOSGA000374	LOC_Os01g66120	NAC	black
BGIOSGA013656	LOC_Os03g56580	NAC	black
BGIOSGA000430	LOC_Os01g64730	bZIP	black
BGIOSGA016546	LOC_Os04g38720	NAC	black
BGIOSGA023457	LOC_Os06g46270	NAC	black
BGIOSGA007162	LOC_Os02g04640	G2-like	black
BGIOSGA013831	LOC_Os03g60560	C2H2	black
BGIOSGA003013	LOC_Os01g11910	bHLH	black
BGIOSGA004540	LOC_Os01g56690	bHLH	black
BGIOSGA005408	LOC_Os02g56140	bHLH	black
BGIOSGA016651	LOC_Os04g41229	bHLH	black
BGIOSGA028855	LOC_Os08g37300	bHLH	black
BGIOSGA005551	LOC_Os02g52780	bZIP	black
BGIOSGA007726	LOC_Os02g10140	bZIP	black
BGIOSGA019942	LOC_Os05g37170	bZIP	black
BGIOSGA020887	LOC_Os06g41100	bZIP	black
BGIOSGA020889	#N/A	bZIP	black
BGIOSGA026766	LOC_Os08g38020	bZIP	black
BGIOSGA027558	LOC_Os08g07970	bZIP	black
BGIOSGA028831	LOC_Os08g36790	bZIP	black
BGIOSGA034480	LOC_Os11g05480	bZIP	black
BGIOSGA004768	LOC_Os01g62190	C2H2	black
BGIOSGA013832	LOC_Os03g60570	C2H2	black
BGIOSGA018935	LOC_Os05g02390	C2H2	black
BGIOSGA026480	LOC_Os08g44830	C2H2	black
BGIOSGA032255	LOC_Os10g07470	C2H2	black
BGIOSGA035930	LOC_Os12g39400	C2H2	black
BGIOSGA008478	LOC_Os02g36510	EIL	black
BGIOSGA006362	LOC_Os02g32140	ERF	black
BGIOSGA008740	LOC_Os02g43820	ERF	black
BGIOSGA011298	LOC_Os03g09170	ERF	black
BGIOSGA011328	LOC_Os03g08470	ERF	black
BGIOSGA017525	LOC_Os05g49700	ERF	black
BGIOSGA022219	LOC_Os06g03670	ERF	black
BGIOSGA022380	LOC_Os06g07030	ERF	black
BGIOSGA023442	LOC_Os06g45890	G2-like	black
BGIOSGA008720	LOC_Os02g43330	HD-ZIP	black
BGIOSGA014527	LOC_Os04g48070	HD-ZIP	black
BGIOSGA029853	LOC_Os09g21180	HD-ZIP	black
BGIOSGA007838	LOC_Os02g13800	HSF	black
BGIOSGA021054	LOC_Os06g35960	HSF	black
BGIOSGA026537	LOC_Os08g43334	HSF	black
BGIOSGA010258	LOC_Os03g41330	LBD	black
BGIOSGA027709	LOC_Os08g03610	LSD	black
BGIOSGA021849	LOC_Os06g06750	MIKC_MADS	black
BGIOSGA008698	LOC_Os02g42850	MYB	black
BGIOSGA014440	LOC_Os04g50770	MYB	black
BGIOSGA022169	#N/A	MYB	black
BGIOSGA022174	LOC_Os06g02250	MYB	black
BGIOSGA026525	#N/A	MYB	black
BGIOSGA026527	LOC_Os08g43550	MYB	black
BGIOSGA029380	LOC_Os09g36250	MYB	black
BGIOSGA035986	LOC_Os12g37970	MYB	black
BGIOSGA035999	LOC_Os12g37690	MYB	black
BGIOSGA014483	LOC_Os04g49450	MYB_related	black
BGIOSGA024099	LOC_Os07g37210	MYB_related	black
BGIOSGA035676	LOC_Os11g45740	MYB_related	black
BGIOSGA007071	#N/A	NAC	black
BGIOSGA008422	LOC_Os02g34970	NAC	black
BGIOSGA009257	LOC_Os02g56600	NAC	black
BGIOSGA010816	LOC_Os03g21030	NAC	black
BGIOSGA018654	LOC_Os05g10620	NAC	black
BGIOSGA023698	LOC_Os07g48550	NAC	black
BGIOSGA024071	LOC_Os07g37920	NAC	black
BGIOSGA026407	LOC_Os07g48450	NAC	black
BGIOSGA034713	LOC_Os11g03300	NAC	black
BGIOSGA036918	#N/A	NAC	black
BGIOSGA036920	LOC_Os12g03040	NAC	black
BGIOSGA037778	LOC_Os12g41680	NAC	black
BGIOSGA020407	LOC_Os05g49780	NF-YB	black
BGIOSGA011521	LOC_Os03g03900	Nin-like	black
BGIOSGA018131	LOC_Os05g32070	SRS	black
BGIOSGA036588	#N/A	TALE	black
BGIOSGA029420	LOC_Os09g34950	TCP	black
BGIOSGA019110	LOC_Os05g03740	Trihelix	black
BGIOSGA009118	LOC_Os02g53100	WRKY	black
BGIOSGA017481	LOC_Os05g50610	WRKY	black
BGIOSGA017690	LOC_Os05g45230	WRKY	black
BGIOSGA020371	LOC_Os05g49100	WRKY	black
BGIOSGA024948	LOC_Os07g02060	WRKY	black
BGIOSGA034615	LOC_Os11g02480	WRKY	black
BGIOSGA035289	LOC_Os11g29870	WRKY	black
BGIOSGA036759	LOC_Os12g02420	WRKY	black
