# Supplementary material for: Time-Course Transcriptome, Metabolome, and Weighted Gene Co-Expression Network Analysis Reveal the Roles of the OsBELH4A Gene in Regulating Leaf Senescence and Grain Yield of Rice
Source: Plants (Basel). 2025 Sep 25;14(19):2973. doi: 10.3390/plants14192973 (PMC12525649; doi:10.3390/plants14192973)
Supplement: Supplementary file 1 [file plants-14-02973-s001.zip › Supplementary Table S6.xlsx]

## Sheet: Supplementary Table S6
MEbrown			MEmagenta			MEturquoise			MEpink			MEblack
Gene ID	Connectivity degree		Gene ID	Connectivity degree		Gene ID	Connectivity degree		Gene ID	Connectivity degree		Gene ID	Connectivity degree
BGIOSGA009780	43		BGIOSGA021900	40		BGIOSGA004437	41		BGIOSGA025820	33		BGIOSGA014723	23
BGIOSGA024033	21		BGIOSGA035062	36		BGIOSGA020930	37		BGIOSGA002127	26		BGIOSGA005663	23
BGIOSGA010100	15		BGIOSGA032910	32		BGIOSGA025831	37		BGIOSGA015319	21		BGIOSGA034713	22
BGIOSGA011099	15		BGIOSGA008998	21		BGIOSGA036511	25		BGIOSGA012293	19		BGIOSGA026407	22
BGIOSGA022158	15		BGIOSGA033955	19		BGIOSGA023202	23		BGIOSGA009084	19		BGIOSGA008927	21
BGIOSGA026328	13		BGIOSGA015177	13		BGIOSGA004810	14		BGIOSGA022466	17		BGIOSGA004802	19
BGIOSGA017719	11		BGIOSGA007132	11		BGIOSGA026389	13		BGIOSGA021524	17		BGIOSGA036426	18
BGIOSGA018498	10		BGIOSGA018174	11		BGIOSGA010540	12		BGIOSGA015767	16		Oryza_sativa_newGene_11141	18
BGIOSGA025135	10		BGIOSGA020675	11		BGIOSGA035593	9		BGIOSGA020950	16		BGIOSGA002698	18
BGIOSGA020606	9		BGIOSGA006520	11		BGIOSGA004776	8		BGIOSGA012297	14		Oryza_sativa_newGene_26339	17
BGIOSGA011178	9		BGIOSGA026438	10		BGIOSGA024088	7		Oryza_sativa_newGene_3843	14		BGIOSGA010447	17
BGIOSGA018144	8		BGIOSGA003531	10		BGIOSGA029025	7		BGIOSGA005596	13		BGIOSGA009118	16
BGIOSGA029629	8		BGIOSGA007382	9		BGIOSGA017385	6		BGIOSGA005523	12		BGIOSGA003169	16
BGIOSGA005506	8		BGIOSGA004651	8		BGIOSGA007434	6		BGIOSGA034865	12		Oryza_sativa_newGene_2886	15
BGIOSGA021421	8		BGIOSGA035334	8		BGIOSGA033447	6		BGIOSGA018169	12		BGIOSGA024190	15
BGIOSGA035759	7		BGIOSGA012581	8		BGIOSGA023706	6		BGIOSGA040139	10		Oryza_sativa_newGene_22325	14
BGIOSGA035160	7		BGIOSGA012780	7		BGIOSGA002835	6		BGIOSGA020317	9		BGIOSGA021534	13
BGIOSGA019234	7		BGIOSGA002181	7		BGIOSGA016722	6		BGIOSGA027874	8		BGIOSGA006976	12
BGIOSGA037602	7		BGIOSGA003444	7		BGIOSGA007476	5		BGIOSGA016536	8		BGIOSGA037228	10
BGIOSGA020386	6		BGIOSGA012162	7		Oryza_sativa_newGene_25144	5		BGIOSGA015287	6		BGIOSGA009078	10
BGIOSGA027841	6		BGIOSGA017904	7		BGIOSGA022740	5		Oryza_sativa_newGene_14402	6		BGIOSGA007682	9
BGIOSGA018938	6		BGIOSGA017837	7		Oryza_sativa_newGene_5500	5		BGIOSGA030948	6		BGIOSGA025248	9
BGIOSGA014571	6		BGIOSGA023582	6		BGIOSGA020507	5		Oryza_sativa_newGene_18950	6		BGIOSGA011379	9
BGIOSGA031129	6		BGIOSGA006988	6		BGIOSGA026193	5		BGIOSGA014666	5		BGIOSGA034691	8
BGIOSGA024291	6		BGIOSGA022025	5		BGIOSGA019277	5		BGIOSGA010742	5		BGIOSGA025952	8
BGIOSGA005733	5		BGIOSGA017441	5		BGIOSGA027045	5		BGIOSGA018766	4		BGIOSGA010737	7
BGIOSGA000088	5		BGIOSGA026567	5		BGIOSGA023448	5		BGIOSGA011047	4		BGIOSGA037778	4
BGIOSGA024238	5		BGIOSGA007733	5		BGIOSGA010831	5		BGIOSGA002109	4		Oryza_sativa_newGene_5440	2
BGIOSGA006150	5		BGIOSGA022705	4		Oryza_sativa_newGene_25775	5		BGIOSGA033512	3		BGIOSGA029550	2
BGIOSGA011237	5		BGIOSGA021945	4		BGIOSGA012137	5		BGIOSGA011045	3		BGIOSGA006055	1
BGIOSGA032653	5		BGIOSGA026890	4		BGIOSGA003913	4		BGIOSGA015673	3		BGIOSGA020667	1
BGIOSGA019773	5		BGIOSGA016652	4		BGIOSGA002720	4		BGIOSGA029515	3		BGIOSGA009072	1
BGIOSGA010150	4		BGIOSGA017232	4		BGIOSGA019276	4		BGIOSGA023091	3
BGIOSGA034550	4		BGIOSGA018383	4		BGIOSGA004742	4		BGIOSGA003074	3
BGIOSGA007570	4		BGIOSGA002832	4		BGIOSGA018017	4		BGIOSGA007558	2
BGIOSGA028751	4		BGIOSGA033408	3		BGIOSGA036047	4		BGIOSGA020330	2
BGIOSGA022049	4		BGIOSGA001774	3		BGIOSGA023166	4		BGIOSGA035986	2
BGIOSGA024292	4		BGIOSGA035809	3		BGIOSGA029492	3		BGIOSGA035845	2
BGIOSGA015545	4		BGIOSGA021941	3		BGIOSGA020704	3		BGIOSGA038010	2
BGIOSGA006197	4		BGIOSGA023488	3		BGIOSGA015588	3		BGIOSGA023825	2
BGIOSGA029036	3		BGIOSGA035694	3		BGIOSGA013760	3		BGIOSGA004632	1
BGIOSGA021860	3		Oryza_sativa_newGene_20086	3		BGIOSGA033232	3		BGIOSGA018005	1
BGIOSGA033540	3		BGIOSGA017211	3		BGIOSGA021624	3		BGIOSGA037128	1
BGIOSGA001241	3		BGIOSGA009748	3		BGIOSGA003780	3		BGIOSGA029507	1
BGIOSGA000573	3		BGIOSGA021785	2		BGIOSGA013592	3		BGIOSGA026537	1
BGIOSGA033349	3		BGIOSGA007740	2		BGIOSGA038496	3		BGIOSGA031779	1
BGIOSGA033875	3		BGIOSGA020953	2		BGIOSGA003781	3		BGIOSGA015313	1
BGIOSGA004121	2		BGIOSGA012158	2		BGIOSGA003357	2		BGIOSGA026645	1
BGIOSGA003617	2		BGIOSGA003360	1		BGIOSGA036701	2		BGIOSGA033940	1
BGIOSGA016200	2		BGIOSGA037088	1		BGIOSGA005998	2		BGIOSGA006767	1
BGIOSGA025436	2		BGIOSGA022905	1		BGIOSGA004811	2		BGIOSGA011998	1
BGIOSGA040722	2		BGIOSGA032633	1		BGIOSGA022551	1		BGIOSGA004842	1
BGIOSGA020577	2		BGIOSGA021942	1		BGIOSGA034313	1		BGIOSGA004566	1
BGIOSGA017729	2					BGIOSGA004018	1		BGIOSGA025728	1
BGIOSGA004338	2					BGIOSGA011440	1		Oryza_sativa_newGene_27978	1
BGIOSGA030792	2					BGIOSGA036106	1		BGIOSGA025939	1
BGIOSGA036980	2								BGIOSGA028950	1
BGIOSGA025892	2								BGIOSGA029735	1
BGIOSGA004075	2								BGIOSGA001800	1
BGIOSGA016523	2								BGIOSGA017196	1
BGIOSGA021110	2								BGIOSGA012309	1
BGIOSGA031523	1								BGIOSGA002563	1
BGIOSGA009790	1								BGIOSGA008477	1
BGIOSGA013642	1								BGIOSGA011075	1
BGIOSGA015457	1								BGIOSGA006324	1
BGIOSGA012046	1								BGIOSGA027481	1
BGIOSGA029710	1								BGIOSGA022821	1
BGIOSGA028944	1								BGIOSGA021965	1
BGIOSGA022244	1
BGIOSGA002299	1
BGIOSGA021935	1
BGIOSGA022122	1
BGIOSGA029711	1
BGIOSGA033322	1
BGIOSGA031435	1
BGIOSGA026707	1
BGIOSGA003418	1
BGIOSGA009779	1
