# Supplementary material for: Time-Course Transcriptome, Metabolome, and Weighted Gene Co-Expression Network Analysis Reveal the Roles of the OsBELH4A Gene in Regulating Leaf Senescence and Grain Yield of Rice
Source: Plants (Basel). 2025 Sep 25;14(19):2973. doi: 10.3390/plants14192973 (PMC12525649; doi:10.3390/plants14192973)
Supplement: Supplementary file 1 [file plants-14-02973-s001.zip › Supplementary Table S7.xlsx]

## Sheet: Supplementary Table S7
ID	FL1_1	FL1_2	FL1_3	FL1_4	FL1_5	FL1_6	FL2_1	FL2_2	FL2_3	FL2_4	FL2_5	FL2_6	ratio	t.test_p.value	wilcox.test_p.value	t.test_p.value_BHcorrect	wilcox.test_p.value_BHcorrect	roc	lowROC	upROC	VIP	cv	regulated	MZ	RT	IsAnnotated	IsMS2ident	MS2Metabolite	MS2superclass	MS2class	MS2hmdb	MS2kegg	NumberMS1hmdb	MS1hmdbName	MS1hmdbID	NumberMS1kegg	MS1keggName	MS1keggID
neg-M111T73	51827.8	47287.3	45161.5	54839.9	50686.6	48831.6	135400	103315	89490.6	89396.9	145675	143553	2.36687	0.000161319	0.0021645	0.0012427	0.00913406	1	1	1	2.16587	0.277616	up	111.009	1.21588	1	1	2-Furancarboxylic acid	Organoheterocyclic compounds	Furans	HMDB0000617	C01546	4	3-Furoic acid;2-Furoic acid;3-Hydroxy-2H-pyran-2-one;2,3-Dihydroxy-2,4-cyclopentadien-1-one	HMDB0000444;HMDB0000617;HMDB0032994;HMDB0039437	1	2-Furoate	C01546
neg-M131T133	20942.2	25694.1	24264.9	23990.1	26502	24339.8	8982.02	9518.95	9669.1	9254.48	9688.43	9988.21	0.39182	3.22279e-08	0.0021645	2.09322e-06	0.00913406	1	1	1	2.08763	0.0346092	down	131.034	2.20955	1	1	Ethylmalonic acid	Lipids and lipid-like molecules	Fatty Acyls	HMDB0000622	NA	11	Monoethyl malonic acid;Ethylmalonic acid;Glutaric acid;Methylsuccinic acid;Dimethylmalonic acid;2-Acetolactate ;(S)-2-Acetolactate;2-C-Methyl-1,4-erythrono-D-lactone;2-Deoxy-L-ribono-1,4-lactone;2-Hydroxy-4-oxopentanoic acid;(S)-Methylbutanethioic acid	HMDB0000576;HMDB0000622;HMDB0000661;HMDB0001844;HMDB0002001;HMDB0006833;HMDB0006855;HMDB0029884;HMDB0033958;HMDB0040531;HMDB0061879	8	Glutarate;2-Acetolactate;Deoxyribonolactone;4-Hydroxy-2-oxopentanoate;2-(Hydroxymethyl)-4-oxobutanoate;3-Hydroxy-3-methyl-2-oxobutanoic_acid;(S)-2-Acetolactate;(S)-4,5-Dihydroxypentane-2,3-dione	C00489;C00900;C02674;C03589;C04106;C04181;C06010;C11838
neg-M138T136	1457.33	1501.25	1549.2	1503.34	1435.77	1590.92	3056.55	3321.79	3468.25	3423.35	3203.8	3547.06	2.21523	4.29567e-10	0.0021645	1.05975e-07	0.00913406	1	1	1	1.6147	0.0305298	up	138.055	2.26563	1	1	Aniline	Benzenoids	Benzene and substituted derivatives	HMDB0003012	C00292	7	3,4-Dihydroxybenzylamine;5-Acetyl-2,4-dimethyloxazole;Ethyl 2-pyrrolecarboxylate;Benzoic acid;4-Hydroxybenzaldehyde;3-(2-Furanyl)-2-propenal;2-Hydroxybenzaldehyde	HMDB0012153;HMDB0038174;HMDB0059856;HMDB0001870;HMDB0011718;HMDB0032918;HMDB0034170	7	Gabaculine;Benzoate;Aromatic_acid;4-Hydroxybenzaldehyde;3-Hydroxybenzaldehyde;Salicylaldehyde;Tropolone	C12110;C00180;C00539;C00633;C03067;C06202;C15474
neg-M144T154	15782.1	16315.8	17054.6	16449.2	17562.5	16679.6	36641.1	39740.8	39838.7	38761.9	39313	41295.5	2.3596	3.40407e-12	0.0021645	3.62675e-09	0.00913406	1	1	1	1.76529	0.047735	up	144.045	2.57128	1	1	4-Hydroxyquinoline	Organoheterocyclic compounds	Quinolines and derivatives	NA	NA	1	1H-Indole-3-carboxaldehyde	HMDB0029737	7	3-Methyleneoxindole;Isocarbostyril;Quinolin-2-ol;4-Hydroxyquinoline;2(1H)-Quinolinone;Indole-3-carboxaldehyde;8-Hydroxyquinoline	C02796;C06324;C06338;C06343;C06415;C08493;C19434
neg-M163T300	16869	19918.2	15682.4	16192.9	14893.3	18364.1	42508.2	38039.4	44956.1	41430.1	28487.8	36857.8	2.27904	3.76079e-06	0.0021645	6.846e-05	0.00913406	1	1	1	1.80433	0.0333844	up	163.039	4.99603	1	1	trans-4-Coumaric acid	Phenylpropanoids and polyketides	Cinnamic acids and derivatives	NA	NA	18	Methyl Phenylglyoxalate;3-(3-hydroxyphenyl)prop-2-enoic acid;3-phenyloxirane-2-carboxylic acid;3-(4-hydroxyphenyl)prop-2-enoic acid;4-methoxy-1-benzofuran-6-ol;3-(2-hydroxyphenyl)prop-2-enoic acid;3-(2,3-dihydroxyphenyl)prop-2-enal;3-(2,5-dihydroxyphenyl)prop-2-enal;3-(2-hydroxyphenyl)oxirane-2-carbaldehyde;(2E)-3-(3,4-dihydroxyphenyl)prop-2-enal;3-(4-hydroxyphenyl)oxirane-2-carbaldehyde;Phenylpy…	HMDB0062605;HMDB0125104;HMDB0126545;HMDB0128076;HMDB0129375;HMDB0134028;HMDB0134029;HMDB0134030;HMDB0134031;HMDB0141767;HMDB0141768;HMDB0000205;HMDB0001713;HMDB0002035;HMDB0002641;HMDB0012225;HMDB0030677;HMDB0041592	9	Phenylpyruvate;4-Coumarate;trans-2-Hydroxycinnamate;2-Hydroxy-3-phenylpropenoate;cis-2-Hydroxycinnamate;cis-p-Coumarate;3-Oxo-3-phenylpropanoate;Caffeic_aldehyde;trans-3-Hydroxycinnamate	C00166;C00811;C01772;C02763;C05838;C06738;C07114;C10945;C12621
neg-M175T52	4500.48	6146.57	5104.49	6356.17	3637.6	4845.36	44259.2	54674.5	54606.7	57323.9	54587	65410.7	10.8158	5.88915e-09	0.0021645	6.47216e-07	0.00913406	1	1	1	2.78427	0.0513049	up	175.024	0.872567	1	1	Vitamin C	Organoheterocyclic compounds	Dihydrofurans	HMDB0000044	C00072	3	Ascorbic acid;D-Glucurono-6,3-lactone;1,2,3-Propanetricarboxylic acid	HMDB0000044;HMDB0006355;HMDB0031193	13	Ascorbate;D-Glucuronolactone;2-Hydroxy-3-oxoadipate;L-xylo-Hexulonolactone;D-Glucurono-6,2-lactone;5-Dehydro-4-deoxy-D-glucuronate;(4S)-4,6-Dihydroxy-2,5-dioxohexanoate;(4S,5S)-4,5-Dihydroxy-2,6-dioxohexanoate;Parapyruvate;D-Galacturonolactone;2-Dehydro-D-glucono-1,5-lactone;Propane-1,2,3-tricarboxylate;Erythorbic_acid	C00072;C02670;C03217;C03289;C03387;C04053;C04349;C04471;C06033;C06430;C06440;C19806;C20364
neg-M188T154	14040	16107.4	16509.4	15611.5	16203.6	16234.6	37174.1	41289.9	41300.1	41587.2	42006.5	41470.9	2.58513	9.16534e-11	0.0021645	3.48056e-08	0.00913406	1	1	1	1.83473	0.0517119	up	188.035	2.56937	1	1	Kynurenic acid	Organoheterocyclic compounds	Quinolines and derivatives	HMDB0000715	C01717	3	Kynurenic acid;1-Nitronaphthalene-5,6-oxide;1-Nitronaphthalene-7,8-oxide	HMDB0000715;HMDB0060331;HMDB0060332	6	4-Hydroxy-2-quinolinecarboxylic_acid;N-Acetylisatin;1-Nitronaphthalene-5,6-oxide;1-Nitronaphthalene-7,8-oxide;2-Oxo-1,2-dihydroquinoline-4-carboxylate;3-Hydroxyquinaldic_acid	C01717;C02172;C14800;C14802;C16715;C18621
neg-M191T73	755902	833399	840106	802024	889554	932133	2.25786e+06	1.51656e+06	1.64428e+06	1.64977e+06	1.65076e+06	2.64083e+06	2.24813	0.000153057	0.0021645	0.00119222	0.00913406	1	1	1	2.23948	0.288333	up	191.02	1.2173	1	1	Citric acid	Organic acids and derivatives	NA	HMDB0000094	C00158	7	Citric acid;Isocitric acid;D-threo-Isocitric acid;Diketogulonic acid;2,3-Diketo-L-gulonate;(1R,2R)-Isocitric acid;D-Glucaro-1,4-lactone	HMDB0000094;HMDB0000193;HMDB0001874;HMDB0005971;HMDB0006511;HMDB0033717;HMDB0041862	14	Citrate;Isocitrate;(1R,2S)-1-Hydroxypropane-1,2,3-tricarboxylate;5-Dehydro-4-deoxy-D-glucarate;2,5-Didehydro-D-gluconate;Carboxymethyloxysuccinate;2-Dehydro-3-deoxy-D-glucarate;(4R,5S)-4,5,6-Trihydroxy-2,3-dioxohexanoate;(1S,2S)-1-Hydroxypropane-1,2,3-tricarboxylate;D-Galactaro-1,5-lactone;D-Glucaro-1,5-lactone;D-Galactaro-1,4-lactone;(2S,3R)-2,3-Dihydroxy-5-oxohexanedioate;D-Glucaro-1,4-lactone	C00158;C00311;C00451;C00679;C02780;C03600;C03921;C04575;C04617;C20889;C20890;C20896;C21091;C21095
neg-M196T300	5358.51	6750.13	6092.63	5908.19	6839.73	6782.68	18312.4	19913.5	20802	19450.5	20269.1	21395.4	3.18412	8.84318e-09	0.0021645	8.58684e-07	0.00913406	1	1	1	2.65475	0.0624242	up	195.912	5.00652	1	1	3,5,6-Trichloro-2-pyridinol	Organoheterocyclic compounds	Pyridines and derivatives	HMDB0039853	NA	1	3,5,6-Trichloro-2-pyridinol	HMDB0039853	0	-	-
neg-M203T102	2264.82	1923.15	4331.99	2171.45	2489.06	1795.18	4174.21	8479.77	4592.41	3534.64	4441.12	5321.98	2.03959	0.00239904	0.00865801	0.010568	0.0282644	0.944444	0.777778	1	1.5913	0.0963947	up	203.055	1.69183	1	1	3-Hydroxyadipic acid 3,6-lactone	Organoheterocyclic compounds	Lactones	HMDB0029171	null	2	3,5,6-Trihydroxy-5-(hydroxymethyl)-2-methoxy-2-cyclohexen-1-one;Starch acetate	HMDB0041031;HMDB0029891	1	3-O-Ethyl-L-ascorbic_acid	C18342
neg-M223T310	2252.52	2909.29	2294.21	2427.49	2339.17	2775.56	10141.6	11796.9	15030.8	7610.17	12099.8	11144.7	4.52213	1.34687e-06	0.0021645	3.19476e-05	0.00913406	1	1	1	2.64936	0.0689982	up	223.133	5.16587	1	1	Methyl Jasmonic acid	Lipids and lipid-like molecules	NA	HMDB0036583	C11512	10	3-Methyl-5-pentyl-2-furanpropanoic acid;Epoxyeremopetasinorol;Annuionone A;Annuionone C;13-Oxo-9,11-tridecadienoic acid;Methyl jasmonate;(8alpha,10beta,11beta)-3-Hydroxy-4,15-dinor-1(5)-xanthen-12,8-olide;Octyl 2-furoate;Furfuryl octanoate;3-Methylbutyl 2-furanbutanoate	HMDB0112084;HMDB0029670;HMDB0032679;HMDB0032689;HMDB0034564;HMDB0036583;HMDB0037244;HMDB0037726;HMDB0037730;HMDB0037736	4	(6S,9R)-Vomifoliol;(+/-)-6-Hydroxy-3-oxo-alpha-ionol;Methyl_jasmonate;(+)-7-Isomethyljasmonate	C01760;C04166;C11512;C16318
neg-M229T211	13796.3	14997	12142.1	14825.6	13274.5	14281.6	5072.14	6891.93	6622.17	5508.6	5272.44	5686.67	0.420729	2.95029e-07	0.0021645	1.03341e-05	0.00913406	1	1	1	1.40594	0.0587739	down	229.144	3.52331	1	1	Dodecanedioic acid	Lipids and lipid-like molecules	Fatty Acyls	HMDB0000623	C02678	4	Bis(1-methylethyl) hexanedioate;Dipropyl hexanedioate;Dodecanedioic acid;Talaromycin A	HMDB0041613;HMDB0041614;HMDB0000623;HMDB0030143	3	Dodecanedioic_acid;Diisopropyl_adipate;Dibutyl_succinate	C02678;C14523;C19143
neg-M267T80	2945.19	3447.49	3379.8	4126.56	4040.41	3351.55	1544.82	2115.89	1546.9	1521.5	1610.78	1613.27	0.467482	1.05119e-06	0.0021645	2.65951e-05	0.00913406	1	1	1	2.25809	0.175656	down	267.072	1.32913	1	1	Inosine	Nucleosides, nucleotides, and analogues	Purine nucleosides	HMDB0000195	C00294	18	3-Deoxy-D-glycero-D-galacto-2-nonulosonic acid;Inosine;Allopurinol riboside;Arabinosylhypoxanthine;Estriol-16-Glucuronide;Estriol-17-glucuronide;Estriol-3-glucuronide;15-Hydroxynorandrostene-3,17-dione glucuronide;16-alpha,17-beta-estriol 17-beta-D-glucuronide;6-[4-(4-carboxy-2-hydroxybutyl)-2-hydroxyphenoxy]-3,4,5-trihydroxyoxane-2-carboxylic acid;6-[5-(4-carboxy-2-hydroxybutyl)-2-hydroxyphenoxy…	HMDB0000425;HMDB0000195;HMDB0000481;HMDB0003040;HMDB0006766;HMDB0010333;HMDB0010335;HMDB0010353;HMDB0010354;HMDB0127743;HMDB0127744;HMDB0127745;HMDB0128703;HMDB0128704;HMDB0128718;HMDB0128719;HMDB0059971;HMDB0059973	9	2-O-(alpha-D-Mannosyl)-D-glycerate;2-O-(alpha-D-Glucopyranosyl)-D-glycerate;3-Deoxy-D-glycero-D-galacto-non-2-ulosonic_acid;Inosine;16-Glucuronide-estriol;16alpha,17beta-Estriol_3-(beta-D-glucuronide);16alpha,17beta-Estriol_17-(beta-D-glucuronide);Renillafoulin_A;Saphenamycin	C11544;C19792;C20934;C00294;C05504;C11288;C11346;C16859;C12311
neg-M277T455	44281.5	49241	40108.1	47081.5	59504.4	45007.8	101454	124083	84974.2	89032.2	93257.1	102501	2.08713	2.49342e-06	0.0021645	5.02814e-05	0.00913406	1	1	1	1.86926	0.220259	up	277.217	7.57702	1	1	Gamma-Linolenic acid	Lipids and lipid-like molecules	Fatty Acyls	HMDB0003073	C06426	5	Alpha-Linolenic acid;Gamma-Linolenic acid;Calendic acid;Punicic acid;Linolenelaidic acid	HMDB0001388;HMDB0003073;HMDB0030962;HMDB0030963;HMDB0030964	6	(6Z,9Z,12Z)-Octadecatrienoic_acid;(9Z,12Z,15Z)-Octadecatrienoic_acid;Crepenynate;(9Z,11E,13E)-Octadecatrienoic_acid;Punicic_acid;5beta-Estrane-3alpha,17beta-diol	C06426;C06427;C07289;C08315;C08364;C15201
neg-M317T398	794.969	1134.25	807.575	885.076	1178.46	1012.03	3722.06	1488.42	1433.49	1375.78	1725.26	2576.96	2.11996	0.00632575	0.0021645	0.0231221	0.00913406	1	1	1	1.05546	0.0630325	up	317.21	6.63173	1	1	5-Hydroxy-6E,8Z,11Z,14Z,17Z-eicosapentaenoic acid	Lipids and lipid-like molecules	Fatty Acyls	NA	NA	37	Leukotriene A4;5-HEPE;Oxymesterone;12-HEPE;14,15-EpETE;15-HEPE;15-KETE;17,18-EpETE;5-KETE;11R-HEPE;18R-HEPE;12-KETE;Methyl [8]-Shogaol;(ent-7alpha)-7-Hydroxy-8(14),15-pimaradien-19-oic acid;Galanal A;Ineketone;Steviol;Yucalexin B20;Yucalexin B22;ent-17-Hydroxy-15-kauren-19-oic acid;Yucalexin P17;Yucalexin A19;Aframodial;(ent-15beta)-15-Hydroxy-19-trachylobanoic acid;Grandiflorolic acid;Galanolact…	HMDB0001337;HMDB0005081;HMDB0006027;HMDB0010202;HMDB0010205;HMDB0010209;HMDB0010210;HMDB0010212;HMDB0010217;HMDB0012534;HMDB0012611;HMDB0013633;HMDB0030101;HMDB0035116;HMDB0035311;HMDB0036698;HMDB0036706;HMDB0036712;HMDB0036713;HMDB0036724;HMDB0036752;HMDB0036776;HMDB0036806;HMDB0036839;HMDB0036930;HMDB0037523;HMDB0038521;HMDB0039012;HMDB0039716;HMDB0041058;HMDB0060053;HMDB0061114;HMDB0062222;HMD…	23	Leukotriene_A4;4,5-Leukotriene_A4;15-OxoETE;Cyathin_A3;Ineketone;ent-7alpha-Hydroxykaur-16-en-19-oic_acid;17R,18S-Epoxy-5Z,8Z,11Z,14Z-icosatetraenoic_acid;11alpha,17beta-Dihydroxy-17-methylandrost-4-en-3-one;4,5alpha-Dihydro-2-(hydroxymethylene)testosterone;Oranabol;11beta,17beta-Dihydroxy-17-methylandrost-4-en-3-one;5-OxoETE;12-OxoETE;7alpha,17beta-Dihydroxy-17alpha-methylandrost-4-en-3-one;17be…	C00909;C02645;C04577;C09079;C09110;C11875;C13843;C14555;C14628;C14665;C14683;C14732;C14807;C14891;C14929;C14945;C14980;C15354;C15434;C17498;C17956;C18177;C20212
neg-M319T354	2289.46	2514.1	2468.47	2141.44	2597.4	2096.11	4735.04	5500.88	6428.16	5745.79	5779.32	5830.01	2.41152	2.13839e-08	0.0021645	1.5512e-06	0.00913406	1	1	1	1.79469	0.156526	up	319.226	5.89978	1	1	18-Hydroxyeicosatetraenoic acid	Lipids and lipid-like molecules	Fatty Acyls	HMDB0006245	NA	35	5,6-Epoxy-8,11,14-eicosatrienoic acid;8,9-Epoxyeicosatrienoic acid;14R,15S-EpETrE;15(S)-HETE;14,15-Epoxy-5,8,11-eicosatrienoic acid;11,12-Epoxyeicosatrienoic acid;8-HETE;16(R)-HETE;11(R)-HETE;20-Hydroxyeicosatetraenoic acid;12-HETE;18-Hydroxyarachidonic acid;9-HETE;11,12-EpETrE;5-HETE;19(S)-HETE;10-HETE;13-HETE;17-HETE;Annoglabasin E;Ucriol;8alpha,13R-Epoxy-14-labden-19-oic acid;2-Hydroxy-6-tride…	HMDB0002190;HMDB0002232;HMDB0002283;HMDB0003876;HMDB0004264;HMDB0004673;HMDB0004679;HMDB0004680;HMDB0004682;HMDB0005998;HMDB0006111;HMDB0006245;HMDB0010222;HMDB0010409;HMDB0011134;HMDB0011136;HMDB0012508;HMDB0012567;HMDB0012598;HMDB0036262;HMDB0036705;HMDB0036810;HMDB0038520;HMDB0038688;HMDB0038689;HMDB0038694;HMDB0060101;HMDB0062287;HMDB0062294;HMDB0062302;HMDB0062431;HMDB0062433;HMDB0112068;HMD…	20	(15S)-15-Hydroxy-5,8,11-cis-13-trans-eicosatetraenoate;5(S)-HETE;20-HETE;19(S)-HETE;5,6-EET;8,9-EET;11,12-EET;14,15-EET;8(S)-HETE;12(S)-HETE;16(R)-HETE;9(S)-HETE;11(R)-HETE;12(R)-HETE;8(R)-HETE;3beta-Hydroxy-16beta-(hydroxymethyl)-5alpha-androstan-17-one;17beta-Hydroxy-2alpha-(hydroxymethyl)-5alpha-androstan-3-one;17-Methylandrost-5-ene-3beta,11beta,17beta-triol;17beta-Methoxyandrost-5-ene-3beta,…	C04742;C04805;C14748;C14749;C14768;C14769;C14770;C14771;C14776;C14777;C14778;C14779;C14780;C14822;C14824;C14961;C15035;C15041;C15138;C15349
neg-M327T173	5108.65	4951.83	6329.23	5359.14	5556.61	5605.69	17889.1	17222	16573.2	15153.2	16416.3	18582.1	3.09426	4.5426e-10	0.0021645	1.10351e-07	0.00913406	1	1	1	2.48973	0.0925763	up	327.05	2.88647	1	1	Aflatoxin M1	Phenylpropanoids and polyketides	Coumarins and derivatives	HMDB0030479	C16756	14	4,5-dihydroxy-13,14-dimethoxy-8,17-dioxatetracyclo[8.7.0.0虏,鈦?0鹿鹿,鹿鈦禲heptadeca-1(10),2(7),3,5,11,13,15-heptaen-9-one;5,15-dihydroxy-13,14-dimethoxy-8,17-dioxatetracyclo[8.7.0.0虏,鈦?0鹿鹿,鹿鈦禲heptadeca-1(10),2(7),3,5,11,13,15-heptaen-9-one;5,6-dihydroxy-13,14-dimethoxy-8,17-dioxatetracyclo[8.7.0.0虏,鈦?0鹿鹿,鹿鈦禲heptadeca-1(10),2(7),3,5,11,13,15-heptaen-9-one;5,12-dihydroxy-13,14-dimethoxy-8,17-dioxatetrac…	HMDB0128459;HMDB0128461;HMDB0128462;HMDB0128463;HMDB0128464;HMDB0140683;HMDB0140684;HMDB0006558;HMDB0030474;HMDB0030479;HMDB0030753;HMDB0031533;HMDB0038806;HMDB0142058	6	(-)-Acanthocarpan;Aflatoxin_G1;Aflatoxin_M1;Aflatoxin_Q1;Aflatoxin_B1-exo-8,9-epoxide;Aflatoxin_B1-endo-8,9-epoxide	C10198;C16755;C16756;C19585;C19586;C19595
neg-M335T292	1534.78	5037.78	4476.33	2127.61	1442.94	3101.27	5521.79	5926.41	5147.79	6183.8	6778.81	10333.1	2.25113	0.0071334	0.0021645	0.0254798	0.00913406	1	1	1	2.09096	0.33775	up	335.221	4.85872	1	1	Prostaglandin A1	Lipids and lipid-like molecules	Fatty Acyls	HMDB0002656	C04685	47	5,12-dihydroxy-6,8,10,14-eicosatetraenoic acid;10-hydroxy-11S,12S-epoxy-5Z,8Z,14Z-eicosatrienoic acid;5,20-DiHETE;5(S),11(R)-DiHETE;(5Z,9E,14Z)-(8xi,11R,12S)-11,12-epoxy-8-hydroxyicosa-5,9,14-trienoic Acid;8,20-DiHETE;15-HPETE;5(S),15(R)-DiHETE;Leukotriene B4;5(S)-Hydroperoxyeicosatetraenoic acid;8-iso-PGA1;Prostaglandin A1;Prostaglandin B1;12(S)-HPETE;15(S)-HPETE;Hepoxilin A3;Hepoxilin B3;12(R)-…	HMDB0062409;HMDB0062479;HMDB0062614;HMDB0062615;HMDB0062619;HMDB0062687;HMDB0062688;HMDB0062749;HMDB0001085;HMDB0001193;HMDB0002236;HMDB0002656;HMDB0002982;HMDB0004243;HMDB0004244;HMDB0004688;HMDB0004690;HMDB0004692;HMDB0004693;HMDB0004696;HMDB0004699;HMDB0005050;HMDB0005087;HMDB0005088;HMDB0005089;HMDB0010204;HMDB0010211;HMDB0010216;HMDB0010219;HMDB0011135;HMDB0012498;HMDB0012839;HMDB0034686;HMD…	19	Prostaglandin_B1;Leukotriene_B4;(13E)-(15S)-15-Hydroxy-9-oxoprosta-10,13-dienoate;(13E)-(15S)-15-Hydroxy-9-oxoprosta-11,13-dienoate;8(R)-HPETE;(5Z,9E,14Z)-(8xi,11R,12S)-11,12-Epoxy-8-hydroxyicosa-5,9,14-trienoic_acid;5(S)-HPETE;12(S)-HPETE;15(S)-HPETE;Diterpenoid_SP-II;Portulal;15H-11,12-EETA;Hepoxilin_A3;Hepoxilin_B3;12(R)-HPETE;11H-14,15-EETA;11(R)-HPETE;9(S)-HPETE;8(S)-HPETE	C00959;C02165;C04685;C04686;C04822;C04849;C05356;C05965;C05966;C09087;C09175;C14781;C14808;C14810;C14812;C14813;C14820;C14821;C14823
neg-M335T328	3798.3	6365.79	4054.61	3136.27	4052.72	4352.47	16818.9	11338.9	8989.41	9288.28	12515.5	35616	3.67106	0.00129676	0.0021645	0.0064745	0.00913406	1	1	1	2.58468	0.130403	up	335.221	5.46728	1	1	Prostaglandin A1	Lipids and lipid-like molecules	Fatty Acyls	HMDB0002656	C04685	39	5,12-dihydroxy-6,8,10,14-eicosatetraenoic acid;10-hydroxy-11S,12S-epoxy-5Z,8Z,14Z-eicosatrienoic acid;5,20-DiHETE;5(S),11(R)-DiHETE;(5Z,9E,14Z)-(8xi,11R,12S)-11,12-epoxy-8-hydroxyicosa-5,9,14-trienoic Acid;8,20-DiHETE;15-HPETE;5(S),15(R)-DiHETE;Leukotriene B4;5(S)-Hydroperoxyeicosatetraenoic acid;8-iso-PGA1;Prostaglandin A1;Prostaglandin B1;12(S)-HPETE;15(S)-HPETE;Hepoxilin A3;Hepoxilin B3;12(R)-…	HMDB0062409;HMDB0062479;HMDB0062614;HMDB0062615;HMDB0062619;HMDB0062687;HMDB0062688;HMDB0062749;HMDB0001085;HMDB0001193;HMDB0002236;HMDB0002656;HMDB0002982;HMDB0004243;HMDB0004244;HMDB0004688;HMDB0004690;HMDB0004692;HMDB0004693;HMDB0004696;HMDB0004699;HMDB0005050;HMDB0005087;HMDB0005088;HMDB0005089;HMDB0010204;HMDB0010211;HMDB0010216;HMDB0010219;HMDB0011135;HMDB0012498;HMDB0012839;HMDB0034686;HMD…	19	Prostaglandin_B1;Leukotriene_B4;(13E)-(15S)-15-Hydroxy-9-oxoprosta-10,13-dienoate;(13E)-(15S)-15-Hydroxy-9-oxoprosta-11,13-dienoate;8(R)-HPETE;(5Z,9E,14Z)-(8xi,11R,12S)-11,12-Epoxy-8-hydroxyicosa-5,9,14-trienoic_acid;5(S)-HPETE;12(S)-HPETE;15(S)-HPETE;Diterpenoid_SP-II;Portulal;15H-11,12-EETA;Hepoxilin_A3;Hepoxilin_B3;12(R)-HPETE;11H-14,15-EETA;11(R)-HPETE;9(S)-HPETE;8(S)-HPETE	C00959;C02165;C04685;C04686;C04822;C04849;C05356;C05965;C05966;C09087;C09175;C14781;C14808;C14810;C14812;C14813;C14820;C14821;C14823
neg-M335T358	29033.8	31344.7	30192.7	32802.8	34872.5	34005.1	68437.5	76672.5	82244.2	76802	80366.8	88377.3	2.4598	3.77731e-09	0.0021645	4.68864e-07	0.00913406	1	1	1	1.76069	0.0853237	up	335.221	5.97427	1	1	Prostaglandin A1	Lipids and lipid-like molecules	Fatty Acyls	HMDB0002656	C04685	38	5,12-dihydroxy-6,8,10,14-eicosatetraenoic acid;10-hydroxy-11S,12S-epoxy-5Z,8Z,14Z-eicosatrienoic acid;5,20-DiHETE;5(S),11(R)-DiHETE;(5Z,9E,14Z)-(8xi,11R,12S)-11,12-epoxy-8-hydroxyicosa-5,9,14-trienoic Acid;8,20-DiHETE;15-HPETE;5(S),15(R)-DiHETE;Leukotriene B4;5(S)-Hydroperoxyeicosatetraenoic acid;8-iso-PGA1;Prostaglandin A1;Prostaglandin B1;12(S)-HPETE;15(S)-HPETE;Hepoxilin A3;Hepoxilin B3;12(R)-…	HMDB0062409;HMDB0062479;HMDB0062614;HMDB0062615;HMDB0062619;HMDB0062687;HMDB0062688;HMDB0062749;HMDB0001085;HMDB0001193;HMDB0002236;HMDB0002656;HMDB0002982;HMDB0004243;HMDB0004244;HMDB0004688;HMDB0004690;HMDB0004692;HMDB0004693;HMDB0004696;HMDB0004699;HMDB0005050;HMDB0005087;HMDB0005088;HMDB0005089;HMDB0010204;HMDB0010211;HMDB0010216;HMDB0010219;HMDB0011135;HMDB0012498;HMDB0012839;HMDB0034686;HMD…	19	Prostaglandin_B1;Leukotriene_B4;(13E)-(15S)-15-Hydroxy-9-oxoprosta-10,13-dienoate;(13E)-(15S)-15-Hydroxy-9-oxoprosta-11,13-dienoate;8(R)-HPETE;(5Z,9E,14Z)-(8xi,11R,12S)-11,12-Epoxy-8-hydroxyicosa-5,9,14-trienoic_acid;5(S)-HPETE;12(S)-HPETE;15(S)-HPETE;Diterpenoid_SP-II;Portulal;15H-11,12-EETA;Hepoxilin_A3;Hepoxilin_B3;12(R)-HPETE;11H-14,15-EETA;11(R)-HPETE;9(S)-HPETE;8(S)-HPETE	C00959;C02165;C04685;C04686;C04822;C04849;C05356;C05965;C05966;C09087;C09175;C14781;C14808;C14810;C14812;C14813;C14820;C14821;C14823
neg-M349T279	15888	20743.7	20971.2	20639.7	22789.9	22103	48805.9	57070	57022.2	56913.9	56929	61561.4	2.7474	1.42971e-07	0.0021645	6.03261e-06	0.00913406	1	1	1	3.06474	0.0512558	up	349.2	4.64608	1	1	(ent-6alpha,7alpha,12alpha)-6,7,12-Trihydroxy-16-kauren-19-oic acid	Lipids and lipid-like molecules	Prenol lipids	HMDB0036701	null	17	9S-hydroxy-11,15-dioxo-5Z,13E-prostadienoic acid;15-oxo-5S,6R-dihydroxy-7E,9E,11Z,13E-eicosatetraenoic acid;(5S)-hydroperoxy-18-hydroxy-EPE;8-iso-15-keto-PGE2;Prostaglandin E3;Prostaglandin D3;15-Keto-prostaglandin E2;Resolvin E1;12-Oxo-20-hydroxy-leukotriene B4;15-Epi-lipoxin B5;15-Oxo-lipoxin A4;20-oxo-leukotriene B4;PGH3;(ent-6alpha,7alpha,12alpha)-6,7,12-Trihydroxy-16-kauren-19-oic acid;Oryza…	HMDB0062297;HMDB0062300;HMDB0062616;HMDB0002341;HMDB0002664;HMDB0003034;HMDB0003175;HMDB0010410;HMDB0012552;HMDB0012588;HMDB0012590;HMDB0012641;HMDB0013040;HMDB0036701;HMDB0037593;HMDB0038693;HMDB0060096	10	4,4-Difluoropregn-5-ene-3,20-dione;(5Z,13E)-11alpha-Hydroxy-9,15-dioxoprost-13-enoate;(5Z,13E)-9alpha-Hydroxy-11,15-dioxoprosta-5,13-dienoate;(5Z,13E)-6,9alpha-Epoxy-11alpha-hydroxy-15-oxoprosta-5,13-dienoate;Prostaglandin_E3;Prostaglandin_D3;Resolvin_E1;5S-Hydroperoxy-18R-HEPE;Chalcolactone;Andrographolide	C15152;C04707;C04758;C04835;C06439;C13802;C18171;C18176;C18848;C20214
neg-M351T375	1860.8	1848.66	1741.72	1660.56	757.577	1903.75	6631.69	7133.36	7027.9	6569.64	7249.57	7815.54	4.34129	0.000108369	0.0021645	0.000912387	0.00913406	1	1	1	3.72304	0.0792191	up	351.205	6.2539	1	1	Tebufenozide	Unknown	-	NA	NA	3	Anileridine;Encainide;N-2-[4-(3,3-Dimethylallyloxy)phenyl]ethylcinnamide	HMDB0015049;HMDB0015359;HMDB0030193	3	Encainide;Tebufenozide;Lobelanine	C06978;C18526;C10157
neg-M361T236	1693.59	1763.32	1632.58	1888.67	1801.03	1686.78	3330.94	3448.06	3802.96	3758.28	3380.72	3991.22	2.07455	9.99078e-09	0.0021645	9.41514e-07	0.00913406	1	1	1	2.30385	0.097409	up	361.163	3.93095	1	1	Secoisolariciresinol	Lignans, neolignans and related compounds	Dibenzylbutane lignans	HMDB0013692	C18167	13	Thyrotropin releasing hormone;Secoisolariciresinol;Gibberellin Ga115;Hydroxyisonobilin;Heliangin;Gibberellin A19;Gibberellin A65;Gibberellin A38;Gibberellin A124;3-Oxo-6b-angeloyloxy-8b-hydroxy-7(11)-eremophilen-12,8-olide;Gibberellin A101;Gibberellin A98;5-(3'-Hydroxyphenyl)-gamma-valerolactone-3'-O-glucuronide	HMDB0060080;HMDB0013692;HMDB0032820;HMDB0034475;HMDB0036692;HMDB0036896;HMDB0036899;HMDB0036902;HMDB0037103;HMDB0040759;HMDB0041408;HMDB0041510;HMDB0059991	12	Thyrotropin-releasing_hormone;Gibberellin_A19;Enmein;Shikodonin;Deacetyleupaserrin;Eupatoriopicrin;Fastigilin_B;Heliangin;Gibberellin_A36;Secoisolariciresinol;Propyl_isome;(+)-Secoisolariciresinol	C03958;C02034;C09090;C09184;C09395;C09442;C09451;C09474;C11862;C18167;C19145;C20456
neg-M367T248	8154.28	9057.03	8659.9	9699.05	10300.8	9757.81	27557.2	29188.2	31515.4	31507.3	32033.1	31639	3.29757	5.63671e-10	0.0021645	1.25695e-07	0.00913406	1	1	1	3.22583	0.0651081	up	367.211	4.13191	1	1	19-Hydroxy-PGE2	Lipids and lipid-like molecules	Fatty Acyls	HMDB0001908	null	13	20-hydroxylipoxin A4;19-Hydroxy-PGE2;6,15-Diketo,13,14-dihydro-PGF1a;Prostaglandin G2;20-Hydroxy-PGE2;6-Ketoprostaglandin E1;11-Dehydro-thromboxane B2;Thromboxane B3;5(6)-Epoxy Prostaglandin E1;20-COOH-10,11-dihydro-LTB4;20-dihydroxyleukotriene B4;Cinncassiol D2;Cinncassiol D3	HMDB0062748;HMDB0001908;HMDB0001979;HMDB0003235;HMDB0003247;HMDB0004241;HMDB0004242;HMDB0005099;HMDB0012110;HMDB0012633;HMDB0012635;HMDB0034678;HMDB0036854	8	Prostaglandin_G2;6-Keto-prostaglandin_E1;11-Dehydro-thromboxane_B2;Platenolide_A;Cinncassiol_D2;Cinncassiol_D3;Tryprostatin_B;Deoxybrevianamide_E	C05956;C05962;C05964;C12202;C17653;C17655;C20512;C20636
neg-M367T357_2	160760	145834	122836	135311	195674	192236	1.03954e+06	1.16093e+06	1.16607e+06	1.20371e+06	1.21905e+06	1.34423e+06	7.48808	6.69705e-08	0.0021645	3.47116e-06	0.00913406	1	1	1	3.31371	0.138716	up	367.202	5.9488	1	1	Methoxyfenozide	Unknown	-	NA	NA	2	Tamibarotene;Marmeline	HMDB0015605;HMDB0030192	6	17-O-Acetylajmaline;Dihydrocorynantheine;Hirsutine;Methoxyfenozide;Tamibarotene;Am_580	C15985;C16953;C16972;C18525;C12864;C15619
neg-M415T201	3235.57	3114.32	3036.35	2961.22	3359.33	2875.17	42849.6	45122.4	48945.9	46388.3	48235.4	46153.1	14.9443	2.02672e-15	0.0021645	3.88673e-11	0.00913406	1	1	1	4.36433	0.0228614	up	415.101	3.34542	1	1	Daidzein-8-C-glucoside	Phenylpropanoids and polyketides	Isoflavonoids	NA	NA	18	Trovafloxacin;Daidzin;5,7-dihydroxy-2-phenyl-6-[3,4,5-trihydroxy-6-(hydroxymethyl)oxan-2-yl]-4H-chromen-4-one;5,7-dihydroxy-2-phenyl-8-[3,4,5-trihydroxy-6-(hydroxymethyl)oxan-2-yl]-4H-chromen-4-one;5-hydroxy-2-(4-hydroxyphenyl)-7-methoxy-8-(3,4,5-trihydroxyoxan-2-yl)-4H-chromen-4-one;5,6-dihydroxy-7-methoxy-2-phenyl-8-(3,4,5-trihydroxyoxan-2-yl)-4H-chromen-4-one;5-hydroxy-2-(3-hydroxyphenyl)-7-me…	HMDB0014823;HMDB0033991;HMDB0127107;HMDB0127131;HMDB0127222;HMDB0127229;HMDB0127232;HMDB0130491;HMDB0135364;HMDB0135365;HMDB0135410;HMDB0135411;HMDB0030671;HMDB0033162;HMDB0033651;HMDB0036408;HMDB0036618;HMDB0039098	6	Trovafloxacin;Daidzin;Chrysophanol_8-O-beta-D-glucoside;Frangulin_A;Puerarin;Flavonol_7-O-beta-D-glucoside	C07664;C10216;C10316;C10346;C10524;C15580
neg-M419T393	13.3624	27.9443	756.6	17.8856	13.4324	41.2994	6050.4	6461.65	6721.15	6775.21	6641.72	7141.56	45.71	0.000422272	0.0021645	0.00265992	0.00913406	1	1	1	6.81939	0.101028	up	418.934	6.54745	1	1	Fipronil-sulfide	Organosulfur compounds	-	NA	NA	0	-	-	0	-	-
neg-M435T175	17727.4	17841.2	18606.5	18806.6	17202.8	17909.1	7254.7	8207.09	10411.4	8839.92	9555.94	8923.7	0.492099	1.46932e-05	0.0021645	0.000192013	0.00913406	1	1	1	1.66527	0.131261	down	435.091	2.91166	1	1	4',5,7-Trihydroxy 3,3',6,8-tetramethoxyflavone	Phenylpropanoids and polyketides	Flavonoids	NA	NA	14	3,4,5-trihydroxy-6-{[7-methoxy-2-oxo-6-(3-oxobut-1-en-1-yl)-2H-chromen-8-yl]oxy}oxane-2-carboxylic acid;3,4,5-trihydroxy-6-{[7-methoxy-2-oxo-6-(3-oxobut-1-en-1-yl)-2H-chromen-5-yl]oxy}oxane-2-carboxylic acid;3,4,5-trihydroxy-6-{[4-(7-methoxy-2-oxo-2H-chromen-6-yl)-2-oxobut-3-en-1-yl]oxy}oxane-2-carboxylic acid;3-{[3,4-dihydroxy-5-(hydroxymethyl)oxolan-2-yl]oxy}-2-(3,4-dihydroxyphenyl)-5,7-dihydro…	HMDB0128969;HMDB0128970;HMDB0128971;HMDB0132721;HMDB0041147;HMDB0041258;HMDB0041418;HMDB0128559;HMDB0128560;HMDB0128561;HMDB0128562;HMDB0041397;HMDB0041742;HMDB0041744	2	Irisxanthone;Swertianolin	C10067;C10093
neg-M435T375	353.87	1056.65	15983.9	129.609	156.574	251.082	119938	118799	112423	145960	138530	149919	43.8092	0.00068722	0.0021645	0.00390783	0.00913406	1	1	1	6.62142	0.0757275	up	434.929	6.24545	1	1	Fipronil	Unknown	-	NA	NA	0	-	-	0	-	-
neg-M445T190	222623	225096	240051	227237	234584	235654	463712	503518	542068	518764	535643	502114	2.2132	3.28883e-09	0.0021645	4.35414e-07	0.00913406	1	1	1	2.03055	0.0632278	up	445.114	3.16697	1	1	PI 6:0; PI(3:0/3:0)	Lipids and lipid-like molecules	Glycerophospholipids	-	C01194	19	5,7-dihydroxy-2-(4-methoxyphenyl)-6-[3,4,5-trihydroxy-6-(hydroxymethyl)oxan-2-yl]-4H-chromen-4-one;5-hydroxy-2-(4-hydroxyphenyl)-7-methoxy-8-[3,4,5-trihydroxy-6-(hydroxymethyl)oxan-2-yl]-4H-chromen-4-one;5,6-dihydroxy-7-methoxy-2-phenyl-8-[3,4,5-trihydroxy-6-(hydroxymethyl)oxan-2-yl]-4H-chromen-4-one;5-hydroxy-2-(3-hydroxyphenyl)-7-methoxy-8-[3,4,5-trihydroxy-6-(hydroxymethyl)oxan-2-yl]-4H-chrome…	HMDB0127105;HMDB0127127;HMDB0127133;HMDB0127135;HMDB0127252;HMDB0127357;HMDB0128550;HMDB0133293;HMDB0141944;HMDB0002219;HMDB0029617;HMDB0033990;HMDB0034149;HMDB0035931;HMDB0036630;HMDB0038821;HMDB0040511;HMDB0040803;HMDB0041455	7	Biochanin_A-beta-D-glucoside;Obtusifolin_2-glucoside;Physcion_8-glucoside;Trifolirhizin;Glycitin;Swertisin;Dihydrogranaticin	C05376;C10381;C10384;C10538;C16195;C17835;C18359
neg-M447T132	3309.64	2379.17	5239.8	3243.65	4338.61	2930.46	9818.66	9782.95	11404.7	10027.4	11242.2	10745	2.93922	0.000125922	0.0021645	0.00102455	0.00913406	1	1	1	2.22088	0.434501	up	447.112	2.20245	1	1	Luteolin-7-O-glucoside	Phenylpropanoids and polyketides	Flavonoids	NA	NA	1	4-Hydroxy-5-(3',4',5'-trihydroxyphenyl)-valeric acid-O-methyl-O-glucuronide	HMDB0059970	0	-	-
neg-M447T173_2	531613	528064	576813	567493	534779	543010	2.68511e+06	2.79183e+06	2.97209e+06	2.81084e+06	2.7671e+06	2.91552e+06	5.16261	3.20363e-15	0.0021645	4.09585e-11	0.00913406	1	1	1	3.22207	0.057909	up	447.093	2.88688	1	1	Orientin	Phenylpropanoids and polyketides	Flavonoids	HMDB0030614	C10114	56	6-[(3,7-dihydroxy-4-oxo-2-phenyl-3,4-dihydro-2H-1-benzopyran-5-yl)oxy]-3,4,5-trihydroxyoxane-2-carboxylic acid;6-[(3,5-dihydroxy-4-oxo-2-phenyl-3,4-dihydro-2H-1-benzopyran-7-yl)oxy]-3,4,5-trihydroxyoxane-2-carboxylic acid;6-[3,5-dihydroxy-2-(2-oxo-3-phenylpropanoyl)phenoxy]-3,4,5-trihydroxyoxane-2-carboxylic acid;6-[3,5-dihydroxy-4-(2-oxo-3-phenylpropanoyl)phenoxy]-3,4,5-trihydroxyoxane-2-carboxy…	HMDB0125404;HMDB0125405;HMDB0125410;HMDB0125411;HMDB0127132;HMDB0127468;HMDB0128082;HMDB0128083;HMDB0128085;HMDB0128086;HMDB0128087;HMDB0128104;HMDB0128105;HMDB0129299;HMDB0129977;HMDB0129978;HMDB0129979;HMDB0130011;HMDB0130012;HMDB0130013;HMDB0130214;HMDB0130215;HMDB0130245;HMDB0130246;HMDB0130247;HMDB0130248;HMDB0132732;HMDB0133384;HMDB0133385;HMDB0133386;HMDB0133578;HMDB0133579;HMDB0134576;HMD…	10	Quercitrin;Isoorientin;Luteolin_7-O-beta-D-glucoside;Carthamone;Fisetin_8-C-glucoside;Orientin;Kaempferol_3-O-glucoside;Kaempferol-3-O-galactoside;Aureusidin_6-O-glucoside;Plantaginin	C01750;C01821;C03951;C08598;C10042;C10114;C12249;C12626;C16409;C17056
neg-M451T391	377.778	169.557	65.938	95.3124	28.507	169.883	23976	23666.3	25490.9	29337.4	25873.9	25215.4	169.31	2.27107e-05	0.0021645	0.000268683	0.00913406	1	1	1	7.0115	0.0837695	up	450.924	6.52342	1	1	Fipronil-sulfone	Organosulfur compounds	-	NA	NA	0	-	-	0	-	-
neg-M458T125	553.427	469.003	783.793	692.426	622.202	567.037	1007.75	1089.01	1331.27	1432.98	1352.01	1442.16	2.07576	2.08045e-05	0.0021645	0.000251167	0.00913406	1	1	1	1.45794	0.140638	up	458.178	2.08935	1	1	(6S)-5-Methyltetrahydrofolic acid	Organic acids and derivatives	Carboxylic acids and derivatives	NA	NA	0	-	-	0	-	-
neg-M461T176	546072	537628	570630	570345	580657	536372	1.10517e+06	1.17842e+06	1.27226e+06	1.18308e+06	1.25263e+06	1.23947e+06	2.16388	4.23139e-10	0.0021645	1.05975e-07	0.00913406	1	1	1	2.07695	0.0584458	up	461.108	2.93924	1	1	Tectoridin	Unknown	-	NA	C10533	25	3,4,5-trihydroxy-6-{6-hydroxy-3-[3-(3-hydroxyphenyl)-3-oxoprop-1-en-1-yl]-2-methoxyphenoxy}oxane-2-carboxylic acid;3,4,5-trihydroxy-6-{2-hydroxy-4-[3-(3-hydroxyphenyl)-3-oxoprop-1-en-1-yl]-3-methoxyphenoxy}oxane-2-carboxylic acid;6-{3-[3-(3,4-dihydroxy-2-methoxyphenyl)prop-2-enoyl]phenoxy}-3,4,5-trihydroxyoxane-2-carboxylic acid;3,5,7-trihydroxy-2-{3-methoxy-4-[(3,4,5-trihydroxy-6-methyloxan-2-yl…	HMDB0126068;HMDB0126069;HMDB0126070;HMDB0126598;HMDB0127128;HMDB0127206;HMDB0127355;HMDB0129973;HMDB0129974;HMDB0132473;HMDB0133290;HMDB0133291;HMDB0133302;HMDB0135156;HMDB0136804;HMDB0030569;HMDB0037449;HMDB0037451;HMDB0037473;HMDB0037567;HMDB0038049;HMDB0038455;HMDB0039189;HMDB0039195;HMDB0039758	5	Isoscoparine;6-Methoxyluteolin_7-rhamnoside;Swertiajaponin;Tectoridin;Homoplantaginin	C05990;C10104;C10187;C10533;C17762
neg-M461T208	206221	195472	211657	202163	197260	206319	97357.5	89241.6	92152.9	90777	98960.1	90685.4	0.458681	3.81004e-11	0.0021645	1.78212e-08	0.00913406	1	1	1	1.93014	0.0278615	down	461.107	3.4596	1	1	Tectoridin	Unknown	-	NA	C10533	25	3,4,5-trihydroxy-6-{6-hydroxy-3-[3-(3-hydroxyphenyl)-3-oxoprop-1-en-1-yl]-2-methoxyphenoxy}oxane-2-carboxylic acid;3,4,5-trihydroxy-6-{2-hydroxy-4-[3-(3-hydroxyphenyl)-3-oxoprop-1-en-1-yl]-3-methoxyphenoxy}oxane-2-carboxylic acid;6-{3-[3-(3,4-dihydroxy-2-methoxyphenyl)prop-2-enoyl]phenoxy}-3,4,5-trihydroxyoxane-2-carboxylic acid;3,5,7-trihydroxy-2-{3-methoxy-4-[(3,4,5-trihydroxy-6-methyloxan-2-yl…	HMDB0126068;HMDB0126069;HMDB0126070;HMDB0126598;HMDB0127128;HMDB0127206;HMDB0127355;HMDB0129973;HMDB0129974;HMDB0132473;HMDB0133290;HMDB0133291;HMDB0133302;HMDB0135156;HMDB0136804;HMDB0030569;HMDB0037449;HMDB0037451;HMDB0037473;HMDB0037567;HMDB0038049;HMDB0038455;HMDB0039189;HMDB0039195;HMDB0039758	5	Isoscoparine;6-Methoxyluteolin_7-rhamnoside;Swertiajaponin;Tectoridin;Homoplantaginin	C05990;C10104;C10187;C10533;C17762
neg-M476T367	710756	247185	259167	837770	283911	273660	136956	132928	137493	144936	122798	141450	0.312566	0.00607472	0.0021645	0.0224056	0.00913406	1	1	1	2.57666	0.0404836	down	476.277	6.12362	1	1	LysoPE 18:2	Lipids and lipid-like molecules	Glycerophospholipids	HMDB11477	C04438	2	LysoPE(0:0/18:2(9Z,12Z));LysoPE(18:2(9Z,12Z)/0:0)	HMDB0011477;HMDB0011507	0	-	-
neg-M513T222	9258.02	9674.85	8633.33	9478.39	9079.78	8824.38	23002.5	23340.2	23976.4	22106.7	23167.7	23696.4	2.53491	1.75038e-11	0.0021645	1.06565e-08	0.00913406	1	1	1	2.7231	0.0323233	up	513.232	3.69444	1	1	Telmisartan	Benzenoids	Benzene and substituted derivatives	HMDB0015101	C07710	2	Telmisartan;Validamycin A	HMDB0015101;HMDB0036592	2	Telmisartan;Validamycin_A	C07710;C12112
neg-M593T303	3115.97	4833.94	2671.81	3092.5	3192.39	5103.18	18423.2	17986.3	25730.1	15528.4	22846.5	16822.5	5.33112	4.652e-07	0.0021645	1.45181e-05	0.00913406	1	1	1	2.91755	0.0589599	up	593.263	5.04707	1	1	LysoPI 18:3; LysoPI 18:3	Lipids and lipid-like molecules	Glycerophospholipids	-	C03819	0	-	-	6	Obamegine;Aromoline;(+)-Bebeerine;Daphnandrine;Isochondrodendrine;(+)-Atherospermoline	C06513;C06514;C09352;C09415;C09543;C11141
neg-M621T447	297.1	452.818	364.34	371.889	432.913	425.863	738.335	899.205	891.112	1009.91	906.594	1245.53	2.42681	3.2775e-06	0.0021645	6.20784e-05	0.00913406	1	1	1	1.51564	0.337382	up	621.27	7.45832	1	1	Thalsimidine	Lignans, neolignans and related compounds	-	NA	NA	0	-	-	0	-	-
neg-M686T124_1	5237.04	5777.31	5873.19	5984.65	6543.51	5893.7	2488.51	2490.92	2309.07	2951.41	2862.36	3257.44	0.463324	1.67924e-06	0.0021645	3.75116e-05	0.00913406	1	1	1	1.95669	0.0815238	down	686.141	2.05862	1	1	3'-Dephosphocoenzyme A	Lipids and lipid-like molecules	Fatty Acyls	NA	NA	2	Dephospho-CoA;Cefpimizole	HMDB0001373;HMDB0041851	1	Dephospho-CoA	C00882
neg-M69T73	3131.72	4290.73	3497.92	3555	4486.53	4116.33	7027.98	10080.2	9227.67	7523.57	10699.5	7970.71	2.27616	4.48862e-06	0.0021645	7.84333e-05	0.00913406	1	1	1	2.17646	0.124081	up	68.9954	1.2133	1	1	Propynoic acid	Organic acids and derivatives	Carboxylic acids and derivatives	HMDB0006804	C00804	0	-	-	0	-	-
neg-M821T280	2399.51	2379.42	2216.3	2484.04	2196.18	2463.36	6828.98	8185.06	7806.2	6961.85	7321.11	7230.66	3.13562	6.61345e-11	0.0021645	2.72751e-08	0.00913406	1	1	1	2.68896	0.158488	up	821.417	4.66758	1	1	Glycyrrhizin	Lipids and lipid-like molecules	Prenol lipids	HMDB0029843	C02284	2	Loquatifolin A;(S)-Nerolidol 3-O-[a-L-Rhamnopyranosyl-(1->4)-a-L-rhamnopyranosyl-(1->2)-[a-L-rhamnopyranosyl-(1->6)]-b-D-glucopyranoside]	HMDB0030434;HMDB0040847	0	-	-
neg-M829T190	67736.2	72418.1	74781.1	72143.9	77179.8	80768	37388.3	38023.3	37127.6	37118	36937.8	35501.9	0.499064	9.93544e-08	0.0021645	4.6586e-06	0.00913406	1	1	1	2.09663	0.0488328	down	829.221	3.16565	1	1	Uroporphyrin I	Organoheterocyclic compounds	Tetrapyrroles and derivatives	HMDB0000936	C05767	3	Uroporphyrin IV;Uroporphyrin III;Uroporphyrin I	HMDB0000890;HMDB0000916;HMDB0000936	2	Uroporphyrin_III;Uroporphyrin_I	C02469;C05767
neg-M895T173	16581.5	17072.4	21748.4	19473.4	19192	18509.4	513195	607299	704122	629778	640843	650347	33.2712	5.02164e-14	0.0021645	2.40756e-10	0.00913406	1	1	1	4.67416	0.0971542	up	895.195	2.88452	1	1	Homoorientin	Unknown	-	NA	NA	9	6-({8-[5,7-dihydroxy-2-(4-hydroxyphenyl)-4-oxo-3,4-dihydro-2H-1-benzopyran-3-yl]-2-(3,4-dihydroxyphenyl)-4-oxo-7-{[3,4,5-trihydroxy-6-(hydroxymethyl)oxan-2-yl]oxy}-3,4-dihydro-2H-1-benzopyran-5-yl}oxy)-3,4,5-trihydroxyoxane-2-carboxylic acid;6-(4-{8-[5,7-dihydroxy-2-(4-hydroxyphenyl)-4-oxo-3,4-dihydro-2H-1-benzopyran-3-yl]-5-hydroxy-4-oxo-7-{[3,4,5-trihydroxy-6-(hydroxymethyl)oxan-2-yl]oxy}-3,4-d…	HMDB0129203;HMDB0129204;HMDB0129205;HMDB0129206;HMDB0129207;HMDB0129208;HMDB0003943;HMDB0060130;HMDB0062372	2	3-Oxohexanoyl-CoA;UDP-N-acetylmuramoyl-L-alanyl-D-glutamate	C05269;C00692
neg-M89T73	11788.9	13315.7	21763.2	17229.1	16442.2	14059.7	5622.34	3862.92	4524.11	3921.49	4535.76	7246.78	0.314099	5.51522e-06	0.0021645	9.20779e-05	0.00913406	1	1	1	3.09351	0.147489	down	89.0238	1.21633	1	1	Acetaldehyde	Organic oxygen compounds	Organooxygen compounds	HMDB0000990	C00084	9	L-Lactic acid;Hydroxypropionic acid;Glyceraldehyde;D-Lactic acid;Dihydroxyacetone;Dimethyl carbonate;Monoethyl carbonate;Methoxyacetic acid;2-hydroxypropanoic acid	HMDB0000190;HMDB0000700;HMDB0001051;HMDB0001311;HMDB0001882;HMDB0029580;HMDB0031232;HMDB0041929;HMDB0144295	8	Glycerone;(S)-Lactate;(R)-Lactate;D-Glyceraldehyde;3-Hydroxypropanoate;Lactate;Glyceraldehyde;L-Glyceraldehyde	C00184;C00186;C00256;C00577;C01013;C01432;C02154;C02426
pos-M1040T369	3063.14	3097.92	2320.76	2664.92	3780.58	2726.15	1049.88	1332.24	1143.14	1464.75	1311.18	1447.79	0.438949	3.85961e-06	0.0021645	6.97622e-05	0.00913406	1	1	1	1.71318	0.387101	down	1039.67	6.14933	1	1	TG 66:21; TG(22:7/22:7/22:7)	Lipids and lipid-like molecules	Glycerolipids	-	C00422	0	-	-	0	-	-
pos-M130T75_2	26140.1	29056.2	30655.9	31515.8	31669.5	27810.3	15818.1	14379.3	14697.6	15475.1	12921.4	13788.6	0.492402	1.6273e-08	0.0021645	1.29766e-06	0.00913406	1	1	1	1.33957	0.0858303	down	130.086	1.24453	1	1	D-Pipecolinic acid	Organic acids and derivatives	Carboxylic acids and derivatives	HMDB0005960	NA	21	1-Piperidine carboxylic acid;Pipecolic acid;L-Pipecolic acid;N4-Acetylaminobutanal;D-Pipecolic acid;Vigabatrin;L-trans-4-Methyl-2-pyrrolidinecarboxylic acid;2-Pyrrolidineacetic acid;3-Acetamidobutanal;(2E)-Decenoyl-ACP;N-Methyl proline;trans-1,2-Dihydrobenzene-1,2-diol;(2E,4E)-2,4-Hexadienoic acid;1,2-Cyclohexanedione;3-Methyl-1,2-cyclopentanedione;(E)-4-Oxo-2-hexen-1-al;2,5-Dimethyl-3(2H)-furano…	HMDB0094697;HMDB0000070;HMDB0000716;HMDB0004226;HMDB0005960;HMDB0015212;HMDB0029435;HMDB0029444;HMDB0059649;HMDB0062225;HMDB0094696;HMDB0001164;HMDB0029581;HMDB0031344;HMDB0031543;HMDB0031759;HMDB0032233;HMDB0033569;HMDB0034247;HMDB0039778;HMDB0040260	11	L-Pipecolate;1-Aminocyclopentanecarboxylate;N4-Acetylaminobutanal;Vigabatrin;trans-3-Aminocyclopentane-1-carboxylic_acid;Cyclohexane-1,3-dione;cis-1,2-Dihydrobenzene-1,2-diol;trans-1,2-Dihydrobenzene-1,2-diol;Cyclohexane-1,2-dione;1,4-Cyclohexanedione;Parasorbic_acid	C00408;C03969;C05936;C07500;C13696;C01066;C04091;C04221;C06105;C08063;C08502
pos-M133T360	1289.75	1849.85	1208.76	2503.71	1898.54	2114.77	14438.8	15644.2	15489.3	14627.5	15062.3	16396	8.43579	5.48731e-06	0.0021645	9.18059e-05	0.00913406	1	1	1	3.46053	0.038297	up	133.064	6.00414	1	1	N-Nitroso-N-methyl-3-aminopropionic acid	Unknown	-	NA	NA	5	Cinnamaldehyde;(Z)-3-Phenyl-2-propenal;Indanone;2-Methylcumarone;Atropaldehyde	HMDB0003441;HMDB0032072;HMDB0059602;HMDB0059847;HMDB0060671	4	Cinnamaldehyde;Indanone;2-Indanone;Atropaldehyde	C00903;C01504;C07727;C16592
pos-M138T51	283012	311387	294483	292695	276440	303552	99039.4	115349	105910	104598	102939	109772	0.361954	1.20033e-11	0.0021645	8.2212e-09	0.00913406	1	1	1	1.39648	0.0670312	down	138.054	0.842333	1	1	Trigonelline	Alkaloids and derivatives	null	HMDB0000875	C01004	8	Trigonelline;2-Aminobenzoic acid;p-Aminobenzoic acid;3-Pyridylacetic acid;m-Aminobenzoic acid;Salicylamide;Methyl nicotinate;2-Pyridylacetic acid	HMDB0000875;HMDB0001123;HMDB0001392;HMDB0001538;HMDB0001891;HMDB0015687;HMDB0029806;HMDB0060722	6	Anthranilate;4-Aminobenzoate;N-Methylnicotinate;4-Nitrotoluene;3-Nitrotoluene;2-Nitrotoluene	C00108;C00568;C01004;C14394;C19486;C19597
pos-M161T283	25690.8	28088.7	22368	25414.6	26948.3	26377.6	10263.8	17681.3	10415.7	10176	11196.9	10278.6	0.452019	0.000104862	0.0021645	0.000888244	0.00913406	1	1	1	1.67991	0.0424256	down	161.132	4.72082	1	1	1-(1-Methylethenyl)-4-(1-methylethyl)benzene	Lipids and lipid-like molecules	Prenol lipids	HMDB0061813	null	0	-	-	0	-	-
pos-M161T309	2555.46	2872.21	2502.06	2554.11	2431.42	2778.26	6116.31	6075.95	6431.84	6038.02	4778.71	5552.44	2.22979	1.97949e-07	0.0021645	7.64585e-06	0.00913406	1	1	1	1.54208	0.0475798	up	161.059	5.14893	1	1	6-Methylcoumarin	Phenylpropanoids and polyketides	Coumarins and derivatives	HMDB0032394	NA	4	6-Methylcoumarin;Viburtinal;7-Methyl-2-benzofurancarboxaldehyde;Naphthalene-1,2-diol	HMDB0032394;HMDB0036073;HMDB0041009;HMDB0060497	5	Naphthalene-1,2-diol;2-Formyl-1-indanone;1-Formyl-2-indanone;1,4-Dihydroxynaphthalene;2,3-Dihydroxynaphthalene	C03012;C07719;C07726;C14785;C16213
pos-M162T156	4057.65	4817.47	4125.06	3946.8	4420.14	4138.9	8961.84	10714.6	10415.7	10659.5	10539.9	9526	2.38444	1.59682e-09	0.0021645	2.65135e-07	0.00913406	1	1	1	1.75579	0.0734455	up	162.055	2.5992	1	1	Indole-3-carboxylic acid	Organoheterocyclic compounds	Indoles and derivatives	HMDB0003320	C19837	0	-	-	0	-	-
pos-M163T106	6863.5	16858	8350.27	8032.11	8594.25	26727.8	12019.1	43043.3	38371.2	34760.9	44222.9	44694.3	2.87848	0.00430697	0.00865801	0.0169761	0.0282644	0.944444	0.777778	1	2.84328	0.0469738	up	163.06	1.7584	1	1	2-Hydroxyadipic acid	Lipids and lipid-like molecules	Fatty Acyls	HMDB0000321	C02360	0	-	-	0	-	-
pos-M167T172	7354.95	6481.29	7717.63	7266.23	8234.08	7644.44	15245.7	18101.2	14740.3	16575.8	15972	17192	2.18859	8.82206e-09	0.0021645	8.58684e-07	0.00913406	1	1	1	2.06148	0.133134	up	167.142	2.86204	1	1	Dihydrojasmone	Organooxygen compounds	Carbonyl compounds	HMDB0031565	NA	9	(-)-Nopol;Limonene aldehyde;2,4-Undecadienal;Dihydrojasmone;2-Hexylidenecyclopentanone;2,6,6-Trimethyl-1-cyclohexen-1-acetaldehyde;2,5-Undecadienal;2-Heptylfuran;Norecasantalol	HMDB0030002;HMDB0030252;HMDB0031359;HMDB0031565;HMDB0031728;HMDB0032540;HMDB0033546;HMDB0036190;HMDB0036815	0	-	-
pos-M169T121	51065.6	58804.2	109591	56832.1	123388	59690.3	42346.4	35236.2	34719.4	37788.4	37279.2	37008.7	0.488447	0.0075795	0.0021645	0.0267541	0.00913406	1	1	1	1.80674	0.0344547	down	169.049	2.00914	1	1	2,6-Dihydroxy-4-methylbenzoic acid	Benzenoids	Benzene and substituted derivatives	NA	NA	17	Vanillic acid;3, 5-Dihydroxyphenylacetic acid;3-hydroxy-5-methoxybenzoic acid;3-hydroxy-2-methoxybenzoic acid;Homogentisic acid;3-Hydroxymandelic acid;p-Hydroxymandelic acid;3,4-Dihydroxybenzeneacetic acid;5-Methoxysalicylic acid;3,4-Dihydroxymandelaldehyde;2',4',6'-Trihydroxyacetophenone;2,6-Dimethoxy-1,4-benzoquinone;3-Acetyl-4-hydroxy-6-methyl-2H-pyran-2-one;Thermophillin;3-Methoxysalicylic ac…	HMDB0000484;HMDB0094709;HMDB0125536;HMDB0140902;HMDB0000130;HMDB0000750;HMDB0000822;HMDB0001336;HMDB0001868;HMDB0006242;HMDB0029644;HMDB0029673;HMDB0033129;HMDB0034335;HMDB0059713;HMDB0060003;HMDB0131176	14	Homogentisate;3,4-Dihydroxyphenylacetate;Orsellinate;(S)-4-Hydroxymandelate;4-Hydroxypheoxyacetate;(R)-4-Hydroxymandelate;3,4-Dihydroxymandelaldehyde;2,6-Dihydroxyphenylacetate;Vanillate;2-Hydroxy-6-oxoocta-2,4,7-trienoate;2,6-Dimethoxybenzoquinone;4-Hydroxymandelate;4-Hydroxymethylsalicylate;1,2-Dihydrophthalic_acid	C00544;C01161;C01839;C03198;C03235;C05343;C05577;C06207;C06672;C07087;C10331;C11527;C14109;C16215
pos-M175T170	6944.6	7251.15	7424.11	5451	7161.56	8871.37	20606.5	24944.2	23376.3	21350.7	26525.1	41106.9	3.66347	3.83577e-06	0.0021645	6.94295e-05	0.00913406	1	1	1	2.90437	0.315398	up	175.148	2.83973	1	1	1-Methyl-4-(1-methyl-2-propenyl)-benzene	Lipids and lipid-like molecules	Prenol lipids	HMDB0061824	null	4	5,7alpha-Dihydro-1,4,4,7a-tetramethyl-4H-indene;1,2,3,4,Tetrahydro-1,5,7-trimethylnapthalene;alpha-Ionene;1-Methyl-4-(1-methyl-2-propenyl)-benzene	HMDB0036683;HMDB0059696;HMDB0059826;HMDB0061824	0	-	-
pos-M175T45	46125.4	45367.6	48968.1	44037.3	49104.9	52446.2	16833.1	15396.5	15428.1	14738.7	16264.4	16683.7	0.333315	3.66471e-11	0.0021645	1.76089e-08	0.00913406	1	1	1	2.66189	0.060925	down	175.118	0.750392	1	1	Arginine	Organic acids and derivatives	Carboxylic acids and derivatives	HMDB0000517	C00062	3	N-Methyltryptamine;2-Butyl-1H-benzimidazole;3-(Dimethylaminomethyl)indole	HMDB0004370;HMDB0033755;HMDB0035762	3	N-Methyltryptamine;Gramine;alpha-Methyltryptamine	C06213;C08304;C20127
pos-M177T152	6651.8	6546.86	6236.51	7067.54	6260.53	6899.43	25477.8	28220.7	27180.5	26245.2	29073.5	28642.5	4.15605	3.71839e-13	0.0021645	9.42477e-10	0.00913406	1	1	1	2.63454	0.0191512	up	177.127	2.53907	1	1	(S)-4-(4-Methylphenyl)-2-pentanone	Lipids and lipid-like molecules	Prenol lipids	HMDB0034177	null	5	4-Methyl-1-phenyl-2-pentanone;(S)-4-(4-Methylphenyl)-2-pentanone;Rhubafuran;3-(4-Isopropylphenyl)propanal;1-Phenyl-2-hexanone	HMDB0031569;HMDB0034177;HMDB0036021;HMDB0036171;HMDB0094661	0	-	-
pos-M177T74	1143.43	1089.81	1254.05	1285.38	1150.51	734.723	3359.23	3010.09	3314.58	3319.31	3366.24	3545.44	2.99117	1.99663e-05	0.0021645	0.000242729	0.00913406	1	1	1	1.67274	0.134329	up	177.039	1.23328	1	1	Vitamin C	Organoheterocyclic compounds	Dihydrofurans	HMDB0000044	C00072	3	Ascorbic acid;D-Glucurono-6,3-lactone;1,2,3-Propanetricarboxylic acid	HMDB0000044;HMDB0006355;HMDB0031193	13	Ascorbate;D-Glucuronolactone;2-Hydroxy-3-oxoadipate;L-xylo-Hexulonolactone;D-Glucurono-6,2-lactone;5-Dehydro-4-deoxy-D-glucuronate;(4S)-4,6-Dihydroxy-2,5-dioxohexanoate;(4S,5S)-4,5-Dihydroxy-2,6-dioxohexanoate;Parapyruvate;D-Galacturonolactone;2-Dehydro-D-glucono-1,5-lactone;Propane-1,2,3-tricarboxylate;Erythorbic_acid	C00072;C02670;C03217;C03289;C03387;C04053;C04349;C04471;C06033;C06430;C06440;C19806;C20364
pos-M179T283	41106.8	48580.9	39270.8	43254.6	43947.6	44891.2	15689.7	18709.9	16716.9	15654.8	16990.4	16135.3	0.382671	4.68736e-10	0.0021645	1.10978e-07	0.00913406	1	1	1	1.81951	0.0487136	down	179.143	4.72144	1	1	2,5-Diisopropylphenol	Lipids and lipid-like molecules	Prenol lipids	HMDB0032579	null	11	Propofol;Tricycloekasantal;4-Methyl-1-phenyl-2-pentanol;3-Methyl-1-phenyl-3-pentanol;2,5-Diisopropylphenol;11-Methyl-7-oxatetracyclo[6.3.1.01,6.04,11]dodecane;7-Isopropyl-5-methylbicyclo[2.2.2]oct-5-en-2-one;2-Ethoxy-1-methyl-4-(1-methylethyl)benzene;Quinceoxepine;Geijerone;Nicotine imine	HMDB0014956;HMDB0031194;HMDB0031568;HMDB0031731;HMDB0032579;HMDB0035055;HMDB0036681;HMDB0037272;HMDB0038107;HMDB0038194;HMDB0001010	2	Propofol;4-n-Hexylphenol	C07523;C14465
pos-M184T50	86458.6	83091.5	86964.1	84408.1	79692.7	83784.5	30918.3	33523.2	31678.2	31389.1	30113.2	32710.2	0.377344	9.30946e-13	0.0021645	1.48777e-09	0.00913406	1	1	1	2.58577	0.0256292	down	184.073	0.833225	1	1	Phosphocholine	Organic oxygen compounds	Organooxygen compounds	HMDB0000247	C00588	0	-	-	0	-	-
pos-M190T156	51367.1	53039.5	52818.6	58030.5	60384.3	51436.4	133625	148714	156817	142313	153409	149549	2.70404	1.51325e-10	0.0021645	5.09129e-08	0.00913406	1	1	1	1.89589	0.0362286	up	190.05	2.59922	1	1	Kynurenic acid	Organoheterocyclic compounds	Quinolines and derivatives	HMDB0000715	C01717	3	Kynurenic acid;1-Nitronaphthalene-5,6-oxide;1-Nitronaphthalene-7,8-oxide	HMDB0000715;HMDB0060331;HMDB0060332	7	4-Hydroxy-2-quinolinecarboxylic_acid;N-Acetylisatin;1-Nitronaphthalene-5,6-oxide;1-Nitronaphthalene-7,8-oxide;2-Oxo-1,2-dihydroquinoline-4-carboxylate;3-Hydroxyquinaldic_acid;N3-Metyladenine	C01717;C02172;C14800;C14802;C16715;C18621;C05026
pos-M197T283	23349.7	27250.7	21759.8	22999.3	25464.8	24931.1	9966.62	10647.6	10095.9	9820.48	10695.5	10699.3	0.424858	4.60468e-08	0.0021645	2.68001e-06	0.00913406	1	1	1	1.9879	0.0620123	down	197.153	4.7184	1	1	Dodeca-2(E),4(E)-dienoic acid	Lipids and lipid-like molecules	Fatty Acyls	NA	NA	23	Dihydro-5-(2-octenyl)-2(3H)-furanone;Methyl 2-undecynoate;6-Heptyl-5,6-dihydro-2H-pyran-2-one;cis-3-Hexenyl trans-4-hexenoate;alpha-Terpineol acetate;alpha-Campholene acetate;(Z)-4-Hydroxy-6-dodecenoic acid lactone;Yuzu lactone;(3R,3aR,7aS)-3-Butylhexahydro-1(3H)-isobenzofuranone;Geranyl acetate;Artemisia alcohol acetate;Ethyl 2Z,4E-decadienoic acid;p-Menth-1-en-9-ol acetate;cis-3-Hexenyl cis-3-h…	HMDB0030867;HMDB0030945;HMDB0031030;HMDB0031692;HMDB0032051;HMDB0032193;HMDB0032331;HMDB0032901;HMDB0034903;HMDB0035157;HMDB0036048;HMDB0036599;HMDB0037301;HMDB0038270;HMDB0038280;HMDB0039522;HMDB0040206;HMDB0040227;HMDB0040397;HMDB0040725;HMDB0041469;HMDB0041494;HMDB0061816	10	Ethyl(E,Z)-decadienoate;(1S,2R,4S)-(-)-Bornyl_acetate;Geranyl_acetate;Linalyl_acetate;Bornyl_acetate;alpha-Terpinyl_acetate;beta-Terpinyl_acetate;gamma-Terpinyl_acetate;Allyl_cyclohexylpropionate;Hexamethylphosphoramide	C08486;C09837;C09861;C09863;C11338;C12300;C12301;C12302;C12306;C19250
pos-M206T136	5562.02	6236.43	6471.91	6610.73	4729.38	3769.39	10552.8	10538.2	10969.9	11545	11930.9	11609.5	2.01158	0.000341673	0.0021645	0.00225519	0.00913406	1	1	1	1.28205	0.0153045	up	206.045	2.25936	1	1	Xanthurenic acid	Organoheterocyclic compounds	Quinolines and derivatives	HMDB0000881	C02470	3	Xanthurenic acid;Zeanic acid;4,6-Dihydroxy-2-quinolinecarboxylic acid	HMDB0000881;HMDB0032963;HMDB0033528	6	Xanthurenic_acid;6-Hydroxykynurenate;6-Hydroxykynurenic_acid;3,4-Dihydro-2-methylene-3-oxo-2H-1,4-benzoxazine-5-carboxylate;Choline_sulfate;N-Cyclopropylammeline	C02470;C05663;C08480;C21306;C00919;C14148
pos-M207T152	17600.2	17972.2	16838.7	18353.9	16107.1	18557.3	85483.9	93368	93704.8	90782.6	96069.3	90863.9	5.21935	2.98474e-13	0.0021645	9.15491e-10	0.00913406	1	1	1	2.78063	0.0264266	up	207.138	2.53821	1	1	Ibuprofen	Phenylpropanoids and polyketides	Phenylpropanoic acids	HMDB0001925	C01588	25	Ibuprofen;Eremopetasinorone A;Benzyl hexanoate;(E)-6-Methyl-6-(5-methyl-2-furanyl)-3-hepten-2-one;2-Phenylpropyl butyrate;2-Phenylpropyl isobutyrate;3-Phenylpropyl 2-methylpropanoate;3-Acetoxy-3-methyl-1-phenylbutane;3-Methylbutyl phenylacetate;2-Phenylethyl pentanoate;2-Phenylethyl 3-methylbutanoate;xi-8,9-Dehydrotheaspirone;2,4,6-Trimethyl-4-phenyl-1,3-dioxane;Methyl 4-tert-butylphenylacetate;1…	HMDB0001925;HMDB0029669;HMDB0032176;HMDB0033196;HMDB0034469;HMDB0034470;HMDB0034472;HMDB0034556;HMDB0035008;HMDB0035016;HMDB0035017;HMDB0035181;HMDB0036025;HMDB0036240;HMDB0036386;HMDB0036391;HMDB0037194;HMDB0037604;HMDB0037623;HMDB0037720;HMDB0038605;HMDB0039101;HMDB0040431;HMDB0132932;HMDB0132940	2	Ibuprofen;Plastoquinol-1	C01588;C02185
pos-M207T172	22181.9	23194.1	24700.6	24501.9	24806.8	25861	58304.8	66394.6	62622.4	62131.1	63524.8	68953.6	2.62954	4.56277e-11	0.0021645	2.1012e-08	0.00913406	1	1	1	2.41087	0.0605109	up	207.137	2.86986	1	1	Ibuprofen	Phenylpropanoids and polyketides	Phenylpropanoic acids	HMDB0001925	C01588	25	Ibuprofen;Eremopetasinorone A;Benzyl hexanoate;(E)-6-Methyl-6-(5-methyl-2-furanyl)-3-hepten-2-one;2-Phenylpropyl butyrate;2-Phenylpropyl isobutyrate;3-Phenylpropyl 2-methylpropanoate;3-Acetoxy-3-methyl-1-phenylbutane;3-Methylbutyl phenylacetate;2-Phenylethyl pentanoate;2-Phenylethyl 3-methylbutanoate;xi-8,9-Dehydrotheaspirone;2,4,6-Trimethyl-4-phenyl-1,3-dioxane;Methyl 4-tert-butylphenylacetate;1…	HMDB0001925;HMDB0029669;HMDB0032176;HMDB0033196;HMDB0034469;HMDB0034470;HMDB0034472;HMDB0034556;HMDB0035008;HMDB0035016;HMDB0035017;HMDB0035181;HMDB0036025;HMDB0036240;HMDB0036386;HMDB0036391;HMDB0037194;HMDB0037604;HMDB0037623;HMDB0037720;HMDB0038605;HMDB0039101;HMDB0040431;HMDB0132932;HMDB0132940	2	Ibuprofen;Plastoquinol-1	C01588;C02185
pos-M209T155	17920.6	19467.8	18972.3	19153.5	17785.1	20300.1	57054.1	61728.2	62231.4	59444.7	59760.5	62755.6	3.19522	5.02361e-12	0.0021645	4.1887e-09	0.00913406	1	1	1	2.61428	0.0304451	up	209.153	2.57561	1	1	2,2,6,7-Tetramethylbicyclo[4.3.0]nona-1(9),4-diene-7,8-diol	Organic oxygen compounds	Organooxygen compounds	HMDB0036686	null	15	Eremopetasinorol;(S,E)-Lyratol propanoate;(5alpha,8beta,9beta)-5,9-Epoxy-3,6-megastigmadien-8-ol;(5R,6S)-5,6-Epoxy-7-megastigmen-9-one;Theaspirone A;2,2,6,7-Tetramethylbicyclo[4.3.0]nona-1(9),4-diene-7,8-diol;3-Hydroxy-beta-ionone;Acetal R;5,9:6,9-Diepoxy-3-megastigmene;Carvyl propionate;5,9:6,9-Diepoxy-4-megastigmene;2,3,5,6,8,8a-Hexahydro-2,5,5,8a-tetramethyl-7H-1-benzopyran-7-one;(3R,8E)-3-Hyd…	HMDB0029668;HMDB0031869;HMDB0034672;HMDB0034984;HMDB0035228;HMDB0036686;HMDB0036821;HMDB0036824;HMDB0037776;HMDB0038047;HMDB0038529;HMDB0040233;HMDB0041636;HMDB0132947;HMDB0001365	1	4-Heptyloxyphenol	C14236
pos-M209T172	135046	109202	111915	143765	146314	146603	240965	348905	255093	354202	278804	371717	2.33297	8.51736e-06	0.0021645	0.000126818	0.00913406	1	1	1	2.35696	0.027087	up	209.153	2.8629	1	1	Carvyl propionate	Lipids and lipid-like molecules	Prenol lipids	HMDB0038047	null	15	Eremopetasinorol;(S,E)-Lyratol propanoate;(5alpha,8beta,9beta)-5,9-Epoxy-3,6-megastigmadien-8-ol;(5R,6S)-5,6-Epoxy-7-megastigmen-9-one;Theaspirone A;2,2,6,7-Tetramethylbicyclo[4.3.0]nona-1(9),4-diene-7,8-diol;3-Hydroxy-beta-ionone;Acetal R;5,9:6,9-Diepoxy-3-megastigmene;Carvyl propionate;5,9:6,9-Diepoxy-4-megastigmene;2,3,5,6,8,8a-Hexahydro-2,5,5,8a-tetramethyl-7H-1-benzopyran-7-one;(3R,8E)-3-Hyd…	HMDB0029668;HMDB0031869;HMDB0034672;HMDB0034984;HMDB0035228;HMDB0036686;HMDB0036821;HMDB0036824;HMDB0037776;HMDB0038047;HMDB0038529;HMDB0040233;HMDB0041636;HMDB0132947;HMDB0001365	1	4-Heptyloxyphenol	C14236
pos-M225T152	12991.1	13661.9	13733.4	14169.2	14418.1	14418	59449.4	62917.2	61673.8	61097	64212.1	61416.9	4.44609	1.66767e-13	0.0021645	6.39633e-10	0.00913406	1	1	1	2.65667	0.0227886	up	225.149	2.53062	1	1	13-Oxo-9,11-tridecadienoic acid	Lipids and lipid-like molecules	Fatty Acyls	HMDB0034564	null	10	3-Methyl-5-pentyl-2-furanpropanoic acid;Epoxyeremopetasinorol;Annuionone A;Annuionone C;13-Oxo-9,11-tridecadienoic acid;Methyl jasmonate;(8alpha,10beta,11beta)-3-Hydroxy-4,15-dinor-1(5)-xanthen-12,8-olide;Octyl 2-furoate;Furfuryl octanoate;3-Methylbutyl 2-furanbutanoate	HMDB0112084;HMDB0029670;HMDB0032679;HMDB0032689;HMDB0034564;HMDB0036583;HMDB0037244;HMDB0037726;HMDB0037730;HMDB0037736	4	(6S,9R)-Vomifoliol;(+/-)-6-Hydroxy-3-oxo-alpha-ionol;Methyl_jasmonate;(+)-7-Isomethyljasmonate	C01760;C04166;C11512;C16318
pos-M225T172	42203.2	43820.8	46224	47994.7	51432.6	49043.7	103598	109513	109678	109285	120209	119869	2.39439	1.20885e-09	0.0021645	2.14655e-07	0.00913406	1	1	1	2.23057	0.484767	up	225.148	2.85968	1	1	Methyl jasmonate	Unknown	-	NA	NA	10	3-Methyl-5-pentyl-2-furanpropanoic acid;Epoxyeremopetasinorol;Annuionone A;Annuionone C;13-Oxo-9,11-tridecadienoic acid;Methyl jasmonate;(8alpha,10beta,11beta)-3-Hydroxy-4,15-dinor-1(5)-xanthen-12,8-olide;Octyl 2-furoate;Furfuryl octanoate;3-Methylbutyl 2-furanbutanoate	HMDB0112084;HMDB0029670;HMDB0032679;HMDB0032689;HMDB0034564;HMDB0036583;HMDB0037244;HMDB0037726;HMDB0037730;HMDB0037736	4	(6S,9R)-Vomifoliol;(+/-)-6-Hydroxy-3-oxo-alpha-ionol;Methyl_jasmonate;(+)-7-Isomethyljasmonate	C01760;C04166;C11512;C16318
pos-M247T285	3501.66	3380.32	3439.29	3537.49	3711.39	3467.29	9273.86	9998.46	9568.17	8654.16	9730.23	9976.94	2.71905	1.80766e-10	0.0021645	5.68302e-08	0.00913406	1	1	1	1.90076	0.0250666	up	247.169	4.75449	1	1	Heptyl cinnamate	Phenylpropanoids and polyketides	Cinnamic acids and derivatives	HMDB0037705	null	3	alpha-Amylcinnamyl acetate;Heptyl cinnamate;Demethoxyshogaol	HMDB0036207;HMDB0037705;HMDB0041250	1	Geranylhydroquinone	C10793
pos-M250T162	48283.5	50829.2	52478.1	54928.8	57771.9	58124	11892	12488.8	12761.3	12288.3	12520.3	12879.1	0.232091	2.38302e-09	0.0021645	3.47531e-07	0.00913406	1	1	1	2.30428	0.0947268	down	250.143	2.70513	1	1	4-Coumaroylcholine	Unknown	-	NA	NA	6	3-Oxooctanoic acid glycerides;2-Pentanamido-3-phenylpropanoic acid;3-[4-hydroxy-3-(3-methylbut-2-en-1-yl)phenyl]prop-2-enoic acid;Marindinin;Tetrahydrofurfuryl cinnamate;Pterosin E	HMDB0039845;HMDB0094646;HMDB0135874;HMDB0029504;HMDB0036189;HMDB0036605	6	Ruspolinone;1-(4-Methoxyphenyl)-3-(4-morpholinyl)-1-propanone;4-O-Dimethylallyl-L-tyrosine;N-Octanoyl-L-homoserine_lactone;Encecalin;Mexicanin_E	C10169;C15032;C20983;C21199;C09005;C09503
pos-M291T434	8190.23	10987.6	7464.8	4462.7	9296.17	11500.6	24813.1	31314.4	42670.9	20978.5	40105.6	25905.1	3.57958	4.1219e-05	0.0021645	0.000425697	0.00913406	1	1	1	2.2478	0.0660596	up	291.231	7.23073	1	1	Methyl palmitoleate	Unknown	-	NA	NA	15	Androsterone;Epiandrosterone;Etiocholanolone;Epietiocholanolone;Dihydrotestosterone;5-Androstenediol;4-Androstenediol;5b-Dihydrotestosterone;4-Methylphenyl dodecanoate;Cyclohexaneundecanoic acid;(Z)-9-Heptadecenoic acid;2,4-Heptadecanedione;10Z-Heptadecenoic acid;7-Hexadecenoic acid, methyl ester;9Z-heptadecenoic acid	HMDB0000031;HMDB0000365;HMDB0000490;HMDB0000546;HMDB0002961;HMDB0003818;HMDB0005849;HMDB0006770;HMDB0037711;HMDB0030997;HMDB0031046;HMDB0040888;HMDB0060038;HMDB0061858;HMDB0062437	14	Androsterone;16-Oxosteroid;Dihydrotestosterone;Androstenediol;Etiocholanolone;5beta-Dihydrotestosterone;Epiandrosterone;4-Androstenediol;5-Androstene-3beta,16alpha-diol;11beta-Hydroxy-5alpha-androstan-17-one;17beta-Hydroxy-2alpha-methyl-5alpha-estran-3-one;5-Androstene-3beta,16beta-diol;omega-Cyclohexylundecanoic_acid;9E-Heptadecenoic_acid	C00523;C01986;C03917;C04295;C04373;C05293;C07635;C14210;C14631;C14932;C15326;C15442;C12100;C16536
pos-M292T193	348	360.152	457.511	430.581	485.335	476.252	6922.58	7731.78	7478.1	7374.02	6145.72	7620.24	16.9176	8.72796e-11	0.0021645	3.38142e-08	0.00913406	1	1	1	4.69814	0.0930478	up	292.026	3.22059	1	1	Thiamethoxam	Unknown	-	NA	NA	0	-	-	1	Thiamethoxam	C18513
pos-M295T160	5496.12	6153.92	7068.77	6743.85	2410.25	5700.64	12659.3	13477.8	11963.6	11926	11187.8	11853	2.17634	0.00341501	0.0021645	0.0141099	0.00913406	1	1	1	1.93958	0.0515073	up	295.128	2.65892	1	1	Glu-Phe	Organic acids and derivatives	Carboxylic acids and derivatives	HMDB0029156	NA	10	Glutamylphenylalanine;gamma-Glutamylphenylalanine;Aspartame;Hydroxyprolyl-Tyrosine;Tyrosyl-Hydroxyproline;4'-tert-Butyl-2',6'-dimethyl-3',5'-dinitroacetophenone;L-gamma-Glutamyl-beta-phenyl-beta-L-alanine;(S)-Verimol F;5-Nonyltetrahydro-2-oxo-3-furancarboxylic acid;Monomenthyl succinate	HMDB0029156;HMDB0000594;HMDB0001894;HMDB0028875;HMDB0029106;HMDB0031865;HMDB0038514;HMDB0036558;HMDB0030993;HMDB0036143	5	Aspartame;2,2-Dimethyl-8-prenylchromene_6-carboxylic_acid;Methallenestrilphenol;(+)-Methallenestrilphenol;(-)-Methallenestrilphenol	C11045;C09003;C14719;C14888;C15153
pos-M318T155	3966.78	6488.41	3317.25	3144.13	3100.21	3478.54	2004.8	1506.3	1708.33	1976.43	1564.19	1842.94	0.451281	0.00052927	0.0021645	0.00318035	0.00913406	1	1	1	2.10078	0.0538295	down	318.118	2.58732	1	1	Salicylic acid beta-D-glucoside	Organic oxygen compounds	Organooxygen compounds	HMDB0041271	null	5	(3,4,5,6-tetrahydroxyoxan-2-yl)methyl 4-hydroxybenzoate;4-{hydroxy[(3,4,5,6-tetrahydroxyoxan-2-yl)methoxy]methylidene}cyclohexa-2,5-dien-1-one;3,4,5-trihydroxy-6-(3-methoxyphenoxy)oxane-2-carboxylic acid;Dimethyl fukiic acid;Salicylic acid beta-D-glucoside	HMDB0125107;HMDB0125177;HMDB0135642;HMDB0029497;HMDB0041271	4	N6,N6-Dimethyladenosine;1D-1-Guanidino-3-amino-1,3-dideoxy-scyllo-inositol_4-phosphate;N1-Amidinostreptamine_6-phosphate;4-(beta-D-Glucosyloxy)benzoate	C03416;C04812;C11351;C03993
pos-M329T174	5718.08	17243.9	18854.7	6717.59	6678.55	6419.91	35290.9	38500.3	37973.4	49864.5	46481.2	46117.4	4.12488	0.000658126	0.0021645	0.00378164	0.00913406	1	1	1	2.9395	0.0409927	up	329.065	2.90824	1	1	Orange I	Benzenoids	Naphthalenes	HMDB0032886	null	31	4,5-dihydroxy-13,14-dimethoxy-8,17-dioxatetracyclo[8.7.0.0虏,鈦?0鹿鹿,鹿鈦禲heptadeca-1(10),2(7),3,5,11,13,15-heptaen-9-one;5,15-dihydroxy-13,14-dimethoxy-8,17-dioxatetracyclo[8.7.0.0虏,鈦?0鹿鹿,鹿鈦禲heptadeca-1(10),2(7),3,5,11,13,15-heptaen-9-one;5,6-dihydroxy-13,14-dimethoxy-8,17-dioxatetracyclo[8.7.0.0虏,鈦?0鹿鹿,鹿鈦禲heptadeca-1(10),2(7),3,5,11,13,15-heptaen-9-one;5,12-dihydroxy-13,14-dimethoxy-8,17-dioxatetrac…	HMDB0128459;HMDB0128461;HMDB0128462;HMDB0128463;HMDB0128464;HMDB0140683;HMDB0140684;HMDB0006558;HMDB0030474;HMDB0030479;HMDB0030753;HMDB0031533;HMDB0038806;HMDB0142058;HMDB0038365;HMDB0125021;HMDB0125022;HMDB0126028;HMDB0126032;HMDB0126038;HMDB0126042;HMDB0128178;HMDB0128182;HMDB0129346;HMDB0129355;HMDB0129360;HMDB0038361;HMDB0141542;HMDB0062697;HMDB0031304;HMDB0032992	9	(-)-Acanthocarpan;Aflatoxin_G1;Aflatoxin_M1;Aflatoxin_Q1;Aflatoxin_B1-exo-8,9-epoxide;Aflatoxin_B1-endo-8,9-epoxide;Leucocyanidin;(+)-Gallocatechin;(-)-Epigallocatechin	C10198;C16755;C16756;C19585;C19586;C19595;C05906;C12127;C12136
pos-M350T273	1735.74	1582.71	1882.05	1393.36	2048.63	1911.86	5497.53	5855.31	5701.97	6262.09	6625.63	10808.8	3.86109	3.80403e-06	0.0021645	6.89852e-05	0.00913406	1	1	1	2.87223	0.401615	up	350.232	4.54727	1	1	11b-Hydroxyprogesterone	Lipids and lipid-like molecules	Sterol Lipids	HMDB0004031	C05498	17	(9E)-10-nitrooctadecenoic Acid;(9E)-9-nitrooctadecenoic Acid;5,6-epoxy,18R-HEPE;Carnosic acid;11b-Hydroxyprogesterone;7'-Carboxy-gamma-tocotrienol;Hulupone;Adhulupone;(1(10)E,4E,6a,9b)-9-(2-Methylbutanoyloxy)-1(10),4,11(13)-germacratrien-12,6-olide;(1(10)E,4E,6a,9b)-9-(3-Methylbutanoyloxy)-1(10),4,11(13)-germacratrien-12,6-olide;Petasitin;6-Angeloylfuranofukinol;4-Deoxycohumulone;ent-7alpha,12bet…	HMDB0062737;HMDB0062738;HMDB0062410;HMDB0002358;HMDB0004031;HMDB0012851;HMDB0030103;HMDB0030136;HMDB0031374;HMDB0031375;HMDB0035637;HMDB0036146;HMDB0036623;HMDB0036700;HMDB0036726;HMDB0036761;HMDB0038966	11	AMD_070;Callicarpone;7beta,12alpha-Dihydroxykaurenolide;Marrubiin;Premarrubiin;Gibberellin_A14_aldehyde;Gibberellin_A12;Gibberellin_A53_aldehyde;17beta-Hydroxy-4-oxa-5alpha-androst-1-en-3-one_acetate;13-Hydroxy-2-(hydroxymethylene)-3-oxo-13,17-seco-5alpha-androstan-17-oic_acid,_delta-lactone;5,6-Epoxy-18R-HEPE	C20266;C09067;C09081;C09128;C09177;C11853;C11857;C11905;C15068;C15459;C18175
pos-M350T441	1889.27	2585.06	3157.04	2667.55	4144.94	2557.31	22078.4	20634.6	23827.6	22732	26854.6	24713.6	8.28419	9.44852e-07	0.0021645	2.46133e-05	0.00913406	1	1	1	3.96845	0.108062	up	349.933	7.34392	1	1	Chlorpyrifos	Organic acids and derivatives	Organic thiophosphoric acids and derivatives	HMDB0041856	C14322	0	-	-	0	-	-
pos-M368T129	12051.2	12735.4	13294.4	13612.1	14581.4	12889.4	24161.8	25957.1	26238.7	27466.1	33108.8	28831.6	2.09393	4.71692e-07	0.0021645	1.46849e-05	0.00913406	1	1	1	1.60422	0.0234148	up	368.098	2.15403	1	1	Xanthurenate-8-O-beta-D-glucoside	Organic oxygen compounds	Organooxygen compounds	HMDB0013118	null	7	Xanthurenate-8-O-beta-D-glucoside;Zeanoside B;2-(2,5-dihydroxy-4-methoxyphenyl)-3,5,6,7-tetrahydroxy-3,4-dihydro-2H-1-benzopyran-4-one;3-(2,5-dihydroxy-4-methoxyphenyl)-1-(2,3,4,6-tetrahydroxyphenyl)propane-1,2-dione;3,5,7-trihydroxy-6-methoxy-2-(3,4,5-trihydroxyphenyl)-3,4-dihydro-2H-1-benzopyran-4-one;3,5,7-trihydroxy-6-methoxy-2-(2,3,4-trihydroxyphenyl)-3,4-dihydro-2H-1-benzopyran-4-one;3,5,7-…	HMDB0013118;HMDB0038844;HMDB0129500;HMDB0129508;HMDB0131887;HMDB0131892;HMDB0131894	2	Loracarbef_monohydrate;2-Descarboxy-betanidin	C08109;C17757
pos-M369T360_2	30738.3	38343.9	26708	26801.1	42399.4	48429.1	439438	466947	454288	448204	474879	505977	13.0716	8.54665e-07	0.0021645	2.28915e-05	0.00913406	1	1	1	3.937	0.0312559	up	369.217	6.00409	1	1	Methoxyfenozide	Unknown	-	NA	NA	10	Docosapentaenoic acid (22n-6);Docosapentaenoic acid;Ethyl abietate;ent-16-Kauren-19-ol acetate;1-Phenyl-1,3-hexadecanedione;2-Methyl-5-(8,11-pentadecadienyl)-1,3-benzenediol;4,8,12,15,19-Docosapentaenoic acid;Ethyl icosapentate;Tamibarotene;Marmeline	HMDB0001976;HMDB0006528;HMDB0032257;HMDB0035024;HMDB0035581;HMDB0038909;HMDB0039133;HMDB0039530;HMDB0015605;HMDB0030192	13	17-O-Acetylajmaline;Dihydrocorynantheine;Hirsutine;Methoxyfenozide;13-(2-Methylcrotonoyl)oxylupanine;Taxa-4(20),11(12)-dien-5alpha-yl_acetate;Ethyl_icosapentate;17beta-Hydroxy-4,4,17-trimethylandrost-5-en-3-one;2-Methyl-5alpha-androst-2-en-17beta-ol_acetate;(5Z,8Z,11Z,14Z,17Z)-Eicosapentaenoic_acid_ethyl_ester;(7Z,10Z,13Z,16Z,19Z)-Docosa-7,10,13,16,19-pentaenoic_acid;Tamibarotene;Am_580	C15985;C16953;C16972;C18525;C04170;C11896;C13364;C15413;C15421;C16184;C16513;C12864;C15619
pos-M387T152	4495.61	4590.51	4286.48	4875.34	5064.42	5127.12	17994.2	19402.8	19554.8	18163.5	20538.4	19939.7	4.06454	1.62102e-11	0.0021645	1.03226e-08	0.00913406	1	1	1	2.58881	0.0661903	up	387.201	2.53142	1	1	Sonchuionoside C	Lipids and lipid-like molecules	Prenol lipids	HMDB0035212	null	3	Corchoionol C 9-glucoside;Citroside A;Sonchuionoside C	HMDB0029772;HMDB0030370;HMDB0035212	5	Fortimicin_B;Fortimicin_KH;Fortimicin_KR;1-epi-Fortimicin_B;Epanolol	C17709;C17976;C17977;C17978;C11773
pos-M389T172	12581.9	12355.7	12980.5	12376.7	14509	12568.2	27399.8	30373.4	30903.9	31771.6	32837.1	33505.7	2.4142	8.13786e-10	0.0021645	1.64278e-07	0.00913406	1	1	1	2.44974	0.205427	up	389.216	2.87057	1	1	Dihydroroseoside	Lipids and lipid-like molecules	Fatty Acyls	HMDB0040614	null	5	5a,6a-Epoxy-7E-megastigmene-3a,9e-diol 3-glucoside;9,13-Dihydroxy-4-megastigmen-3-one 9-glucoside;Icariside B8;5a,6a-Epoxy-7E-megastigmene-3b,9e-diol 9-glucoside;Dihydroroseoside	HMDB0031676;HMDB0036318;HMDB0036846;HMDB0038306;HMDB0040614	1	Rehmaionoside_C	C17452
pos-M406T172	34750.3	29135	32258.2	34771.3	34602.8	34458.5	69988.5	74441	78523.3	79503.6	82780.3	87068	2.36181	2.26769e-09	0.0021645	3.37122e-07	0.00913406	1	1	1	2.28614	0.0295669	up	406.243	2.86119	1	1	Dihydroroseoside	Lipids and lipid-like molecules	Fatty Acyls	HMDB0040614	null	5	5a,6a-Epoxy-7E-megastigmene-3a,9e-diol 3-glucoside;9,13-Dihydroxy-4-megastigmen-3-one 9-glucoside;Icariside B8;5a,6a-Epoxy-7E-megastigmene-3b,9e-diol 9-glucoside;Dihydroroseoside	HMDB0031676;HMDB0036318;HMDB0036846;HMDB0038306;HMDB0040614	1	Rehmaionoside_C	C17452
pos-M447T192	198942	214749	218530	220440	242820	229300	497059	560822	546223	594723	570928	537937	2.49678	2.92564e-10	0.0021645	8.31206e-08	0.00913406	1	1	1	2.32157	0.0669397	up	447.129	3.20073	1	1	Swertisin	Unknown	-	NA	NA	29	5,7-dihydroxy-2-(4-methoxyphenyl)-6-[3,4,5-trihydroxy-6-(hydroxymethyl)oxan-2-yl]-4H-chromen-4-one;5-hydroxy-2-(4-hydroxyphenyl)-7-methoxy-8-[3,4,5-trihydroxy-6-(hydroxymethyl)oxan-2-yl]-4H-chromen-4-one;5,6-dihydroxy-7-methoxy-2-phenyl-8-[3,4,5-trihydroxy-6-(hydroxymethyl)oxan-2-yl]-4H-chromen-4-one;5-hydroxy-2-(3-hydroxyphenyl)-7-methoxy-8-[3,4,5-trihydroxy-6-(hydroxymethyl)oxan-2-yl]-4H-chrome…	HMDB0127105;HMDB0127127;HMDB0127133;HMDB0127135;HMDB0127252;HMDB0127357;HMDB0128550;HMDB0133293;HMDB0141944;HMDB0002219;HMDB0029617;HMDB0033990;HMDB0034149;HMDB0035931;HMDB0036630;HMDB0038821;HMDB0040511;HMDB0040803;HMDB0041455;HMDB0128984;HMDB0029605;HMDB0030042;HMDB0030883;HMDB0030884;HMDB0034231;HMDB0036861;HMDB0039028;HMDB0039037;HMDB0039038	12	Biochanin_A-beta-D-glucoside;Obtusifolin_2-glucoside;Physcion_8-glucoside;Trifolirhizin;Glycitin;Swertisin;Dihydrogranaticin;Ginkgolide_B;Ginkgolide_J;Rutarin;Ginkgolide_M;Bleekerine	C05376;C10381;C10384;C10538;C16195;C17835;C18359;C07602;C07604;C09309;C16816;C09046
pos-M449T175_2	385029	392745	385255	419837	440243	438555	2.45168e+06	2.71174e+06	2.75705e+06	2.81559e+06	2.96082e+06	2.81484e+06	6.70755	1.58787e-13	0.0021645	6.39633e-10	0.00913406	1	1	1	3.41485	0.0490973	up	449.108	2.91297	1	1	Luteolin-8-C-glucoside	Phenylpropanoids and polyketides	Flavonoids	NA	NA	65	6-[(3,7-dihydroxy-4-oxo-2-phenyl-3,4-dihydro-2H-1-benzopyran-5-yl)oxy]-3,4,5-trihydroxyoxane-2-carboxylic acid;6-[(3,5-dihydroxy-4-oxo-2-phenyl-3,4-dihydro-2H-1-benzopyran-7-yl)oxy]-3,4,5-trihydroxyoxane-2-carboxylic acid;6-[3,5-dihydroxy-2-(2-oxo-3-phenylpropanoyl)phenoxy]-3,4,5-trihydroxyoxane-2-carboxylic acid;6-[3,5-dihydroxy-4-(2-oxo-3-phenylpropanoyl)phenoxy]-3,4,5-trihydroxyoxane-2-carboxy…	HMDB0125404;HMDB0125405;HMDB0125410;HMDB0125411;HMDB0127132;HMDB0127468;HMDB0128082;HMDB0128083;HMDB0128085;HMDB0128086;HMDB0128087;HMDB0128104;HMDB0128105;HMDB0129299;HMDB0129977;HMDB0129978;HMDB0129979;HMDB0130011;HMDB0130012;HMDB0130013;HMDB0130214;HMDB0130215;HMDB0130245;HMDB0130246;HMDB0130247;HMDB0130248;HMDB0132732;HMDB0133384;HMDB0133385;HMDB0133386;HMDB0133578;HMDB0133579;HMDB0134576;HMD…	10	Quercitrin;Isoorientin;Luteolin_7-O-beta-D-glucoside;Carthamone;Fisetin_8-C-glucoside;Orientin;Kaempferol_3-O-glucoside;Kaempferol-3-O-galactoside;Aureusidin_6-O-glucoside;Plantaginin	C01750;C01821;C03951;C08598;C10042;C10114;C12249;C12626;C16409;C17056
pos-M471T175	3711.53	3275.75	3591.95	3475.85	3136.05	2617.2	11442.6	9863.15	11502.3	11416.3	11437.3	12057.8	3.41874	4.45251e-08	0.0021645	2.61525e-06	0.00913406	1	1	1	2.83886	0.0578579	up	471.089	2.91922	1	1	Orientin	Phenylpropanoids and polyketides	Flavonoids	HMDB0030614	C10114	59	6-[(3,7-dihydroxy-4-oxo-2-phenyl-3,4-dihydro-2H-1-benzopyran-5-yl)oxy]-3,4,5-trihydroxyoxane-2-carboxylic acid;6-[(3,5-dihydroxy-4-oxo-2-phenyl-3,4-dihydro-2H-1-benzopyran-7-yl)oxy]-3,4,5-trihydroxyoxane-2-carboxylic acid;6-[3,5-dihydroxy-2-(2-oxo-3-phenylpropanoyl)phenoxy]-3,4,5-trihydroxyoxane-2-carboxylic acid;6-[3,5-dihydroxy-4-(2-oxo-3-phenylpropanoyl)phenoxy]-3,4,5-trihydroxyoxane-2-carboxy…	HMDB0125404;HMDB0125405;HMDB0125410;HMDB0125411;HMDB0127132;HMDB0127468;HMDB0128082;HMDB0128083;HMDB0128085;HMDB0128086;HMDB0128087;HMDB0128104;HMDB0128105;HMDB0129299;HMDB0129977;HMDB0129978;HMDB0129979;HMDB0130011;HMDB0130012;HMDB0130013;HMDB0130214;HMDB0130215;HMDB0130245;HMDB0130246;HMDB0130247;HMDB0130248;HMDB0132732;HMDB0133384;HMDB0133385;HMDB0133386;HMDB0133578;HMDB0133579;HMDB0134576;HMD…	11	Quercitrin;Isoorientin;Luteolin_7-O-beta-D-glucoside;Carthamone;Fisetin_8-C-glucoside;Orientin;Kaempferol_3-O-glucoside;Kaempferol-3-O-galactoside;Aureusidin_6-O-glucoside;Plantaginin;Flucloxacillin	C01750;C01821;C03951;C08598;C10042;C10114;C12249;C12626;C16409;C17056;C11748
pos-M478T370	196025	205232	198294	203026	242900	215330	106712	96395	99319.2	104123	99281.3	110153	0.488563	3.52465e-08	0.0021645	2.20176e-06	0.00913406	1	1	1	2.12368	0.0484716	down	478.293	6.17342	1	1	LysoPE 18:2	Lipids and lipid-like molecules	Glycerophospholipids	HMDB11477	C04438	5	LysoPE(0:0/18:2(9Z,12Z));LysoPE(18:2(9Z,12Z)/0:0);1-(8Z,11Z,14Z-eicosatrienoyl)-glycero-3-phosphate;LysoPA(20:3(5Z,8Z,11Z)/0:0);LysoPA(20:3(8Z,11Z,14Z)/0:0)	HMDB0011477;HMDB0011507;HMDB0062313;HMDB0114747;HMDB0114759	1	Sophoranone	C08719
pos-M573T151	2580.71	2508.07	2531.94	2715.15	2297.25	2811.97	10761.3	11019.8	11182.7	10249.8	11081.8	11237.6	4.24296	3.36961e-10	0.0021645	9.16606e-08	0.00913406	1	1	1	3.47853	0.183718	up	573.251	2.52203	1	1	Olmesartan medoxomil methyl ether	Unknown	-	NA	NA	1	Corchoroside A	HMDB0033846	2	Helveticoside;Corotoxigenin-3-O-alpha-L-rhamnopyranoside	C08869;C17525
pos-M599T442	67281.5	45564.9	155500	84102.9	29799.2	39991.2	105801	86673.7	125924	271789	281283	193248	2.5216	0.0117186	0.0151515	0.0377514	0.0445315	0.916667	0.666667	1	2.15378	0.413995	up	599.408	7.36032	1	1	Idoxanthin	Lipids and lipid-like molecules	Prenol lipids	HMDB0040656	null	3	3-Hexaprenyl-4-hydroxy-5-methoxybenzoic acid;2-Hexaprenyl-3-methyl-5-hydroxy-6-methoxy-1,4-benzoquinone;Campesteryl ferulate	HMDB0000977;HMDB0006820;HMDB0036285	2	3-Hexaprenyl-4-hydroxy-5-methoxybenzoate;2-Hexaprenyl-3-methyl-5-hydroxy-6-methoxy-1,4-benzoquinone	C05313;C05805
pos-M627T156	1924.31	2472.04	5190.71	4710.4	1781.53	1007.64	7823.54	9002.04	9203.23	9216.13	8719.52	9799.97	3.14658	0.00354325	0.0021645	0.0145147	0.00913406	1	1	1	1.749	0.0406842	up	627.155	2.5993	1	1	Quercetin-3,4'-O-di-beta-glucoside	Phenylpropanoids and polyketides	Flavonoids	NA	NA	19	5,7-dihydroxy-6,8-bis[3,4,5-trihydroxy-6-(hydroxymethyl)oxan-2-yl]-2-(2,4,5-trihydroxyphenyl)-4H-chromen-4-one;6-{4-[(2,4-dihydroxy-3-oxo-6-{[3,4,5-trihydroxy-6-(hydroxymethyl)oxan-2-yl]oxy}-2,3-dihydro-1-benzofuran-2-yl)methyl]phenoxy}-3,4,5-trihydroxyoxane-2-carboxylic acid;3,4,5-trihydroxy-6-({2-hydroxy-2-[(4-hydroxyphenyl)methyl]-3-oxo-6-{[3,4,5-trihydroxy-6-(hydroxymethyl)oxan-2-yl]oxy}-2,3-…	HMDB0126974;HMDB0133550;HMDB0133551;HMDB0037356;HMDB0037363;HMDB0037537;HMDB0038287;HMDB0038824;HMDB0039878;HMDB0039924;HMDB0040371;HMDB0040861;HMDB0041358;HMDB0015488;HMDB0134846;HMDB0134847;HMDB0134848;HMDB0134849;HMDB0134850	1	Quercetin_3-O-beta-D-glucosyl-(1->2)-beta-D-glucoside	C12667
pos-M655T196	102179	177265	184294	183687	191762	196156	77167.4	73380.5	82378.3	77719.6	79398.8	76158.1	0.450288	0.000516283	0.0021645	0.00311965	0.00913406	1	1	1	2.18858	0.0582164	down	655.187	3.27188	1	1	Malvin	Phenylpropanoids and polyketides	Flavonoids	HMDB0038009	NA	4	6-[(2-{3-[(6-carboxy-3,4,5-trihydroxyoxan-2-yl)oxy]-4-ethylphenyl}-3,5-dihydroxy-3,4-dihydro-2H-1-benzopyran-7-yl)oxy]-3,4,5-trihydroxyoxane-2-carboxylic acid;Spinacetin 3-rutinoside;Limocitrin 3-rutinoside;Rhamnazin 3-sophoroside	HMDB0127888;HMDB0037470;HMDB0037579;HMDB0038235	0	-	-
neg-M105T51	102797	99560	99876.9	108067	100524	108566	45062.6	47370.2	50974.8	55296.7	52998.5	56578	0.497717	5.41261e-07	0.0021645	5.23055e-06	0.00523221	1	1	1	1.14285	0.0685771	down	105.019	0.852258	1	1	Glyceric acid	Organic oxygen compounds	Organooxygen compounds	HMDB0000139	C00258	3	Glyceric acid;L-Glyceric acid;D-2,3-Dihydroxypropanoic acid	HMDB0000139;HMDB0006372;HMDB0031818	1	D-Glycerate	C00258
neg-M126T74	1171	1430.32	1469.5	1762.63	1650.75	1619.56	6499.63	6957.77	6597.09	7737.91	7503.45	7704.62	4.72338	2.19437e-08	0.0021645	4.28757e-07	0.00523221	1	1	1	2.09805	0.142174	up	126.055	1.23233	1	1	Pyrrole	Organoheterocyclic compounds	Heteroaromatic compounds	HMDB0035924	C19907	10	D-1-Piperideine-2-carboxylic acid;(S)-2,3,4,5-Tetrahydropiperidine-2-carboxylate;(卤)-4-Methylene-2-pyrrolidinecarboxylic acid;(S)-2,3,4,5-tetrahydropyridine-2-carboxylate;Pyrocatechol;Hydroquinone;(E,E)-2,4-Hexadienedial;1,3-Benzenediol;5-Methyl-2-furancarboxaldehyde;2-Acetylfuran	HMDB0001084;HMDB0012130;HMDB0029434;HMDB0059657;HMDB0000957;HMDB0002434;HMDB0031180;HMDB0032037;HMDB0033002;HMDB0033127	12	(S)-2,3,4,5-Tetrahydropyridine-2-carboxylate;delta1-Piperideine-2-carboxylate;L-Baikiain;alpha-(Methylenecyclopropyl)glycine;Guvacine;Isoguvacine;Catechol;Hydroquinone;Resorcinol;Benzenediol;5-Methyl-2-furaldehyde;Catechol	C00450;C04092;C08268;C08292;C10149;C13694;C00090;C00530;C01751;C01785;C11115;C15571
neg-M131T133	20942.2	25694.1	24264.9	23990.1	26502	24339.8	6882.63	7639.01	6774.15	7405.08	6773.32	7254.21	0.293196	5.19448e-10	0.0021645	2.65292e-08	0.00523221	1	1	1	1.61894	0.0346092	down	131.034	2.20955	1	1	Ethylmalonic acid	Lipids and lipid-like molecules	Fatty Acyls	HMDB0000622	NA	11	Monoethyl malonic acid;Ethylmalonic acid;Glutaric acid;Methylsuccinic acid;Dimethylmalonic acid;2-Acetolactate ;(S)-2-Acetolactate;2-C-Methyl-1,4-erythrono-D-lactone;2-Deoxy-L-ribono-1,4-lactone;2-Hydroxy-4-oxopentanoic acid;(S)-Methylbutanethioic acid	HMDB0000576;HMDB0000622;HMDB0000661;HMDB0001844;HMDB0002001;HMDB0006833;HMDB0006855;HMDB0029884;HMDB0033958;HMDB0040531;HMDB0061879	8	Glutarate;2-Acetolactate;Deoxyribonolactone;4-Hydroxy-2-oxopentanoate;2-(Hydroxymethyl)-4-oxobutanoate;3-Hydroxy-3-methyl-2-oxobutanoic_acid;(S)-2-Acetolactate;(S)-4,5-Dihydroxypentane-2,3-dione	C00489;C00900;C02674;C03589;C04106;C04181;C06010;C11838
neg-M133T91	22726.4	28313.6	27508.4	27320.8	30733.5	27400.5	13289	14003.9	11881.5	13651.7	12396.3	12942.7	0.476608	1.89204e-07	0.0021645	2.25511e-06	0.00523221	1	1	1	1.08634	0.208555	down	133.05	1.51147	1	1	Acetoin	Organic oxygen compounds	Organooxygen compounds	HMDB0003243	C00466	7	3-hydroxy-2-(hydroxymethyl)-2-methylpropanoic acid;2,3-Dihydroxyvaleric acid;1-Deoxy-D-xylulose;Deoxyribose;(R)-2,3-Dihydroxy-isovalerate;(R)-glycerol 1-acetate;2,3-Dihydroxy-2-methylbutanoic acid	HMDB0127615;HMDB0000421;HMDB0001292;HMDB0003224;HMDB0012141;HMDB0012485;HMDB0029576	6	Deoxyribose;2-Deoxy-L-arabinose;2,3-Dihydroxy-3-methylbutanoate;(R)-2,3-Dihydroxy-3-methylbutanoate;1-Deoxy-D-xylulose;2-Deoxy-alpha-D-ribopyranose	C01801;C02783;C04039;C04272;C06257;C08347
neg-M138T136	1457.33	1501.25	1549.2	1503.34	1435.77	1590.92	5567.97	5507.75	5057.89	5152.23	5148.14	5498.11	3.53317	1.47272e-13	0.0021645	1.7652e-10	0.00523221	1	1	1	1.51734	0.0305298	up	138.055	2.26563	1	1	Aniline	Benzenoids	Benzene and substituted derivatives	HMDB0003012	C00292	7	3,4-Dihydroxybenzylamine;5-Acetyl-2,4-dimethyloxazole;Ethyl 2-pyrrolecarboxylate;Benzoic acid;4-Hydroxybenzaldehyde;3-(2-Furanyl)-2-propenal;2-Hydroxybenzaldehyde	HMDB0012153;HMDB0038174;HMDB0059856;HMDB0001870;HMDB0011718;HMDB0032918;HMDB0034170	7	Gabaculine;Benzoate;Aromatic_acid;4-Hydroxybenzaldehyde;3-Hydroxybenzaldehyde;Salicylaldehyde;Tropolone	C12110;C00180;C00539;C00633;C03067;C06202;C15474
neg-M144T154	15782.1	16315.8	17054.6	16449.2	17562.5	16679.6	64689.5	66398.2	59126.9	67527	67943.9	67377.6	3.93678	1.924e-12	0.0021645	6.16759e-10	0.00523221	1	1	1	1.6668	0.047735	up	144.045	2.57128	1	1	4-Hydroxyquinoline	Organoheterocyclic compounds	Quinolines and derivatives	NA	NA	1	1H-Indole-3-carboxaldehyde	HMDB0029737	7	3-Methyleneoxindole;Isocarbostyril;Quinolin-2-ol;4-Hydroxyquinoline;2(1H)-Quinolinone;Indole-3-carboxaldehyde;8-Hydroxyquinoline	C02796;C06324;C06338;C06343;C06415;C08493;C19434
neg-M145T241	8182.98	10049.7	10346.7	10544.3	10933.3	9732.53	3980.27	3311.9	4710.14	3404.61	3432.69	3206.31	0.368725	2.55789e-07	0.0021645	2.87117e-06	0.00523221	1	1	1	1.36947	0.0941511	down	145.086	4.00968	1	1	2-Methylpentanal	Organic oxygen compounds	Organic oxides	HMDB0031578	null	7	3-Hydroxyisoheptanoic acid;(+/-)-Ethyl 2-hydroxy-2-methylbutyrate;Methyl DL-Leucate;Methyl (卤)-3-hydroxyhexanoate;Butyl lactate;Ethyl 2-hydroxyisovalerate;3-hydroxyheptanoic acid	HMDB0002207;HMDB0032269;HMDB0036231;HMDB0039407;HMDB0040254;HMDB0059842;HMDB0061653	0	-	-
neg-M152T92	1977.33	1678.67	1605.29	1831.36	2176.1	1730.35	4721.01	4652.9	7093.6	4957.35	4711.96	4874.39	2.81943	5.08895e-07	0.0021645	4.96658e-06	0.00523221	1	1	1	1.48941	0.157261	up	152.034	1.52938	1	1	3-Aminosalicylic acid	Benzenoids	Benzene and substituted derivatives	HMDB0001972	NA	6	3-Hydroxyanthranilic acid;3-Aminosalicylic acid;Aminosalicylic Acid;Mesalazine;6-Methoxy-pyridine-3-carboxylic acid;2-Nitro-p-cresol	HMDB0001476;HMDB0001972;HMDB0014378;HMDB0014389;HMDB0059749;HMDB0059811	10	3-Hydroxyanthranilate;3-Hydroxy-2-methylpyridine-5-carboxylate;4-Aminosalicylate;(5R)-Carbapen-2-em-3-carboxylate;4-Nitroanisole;Salicylhydroxamic_acid;3-Amino-5-hydroxybenzoate;3-Amino-4-hydroxybenzoate;o-Hydroxylaminobenzoate;2-Nitroanisole	C00632;C01270;C02518;C06669;C07555;C11343;C12107;C12115;C16235;C19270
neg-M155T141	1854.54	1565.75	937.469	1686.54	1797.03	1027.49	6674.29	6604.63	6390.62	6599.34	6827.41	6855.17	4.50471	5.00989e-05	0.0021645	0.00021878	0.00523221	1	1	1	1.79864	0.0267899	up	155.07	2.34191	1	1	2-Isopropylfuran	Organoheterocyclic compounds	Heteroaromatic compounds	HMDB0040278	null	2	8-Hydroxy-5,6-octadienoic acid;2,5-Dimethyl-4-ethoxy-3(2H)-furanone	HMDB0031101;HMDB0032232	0	-	-
neg-M157T95	1763.87	2026.94	2045.25	2071.7	1928.26	2062.12	6880.82	6957.33	6404.63	6845.1	6131.21	7032.7	3.38303	8.89179e-12	0.0021645	1.78557e-09	0.00523221	1	1	1	1.72574	0.0551412	up	157.076	1.59085	1	1	2-Oxooctanoic acid	Organic acids and derivatives	Keto acids and derivatives	HMDB0013211	NA	0	-	-	2	Nicotyrine;1,5-Naphthalenediamine	C10161;C19463
neg-M167T50	18073.7	13911.2	16556.7	16256.2	15518.5	13205.1	2964.52	2148.51	2213.64	1987.52	1730.35	2301.62	0.142707	6.22144e-09	0.0021645	1.61888e-07	0.00523221	1	1	1	2.11745	0.0675713	down	166.974	0.841075	1	1	Phospho(enol)pyruvic acid	Organic acids and derivatives	Organic phosphoric acids and derivatives	HMDB0000263	C00074	1	Phosphoenolpyruvic acid	HMDB0000263	9	Phosphoenolpyruvate;3-Phosphonopyruvate;Hydroxypyruvaldehyde_phosphate;8-Hydroxy-3,4-dichlorodibenzofuran;6-Hydroxy-3,4-dichlorodibenzofuran;3-Hydroxy-2,8-dichlorodibenzofuran;7-Hydroxy-3,4-dichlorodibenzofuran;9-Hydroxy-3,4-dichlorodibenzofuran;9-Hydroxy-2,6-dichlorodibenzofuran	C00074;C02798;C16849;C15239;C15240;C15243;C15245;C15246;C15247
neg-M169T54	18030.8	9141.13	17931.9	8830.33	7462.54	8921.86	29638.1	24920.5	23753	27980.7	24944.4	29420.6	2.28471	0.00202662	0.0021645	0.0052443	0.00523221	1	1	1	1.14416	0.341346	up	168.98	0.906367	1	1	(S)-3-Sulfonatolactate	Organic acids and derivatives	Hydroxy acids and derivatives	HMDB0060176	C11499	1	(S)-3-Sulfonatolactate	HMDB0060176	6	Glycerone_sulfate;(S)-2-O-Sulfolactate;(S)-3-Sulfolactate;(2R)-3-Sulfolactate;3-Sulfolactate;(R)-2-O-Sulfolactate	C02543;C02914;C11499;C11537;C16069;C17205
neg-M175T163	17630.6	19387.5	21875.9	20008.2	20509.2	21955.4	8064.53	9058.55	8595.58	5929.84	8360.54	7527.46	0.391676	1.23121e-06	0.0021645	1.01142e-05	0.00523221	1	1	1	1.32465	0.234495	down	175.06	2.72473	1	1	2-Isopropylmalic acid	Lipids and lipid-like molecules	NA	HMDB0000402	C02504	6	2-Isopropylmalic acid;2,3-Dimethyl-3-hydroxyglutaric acid;3-Isopropylmalate;3-Hydroxy-2-methylglutarate;(卤)-Glycerol 1,2-diacetate;1'-Acetoxyeugenol acetate	HMDB0000402;HMDB0002025;HMDB0012156;HMDB0029169;HMDB0031712;HMDB0036544	9	3-Propylmalate;alpha-Isopropylmalate;(R)-2-(n-Propyl)-malate;(2R,3S)-3-Isopropylmalate;2-Propylmalate;Validone;1'-Acetoxyeugenol_acetate;2-(6'-Methylthio)hexylmalic_acid;3-(6'-Methylthio)hexylmalic_acid	C02123;C02504;C03328;C04411;C05994;C21371;C10427;C17226;C17227
neg-M177T156	6183.27	5954.26	7157.26	6140.98	6425.26	6664.26	3049.3	3004.95	3491.53	3037.86	3024.47	2927.61	0.481131	2.77369e-09	0.0021645	8.814e-08	0.00523221	1	1	1	1.22564	0.0637823	down	177.055	2.59433	1	1	Coniferyl aldehyde	Unknown	-	NA	C02666	29	1,2-Dihydroxy-3,4-epoxy-1,2,3,4-tetrahydronaphthalene;Ethyl Phenylglyoxylate;3-(3-methoxyphenyl)prop-2-enoic acid;(2E)-3-(3-methoxyphenyl)prop-2-enoic acid;methyl (2E)-3-(4-hydroxyphenyl)prop-2-enoate;4-(3,4-dihydroxyphenyl)but-3-en-2-one;(2Z)-2-(hydroxymethyl)-3-phenylprop-2-enoic acid;(2E)-3-(3-hydroxyphenyl)-2-methylprop-2-enoic acid;(2E)-3-(4-hydroxyphenyl)-2-methylprop-2-enoic acid;2-methyl-…	HMDB0062273;HMDB0062729;HMDB0125103;HMDB0125518;HMDB0131168;HMDB0133457;HMDB0133611;HMDB0133612;HMDB0133613;HMDB0133614;HMDB0133615;HMDB0134055;HMDB0135647;HMDB0135649;HMDB0135650;HMDB0135651;HMDB0141076;HMDB0141077;HMDB0141078;HMDB0002040;HMDB0030903;HMDB0031055;HMDB0033248;HMDB0038712;HMDB0038965;HMDB0039471;HMDB0141782;HMDB0000830;HMDB0037842	8	Vermelone;Coniferyl_aldehyde;3-Acetyl-6-methoxybenzaldehyde;1,2-Dihydroxy-3,4-epoxy-1,2,3,4-tetrahydronaphthalene;2-Oxo-4-phenylbutyric_acid;(3S)-2-Oxo-3-phenylbutanoate;Neuraminic_acid;Miserotoxin	C01624;C02666;C10667;C14784;C20327;C20646;C06469;C08507
neg-M177T78	33197.2	41105.9	38855.1	42986	45610.9	43970.9	16653.4	16436.5	16242.8	17643.9	18396	17075.9	0.416922	9.17595e-07	0.0021645	8.04075e-06	0.00523221	1	1	1	1.56352	0.0527188	down	177.076	1.3067	1	1	2-Ethyl-2-Hydroxybutyric acid	Lipids and lipid-like molecules	Fatty Acyls	HMDB0001975	null	3	2-O-Methyl-L-fucose;Dibutyl disulfide;1,8-Octanedithiol	HMDB0033789;HMDB0029569;HMDB0040348	2	Digitalose;D-Thevetose	C08235;C16287
neg-M179T49	101462	96314.5	98552.6	97351.4	101480	103870	41529.5	39197.8	44094.5	46120.7	46942.1	49081.4	0.445663	3.5387e-07	0.0021645	3.7013e-06	0.00523221	1	1	1	1.63765	0.0138245	down	179.055	0.812775	1	1	Allose	Unknown	null	HMDB0001151	C01487	29	muco-Inositol;2,5-bis(hydroxymethyl)oxolane-2,3,4-triol;neo-inositol ;cis-inositol;D-Glucose;D-Galactose;D-Mannose;myo-Inositol;3-Deoxyarabinohexonic acid;Beta-D-Glucose;D-Fructose;Allose;L-Sorbose;Alpha-D-Glucose;D-Tagatose;Beta-D-Galactose;scyllo-Inositol;L-Gulose;Dihydroxyacetone (dimer);L-Galactose;Levoinositol;Alpha-D-Glucopyranoside;D-Glucopyranoside;3(S)-hydroxy-all-cis-8,11,14,17-eicosate…	HMDB0062138;HMDB0125599;HMDB0240208;HMDB0240210;HMDB0000122;HMDB0000143;HMDB0000169;HMDB0000211;HMDB0000346;HMDB0000516;HMDB0000660;HMDB0001151;HMDB0001266;HMDB0003345;HMDB0003418;HMDB0003449;HMDB0006088;HMDB0012326;HMDB0032222;HMDB0033704;HMDB0034220;HMDB0061922;HMDB0062170;HMDB0062202;HMDB0062473;HMDB0062538;HMDB0240207;HMDB0240209;HMDB0240211	44	D-Glucose;D-Fructose;D-Galactose;myo-Inositol;D-Mannose;beta-D-Glucose;L-Sorbose;alpha-D-Glucose;D-Aldose;D-Hexose;D-Sorbose;D-Tagatose;alpha-D-Mannose;beta-D-Galactose;alpha-D-Galactose;Sorbose;D-Allose;Galactose;D-Fuconate;L-Fructose;L-Fuconate;L-Galactose;D-Hamamelose;L-Rhamnonate;beta-D-Mannose;beta-D-Fructose;2-Deoxy-D-gluconate;D-Fructose;1L-chiro-Inositol;muco-Inositol;scyllo-Inositol;D-Al…	C00031;C00095;C00124;C00137;C00159;C00221;C00247;C00267;C00737;C00738;C00764;C00795;C00936;C00962;C00984;C01452;C01487;C01582;C01680;C01719;C01720;C01825;C01906;C01934;C02209;C02336;C02782;C05003;C06151;C06152;C06153;C06464;C06465;C06466;C06467;C06468;C08351;C08356;C10906;C15923;C19891;C21032;C21050;C21066
neg-M184T139	2375.65	3099.91	2847.56	2628.72	2884.95	2664.31	7770.78	7056.59	8858.72	7418.04	7406.82	7278.56	2.77494	2.18421e-09	0.0021645	7.34872e-08	0.00523221	1	1	1	1.38371	0.106931	up	184.061	2.30907	1	1	5-Acetyl-2,4-dimethyloxazole	Organoheterocyclic compounds	Azoles	HMDB0038174	null	17	Vanillic acid;3, 5-Dihydroxyphenylacetic acid;3-hydroxy-5-methoxybenzoic acid;3-hydroxy-2-methoxybenzoic acid;Homogentisic acid;3-Hydroxymandelic acid;p-Hydroxymandelic acid;3,4-Dihydroxybenzeneacetic acid;5-Methoxysalicylic acid;3,4-Dihydroxymandelaldehyde;2',4',6'-Trihydroxyacetophenone;2,6-Dimethoxy-1,4-benzoquinone;3-Acetyl-4-hydroxy-6-methyl-2H-pyran-2-one;Thermophillin;3-Methoxysalicylic ac…	HMDB0000484;HMDB0094709;HMDB0125536;HMDB0140902;HMDB0000130;HMDB0000750;HMDB0000822;HMDB0001336;HMDB0001868;HMDB0006242;HMDB0029644;HMDB0029673;HMDB0033129;HMDB0034335;HMDB0059713;HMDB0060003;HMDB0131176	14	Homogentisate;3,4-Dihydroxyphenylacetate;Orsellinate;(S)-4-Hydroxymandelate;4-Hydroxypheoxyacetate;(R)-4-Hydroxymandelate;3,4-Dihydroxymandelaldehyde;2,6-Dihydroxyphenylacetate;Vanillate;2-Hydroxy-6-oxoocta-2,4,7-trienoate;2,6-Dimethoxybenzoquinone;4-Hydroxymandelate;4-Hydroxymethylsalicylate;1,2-Dihydrophthalic_acid	C00544;C01161;C01839;C03198;C03235;C05343;C05577;C06207;C06672;C07087;C10331;C11527;C14109;C16215
neg-M188T154	14040	16107.4	16509.4	15611.5	16203.6	16234.6	69413.2	74450.2	64281.3	72869.9	72280.2	74840.9	4.52065	7.70759e-13	0.0021645	3.60518e-10	0.00523221	1	1	1	1.72348	0.0517119	up	188.035	2.56937	1	1	Kynurenic acid	Organoheterocyclic compounds	Quinolines and derivatives	HMDB0000715	C01717	3	Kynurenic acid;1-Nitronaphthalene-5,6-oxide;1-Nitronaphthalene-7,8-oxide	HMDB0000715;HMDB0060331;HMDB0060332	6	4-Hydroxy-2-quinolinecarboxylic_acid;N-Acetylisatin;1-Nitronaphthalene-5,6-oxide;1-Nitronaphthalene-7,8-oxide;2-Oxo-1,2-dihydroquinoline-4-carboxylate;3-Hydroxyquinaldic_acid	C01717;C02172;C14800;C14802;C16715;C18621
neg-M209T233	1079.48	2403.45	1173.64	1570.35	1380.39	2110.4	169707	144949	156769	242725	337556	334723	142.67	4.95985e-10	0.0021645	2.56727e-08	0.00523221	1	1	1	3.72252	0.0298787	up	209.117	3.88747	1	1	2-Butyl-4-methylphenol	Benzenoids	Benzene and substituted derivatives	HMDB0032060	null	9	Jasmonic acid;Sedanonic acid;Dihydro-3-(2-octenyl)-2,5-furandione;(R)-8-Acetoxycarvotanacetone;1-Benzyloxy-1-(2-methoxyethoxy)ethane;4-(Butoxymethyl)-2-methoxyphenol;Isoamyl 2-furonpropionate;Dihydro-3-(1-octenyl)-2,5-furandione;3-Ethenyl-2,5-dimethyl-4-oxohex-5-en-2-yl acetate	HMDB0032797;HMDB0032871;HMDB0033102;HMDB0037104;HMDB0037135;HMDB0037642;HMDB0037735;HMDB0037816;HMDB0041573	2	(-)-Jasmonic_acid;(+)-7-Isojasmonic_acid	C08491;C16317
neg-M211T302	14037	15381.1	15185.3	15575.5	16320.5	16199	96622.7	102273	83638.6	92896.9	104108	112977	6.39188	5.72069e-10	0.0021645	2.82754e-08	0.00523221	1	1	1	2.21075	0.0464844	up	211.133	5.02562	1	1	2-Heptylfuran	Organoheterocyclic compounds	Heteroaromatic compounds	HMDB0036190	null	5	Cucurbic acid;Dihydrojasmonic acid;Vulgarole;Traumatin;3-Ethenyl-4-hydroxy-2,5-dimethylhex-5-en-2-yl acetate	HMDB0029388;HMDB0033601;HMDB0035085;HMDB0037326;HMDB0041572	4	Cucurbic_acid;Putaminoxin;Traumatin;12-Oxo-9(Z)-dodecenoic_acid	C08482;C08509;C16309;C16311
neg-M219T78	1861.04	2200.45	2356.65	2339.58	2369.52	2392.39	6403.11	6415.13	5775.89	5560.08	5894.42	6269.66	2.68634	1.405e-08	0.0021645	3.03257e-07	0.00523221	1	1	1	1.60176	0.0406757	up	219.076	1.30818	1	1	5-Hydroxy-L-tryptophan	Organoheterocyclic compounds	Indoles and derivatives	HMDB0000472	C00643	4	5-Hydroxy-L-tryptophan;Oxitriptan;p-Hydroxyl-ethotoin;Indolepyruvate	HMDB0000472;HMDB0015571;HMDB0061174;HMDB0060484	6	5-Hydroxy-L-tryptophan;5-Hydroxytryptophan;Jasminine;N-Hydroxy-L-tryptophan;Indolepyruvate;Anibine	C00643;C01017;C09985;C19716;C00331;C10127
neg-M223T168	17060.8	11248.1	11805	18019.7	12129.7	18749.3	6671.52	6340.31	7308.99	6455.08	4873.2	6600.19	0.429707	7.17905e-05	0.0021645	0.000297222	0.00523221	1	1	1	1.53346	0.10444	down	223.06	2.80023	1	1	Sinapic acid	Phenylpropanoids and polyketides	Cinnamic acids and derivatives	HMDB0032616	C00482	21	3-(4-hydroxy-3,5-dimethoxyphenyl)prop-2-enoic acid;5-[(2,4,5-trihydroxyphenyl)methyl]oxolan-2-one;3-(4,5-dihydroxy-2,3-dimethoxyphenyl)prop-2-enal;3-(6-hydroxy-7-methoxy-2H-1,3-benzodioxol-5-yl)propanal;3-(7-hydroxy-6-methoxy-2H-1,3-benzodioxol-5-yl)propanal;6-(3-hydroxyprop-1-en-1-yl)-4-methoxy-2H-1,3-benzodioxol-5-ol;6-(3-hydroxyprop-1-en-1-yl)-5-methoxy-2H-1,3-benzodioxol-4-ol;3-(3-hydroxy-2,4…	HMDB0127488;HMDB0128183;HMDB0128665;HMDB0128667;HMDB0128668;HMDB0128673;HMDB0128674;HMDB0140920;HMDB0141325;HMDB0142075;HMDB0142169;HMDB0142170;HMDB0142171;HMDB0142172;HMDB0142173;HMDB0142174;HMDB0030018;HMDB0032616;HMDB0034069;HMDB0041691;HMDB0033136	3	Sinapate;2-Benzylmalic_acid;3-Benzylmalic_acid	C00482;C20653;C20654
neg-M223T310	2252.52	2909.29	2294.21	2427.49	2339.17	2775.56	44194	50001.8	49649.5	57830.8	59186.2	50235.7	20.7423	3.2354e-13	0.0021645	2.48188e-10	0.00523221	1	1	1	3.18286	0.0689982	up	223.133	5.16587	1	1	Methyl Jasmonic acid	Lipids and lipid-like molecules	NA	HMDB0036583	C11512	10	3-Methyl-5-pentyl-2-furanpropanoic acid;Epoxyeremopetasinorol;Annuionone A;Annuionone C;13-Oxo-9,11-tridecadienoic acid;Methyl jasmonate;(8alpha,10beta,11beta)-3-Hydroxy-4,15-dinor-1(5)-xanthen-12,8-olide;Octyl 2-furoate;Furfuryl octanoate;3-Methylbutyl 2-furanbutanoate	HMDB0112084;HMDB0029670;HMDB0032679;HMDB0032689;HMDB0034564;HMDB0036583;HMDB0037244;HMDB0037726;HMDB0037730;HMDB0037736	4	(6S,9R)-Vomifoliol;(+/-)-6-Hydroxy-3-oxo-alpha-ionol;Methyl_jasmonate;(+)-7-Isomethyljasmonate	C01760;C04166;C11512;C16318
neg-M225T256	1676.85	1732.43	1573.21	1906.53	1920.84	2273.16	16573.9	4311.67	5654.2	7612.52	10750.3	9180.31	4.8798	0.00037947	0.0021645	0.00122684	0.00523221	1	1	1	1.94242	0.216468	up	225.112	4.2679	1	1	3,4-Methylenesebacic acid	Lipids and lipid-like molecules	Fatty Acyls	HMDB0059729	null	2	Allixin;3,4-Methylenesebacic acid	HMDB0040705;HMDB0059729	4	Butopyronoxyl;trans-12-Hydroxyjasmonic_acid;Perazine;Xamoterol	C19142;C21385;C16903;C11775
neg-M225T46	34123.5	36464.7	38226.9	34014.8	31525	33648.1	11618.1	9538.83	11450.3	10409.3	13441.3	13494.9	0.336306	3.32429e-07	0.0021645	3.52706e-06	0.00523221	1	1	1	1.81698	0.0603309	down	225.061	0.769767	1	1	Allose	Unknown	null	HMDB0001151	C01487	0	-	-	0	-	-
neg-M229T211	13796.3	14997	12142.1	14825.6	13274.5	14281.6	34507.1	32113.9	27749.4	49689.4	50877.5	62279.2	3.0872	0.000251098	0.0021645	0.00086244	0.00523221	1	1	1	1.04202	0.0587739	up	229.144	3.52331	1	1	Dodecanedioic acid	Lipids and lipid-like molecules	Fatty Acyls	HMDB0000623	C02678	4	Bis(1-methylethyl) hexanedioate;Dipropyl hexanedioate;Dodecanedioic acid;Talaromycin A	HMDB0041613;HMDB0041614;HMDB0000623;HMDB0030143	3	Dodecanedioic_acid;Diisopropyl_adipate;Dibutyl_succinate	C02678;C14523;C19143
neg-M236T129	1654.28	2757.91	1947.02	2874.02	2766.59	2031.14	5046.96	4819.16	6367.21	4691.05	5408.25	4658.43	2.20876	9.04859e-05	0.0021645	0.000361843	0.00523221	1	1	1	1.23884	0.187754	up	236.056	2.14186	1	1	5-Hydroxyindole-3-acetic acid	Organoheterocyclic compounds	Indoles and derivatives	HMDB0000763	C05635	7	N-Benzoylaspartic acid;Methyl 2,3-dihydro-3,5-dihydroxy-2-oxo-3-indoleacetic acid;2-(4-methoxy-1-benzofuran-5-yl)-2-oxoacetic acid;Dracunculin;Buntansin A;7-Hydroxy-2-methyl-4-oxo-4H-1-benzopyran-5-carboxylic acid;8-Methoxy-6,7-methylenedioxycoumarin	HMDB0034251;HMDB0038942;HMDB0129373;HMDB0030789;HMDB0035086;HMDB0036346;HMDB0039820	6	Cartap;(3E)-4-(2-Carboxyphenyl)-2-oxobut-3-enoate;Purpurogallin;(3Z)-4-(2-Carboxyphenyl)-2-oxobut-3-enoate;3-[6-(Carboxymethylene)cyclohexa-2,4-dien-1-ylidene]-2-oxopropanate;3,6,8-Trihydroxy-2-naphthoate	C11080;C01275;C09964;C16149;C16214;C21320
neg-M243T216	3285.33	3478.09	3199.93	3407.99	3934.97	3873.64	12413.6	12428.2	13607.8	16565.2	20888.6	20379.6	4.54595	4.68077e-06	0.0021645	3.00112e-05	0.00523221	1	1	1	1.76936	0.0568289	up	243.123	3.59923	1	1	4,4'-Methylenedianiline	Benzenoids	Benzene and substituted derivatives	HMDB0041808	C14288	3	Polyethylene, oxidized;beta-Carotinal;Apo-8'-lycopenal	HMDB0032472;HMDB0036886;HMDB0039016	6	all-trans-8'-Apo-beta-carotenal;4,4'-Diaponeurosporen-4-al;Aspidofractine;16-Methoxytabersonine;Hirsuteine;Corynantheine	C19728;C19839;C09040;C11675;C16971;C17872
neg-M269T261	3471.12	3887.38	3300.08	3672.43	3780.63	3849.31	1394.89	1327.51	1511	1522.09	1680.68	1511.74	0.407446	2.4957e-09	0.0021645	8.11209e-08	0.00523221	1	1	1	1.27608	0.0612964	down	269.044	4.34675	1	1	Apigenin	Phenylpropanoids and polyketides	Flavonoids	HMDB0002124	C01477	31	Genistein;5,7-dihydroxy-2-(3-hydroxyphenyl)-4H-chromen-4-one;5,7-dihydroxy-3-(3-hydroxyphenyl)-4H-chromen-4-one;5,6,7-trihydroxy-3-phenyl-4H-chromen-4-one;5,7,8-trihydroxy-2-phenyl-4H-chromen-4-one;5,7-dihydroxy-3-(2-hydroxyphenyl)-4H-chromen-4-one;6,7,8-trihydroxy-3-phenyl-4H-chromen-4-one;6,7-dihydroxy-2-(3-hydroxyphenyl)-4H-chromen-4-one;6,7-dihydroxy-3-(3-hydroxyphenyl)-4H-chromen-4-one;5,6-d…	HMDB0003217;HMDB0126019;HMDB0129338;HMDB0129963;HMDB0130170;HMDB0130780;HMDB0132880;HMDB0133316;HMDB0133990;HMDB0137513;HMDB0137514;HMDB0137515;HMDB0137516;HMDB0137517;HMDB0140468;HMDB0002124;HMDB0029372;HMDB0029521;HMDB0030829;HMDB0031715;HMDB0033790;HMDB0033860;HMDB0034004;HMDB0034409;HMDB0035214;HMDB0039449;HMDB0041655;HMDB0133311;HMDB0134890;HMDB0034045;HMDB0038413	20	Apigenin;2'-Hydroxydaidzein;Genistein;Sulphuretin;Baicalein;Resokaempherol;Galangin;Norwogonin;Aloe-emodin;Emodin;Lucidin;Morindone;Norobtusifolin;Purpurin_1-methyl_ether;3',4',7-Trihydroxyisoflavone;4',6,7-Trihydroxyisoflavone;3,6,4'-Trihydroxyflavone;Islandicin;5-Amino-4-chloro-2-(2,3-dihydroxyphenyl)-3(2H)-pyridazinone;Glucocleomin	C01477;C02495;C06563;C08730;C10023;C10037;C10044;C10113;C10294;C10343;C10369;C10376;C10379;C10397;C14313;C14314;C15222;C16796;C04798;C08406
neg-M271T261	4879.37	5276.05	4929.19	5387.89	5582.19	4795.1	2028.62	1971.05	2012.67	1967.92	2386.99	2238.7	0.408624	2.26229e-09	0.0021645	7.54522e-08	0.00523221	1	1	1	1.27907	0.0472976	down	271.06	4.35435	1	1	Naringenin	Phenylpropanoids and polyketides	Flavonoids	HMDB0002670	C00509	38	5-Carboxy-2'-deoxyuridine;3,5,7-trihydroxy-2-phenyl-3,4-dihydro-2H-1-benzopyran-4-one;3-phenyl-1-(2,4,6-trihydroxyphenyl)propane-1,2-dione;5,7-dihydroxy-2-(3-hydroxyphenyl)-3,4-dihydro-2H-1-benzopyran-4-one;3-(3-hydroxyphenyl)-1-(2,4,6-trihydroxyphenyl)prop-2-en-1-one;5,7-dihydroxy-2-(4-hydroxyphenyl)-3,4-dihydro-2H-1-benzopyran-4-one;3-(4-hydroxyphenyl)-1-(2,4,6-trihydroxyphenyl)prop-2-en-1-one;…	HMDB0060774;HMDB0125364;HMDB0125365;HMDB0126021;HMDB0126022;HMDB0128074;HMDB0128075;HMDB0129341;HMDB0129965;HMDB0130173;HMDB0130182;HMDB0133545;HMDB0133993;HMDB0133999;HMDB0134891;HMDB0134892;HMDB0137525;HMDB0137528;HMDB0137531;HMDB0138088;HMDB0138618;HMDB0002670;HMDB0005897;HMDB0029631;HMDB0030873;HMDB0031824;HMDB0033308;HMDB0033928;HMDB0034002;HMDB0034105;HMDB0037254;HMDB0038549;HMDB0041656;HMD…	16	Naringenin;3,6,9-Trihydroxypterocarpan;Licodione;2'-Hydroxydihydrodaidzein;Naringenin_chalcone;Butein;Rubrofusarin;Butin;Garbanzol;Pinobanksin;p-Coumaroyltriacetic_acid_lactone;Dihydrogenistein;2,7,4'-Trihydroxyisoflavanone;6,7,4'-Trihydroxyflavanone;Toralactone;5-Formiminotetrahydrofolate	C00509;C01263;C01592;C03567;C06561;C08578;C09047;C09614;C09751;C09826;C12087;C14458;C15567;C16232;C17673;C00664
neg-M271T456	6711.52	5408.18	3870.7	5965.73	5545.84	4758.83	12417.2	10533.2	10213.3	20770.4	22131.1	20111.1	2.98121	0.000280558	0.0021645	0.000947504	0.00523221	1	1	1	1.43808	0.167178	up	271.226	7.60388	1	1	16-Hydroxyhexadecanoic acid	Lipids and lipid-like molecules	Fatty Acyls	HMDB0006294	NA	12	(R)-3-Hydroxy-hexadecanoic acid;(R)-2-Hydroxyhexadecanoic acid;3-hydroxyhexadecanoic acid;5-Hydroxyhexadecanoic acid;7-Hydroxyhexadecanoic acid;8-Hydroxyhexadecanoic acid;9-Hydroxyhexadecanoic acid;10-Hydroxyhexadecanoic acid;11-Hydroxyhexadecanoic acid;12-Hydroxyhexadecanoic acid;13-Hydroxyhexadecanoic acid;6-Hydroxyhexadecanoic acid	HMDB0010734;HMDB0031057;HMDB0061658;HMDB0112184;HMDB0112185;HMDB0112186;HMDB0112187;HMDB0112188;HMDB0112189;HMDB0112190;HMDB0112191;HMDB0112192	1	16-Hydroxypalmitate	C18218
neg-M289T46	27234.4	27652.5	31855.7	23932.8	24597	23351.9	8315.08	8366.37	7493.61	7898.47	7395	6020.75	0.286774	5.54422e-09	0.0021645	1.48809e-07	0.00523221	1	1	1	1.56413	0.0919831	down	289.032	0.763333	1	1	D-Ribose 5-phosphate	Organic oxygen compounds	Organooxygen compounds	HMDB0001548	C00117	16	D-Sedoheptulose 7-phosphate;Sedoheptulose 1-phosphate;Stepronin;6-{3,5-dihydroxy-2-[3-(4-hydroxy-3,5-dimethoxyphenyl)prop-2-enoyl]phenoxy}-3,4,5-trihydroxyoxane-2-carboxylic acid;6-{3,5-dihydroxy-4-[3-(4-hydroxy-3,5-dimethoxyphenyl)prop-2-enoyl]phenoxy}-3,4,5-trihydroxyoxane-2-carboxylic acid;6-{2,6-dimethoxy-4-[3-oxo-3-(2,4,6-trihydroxyphenyl)prop-1-en-1-yl]phenoxy}-3,4,5-trihydroxyoxane-2-carbo…	HMDB0001068;HMDB0060509;HMDB0015492;HMDB0124888;HMDB0124889;HMDB0124890;HMDB0124904;HMDB0124905;HMDB0124906;HMDB0128788;HMDB0128789;HMDB0128790;HMDB0029517;HMDB0037468;HMDB0037753;HMDB0014596	8	Sedoheptulose_7-phosphate;Sedoheptulose_1-phosphate;D-glycero-beta-D-manno-Heptose_7-phosphate;D-glycero-beta-D-manno-Heptose_1-phosphate;D-glycero-alpha-D-manno-Heptose_7-phosphate;D-glycero-alpha-D-manno-Heptose_1-phosphate;D-glycero-D-manno-Heptose_7-phosphate;alpha-D-Sedoheptulopyranose_7-phosphate	C05382;C06222;C07836;C07838;C19878;C19880;C19882;C20956
neg-M293T142	50935.1	42994.6	41625.6	58611.5	48432.2	41960.1	136129	142010	116099	123129	123356	121549	2.67878	3.28748e-07	0.0021645	3.49477e-06	0.00523221	1	1	1	1.59405	0.0386817	up	293.123	2.36213	1	1	Ethyl (S)-3-hydroxybutyrate glucoside	Lipids and lipid-like molecules	Fatty Acyls	HMDB0031693	null	1	Ethyl (S)-3-hydroxybutyrate glucoside	HMDB0031693	0	-	-
neg-M293T373	155185	218107	143143	191076	240820	228261	495325	493662	513821	746691	720420	668117	3.09201	2.55498e-06	0.0021645	1.81946e-05	0.00523221	1	1	1	1.67425	0.0473264	up	293.212	6.21345	1	1	13-HOTE	Lipids and lipid-like molecules	Fatty Acyls	HMDB0010203	null	24	13-OxoODE;9-OxoODE;A-12(13)-EpODE;13-HOTE;15(16)-EpODE;9(10)-EpODE;9-HOTE;17-Hydroxylinolenic acid;10-Oxo-11-octadecen-13-olide;Squamostanal A;15,16-Epoxy-9,12-octadecadienoic acid;(2'E,4'Z,8E)-Colneleic acid;12,13-Epoxy-9,15-octadecadienoic acid;2-Hydroxylinolenic acid;(9S,10E,12Z,15Z)-9-Hydroxy-10,12,15-octadecatrienoic acid;(9Z,12Z,14E)-16-Hydroxy-9,12,14-octadecatrienoic acid;Sterebin D;3,4-D…	HMDB0004668;HMDB0004669;HMDB0010200;HMDB0010203;HMDB0010206;HMDB0010220;HMDB0010224;HMDB0011108;HMDB0029786;HMDB0029969;HMDB0030950;HMDB0030995;HMDB0031088;HMDB0031103;HMDB0031934;HMDB0034586;HMDB0036832;HMDB0039603;HMDB0061644;HMDB0062288;HMDB0112093;HMDB0112099;HMDB0112102;HMDB0112103	11	(9Z)-(13S)-12,13-Epoxyoctadeca-9,11-dienoic_acid;8-[(1R,2R)-3-Oxo-2-{(Z)-pent-2-enyl}cyclopentyl]octanoate;8-(5-Hexyl-furan-2-yl)-octanoic_acid;13-OxoODE;9-OxoODE;13(S)-HOT;9(S)-HOT;2(R)-HOT;17-Hydroxylinolenic_acid;Juvenile_hormone_I;Colneleate	C04594;C04780;C13798;C14765;C14766;C16316;C16326;C16342;C16346;C19613;C19827
neg-M295T440	5142.66	7057.41	4772.83	6107.74	8253.06	8004.41	19090.7	15858.7	15296	24475.4	32088.8	30728.9	3.49631	3.36597e-05	0.0021645	0.00015681	0.00523221	1	1	1	1.24782	0.173899	up	295.226	7.32816	1	1	(Z)-9-Cycloheptadecen-1-one	Organic oxygen compounds	Organooxygen compounds	HMDB0031336	null	11	13S-hydroxyoctadecadienoic acid;Alpha-dimorphecolic acid;9,10-Epoxyoctadecenoic acid;12,13-EpOME;9-HODE;(Z)-13-Oxo-9-octadecenoic acid;Avenoleic acid;12-Hydroxy-8,10-octadecadienoic acid;13-HODE;(10E,12Z)-9-HODE;(9Z,鈥?1E)-13-HODE	HMDB0004667;HMDB0004670;HMDB0004701;HMDB0004702;HMDB0010223;HMDB0029796;HMDB0029978;HMDB0029998;HMDB0061708;HMDB0062652;HMDB0112194	7	(9Z,12Z)-(8R)-Hydroxyoctadeca-9,12-dienoic_acid;Vernolic_acid;13(S)-HODE;9(S)-HODE;9(10)-EpOME;12(13)-EpOME;18-Oxooleate	C08318;C08368;C14762;C14767;C14825;C14826;C19617
neg-M299T267	10672.9	11944.3	9663.81	11236.7	11086.8	10763	4716.45	4656.23	5431.44	5449.52	6526.49	5373.14	0.491883	1.76535e-06	0.0021645	1.348e-05	0.00523221	1	1	1	1.01761	0.0419546	down	299.055	4.45287	1	1	Hispidulin	Phenylpropanoids and polyketides	Flavonoids	NA	C10058	40	5,7-dihydroxy-2-(3-hydroxy-5-methoxyphenyl)-4H-chromen-4-one;3,5,7-trihydroxy-2-(3-methoxyphenyl)-4H-chromen-4-one;6,7-dihydroxy-2-(4-hydroxyphenyl)-5-methoxy-4H-chromen-4-one;5,6,7-trihydroxy-3-(4-methoxyphenyl)-4H-chromen-4-one;5,6,7-trihydroxy-2-(3-methoxyphenyl)-4H-chromen-4-one;5,6,7-trihydroxy-8-methoxy-2-phenyl-4H-chromen-4-one;3,5,7-trihydroxy-8-methoxy-2-phenyl-4H-chromen-4-one;7,8-dihyd…	HMDB0124874;HMDB0126499;HMDB0128586;HMDB0129956;HMDB0130327;HMDB0130678;HMDB0132137;HMDB0132867;HMDB0132868;HMDB0133310;HMDB0133312;HMDB0133313;HMDB0133350;HMDB0133364;HMDB0133824;HMDB0134005;HMDB0134007;HMDB0134008;HMDB0134009;HMDB0137306;HMDB0137307;HMDB0140454;HMDB0140564;HMDB0141215;HMDB0029492;HMDB0029676;HMDB0030617;HMDB0030659;HMDB0030667;HMDB0032695;HMDB0032696;HMDB0033321;HMDB0033720;HMD…	15	Chrysoeriol;3-Methoxyapigenin;Leptosidin;Diosmetin;Hispidulin;Kaempferide;Cajanin;Pratensein;Tectorigenin;2'-Hydroxybiochanin_A;(+)-Sophorol;(-)-Sophorol;(+)-6a-Hydroxymaackiain;Rhamnocitrin;Questinol	C04293;C05902;C08651;C10038;C10058;C10098;C10203;C10520;C10534;C12135;C16227;C16228;C16230;C17059;C17811
neg-M309T332	48491.3	66432.5	31111.2	79726.8	68156.4	69152.9	146717	141368	148829	220628	304094	306396	3.49251	0.000129737	0.0021645	0.000490493	0.00523221	1	1	1	1.59029	0.184471	up	309.206	5.53246	1	1	9-Hydroperoxy-10E,12Z,15Z-octadecatrienoic acid	Lipids and lipid-like molecules	Fatty Acyls	NA	NA	4	12(13)Ep-9-KODE;(9Z,11R,12S,13S,15Z)-12,13-Epoxy-11-hydroxy-9,15-octadecadienoic acid;Sterebin A;Auxin b	HMDB0013623;HMDB0033505;HMDB0035337;HMDB0038484	8	13(S)-HPOT;(9Z,12Z,15Z)-(7S,8S)-Dihydroxyoctadeca-9,12,15-trienoic_acid;Dihydroalbocycline;9(S)-HPOT;2(R)-HPOT;(9R,10E,12Z,15Z)-9-Hydroperoxyoctadeca-10,12,15-trienoate;(8E,10S,12Z,15Z)-10-Hydroperoxyoctadeca-8,12,15-trienoate;Amitraz	C04785;C07357;C15753;C16321;C16341;C19936;C20704;C10995
neg-M313T384	893.934	1485.79	1749.75	799.762	1377.73	1308.78	3654.89	3814.58	5140.54	4018.62	7492.81	5340.87	3.8686	1.10042e-05	0.0021645	6.13556e-05	0.00523221	1	1	1	1.86541	0.167047	up	313.177	6.39904	1	1	Momilactone A	Lipids and lipid-like molecules	Prenol lipids	HMDB0036748	null	2	Pergolide;Hericene A	HMDB0015317;HMDB0041179	1	Pergolide	C07425
neg-M315T241	5652.49	5884.64	6187.3	5875.06	6306.8	6270.88	2919.08	2830.15	2762.91	2235.06	2246.84	2140.83	0.418354	6.35858e-06	0.0021645	3.87424e-05	0.00523221	1	1	1	1.55782	0.0284801	down	315.049	4.02336	1	1	Isorhamnetin	Phenylpropanoids and polyketides	Flavonoids	HMDB0002655	C10084	29	2-(3,4-dihydroxy-5-methoxyphenyl)-5,7-dihydroxy-4H-chromen-4-one;2-(3,5-dihydroxy-4-methoxyphenyl)-5,7-dihydroxy-4H-chromen-4-one;3-(2,5-dihydroxy-4-methoxyphenyl)-6,7-dihydroxy-4H-chromen-4-one;7-hydroxy-6-methoxy-3-(2,4,5-trihydroxyphenyl)-4H-chromen-4-one;5,11-dihydroxy-6,8,19-trioxapentacyclo[10.7.0.0虏,鈦?0鲁,鈦?0鹿鲁,鹿鈦穄nonadeca-1(12),2(9),10,13(17)-tetraene-16,18-dione;3,5,6,7-tetrahydroxy-2-(3-…	HMDB0124865;HMDB0124868;HMDB0124999;HMDB0125000;HMDB0126043;HMDB0126503;HMDB0126507;HMDB0127497;HMDB0128208;HMDB0128757;HMDB0129288;HMDB0129333;HMDB0129334;HMDB0129335;HMDB0130165;HMDB0130318;HMDB0130661;HMDB0130662;HMDB0132127;HMDB0132128;HMDB0136017;HMDB0136018;HMDB0136019;HMDB0002655;HMDB0030547;HMDB0030804;HMDB0038572;HMDB0039210;HMDB0133823	11	3-O-Methylquercetin;Capillarisin;Azaleatin;Isorhamnetin;Pedalitin;Pinoquercetin;Rhamnetin;Sexangularetin;Tamarixetin;3'-O-Methyltricetin;1-Methylseleno-N-acetyl-D-galactosamine	C04443;C08999;C10022;C10084;C10119;C10120;C10176;C10185;C10188;C19739;C18893
neg-M319T354	2289.46	2514.1	2468.47	2141.44	2597.4	2096.11	1092.55	648.439	805.833	673.321	1290.21	889.466	0.382777	0.000136659	0.0021645	0.000512774	0.00523221	1	1	1	1.19334	0.156526	down	319.226	5.89978	1	1	18-Hydroxyeicosatetraenoic acid	Lipids and lipid-like molecules	Fatty Acyls	HMDB0006245	NA	35	5,6-Epoxy-8,11,14-eicosatrienoic acid;8,9-Epoxyeicosatrienoic acid;14R,15S-EpETrE;15(S)-HETE;14,15-Epoxy-5,8,11-eicosatrienoic acid;11,12-Epoxyeicosatrienoic acid;8-HETE;16(R)-HETE;11(R)-HETE;20-Hydroxyeicosatetraenoic acid;12-HETE;18-Hydroxyarachidonic acid;9-HETE;11,12-EpETrE;5-HETE;19(S)-HETE;10-HETE;13-HETE;17-HETE;Annoglabasin E;Ucriol;8alpha,13R-Epoxy-14-labden-19-oic acid;2-Hydroxy-6-tride…	HMDB0002190;HMDB0002232;HMDB0002283;HMDB0003876;HMDB0004264;HMDB0004673;HMDB0004679;HMDB0004680;HMDB0004682;HMDB0005998;HMDB0006111;HMDB0006245;HMDB0010222;HMDB0010409;HMDB0011134;HMDB0011136;HMDB0012508;HMDB0012567;HMDB0012598;HMDB0036262;HMDB0036705;HMDB0036810;HMDB0038520;HMDB0038688;HMDB0038689;HMDB0038694;HMDB0060101;HMDB0062287;HMDB0062294;HMDB0062302;HMDB0062431;HMDB0062433;HMDB0112068;HMD…	20	(15S)-15-Hydroxy-5,8,11-cis-13-trans-eicosatetraenoate;5(S)-HETE;20-HETE;19(S)-HETE;5,6-EET;8,9-EET;11,12-EET;14,15-EET;8(S)-HETE;12(S)-HETE;16(R)-HETE;9(S)-HETE;11(R)-HETE;12(R)-HETE;8(R)-HETE;3beta-Hydroxy-16beta-(hydroxymethyl)-5alpha-androstan-17-one;17beta-Hydroxy-2alpha-(hydroxymethyl)-5alpha-androstan-3-one;17-Methylandrost-5-ene-3beta,11beta,17beta-triol;17beta-Methoxyandrost-5-ene-3beta,…	C04742;C04805;C14748;C14749;C14768;C14769;C14770;C14771;C14776;C14777;C14778;C14779;C14780;C14822;C14824;C14961;C15035;C15041;C15138;C15349
neg-M323T83	1907.73	1727.26	2325.38	2950.79	2737.76	2024.11	11377.6	13081.2	12221.1	14325.7	12375.6	13352.3	5.61204	7.10617e-07	0.0021645	6.51583e-06	0.00523221	1	1	1	1.79529	0.367872	up	323.097	1.38613	1	1	3-Hydroxy-4-butanolide	Organic oxygen compounds	Organooxygen compounds	HMDB0034681	null	2	Prazepam;Polixetonium chloride	HMDB0015527;HMDB0040985	4	Prazepam;Bis-D-fructose_2',1:2,1'-dianhydride;D-Fructofuranose_1,2':2,3'-dianhydride;Levofuraltadone	C07366;C04333;C04420;C19267
neg-M329T266	2.98412e+06	3.56214e+06	3.55714e+06	3.53648e+06	3.82706e+06	3.7983e+06	712853	713195	773444	771674	863710	796979	0.217813	4.20548e-11	0.0021645	4.62181e-09	0.00523221	1	1	1	1.88446	0.123007	down	329.067	4.43098	1	1	5,7-dihydroxy-2-(4-hydroxyphenyl)-3,6-dimethoxy-4H-chromen-4-one	Organoheterocyclic compounds	-	NA	NA	24	5,7-dihydroxy-2-(3-hydroxy-4,5-dimethoxyphenyl)-4H-chromen-4-one;3-(2,5-dihydroxy-4-methoxyphenyl)-7-hydroxy-6-methoxy-4H-chromen-4-one;2-(3,5-dimethoxyphenyl)-5,6,7-trihydroxy-4H-chromen-4-one;3,5,7-trihydroxy-6-methoxy-2-(3-methoxyphenyl)-4H-chromen-4-one;5,7,8-trihydroxy-3-methoxy-2-(3-methoxyphenyl)-4H-chromen-4-one;5,7-dihydroxy-2-(3-hydroxyphenyl)-3,6-dimethoxy-4H-chromen-4-one;5,6-dihydrox…	HMDB0124862;HMDB0124998;HMDB0128203;HMDB0128752;HMDB0129285;HMDB0130273;HMDB0131941;HMDB0138002;HMDB0029263;HMDB0030475;HMDB0030480;HMDB0030696;HMDB0030811;HMDB0031706;HMDB0033268;HMDB0034009;HMDB0035598;HMDB0037096;HMDB0037351;HMDB0037354;HMDB0038659;HMDB0041690;HMDB0124861;HMDB0133830	9	Penicillin_O;3,7-Di-O-methylquercetin;(+)-Bisdechlorogeodin;(-)-Bisdechlorogeodin;Cirsiliol;Tricin;Hildecarpin;Aflatoxin_G2;Aurantio-obtusin	C17405;C01265;C03036;C03040;C10033;C10193;C10424;C16754;C17670
neg-M331T320	5409.23	5853.9	5877.4	5561.09	6280.04	6169.71	1678.13	1380.35	1469.2	1473.24	1750.88	1474.27	0.262467	6.52365e-10	0.0021645	3.11212e-08	0.00523221	1	1	1	1.79792	0.130888	down	331.189	5.34018	1	1	11b-Hydroxyprogesterone	Lipids and lipid-like molecules	Sterol Lipids	HMDB0004031	C05498	16	5,6-epoxy,18R-HEPE;Carnosic acid;11b-Hydroxyprogesterone;7'-Carboxy-gamma-tocotrienol;Hulupone;Adhulupone;(1(10)E,4E,6a,9b)-9-(2-Methylbutanoyloxy)-1(10),4,11(13)-germacratrien-12,6-olide;(1(10)E,4E,6a,9b)-9-(3-Methylbutanoyloxy)-1(10),4,11(13)-germacratrien-12,6-olide;Petasitin;6-Angeloylfuranofukinol;4-Deoxycohumulone;ent-7alpha,12beta-Dihydroxy-16-kauren-19,6beta-olide;ent-15-Kaurene-17,19-dio…	HMDB0062410;HMDB0002358;HMDB0004031;HMDB0012851;HMDB0030103;HMDB0030136;HMDB0031374;HMDB0031375;HMDB0035637;HMDB0036146;HMDB0036623;HMDB0036700;HMDB0036726;HMDB0036761;HMDB0038966;HMDB0015494	11	Callicarpone;7beta,12alpha-Dihydroxykaurenolide;Marrubiin;Premarrubiin;Gibberellin_A14_aldehyde;Gibberellin_A12;Gibberellin_A53_aldehyde;17beta-Hydroxy-4-oxa-5alpha-androst-1-en-3-one_acetate;13-Hydroxy-2-(hydroxymethylene)-3-oxo-13,17-seco-5alpha-androstan-17-oic_acid,_delta-lactone;5,6-Epoxy-18R-HEPE;Cucurbitacin_S	C09067;C09081;C09128;C09177;C11853;C11857;C11905;C15068;C15459;C18175;C08806
neg-M345T267	6982.04	7390.21	6704.95	7371.64	6295.51	6198.58	2770.24	1913.18	1737.09	1392.5	1419.77	1366.5	0.258879	2.7499e-05	0.0021645	0.00013247	0.00523221	1	1	1	1.80705	0.0609552	down	345.06	4.44787	1	1	Luteolin 7-methyl ether	Unknown	-	NA	NA	28	7-hydroxy-6-methoxy-3-(2,3,5-trihydroxy-4-methoxyphenyl)-4H-chromen-4-one;7-hydroxy-6-methoxy-3-(2,3,6-trihydroxy-4-methoxyphenyl)-4H-chromen-4-one;3-(2,5-dihydroxy-4-methoxyphenyl)-7,8-dihydroxy-6-methoxy-4H-chromen-4-one;3-(2,5-dihydroxy-4-methoxyphenyl)-5,7-dihydroxy-6-methoxy-4H-chromen-4-one;4,5-dihydroxy-11-methoxy-6,8,19-trioxapentacyclo[10.7.0.0虏,鈦?0鲁,鈦?0鹿鲁,鹿鈦穄nonadeca-1(12),2(9),10,13(17…	HMDB0125001;HMDB0125002;HMDB0125003;HMDB0125004;HMDB0126044;HMDB0126045;HMDB0128195;HMDB0128196;HMDB0128762;HMDB0129275;HMDB0129281;HMDB0129289;HMDB0130263;HMDB0130266;HMDB0130663;HMDB0132195;HMDB0132196;HMDB0137998;HMDB0138040;HMDB0138538;HMDB0029516;HMDB0030476;HMDB0030478;HMDB0030587;HMDB0038466;HMDB0060430;HMDB0130270;HMDB0015059	8	Tomentin;Taxifolin_3-O-acetate;Axillarin;Syringetin;Eupatolitin;Aflatoxin_B1_diol;Aflatoxin_B1_dialdehyde;Ceforanide	C04581;C09967;C10021;C11620;C17788;C19588;C19589;C06884
neg-M346T72	31274	35090.2	35407.6	33310.5	36572.4	35923	13833.7	13082.1	12909.8	12702.1	13900.4	13924.4	0.387096	1.07043e-10	0.0021645	8.86747e-09	0.00523221	1	1	1	1.44913	0.0600985	down	346.054	1.20188	1	1	Adenosine monophosphate	Nucleosides, nucleotides, and analogues	Purine nucleotides	HMDB0000045	C00020	11	Adenosine monophosphate;2'-Deoxyguanosine 5'-monophosphate;3'-AMP;Adenosine 2'-phosphate;2-hydroxy-dAMP;(卤)-Fenarimol;Malathion;Inosine 2',3'-cyclic phosphate ;Blighinone;2,3-Di-O-methylellagic acid;2,8-Di-O-methylellagic acid	HMDB0000045;HMDB0001044;HMDB0003540;HMDB0011617;HMDB0059594;HMDB0040599;HMDB0014910;HMDB0011680;HMDB0030643;HMDB0041395;HMDB0041396	10	AMP;dGMP;Adenosine_2'-phosphate;3'-AMP;7-alpha-D-Ribosyladenine_5'-phosphate;2-Hydroxy-dAMP;Fenarimol;Triarimol;Malathion;3',5'-Cyclic_IMP	C00020;C00362;C00946;C01367;C04378;C19970;C11226;C18932;C07497;C00943
neg-M351T375	1860.8	1848.66	1741.72	1660.56	757.577	1903.75	4255.6	4974.17	3819.38	3164.26	3963.62	6237.96	2.70283	0.000296568	0.0021645	0.000994219	0.00523221	1	1	1	1.48021	0.0792191	up	351.205	6.2539	1	1	Tebufenozide	Unknown	-	NA	NA	3	Anileridine;Encainide;N-2-[4-(3,3-Dimethylallyloxy)phenyl]ethylcinnamide	HMDB0015049;HMDB0015359;HMDB0030193	3	Encainide;Tebufenozide;Lobelanine	C06978;C18526;C10157
neg-M357T261	22889.5	24981.8	25207.3	26699.9	29136.6	24793.4	9233.41	10612.6	10420.9	10518.6	10324.7	10447.7	0.400485	5.356e-09	0.0021645	1.44975e-07	0.00523221	1	1	1	1.35073	0.0512835	down	357.19	4.35435	1	1	1,3,5-Triphenylcyclohexane	Benzenoids	Benzene and substituted derivatives	HMDB0037518	C15437	0	-	-	0	-	-
neg-M361T236	1693.59	1763.32	1632.58	1888.67	1801.03	1686.78	5829.3	3090.82	3419.11	3244.76	3302.92	3473.23	2.13646	0.000449241	0.0021645	0.00142003	0.00523221	1	1	1	1.3743	0.097409	up	361.163	3.93095	1	1	Secoisolariciresinol	Lignans, neolignans and related compounds	Dibenzylbutane lignans	HMDB0013692	C18167	13	Thyrotropin releasing hormone;Secoisolariciresinol;Gibberellin Ga115;Hydroxyisonobilin;Heliangin;Gibberellin A19;Gibberellin A65;Gibberellin A38;Gibberellin A124;3-Oxo-6b-angeloyloxy-8b-hydroxy-7(11)-eremophilen-12,8-olide;Gibberellin A101;Gibberellin A98;5-(3'-Hydroxyphenyl)-gamma-valerolactone-3'-O-glucuronide	HMDB0060080;HMDB0013692;HMDB0032820;HMDB0034475;HMDB0036692;HMDB0036896;HMDB0036899;HMDB0036902;HMDB0037103;HMDB0040759;HMDB0041408;HMDB0041510;HMDB0059991	12	Thyrotropin-releasing_hormone;Gibberellin_A19;Enmein;Shikodonin;Deacetyleupaserrin;Eupatoriopicrin;Fastigilin_B;Heliangin;Gibberellin_A36;Secoisolariciresinol;Propyl_isome;(+)-Secoisolariciresinol	C03958;C02034;C09090;C09184;C09395;C09442;C09451;C09474;C11862;C18167;C19145;C20456
neg-M362T73	11698	9421.77	21363.1	9291.5	9259.43	9635.15	4334.09	4496.79	4802.82	4662.57	4747.2	4572.4	0.390778	0.00111661	0.0021645	0.00313495	0.00523221	1	1	1	1.38908	0.07672	down	362.049	1.21302	1	1	Guanosine monophosphate	Nucleosides, nucleotides, and analogues	Purine nucleotides	HMDB0001397	C00144	3	Guanosine monophosphate;8-Oxo-dGMP;Cyclic pyranopterin monophosphate	HMDB0001397;HMDB0011670;HMDB0059639	4	GMP;Guanosine_3'-phosphate;Precursor_Z;8-Oxo-dGMP	C00144;C06193;C18239;C19968
neg-M363T352	4155.95	4146.58	4356.36	4340.24	4390.79	4816.58	1370.92	1310.31	1233.32	1639.48	1603.97	1242.52	0.320551	2.18128e-07	0.0021645	2.53601e-06	0.00523221	1	1	1	1.55438	0.294083	down	363.216	5.86525	1	1	11b,17a,21-Trihydroxypreg-nenolone	Lipids and lipid-like molecules	Sterol Lipids	HMDB0006760	C05489	7	Tetrahydrocortisone;Dihydrocortisol;3a,11b,21-Trihydroxy-20-oxo-5b-pregnan-18-al;11b,21-Dihydroxy-3,20-oxo-5b-pregnan-18-al;11b,17a,21-Trihydroxypreg-nenolone;18-Hydroxy-11-dehydrotetrahydrocorticosterone;Vanillin 3-(L-menthoxy)propane-1,2-diol acetal	HMDB0000903;HMDB0003259;HMDB0006753;HMDB0006754;HMDB0006760;HMDB0013157;HMDB0032553	4	Tetrahydrocortisone;11beta,17alpha,21-Trihydroxy-5beta-pregnane-3,20-dione;3alpha,11beta,21-Trihydroxy-20-oxo-5beta-pregnan-18-al;11beta,17alpha,21-Trihydroxypregnenolone	C05470;C05471;C05474;C05489
neg-M367T357_2	160760	145834	122836	135311	195674	192236	4.14422e+06	3.9249e+06	4.26154e+06	4.09852e+06	4.26884e+06	4.90131e+06	26.8717	4.40279e-09	0.0021645	1.25553e-07	0.00523221	1	1	1	3.19823	0.138716	up	367.202	5.9488	1	1	Methoxyfenozide	Unknown	-	NA	NA	2	Tamibarotene;Marmeline	HMDB0015605;HMDB0030192	6	17-O-Acetylajmaline;Dihydrocorynantheine;Hirsutine;Methoxyfenozide;Tamibarotene;Am_580	C15985;C16953;C16972;C18525;C12864;C15619
neg-M375T248	694.848	861.238	610.176	718.548	1066.66	723.821	4530.65	2635.38	2416.29	2864.11	2822.53	4071.66	4.13677	1.33933e-06	0.0021645	1.08242e-05	0.00523221	1	1	1	2.0984	0.184258	up	375.273	4.13094	1	1	10'-Apo-beta-carotenal	Lipids and lipid-like molecules	Prenol lipids	HMDB0059605	null	2	Erythrodiol 3-palmitate;Faradiol palmitate	HMDB0034509;HMDB0034842	0	-	-
neg-M381T260	34125.7	15156.5	15902.1	38032	16413.2	16968.2	8200.44	8831.37	8243.99	7851.57	8446.12	8337.65	0.365388	0.00277594	0.0021645	0.00690384	0.00523221	1	1	1	1.16584	0.367962	down	381.226	4.34143	1	1	(14S)-14,15-Dihydroxy-8(17),13(16)-labdadien-19-oic acid	Lipids and lipid-like molecules	Prenol lipids	HMDB0034686	null	0	-	-	2	Sarcostin;Angiotensin_(5-7)	C17770;C20973
neg-M385T168	501426	500439	537743	421005	449815	436646	311990	211988	207086	213300	189992	185318	0.463519	2.87591e-05	0.0021645	0.000137401	0.00523221	1	1	1	1.57545	0.118871	down	385.113	2.79293	1	1	1-O-beta-D-Glucopyranosyl sinapate	Phenylpropanoids and polyketides	Cinnamic acids and derivatives	NA	NA	15	6-[(4,7-dihydroxy-2,2-dimethyl-3,4-dihydro-2H-1-benzopyran-5-yl)oxy]-3,4,5-trihydroxyoxane-2-carboxylic acid;6-[(4,5-dihydroxy-2,2-dimethyl-3,4-dihydro-2H-1-benzopyran-7-yl)oxy]-3,4,5-trihydroxyoxane-2-carboxylic acid;6-[3-(4-carboxy-2-hydroxybutyl)phenoxy]-3,4,5-trihydroxyoxane-2-carboxylic acid;3,4,5-trihydroxy-6-{[4-hydroxy-5-(3-hydroxyphenyl)pentanoyl]oxy}oxane-2-carboxylic acid;6-[4-(4-carbo…	HMDB0125821;HMDB0125822;HMDB0127754;HMDB0127755;HMDB0127757;HMDB0127758;HMDB0127759;HMDB0135700;HMDB0135706;HMDB0135707;HMDB0135710;HMDB0135713;HMDB0041175;HMDB0042054;HMDB0014863	2	1-O-Sinapoyl-beta-D-glucose;4-O-beta-D-Glucosyl-sinapate	C01175;C02919
neg-M403T245	16395.8	16235.9	14632.7	14204.5	15365.2	18313.8	4322.35	4391	5498.61	4275.99	4950.43	4797.53	0.296758	8.44445e-10	0.0021645	3.72847e-08	0.00523221	1	1	1	1.57816	0.0248582	down	403.102	4.08539	1	1	5,3'-Dihydroxy-6,7,4'-trimethoxyflavone	Phenylpropanoids and polyketides	Flavonoids	NA	NA	18	Glyceryl lactopalmitate;3,4,5-trihydroxy-6-{3-hydroxy-5-[(E)-2-(4-hydroxyphenyl)ethenyl]phenoxy}oxane-2-carboxylic acid;6-{4-[(E)-2-(3,5-dihydroxyphenyl)ethenyl]phenoxy}-3,4,5-trihydroxyoxane-2-carboxylic acid;3,4,5-trihydroxy-6-[2-(1-hydroxy-2-oxo-2-phenylethyl)phenoxy]oxane-2-carboxylic acid;3,4,5-trihydroxy-6-[2-(2-hydroxy-2-phenylacetyl)phenoxy]oxane-2-carboxylic acid;3,4,5-trihydroxy-6-[4-(2…	HMDB0032299;HMDB0128510;HMDB0128511;HMDB0135191;HMDB0135193;HMDB0135195;HMDB0135198;HMDB0135203;HMDB0135206;HMDB0136121;HMDB0033913;HMDB0041711;HMDB0041713;HMDB0041782;HMDB0041783;HMDB0127165;HMDB0035464;HMDB0041235	1	Spectinomycin_dihydrochloride	C11619
neg-M417T192	34896.7	27753.1	37428.4	31930.4	30976.7	35791.4	5865.21	5424.08	5334.4	5255.73	9561.41	5351.52	0.185094	6.974e-07	0.0021645	6.41612e-06	0.00523221	1	1	1	2.02178	0.174272	down	417.081	3.20588	1	1	5,4'-Dihydroxy-3,3'-dimethoxy-6:7-methylenedioxyflavone	Phenylpropanoids and polyketides	Flavonoids	HMDB0029272	null	7	5,6,7-trihydroxy-2-(4-hydroxyphenyl)-8-(3,4,5-trihydroxyoxan-2-yl)-4H-chromen-4-one;2-(3,4-dihydroxyphenyl)-5,7-dihydroxy-8-(3,4,5-trihydroxyoxan-2-yl)-4H-chromen-4-one;3-{[3,4-dihydroxy-5-(hydroxymethyl)oxolan-2-yl]oxy}-5,7-dihydroxy-2-(3-hydroxyphenyl)-4H-chromen-4-one;Kaempferol 3-O-arabinoside;Kaempferol 3-alpha-L-arabinofuranoside;Scutellarein 6-xyloside;Salvianolic acid G	HMDB0127228;HMDB0127231;HMDB0132722;HMDB0029261;HMDB0029502;HMDB0037466;HMDB0041774	2	5'-Butyrylphosphoinosine;Kaempferol_3-O-beta-D-xyloside	C06435;C20727
neg-M431T432	419493	541218	525798	581015	635958	609716	169975	187077	207362	218793	232749	162540	0.355697	2.37872e-07	0.0021645	2.72021e-06	0.00523221	1	1	1	1.53947	0.220729	down	431.219	7.19222	1	1	LysoPA 18:3; LysoPA 18:3	Lipids and lipid-like molecules	Glycerophospholipids	-	C00681	4	1-(6Z,9Z,12Z-octadecatrienoyl)-glycero-3-phosphate;1-(9Z,12Z,15Z-octadecatrienoyl)-glycero-3-phosphate;LysoPA(18:3(6Z,9Z,12Z)/0:0);LysoPA(18:3(9Z,12Z,15Z)/0:0)	HMDB0062316;HMDB0062320;HMDB0114743;HMDB0114744	1	Alpinine	C09331
neg-M435T175	17727.4	17841.2	18606.5	18806.6	17202.8	17909.1	5840.31	4500.31	5163.1	4835.21	8783.88	6717.23	0.331565	8.28336e-05	0.0021645	0.000336057	0.00523221	1	1	1	1.55769	0.131261	down	435.091	2.91166	1	1	4',5,7-Trihydroxy 3,3',6,8-tetramethoxyflavone	Phenylpropanoids and polyketides	Flavonoids	NA	NA	14	3,4,5-trihydroxy-6-{[7-methoxy-2-oxo-6-(3-oxobut-1-en-1-yl)-2H-chromen-8-yl]oxy}oxane-2-carboxylic acid;3,4,5-trihydroxy-6-{[7-methoxy-2-oxo-6-(3-oxobut-1-en-1-yl)-2H-chromen-5-yl]oxy}oxane-2-carboxylic acid;3,4,5-trihydroxy-6-{[4-(7-methoxy-2-oxo-2H-chromen-6-yl)-2-oxobut-3-en-1-yl]oxy}oxane-2-carboxylic acid;3-{[3,4-dihydroxy-5-(hydroxymethyl)oxolan-2-yl]oxy}-2-(3,4-dihydroxyphenyl)-5,7-dihydro…	HMDB0128969;HMDB0128970;HMDB0128971;HMDB0132721;HMDB0041147;HMDB0041258;HMDB0041418;HMDB0128559;HMDB0128560;HMDB0128561;HMDB0128562;HMDB0041397;HMDB0041742;HMDB0041744	2	Irisxanthone;Swertianolin	C10067;C10093
neg-M439T319	1986.66	2518.22	2482.46	2563.85	2605.7	2400.29	1056.52	953.512	1003.93	882.771	830.374	1134.71	0.402675	5.53995e-08	0.0021645	8.73703e-07	0.00523221	1	1	1	1.38194	0.0818184	down	439.147	5.32462	1	1	Prednisolone phosphate	Lipids and lipid-like molecules	Sterol Lipids	NA	NA	5	Propylene glycol alginate;Aminopterin;Flumiclorac-pentyl;2-amino-4-({2-[(1-carboxy-1-hydroxy-2-methylpropan-2-yl)sulfanyl]-1-[(carboxymethyl)-C-hydroxycarbonimidoyl]ethyl}-C-hydroxycarbonimidoyl)butanoic acid;2-amino-4-({2-[(1-carboxy-2-hydroxy-1-methylpropyl)sulfanyl]-1-[(carboxymethyl)-C-hydroxycarbonimidoyl]ethyl}-C-hydroxycarbonimidoyl)butanoic acid	HMDB0039860;HMDB0001833;HMDB0034860;HMDB0128932;HMDB0129122	1	Flumiclorac_pentyl	C10990
neg-M439T93	1221.01	1503.34	7278.21	1409.59	1609.08	1610.81	10644.8	10255.3	9562.38	10426.2	10562.4	11739.5	4.31864	0.00141288	0.0021645	0.00384416	0.00523221	1	1	1	1.62908	0.052552	up	439.144	1.54603	1	1	Prednisolone phosphate	Lipids and lipid-like molecules	Sterol Lipids	NA	NA	2	Propylene glycol alginate;Flumiclorac-pentyl	HMDB0039860;HMDB0034860	1	Flumiclorac_pentyl	C10990
neg-M447T144	19829.9	17111.8	18043.3	34431.7	18851.4	18528.2	51124	53893.2	54256.8	55719.7	55788.7	55504.7	2.57332	0.000220058	0.0021645	0.000770594	0.00523221	1	1	1	1.58918	0.0539056	up	447.186	2.39618	1	1	Methyl 7-epi-12-hydroxyjasmonate glucoside	Lipids and lipid-like molecules	Fatty Acyls	HMDB0031763	null	0	-	-	0	-	-
neg-M451T391	377.778	169.557	65.938	95.3124	28.507	169.883	6081.19	5497.12	6091.44	5962	5734.33	6745.36	39.8152	0.000106264	0.0021645	0.0004137	0.00523221	1	1	1	3.04365	0.0837695	up	450.924	6.52342	1	1	Fipronil-sulfone	Organosulfur compounds	-	NA	NA	0	-	-	0	-	-
neg-M461T208	206221	195472	211657	202163	197260	206319	57456	57406.2	59319.7	57198.3	55683.3	57707.1	0.282809	4.3414e-14	0.0021645	9.79496e-11	0.00523221	1	1	1	1.84951	0.0278615	down	461.107	3.4596	1	1	Tectoridin	Unknown	-	NA	C10533	25	3,4,5-trihydroxy-6-{6-hydroxy-3-[3-(3-hydroxyphenyl)-3-oxoprop-1-en-1-yl]-2-methoxyphenoxy}oxane-2-carboxylic acid;3,4,5-trihydroxy-6-{2-hydroxy-4-[3-(3-hydroxyphenyl)-3-oxoprop-1-en-1-yl]-3-methoxyphenoxy}oxane-2-carboxylic acid;6-{3-[3-(3,4-dihydroxy-2-methoxyphenyl)prop-2-enoyl]phenoxy}-3,4,5-trihydroxyoxane-2-carboxylic acid;3,5,7-trihydroxy-2-{3-methoxy-4-[(3,4,5-trihydroxy-6-methyloxan-2-yl…	HMDB0126068;HMDB0126069;HMDB0126070;HMDB0126598;HMDB0127128;HMDB0127206;HMDB0127355;HMDB0129973;HMDB0129974;HMDB0132473;HMDB0133290;HMDB0133291;HMDB0133302;HMDB0135156;HMDB0136804;HMDB0030569;HMDB0037449;HMDB0037451;HMDB0037473;HMDB0037567;HMDB0038049;HMDB0038455;HMDB0039189;HMDB0039195;HMDB0039758	5	Isoscoparine;6-Methoxyluteolin_7-rhamnoside;Swertiajaponin;Tectoridin;Homoplantaginin	C05990;C10104;C10187;C10533;C17762
neg-M476T367	710756	247185	259167	837770	283911	273660	120333	123584	135985	117704	133561	125670	0.289704	0.00448145	0.0021645	0.0104647	0.00523221	1	1	1	1.6374	0.0404836	down	476.277	6.12362	1	1	LysoPE 18:2	Lipids and lipid-like molecules	Glycerophospholipids	HMDB11477	C04438	2	LysoPE(0:0/18:2(9Z,12Z));LysoPE(18:2(9Z,12Z)/0:0)	HMDB0011477;HMDB0011507	0	-	-
neg-M503T427	271224	343594	135376	295448	196134	162674	36747	91827.1	64996.9	63513.2	68581	72070.8	0.283197	9.02996e-05	0.0021645	0.000361377	0.00523221	1	1	1	1.57789	0.299662	down	503.24	7.11468	1	1	LysoPG 18:4; LysoPG 18:4	Lipids and lipid-like molecules	Glycerophospholipids	-	C05980	1	2-(2,4-dihydroxy-5-methoxyphenyl)-3-(3,7-dimethylocta-2,6-dien-1-yl)-7-hydroxy-8-(3-methylbut-2-en-1-yl)-4H-chromen-4-one	HMDB0129710	0	-	-
neg-M505T544	39533.4	26479.8	22876.5	19027.7	16817.6	13478.3	12940.8	9701.39	8123.84	6940.7	6672.85	7721.26	0.376959	0.000724954	0.0021645	0.0021523	0.00523221	1	1	1	1.30557	0.403205	down	505.255	9.06595	1	1	LysoPG 18:3; LysoPG 18:3	Lipids and lipid-like molecules	Glycerophospholipids	-	C05980	0	-	-	0	-	-
neg-M507T166	14992.7	13887.8	14973.8	16065.3	20510.2	20324.3	8060.4	7921.1	7850.73	8487.18	8863.97	7370.85	0.481908	4.02901e-05	0.0021645	0.000182136	0.00523221	1	1	1	1.04727	0.325885	down	507.113	2.77247	1	1	Syringetin-3-O-glucoside	Phenylpropanoids and polyketides	Flavonoids	NA	NA	14	Rheidin B;6-{3,5-dihydroxy-2-[3-(4-hydroxy-3,5-dimethoxyphenyl)prop-2-enoyl]phenoxy}-3,4,5-trihydroxyoxane-2-carboxylic acid;6-{3,5-dihydroxy-4-[3-(4-hydroxy-3,5-dimethoxyphenyl)prop-2-enoyl]phenoxy}-3,4,5-trihydroxyoxane-2-carboxylic acid;6-{2,6-dimethoxy-4-[3-oxo-3-(2,4,6-trihydroxyphenyl)prop-1-en-1-yl]phenoxy}-3,4,5-trihydroxyoxane-2-carboxylic acid;6-{3,5-dihydroxy-2-[3-(3-hydroxy-4,5-dimeth…	HMDB0038509;HMDB0124888;HMDB0124889;HMDB0124890;HMDB0124904;HMDB0124905;HMDB0124906;HMDB0128788;HMDB0128789;HMDB0128790;HMDB0029517;HMDB0037468;HMDB0037753;HMDB0014596	0	-	-
neg-M513T222	9258.02	9674.85	8633.33	9478.39	9079.78	8824.38	18510	18543.6	18447.4	19591.1	19320.7	19140.5	2.06653	3.00258e-10	0.0021645	1.79104e-08	0.00523221	1	1	1	1.25764	0.0323233	up	513.232	3.69444	1	1	Telmisartan	Benzenoids	Benzene and substituted derivatives	HMDB0015101	C07710	2	Telmisartan;Validamycin A	HMDB0015101;HMDB0036592	2	Telmisartan;Validamycin_A	C07710;C12112
neg-M520T390	220508	255944	237619	255106	278529	259667	110160	114275	115556	110012	112806	114171	0.449111	7.53322e-07	0.0021645	6.83227e-06	0.00523221	1	1	1	1.06848	0.0971953	down	520.266	6.50392	1	1	LysoPS 18:2; LysoPS 18:2	Lipids and lipid-like molecules	Glycerophospholipids	-	C05974	2	1-Oleoylglycerophosphoserine;2-(2,4-dihydroxy-5-methoxyphenyl)-3-(3,7-dimethylocta-2,6-dien-1-yl)-7-hydroxy-8-(3-methylbut-2-en-1-yl)-4H-chromen-4-one	HMDB0061694;HMDB0129710	0	-	-
neg-M521T213	97457.9	108148	113833	106258	111376	108684	44509.5	69745.7	50732.9	45972.1	45541.5	47251.3	0.470383	4.26743e-05	0.0021645	0.0001909	0.00523221	1	1	1	1.08352	0.0372592	down	521.129	3.55415	1	1	Iridin	Unknown	-	NA	C10465	4	6-{3,5-dihydroxy-2-[3-(3,4,5-trimethoxyphenyl)prop-2-enoyl]phenoxy}-3,4,5-trihydroxyoxane-2-carboxylic acid;6-{3,5-dihydroxy-4-[3-(3,4,5-trimethoxyphenyl)prop-2-enoyl]phenoxy}-3,4,5-trihydroxyoxane-2-carboxylic acid;Salviaflaside;Sudachiin A	HMDB0124877;HMDB0124878;HMDB0033705;HMDB0037336	2	Fenoprofen_calcium;Iridin	C02539;C10465
neg-M526T367	13195.1	13295.8	12597.6	14332.9	14125.8	13731.1	6475.52	5823.81	5782.61	5525.1	5649.93	5522.67	0.427908	2.10812e-10	0.0021645	1.38507e-08	0.00523221	1	1	1	1.51821	0.0488312	down	526.313	6.12064	1	1	LysoPC 15:0	Lipids and lipid-like molecules	Glycerophospholipids	HMDB10381	C04230	0	-	-	0	-	-
neg-M537T198	50417	34618.1	34125.4	33724.7	35770.7	38380	17245.6	17997.8	17442.9	7212.61	15576	18524.1	0.414027	0.000843299	0.0021645	0.00245129	0.00523221	1	1	1	1.592	0.119684	down	537.195	3.30479	1	1	Isolariciresinol 9'-O-alpha-L-arabinofuranoside	Lignans, neolignans and related compounds	Lignan glycosides	HMDB0032906	null	3	Asticolorin A;Diosbulbinoside F;Citrusin A	HMDB0030133;HMDB0036783;HMDB0039230	0	-	-
neg-M537T207	63909.2	71725.9	74568.8	72908.4	77417.7	76302.8	27852.1	27378.2	27444.1	26332.6	25675.4	26183.6	0.368255	6.11892e-09	0.0021645	1.59654e-07	0.00523221	1	1	1	1.40397	0.0605456	down	537.124	3.44983	1	1	3',7-Dimethoxy-4',5,8-trihydroxyflavone 8-glucoside	Phenylpropanoids and polyketides	Flavonoids	HMDB0040479	null	3	Rheidin C;Limocitrol 3-glucoside;Isolimocitrol 3-glucoside	HMDB0038508;HMDB0037690;HMDB0038757	0	-	-
neg-M562T344	256978	219048	218330	302632	248125	215925	82817.8	75832.1	77690.9	62028.1	74597.5	76556.3	0.307674	2.2819e-08	0.0021645	4.41586e-07	0.00523221	1	1	1	1.54766	0.0566153	down	562.315	5.72732	1	1	LysoPC 18:3	Lipids and lipid-like molecules	Glycerophospholipids	HMDB10388	C04230	0	-	-	0	-	-
neg-M564T366	762977	809856	763144	912860	916227	848927	189141	177386	187501	171296	191323	190347	0.220781	3.2854e-10	0.0021645	1.91507e-08	0.00523221	1	1	1	2.01792	0.090019	down	564.33	6.10582	1	1	LysoPC 18:2	Lipids and lipid-like molecules	Glycerophospholipids	HMDB10386	C04230	0	-	-	0	-	-
neg-M566T395	209453	212907	195497	226400	250995	215332	75323.1	70631	79515	71941.2	75009.7	69942.3	0.337531	3.63476e-09	0.0021645	1.08064e-07	0.00523221	1	1	1	1.65695	0.329739	down	566.345	6.5782	1	1	LysoPC 18:1	Lipids and lipid-like molecules	Glycerophospholipids	HMDB02815	C04230	0	-	-	0	-	-
neg-M593T199	100551	107563	113832	150421	113215	115724	36377.3	37779.4	39201.6	40664.5	39922.1	39255.6	0.332523	1.93012e-06	0.0021645	1.45214e-05	0.00523221	1	1	1	1.86897	0.0459916	down	593.15	3.3102	1	1	Vitexin 4-O-glucoside	Phenylpropanoids and polyketides	Flavonoids	NA	NA	27	Kuwanon Z;Astragalin 7-rhamnoside;3,4,5-trihydroxy-6-({7-hydroxy-4-oxo-2-phenyl-8-[3,4,5-trihydroxy-6-(hydroxymethyl)oxan-2-yl]-3,4-dihydro-2H-1-benzopyran-5-yl}oxy)oxane-2-carboxylic acid;3,4,5-trihydroxy-6-({5-hydroxy-4-oxo-2-phenyl-8-[3,4,5-trihydroxy-6-(hydroxymethyl)oxan-2-yl]-3,4-dihydro-2H-1-benzopyran-7-yl}oxy)oxane-2-carboxylic acid;5,7-dihydroxy-2-(4-hydroxy-3-methoxyphenyl)-6-[3,4,5-tr…	HMDB0033297;HMDB0037426;HMDB0124784;HMDB0124785;HMDB0126897;HMDB0126935;HMDB0127004;HMDB0130958;HMDB0029484;HMDB0029537;HMDB0030708;HMDB0033101;HMDB0034404;HMDB0037412;HMDB0037446;HMDB0037447;HMDB0037454;HMDB0037573;HMDB0037574;HMDB0037747;HMDB0037852;HMDB0038814;HMDB0038818;HMDB0039308;HMDB0039347;HMDB0040475;HMDB0040831	8	Isoorientin_2''-O-rhamnoside;Vitexin_2''-O-beta-D-glucoside;Isovitexin_2''-O-beta-D-glucoside;Saponarin;Vicenin-2;Paniculatin;Scolymoside;Multiflorin_B	C03870;C04024;C04199;C08064;C10195;C10513;C12630;C17600
neg-M593T303	3115.97	4833.94	2671.81	3092.5	3192.39	5103.18	61528.7	61714.1	62591.3	101440	83037.2	87746.1	20.8115	1.73306e-09	0.0021645	6.19582e-08	0.00523221	1	1	1	3.11468	0.0589599	up	593.263	5.04707	1	1	LysoPI 18:3; LysoPI 18:3	Lipids and lipid-like molecules	Glycerophospholipids	-	C03819	0	-	-	6	Obamegine;Aromoline;(+)-Bebeerine;Daphnandrine;Isochondrodendrine;(+)-Atherospermoline	C06513;C06514;C09352;C09415;C09543;C11141
neg-M623T180	2.97667e+06	3.06923e+06	3.51973e+06	3.28733e+06	3.34336e+06	3.42998e+06	1.26172e+06	1.31918e+06	1.3713e+06	1.45393e+06	1.39276e+06	1.38755e+06	0.417116	4.70989e-10	0.0021645	2.49478e-08	0.00523221	1	1	1	1.6957	0.0864703	down	623.163	3.00163	1	1	Isoscoparin 2''-O-glucoside	Phenylpropanoids and polyketides	Flavonoids	HMDB0037422	null	16	5,7-dihydroxy-2-(4-hydroxy-3-methoxyphenyl)-6,8-bis[3,4,5-trihydroxy-6-(hydroxymethyl)oxan-2-yl]-4H-chromen-4-one;5,7-dihydroxy-2-(4-hydroxy-3-methoxyphenyl)-3,6-bis[3,4,5-trihydroxy-6-(hydroxymethyl)oxan-2-yl]-4H-chromen-4-one;Isorhamnetin 3-O-[b-D-glucopyranosyl-(1->2)-a-L-rhamnopyranoside];Azaleatin 3-rutinoside;Isorhamnetin 3-glucoside 4'-rhamnoside;3,8-Diglucosyldiosmetin;6,8-Diglucosyldiosm…	HMDB0126961;HMDB0127030;HMDB0037085;HMDB0037361;HMDB0037375;HMDB0037409;HMDB0037410;HMDB0037422;HMDB0037443;HMDB0037500;HMDB0037743;HMDB0037744;HMDB0037745;HMDB0037746;HMDB0038813;HMDB0039124	1	Zinc_protoporphyrin-9	C03184
neg-M645T313	5859.7	6188.32	6196.62	5585.69	5819.73	5669.46	1000	936.161	920.376	958.601	812.39	961.349	0.158238	8.62156e-12	0.0021645	1.75893e-09	0.00523221	1	1	1	2.06311	0.106176	down	645.383	5.21894	1	1	MGDG 22:2; MGDG(4:0/18:2)	Lipids and lipid-like molecules	Glycerolipids	-	C03692	0	-	-	0	-	-
neg-M686T124_1	5237.04	5777.31	5873.19	5984.65	6543.51	5893.7	1627.27	2095.85	2083.41	1278.85	1492.46	1162.83	0.275866	1.85881e-05	0.0021645	9.53348e-05	0.00523221	1	1	1	1.95974	0.0815238	down	686.141	2.05862	1	1	3'-Dephosphocoenzyme A	Lipids and lipid-like molecules	Fatty Acyls	NA	NA	2	Dephospho-CoA;Cefpimizole	HMDB0001373;HMDB0041851	1	Dephospho-CoA	C00882
neg-M690T456	1966.48	1025.14	1203.3	1851.32	1121.66	1264	4825.12	3695.43	3648.15	4172.67	3649.74	3788.47	2.82019	6.42092e-05	0.0021645	0.000270304	0.00523221	1	1	1	1.21823	0.146485	up	690.441	7.60112	1	1	GlcCer[AP] 28:2; GlcCer[AP](t16:1/12:1)	Lipids and lipid-like molecules	Sphingolipids	-	C01190	4	PS(14:1(9Z)/15:0);PS(15:0/14:1(9Z));13-Demethylspirolide C;Spirolide A	HMDB0112275;HMDB0112321;HMDB0038343;HMDB0039434	0	-	-
neg-M692T442	572.755	420.894	411.224	215.783	252.698	1368.22	6335.24	5989.73	4444.75	4626.77	4808.59	7495.31	10.3963	0.000111163	0.0021645	0.000429587	0.00523221	1	1	1	1.822	0.126788	up	692.457	7.374	1	1	GlcCer[AP] 28:1; GlcCer[AP](t16:0/12:1)	Lipids and lipid-like molecules	Sphingolipids	-	C01190	3	PS(14:0/15:0);PS(15:0/14:0);Spirolide B	HMDB0112273;HMDB0112320;HMDB0030492	0	-	-
neg-M787T432	14530.6	36279.9	10114.3	21024.5	8561.37	9419.86	8690.23	7943.43	6567.39	7292.23	5057.31	5161.63	0.407405	0.0177306	0.004329	0.0346138	0.00962935	0.972222	0.833333	1	1.08564	0.446716	down	787.499	7.20132	1	1	GlcADG 36:6; GlcADG(18:3/18:3)	Lipids and lipid-like molecules	Glycerolipids	-	C04046	2	PE-NMe(18:4(6Z,9Z,12Z,15Z)/20:5(5Z,8Z,11Z,14Z,17Z));PE-NMe(20:5(5Z,8Z,11Z,14Z,17Z)/18:4(6Z,9Z,12Z,15Z))	HMDB0113269;HMDB0113490	0	-	-
neg-M808T372	34513.3	51068.3	30296	38807.2	50888.7	51466.7	91587.9	88172	87640.8	113342	114321	109198	2.35084	4.7958e-05	0.0021645	0.000210799	0.00523221	1	1	1	1.2537	0.0455044	up	807.526	6.20641	1	1	MGDG 35:5; MGDG(19:2/16:3)	Lipids and lipid-like molecules	Glycerolipids	-	C03692	0	-	-	0	-	-
neg-M821T420	1964.45	1106.32	1378.82	1402.21	1630.33	1785.1	13808.4	13857.8	14340.5	13122.1	14471.6	12265.6	8.83392	3.38205e-07	0.0021645	3.57812e-06	0.00523221	1	1	1	2.48729	0.319643	up	821.404	6.99198	1	1	Licoricesaponin H2	Lipids and lipid-like molecules	Prenol lipids	NA	NA	5	Glycyrrhizin;Periandrin I;Licoricesaponin K2;Uralsaponin B;Rifampin	HMDB0029843;HMDB0034522;HMDB0039250;HMDB0039310;HMDB0015179	2	Glycyrrhizinate;Rifampicin	C02284;C06688
neg-M872T449	4005.74	6955.5	3992.29	7107.4	5348.52	5475.96	24270.8	23545.2	25503.8	36894.3	28220.5	24301.8	4.94859	5.21357e-07	0.0021645	5.07014e-06	0.00523221	1	1	1	2.12913	0.117393	up	871.544	7.47888	1	1	PI 37:4; PI(18:2/19:2)	Lipids and lipid-like molecules	Glycerophospholipids	-	C01194	3	PGP(a-13:0/i-24:0);PGP(i-12:0/a-25:0);PGP(i-13:0/i-24:0)	HMDB0116529;HMDB0116535;HMDB0116565	0	-	-
neg-M877T276	626.297	695.858	635.466	688.244	652.908	681.378	6412.06	6200.87	6454.66	9039.46	8798.07	9704	11.7104	3.57718e-07	0.0021645	3.73239e-06	0.00523221	1	1	1	2.71892	0.0815707	up	877.406	4.59865	1	1	27-O-demethylrifabutin	Organoheterocyclic compounds	Naphthofurans	HMDB0061043	null	0	-	-	0	-	-
pos-M1040T369	3063.14	3097.92	2320.76	2664.92	3780.58	2726.15	515.065	522.495	530.565	558.19	596.283	488.974	0.181923	1.31338e-07	0.0021645	1.70456e-06	0.00523221	1	1	1	2.09711	0.387101	down	1039.67	6.14933	1	1	TG 66:21; TG(22:7/22:7/22:7)	Lipids and lipid-like molecules	Glycerolipids	-	C00422	0	-	-	0	-	-
pos-M124T52	16429.3	17612.4	18181.3	18027.6	18496.7	18029.1	54734.6	46181.9	37876.1	50417.9	39615.8	50645	2.61735	6.49895e-06	0.0021645	3.94785e-05	0.00523221	1	1	1	1.37395	0.0831021	up	124.039	0.86225	1	1	Isonicotinic acid	Organoheterocyclic compounds	Pyridines and derivatives	HMDB0060665	C07446	5	Nicotinic acid;Picolinic acid;2-Hydroxy-4-imino-2,5-cyclohexadienone;Nitrobenzene;Isonicotinic acid	HMDB0001488;HMDB0002243;HMDB0031713;HMDB0041950;HMDB0060665	4	Nicotinate;Nitrobenzene;Isonicotinic_acid;Picolinic_acid	C00253;C06813;C07446;C10164
pos-M124T75	6037.23	7242	7846.09	7080.58	7119.55	6366.55	25810.9	24330.6	24521.8	27518.8	30372.6	32617.5	3.96172	1.68205e-09	0.0021645	6.06876e-08	0.00523221	1	1	1	2.09617	0.095809	up	124.039	1.25332	1	1	Isonicotinic acid	Organoheterocyclic compounds	Pyridines and derivatives	HMDB0060665	C07446	5	Nicotinic acid;Picolinic acid;2-Hydroxy-4-imino-2,5-cyclohexadienone;Nitrobenzene;Isonicotinic acid	HMDB0001488;HMDB0002243;HMDB0031713;HMDB0041950;HMDB0060665	4	Nicotinate;Nitrobenzene;Isonicotinic_acid;Picolinic_acid	C00253;C06813;C07446;C10164
pos-M127T204	7306.8	7828.08	7303.19	8304.2	7689.68	8239.88	17944.2	18992.7	17415.1	18447.7	18221.9	17848	2.33266	1.72632e-09	0.0021645	6.18235e-08	0.00523221	1	1	1	1.63233	0.0149342	up	127.111	3.3946	1	1	(Z)-5-Octenal	Organooxygen compounds	Carbonyl compounds	HMDB0039770	null	24	(E)-2-octenal;2-Octenal;(3xi,5Z)-1,5-Octadien-3-ol;2,4,4-Trimethylcyclopentanone;2-Octen-4-one;1-Octen-3-one;3-Methyl-3-hepten-2-one;5-Methyl-5-hepten-2-one;6-Methyl-3-hepten-2-one, trans-;4-Octen-3-one;3-Octen-2-one;(S,E)-Filbertone;5-Octen-2-one;Sulcatone;2-Ethylidenehexanal;6-Octenal;(Z)-5-Octenal;2,5-Octadien-1-ol;(3E,5Z)-3,5-Octadien-1-ol;(2E,4E)-2,4-Octadien-1-ol;2-Ethyl-2-hexenal;glutathio…	HMDB0013809;HMDB0030961;HMDB0030966;HMDB0031197;HMDB0031301;HMDB0031309;HMDB0031590;HMDB0031591;HMDB0032403;HMDB0032451;HMDB0033547;HMDB0035242;HMDB0035390;HMDB0035915;HMDB0037152;HMDB0039769;HMDB0039770;HMDB0040146;HMDB0040149;HMDB0040151;HMDB0061945;HMDB0062471;HMDB0062529;HMDB0062536	2	Sulcatone;trans-2-Octenal	C07287;C21138
pos-M128T121	490.17	571.959	500.749	470.699	510.974	622.103	7414.19	8399.27	6697.62	7558.17	7122.43	7179.97	14.0122	2.23827e-12	0.0021645	6.81339e-10	0.00523221	1	1	1	2.66685	0.0788836	up	128.007	2.01171	1	1	D-Alanine	Organic acids and derivatives	Carboxylic acids and derivatives	HMDB0001310	C00133	0	-	-	0	-	-
pos-M130T53	72421.5	83079.3	89333.4	71383.2	73805.1	79422.3	25073.9	25782.8	24581.9	25493.6	24159.8	25832	0.321495	1.06552e-07	0.0021645	1.44206e-06	0.00523221	1	1	1	1.20352	0.0575862	down	130.086	0.88925	1	1	D-Pipecolinic acid	Organic acids and derivatives	Carboxylic acids and derivatives	HMDB0005960	NA	21	1-Piperidine carboxylic acid;Pipecolic acid;L-Pipecolic acid;N4-Acetylaminobutanal;D-Pipecolic acid;Vigabatrin;L-trans-4-Methyl-2-pyrrolidinecarboxylic acid;2-Pyrrolidineacetic acid;3-Acetamidobutanal;(2E)-Decenoyl-ACP;N-Methyl proline;trans-1,2-Dihydrobenzene-1,2-diol;(2E,4E)-2,4-Hexadienoic acid;1,2-Cyclohexanedione;3-Methyl-1,2-cyclopentanedione;(E)-4-Oxo-2-hexen-1-al;2,5-Dimethyl-3(2H)-furano…	HMDB0094697;HMDB0000070;HMDB0000716;HMDB0004226;HMDB0005960;HMDB0015212;HMDB0029435;HMDB0029444;HMDB0059649;HMDB0062225;HMDB0094696;HMDB0001164;HMDB0029581;HMDB0031344;HMDB0031543;HMDB0031759;HMDB0032233;HMDB0033569;HMDB0034247;HMDB0039778;HMDB0040260	11	L-Pipecolate;1-Aminocyclopentanecarboxylate;N4-Acetylaminobutanal;Vigabatrin;trans-3-Aminocyclopentane-1-carboxylic_acid;Cyclohexane-1,3-dione;cis-1,2-Dihydrobenzene-1,2-diol;trans-1,2-Dihydrobenzene-1,2-diol;Cyclohexane-1,2-dione;1,4-Cyclohexanedione;Parasorbic_acid	C00408;C03969;C05936;C07500;C13696;C01066;C04091;C04221;C06105;C08063;C08502
pos-M130T75_2	26140.1	29056.2	30655.9	31515.8	31669.5	27810.3	11425.6	10785.2	11086.3	10362.8	10614.4	12105.2	0.375348	8.28328e-10	0.0021645	3.70718e-08	0.00523221	1	1	1	1.09534	0.0858303	down	130.086	1.24453	1	1	D-Pipecolinic acid	Organic acids and derivatives	Carboxylic acids and derivatives	HMDB0005960	NA	21	1-Piperidine carboxylic acid;Pipecolic acid;L-Pipecolic acid;N4-Acetylaminobutanal;D-Pipecolic acid;Vigabatrin;L-trans-4-Methyl-2-pyrrolidinecarboxylic acid;2-Pyrrolidineacetic acid;3-Acetamidobutanal;(2E)-Decenoyl-ACP;N-Methyl proline;trans-1,2-Dihydrobenzene-1,2-diol;(2E,4E)-2,4-Hexadienoic acid;1,2-Cyclohexanedione;3-Methyl-1,2-cyclopentanedione;(E)-4-Oxo-2-hexen-1-al;2,5-Dimethyl-3(2H)-furano…	HMDB0094697;HMDB0000070;HMDB0000716;HMDB0004226;HMDB0005960;HMDB0015212;HMDB0029435;HMDB0029444;HMDB0059649;HMDB0062225;HMDB0094696;HMDB0001164;HMDB0029581;HMDB0031344;HMDB0031543;HMDB0031759;HMDB0032233;HMDB0033569;HMDB0034247;HMDB0039778;HMDB0040260	11	L-Pipecolate;1-Aminocyclopentanecarboxylate;N4-Acetylaminobutanal;Vigabatrin;trans-3-Aminocyclopentane-1-carboxylic_acid;Cyclohexane-1,3-dione;cis-1,2-Dihydrobenzene-1,2-diol;trans-1,2-Dihydrobenzene-1,2-diol;Cyclohexane-1,2-dione;1,4-Cyclohexanedione;Parasorbic_acid	C00408;C03969;C05936;C07500;C13696;C01066;C04091;C04221;C06105;C08063;C08502
pos-M131T152_2	1196.35	1959.9	1817.76	2156.84	1933.54	1508.96	5617.93	3558.81	3453.14	3503.99	4667	4701.43	2.41194	2.74267e-05	0.0021645	0.000132204	0.00523221	1	1	1	1.33227	0.0717164	up	131.085	2.53466	1	1	D-1-Amino-2-pyrrolidinecarboxylic acid	Organic acids and derivatives	Carboxylic acids and derivatives	HMDB0030405	null	0	-	-	0	-	-
pos-M132T91_2	123960	155924	145062	148939	168669	151934	233252	241076	359852	279518	363704	325623	2.01571	8.30868e-05	0.0021645	0.000336835	0.00523221	1	1	1	1.24233	0.161438	up	132.102	1.51975	1	1	Isoleucine	Organic acids and derivatives	Carboxylic acids and derivatives	HMDB0000172	C00407	31	L-Isoleucine;L-Alloisoleucine;L-Leucine;L-Norleucine;Aminocaproic acid;Beta-Leucine;D-Leucine;3-Aminocaproic acid;(卤)-erythro-Isoleucine;6-Deoxyfagomine;N-(2-Hydroxyethyl)-morpholine;N-methylvaline;3,3,5-triiodo-L-thyronine-beta-D-glucuronoside;Delta-Hexanolactone;Gamma-Caprolactone;trans-Hex-2-enoic acid;Allyl propionate;2-Methyl-4-pentenoic acid;2,3-Hexanedione;3,4-Hexanedione;3-Hexenoic acid;4…	HMDB0000172;HMDB0000557;HMDB0000687;HMDB0001645;HMDB0001901;HMDB0003640;HMDB0013773;HMDB0029168;HMDB0033923;HMDB0036382;HMDB0060650;HMDB0061716;HMDB0062203;HMDB0000453;HMDB0003843;HMDB0010719;HMDB0029487;HMDB0031158;HMDB0031491;HMDB0031492;HMDB0031501;HMDB0031559;HMDB0031560;HMDB0031561;HMDB0031562;HMDB0032490;HMDB0033568;HMDB0039581;HMDB0040328;HMDB0060476;HMDB0061929	16	L-Leucine;L-Isoleucine;D-Leucine;L-Norleucine;6-Aminohexanoate;(3R)-beta-Leucine;D-Isoleucine;beta-Alaninebetaine;Isoleucine;Leucine;N,N-Diethylglycine;D-allo-Isoleucine;L-allo-Isoleucine;2-Hydroxycyclohexan-1-one;epsilon-Caprolactone;3-Hydroxycyclohexanone	C00123;C00407;C01570;C01933;C02378;C02486;C06418;C08263;C16434;C16439;C16647;C21092;C21096;C01147;C01880;C03228
pos-M133T360	1289.75	1849.85	1208.76	2503.71	1898.54	2114.77	60225.4	53302.6	54717	56671.3	56115.1	60990.2	31.4781	3.97497e-07	0.0021645	4.06776e-06	0.00523221	1	1	1	3.29322	0.038297	up	133.064	6.00414	1	1	N-Nitroso-N-methyl-3-aminopropionic acid	Unknown	-	NA	NA	5	Cinnamaldehyde;(Z)-3-Phenyl-2-propenal;Indanone;2-Methylcumarone;Atropaldehyde	HMDB0003441;HMDB0032072;HMDB0059602;HMDB0059847;HMDB0060671	4	Cinnamaldehyde;Indanone;2-Indanone;Atropaldehyde	C00903;C01504;C07727;C16592
pos-M138T51	283012	311387	294483	292695	276440	303552	68782.2	63707.4	60600.6	59319.6	56277.3	64272.6	0.21172	2.31678e-11	0.0021645	3.11396e-09	0.00523221	1	1	1	1.26283	0.0670312	down	138.054	0.842333	1	1	Trigonelline	Alkaloids and derivatives	null	HMDB0000875	C01004	8	Trigonelline;2-Aminobenzoic acid;p-Aminobenzoic acid;3-Pyridylacetic acid;m-Aminobenzoic acid;Salicylamide;Methyl nicotinate;2-Pyridylacetic acid	HMDB0000875;HMDB0001123;HMDB0001392;HMDB0001538;HMDB0001891;HMDB0015687;HMDB0029806;HMDB0060722	6	Anthranilate;4-Aminobenzoate;N-Methylnicotinate;4-Nitrotoluene;3-Nitrotoluene;2-Nitrotoluene	C00108;C00568;C01004;C14394;C19486;C19597
pos-M140T152	10349.1	7389.25	7541.56	9396.96	8118.2	7726.41	22163.7	22426.8	20860.5	23044.3	21876.9	23019.8	2.64031	3.90039e-06	0.0021645	2.57886e-05	0.00523221	1	1	1	1.49672	0.0415395	up	140.07	2.53136	1	1	DL-Norvaline	Organic acids and derivatives	Carboxylic acids and derivatives	HMDB0013716	NA	7	3,4-Dihydroxybenzylamine;5-Acetyl-2,4-dimethyloxazole;Ethyl 2-pyrrolecarboxylate;Benzoic acid;4-Hydroxybenzaldehyde;3-(2-Furanyl)-2-propenal;2-Hydroxybenzaldehyde	HMDB0012153;HMDB0038174;HMDB0059856;HMDB0001870;HMDB0011718;HMDB0032918;HMDB0034170	7	Gabaculine;Benzoate;Aromatic_acid;4-Hydroxybenzaldehyde;3-Hydroxybenzaldehyde;Salicylaldehyde;Tropolone	C12110;C00180;C00539;C00633;C03067;C06202;C15474
pos-M150T75	44165.4	54563.9	85567.6	54982.6	93805.9	86387	20113.4	21137.1	32913.1	38381	22356.9	25147.4	0.381548	0.000218357	0.0021645	0.000765758	0.00523221	1	1	1	1.29737	0.236868	down	150.058	1.24583	1	1	Racemethionine	Organic acids and derivatives	Carboxylic acids and derivatives	HMDB0033951	C01733	4	L-Methionine;Penicillamine;Racemethionine;3-Methyl sulfolene	HMDB0000696;HMDB0014997;HMDB0033951;HMDB0059667	5	L-Methionine;D-Methionine;Methionine;Penicillamine;THTC	C00073;C00855;C01733;C07418;C11074
pos-M160T105	26132.3	31310.3	26694.3	29153.5	37237.2	30429.6	226986	177921	177480	169081	152007	162156	5.88886	5.70878e-10	0.0021645	2.82754e-08	0.00523221	1	1	1	2.23039	0.076653	up	160.076	1.74738	1	1	2-Methylquinolin-8-ol	Unknown	-	NA	NA	2	N-Hydroxy-1-aminonaphthalene;Indoleacetaldehyde	HMDB0062503;HMDB0001190	4	Indole-3-acetaldehyde;3-Methyl-quinolin-2-ol;Echinopsine;N-Hydroxy-1-aminonaphthalene	C00637;C06345;C10663;C14789
pos-M161T283	25690.8	28088.7	22368	25414.6	26948.3	26377.6	10258.5	9439.2	8316.02	10702.4	12368.1	11908.8	0.406701	1.58285e-06	0.0021645	1.23772e-05	0.00523221	1	1	1	1.10791	0.0424256	down	161.132	4.72082	1	1	1-(1-Methylethenyl)-4-(1-methylethyl)benzene	Lipids and lipid-like molecules	Prenol lipids	HMDB0061813	null	0	-	-	0	-	-
pos-M162T156	4057.65	4817.47	4125.06	3946.8	4420.14	4138.9	15975.5	15881.2	16022.4	18882.8	18157.8	16067.9	3.95936	2.34293e-11	0.0021645	3.12024e-09	0.00523221	1	1	1	1.64479	0.0734455	up	162.055	2.5992	1	1	Indole-3-carboxylic acid	Organoheterocyclic compounds	Indoles and derivatives	HMDB0003320	C19837	0	-	-	0	-	-
pos-M163T94	7521.28	7340.07	7204.41	6959.72	8379.83	7203.79	26687.4	27693.7	25192.8	28442.3	27911.8	28585.8	3.6879	1.30885e-11	0.0021645	2.28186e-09	0.00523221	1	1	1	1.87456	0.0494177	up	163.06	1.56896	1	1	Levoglucosan	Organoheterocyclic compounds	Oxepanes	HMDB0000640	null	10	2-Hydroxyadipic acid;3-Hydroxyadipic acid;3-Hydroxymethylglutaric acid;2(R)-Hydroxyadipic acid;Levoglucosan;D-1-Deoxy-erythro-hexo-2,3-diulose;Diethyl dicarbonate;D-1,5-Anhydrofructose;2-Hydroxy-2-ethylsuccinic acid;(-)-1-Methylpropyl 1-propenyl disulfide	HMDB0000321;HMDB0000345;HMDB0000355;HMDB0000368;HMDB0000640;HMDB0029934;HMDB0032873;HMDB0041561;HMDB0059758;HMDB0034426	20	Lichenin;(R)-3,3-Dimethylmalate;3-Ethylmalate;2-Hydroxyadipate;(R)-2-Ethylmalate;L-Rhamnono-1,4-lactone;(2R,3S)-2,3-Dimethylmalate;3-Hydroxy-3-methylglutarate;2-Dehydro-3-deoxy-L-fuconate;2-Dehydro-3-deoxy-L-rhamnonate;D-Fucono-1,4-lactone;2-Dehydro-3-deoxy-D-fuconate;3,6-Anhydrogalactose;3,6-Anhydroglucose;1,5-Anhydro-D-fructose;Diethyl_pyrocarbonate;(S)-2-(Hydroxymethyl)glutarate;2-Deoxy-scyllo…	C00478;C01088;C01989;C02360;C02488;C02991;C03652;C03761;C03827;C03979;C06158;C06159;C06474;C06478;C06485;C11592;C16390;C17209;C18028;C20902
pos-M167T172	7354.95	6481.29	7717.63	7266.23	8234.08	7644.44	21176.2	29416.8	21661.7	22084.5	22733.8	24810.9	3.17423	2.36146e-08	0.0021645	4.5355e-07	0.00523221	1	1	1	1.79222	0.133134	up	167.142	2.86204	1	1	Dihydrojasmone	Organooxygen compounds	Carbonyl compounds	HMDB0031565	NA	9	(-)-Nopol;Limonene aldehyde;2,4-Undecadienal;Dihydrojasmone;2-Hexylidenecyclopentanone;2,6,6-Trimethyl-1-cyclohexen-1-acetaldehyde;2,5-Undecadienal;2-Heptylfuran;Norecasantalol	HMDB0030002;HMDB0030252;HMDB0031359;HMDB0031565;HMDB0031728;HMDB0032540;HMDB0033546;HMDB0036190;HMDB0036815	0	-	-
pos-M169T121	51065.6	58804.2	109591	56832.1	123388	59690.3	33828.5	31599.5	33019.8	35386.2	45939.6	35535.6	0.468704	0.00477879	0.0021645	0.011075	0.00523221	1	1	1	1.14708	0.0344547	down	169.049	2.00914	1	1	2,6-Dihydroxy-4-methylbenzoic acid	Benzenoids	Benzene and substituted derivatives	NA	NA	17	Vanillic acid;3, 5-Dihydroxyphenylacetic acid;3-hydroxy-5-methoxybenzoic acid;3-hydroxy-2-methoxybenzoic acid;Homogentisic acid;3-Hydroxymandelic acid;p-Hydroxymandelic acid;3,4-Dihydroxybenzeneacetic acid;5-Methoxysalicylic acid;3,4-Dihydroxymandelaldehyde;2',4',6'-Trihydroxyacetophenone;2,6-Dimethoxy-1,4-benzoquinone;3-Acetyl-4-hydroxy-6-methyl-2H-pyran-2-one;Thermophillin;3-Methoxysalicylic ac…	HMDB0000484;HMDB0094709;HMDB0125536;HMDB0140902;HMDB0000130;HMDB0000750;HMDB0000822;HMDB0001336;HMDB0001868;HMDB0006242;HMDB0029644;HMDB0029673;HMDB0033129;HMDB0034335;HMDB0059713;HMDB0060003;HMDB0131176	14	Homogentisate;3,4-Dihydroxyphenylacetate;Orsellinate;(S)-4-Hydroxymandelate;4-Hydroxypheoxyacetate;(R)-4-Hydroxymandelate;3,4-Dihydroxymandelaldehyde;2,6-Dihydroxyphenylacetate;Vanillate;2-Hydroxy-6-oxoocta-2,4,7-trienoate;2,6-Dimethoxybenzoquinone;4-Hydroxymandelate;4-Hydroxymethylsalicylate;1,2-Dihydrophthalic_acid	C00544;C01161;C01839;C03198;C03235;C05343;C05577;C06207;C06672;C07087;C10331;C11527;C14109;C16215
pos-M171T166	5975.88	5788.63	5523.1	858.639	3134.7	1771.87	10440.6	10852.9	5933.34	9935.2	5971.43	11364.5	2.36405	0.0220746	0.00865801	0.0419393	0.0178546	0.944444	0.777778	1	1.32895	0.21137	up	171.138	2.772	1	1	.delta.-Decalactone	Unknown	-	NA	NA	50	cis-4-Decenoic acid;trans-Dec-2-enoic acid;8-Methylnonenoate;5Z-Octenyl acetate;Methyl (xi)-3-nonenoate;(卤)-6-Methyl-5-hepten-2-yl acetate;3-Decenoic acid;9-Decenoic acid;2-Octenyl acetate;Cyclohexylethyl acetate;Linalool oxide (trans-pyranoid);Linalool oxide III;4-Hydroxy-2,6-dimethyl-7-octen-3-one;Ethyl 3-octenoate;2-Methylbutyl 3-methyl-2-butenoate;1-Octen-3-yl acetate;6-Decanolide;cis-3-Hexen…	HMDB0004980;HMDB0010726;HMDB0012183;HMDB0029358;HMDB0029859;HMDB0030031;HMDB0031002;HMDB0031003;HMDB0031297;HMDB0031362;HMDB0031440;HMDB0031441;HMDB0032119;HMDB0032275;HMDB0032393;HMDB0032452;HMDB0033203;HMDB0033377;HMDB0034427;HMDB0034581;HMDB0034880;HMDB0035122;HMDB0035365;HMDB0035837;HMDB0035839;HMDB0035907;HMDB0036099;HMDB0036211;HMDB0036990;HMDB0036992;HMDB0037021;HMDB0037116;HMDB0037217;HMD…	13	6-endo-Hydroxycineole;(E)-3,7-Dimethylocta-1,6-diene-3,8-diol;Limonene-1,2-diol;(+)-Neomatatabiol;Citronellate;(6E)-8-Hydroxygeraniol;p-Menth-8-ene-1,2-diol;(4R,7S)-7-Isopropyl-4-methyloxepan-2-one;7-Isopropyl-4-methyloxepan-2-one;8-Methyl-6-nonenoic_acid;(1R,2R,4S)-Limonene-1,2-diol;2-exo-Hydroxy-1,8-cineole;(S)-3-Acetyloctanal	C03092;C04433;C07276;C09790;C16462;C17621;C18020;C18027;C18066;C18202;C19082;C20326;C21139
pos-M175T170	6944.6	7251.15	7424.11	5451	7161.56	8871.37	17739.1	21084.3	16747.8	21483.1	28978.9	29039.6	3.13366	5.42049e-06	0.0021645	3.38604e-05	0.00523221	1	1	1	1.51673	0.315398	up	175.148	2.83973	1	1	1-Methyl-4-(1-methyl-2-propenyl)-benzene	Lipids and lipid-like molecules	Prenol lipids	HMDB0061824	null	4	5,7alpha-Dihydro-1,4,4,7a-tetramethyl-4H-indene;1,2,3,4,Tetrahydro-1,5,7-trimethylnapthalene;alpha-Ionene;1-Methyl-4-(1-methyl-2-propenyl)-benzene	HMDB0036683;HMDB0059696;HMDB0059826;HMDB0061824	0	-	-
pos-M177T105	8153.41	11987.5	8889.31	10389.6	12417.7	11580.7	81586.9	68421.7	69184.5	58105.2	57050.6	59080.1	6.20372	3.34398e-09	0.0021645	1.0177e-07	0.00523221	1	1	1	2.25966	0.0405162	up	177.102	1.74742	1	1	Serotonin	Organoheterocyclic compounds	Indoles and derivatives	HMDB0000259	C00780	4	Serotonin;Cotinine;N-Hydroxy-1-aminonaphthalene;Indoleacetaldehyde	HMDB0000259;HMDB0001046;HMDB0062503;HMDB0001190	7	Serotonin;N-Hydroxyl-tryptamine;5-(N-Methyl-4,5-dihydro-1H-pyrrol-2-yl)pyridin-2-ol;Indole-3-acetaldehyde;3-Methyl-quinolin-2-ol;Echinopsine;N-Hydroxy-1-aminonaphthalene	C00780;C17203;C21075;C00637;C06345;C10663;C14789
pos-M177T152	6651.8	6546.86	6236.51	7067.54	6260.53	6899.43	42974	44011.7	39335.1	44397.3	44881.8	45044.2	6.57152	2.03565e-14	0.0021645	5.76296e-11	0.00523221	1	1	1	2.06034	0.0191512	up	177.127	2.53907	1	1	(S)-4-(4-Methylphenyl)-2-pentanone	Lipids and lipid-like molecules	Prenol lipids	HMDB0034177	null	5	4-Methyl-1-phenyl-2-pentanone;(S)-4-(4-Methylphenyl)-2-pentanone;Rhubafuran;3-(4-Isopropylphenyl)propanal;1-Phenyl-2-hexanone	HMDB0031569;HMDB0034177;HMDB0036021;HMDB0036171;HMDB0094661	0	-	-
pos-M177T74	1143.43	1089.81	1254.05	1285.38	1150.51	734.723	7578.08	7409	6664.77	6850.22	6600.09	8143.82	6.49543	2.65011e-07	0.0021645	2.95187e-06	0.00523221	1	1	1	1.67935	0.134329	up	177.039	1.23328	1	1	Vitamin C	Organoheterocyclic compounds	Dihydrofurans	HMDB0000044	C00072	3	Ascorbic acid;D-Glucurono-6,3-lactone;1,2,3-Propanetricarboxylic acid	HMDB0000044;HMDB0006355;HMDB0031193	13	Ascorbate;D-Glucuronolactone;2-Hydroxy-3-oxoadipate;L-xylo-Hexulonolactone;D-Glucurono-6,2-lactone;5-Dehydro-4-deoxy-D-glucuronate;(4S)-4,6-Dihydroxy-2,5-dioxohexanoate;(4S,5S)-4,5-Dihydroxy-2,6-dioxohexanoate;Parapyruvate;D-Galacturonolactone;2-Dehydro-D-glucono-1,5-lactone;Propane-1,2,3-tricarboxylate;Erythorbic_acid	C00072;C02670;C03217;C03289;C03387;C04053;C04349;C04471;C06033;C06430;C06440;C19806;C20364
pos-M179T283	41106.8	48580.9	39270.8	43254.6	43947.6	44891.2	15148.2	15150.4	13139.1	16562.3	18569.3	19725.5	0.376533	1.19207e-06	0.0021645	9.84957e-06	0.00523221	1	1	1	1.1036	0.0487136	down	179.143	4.72144	1	1	2,5-Diisopropylphenol	Lipids and lipid-like molecules	Prenol lipids	HMDB0032579	null	11	Propofol;Tricycloekasantal;4-Methyl-1-phenyl-2-pentanol;3-Methyl-1-phenyl-3-pentanol;2,5-Diisopropylphenol;11-Methyl-7-oxatetracyclo[6.3.1.01,6.04,11]dodecane;7-Isopropyl-5-methylbicyclo[2.2.2]oct-5-en-2-one;2-Ethoxy-1-methyl-4-(1-methylethyl)benzene;Quinceoxepine;Geijerone;Nicotine imine	HMDB0014956;HMDB0031194;HMDB0031568;HMDB0031731;HMDB0032579;HMDB0035055;HMDB0036681;HMDB0037272;HMDB0038107;HMDB0038194;HMDB0001010	2	Propofol;4-n-Hexylphenol	C07523;C14465
pos-M184T50	86458.6	83091.5	86964.1	84408.1	79692.7	83784.5	31861	28270.7	30349.2	31730.6	33023.7	32734.5	0.37266	5.87416e-10	0.0021645	2.87508e-08	0.00523221	1	1	1	1.5509	0.0256292	down	184.073	0.833225	1	1	Phosphocholine	Organic oxygen compounds	Organooxygen compounds	HMDB0000247	C00588	0	-	-	0	-	-
pos-M185T75	350190	377340	818627	397729	445018	707645	193840	195309	200815	278545	195100	212697	0.41217	0.00129625	0.0021645	0.0035668	0.00523221	1	1	1	1.27968	0.364055	down	185.008	1.25586	1	1	Chelidonic acid	Unknown	-	NA	C08476	6	S-2-Propenyl 1-propenesulfinothioate;S-1-Propenyl 2-propenesulfinothioate;R-2-Propenyl 1-propenesulfinothioate;R-1-Propenyl 2-propenesulfinothioate;Allicin;Zwiebelane B	HMDB0032750;HMDB0032751;HMDB0032752;HMDB0032753;HMDB0033963;HMDB0040718	3	2-Pyrone-4,6-dicarboxylate;Chelidonic_acid;Allicin	C03671;C08476;C07600
pos-M189T152	4075.53	3902.68	24846.2	4738.09	3526.54	3871.41	26155.3	26821	24024.6	27179.6	26421.2	37926.7	3.74837	0.00268088	0.004329	0.00669305	0.00962935	0.972222	0.888889	1	1.75198	0.0314236	up	189.127	2.53887	1	1	1-(2,3,6-trimethyl phenyl)-3-Buten-2-one	Benzenoids	Benzene and substituted derivatives	HMDB0059697	null	5	5-Methyl-2-phenyl-2-hexenal;2-Butyl-3-phenyl-2-propen-1-al;3-Buten-2-one 1-(2,3,6-trimethyl phenyl);1-H-Inden-1-one,2,3-dihydro-3,3,5,6-tetramethyl;1-(2,3,6-trimethyl phenyl)-3-Buten-2-one	HMDB0031855;HMDB0037292;HMDB0059677;HMDB0059683;HMDB0059697	0	-	-
pos-M190T156	51367.1	53039.5	52818.6	58030.5	60384.3	51436.4	284130	272335	240572	266146	268843	283373	4.9389	1.44661e-12	0.0021645	5.32324e-10	0.00523221	1	1	1	1.80059	0.0362286	up	190.05	2.59922	1	1	Kynurenic acid	Organoheterocyclic compounds	Quinolines and derivatives	HMDB0000715	C01717	3	Kynurenic acid;1-Nitronaphthalene-5,6-oxide;1-Nitronaphthalene-7,8-oxide	HMDB0000715;HMDB0060331;HMDB0060332	7	4-Hydroxy-2-quinolinecarboxylic_acid;N-Acetylisatin;1-Nitronaphthalene-5,6-oxide;1-Nitronaphthalene-7,8-oxide;2-Oxo-1,2-dihydroquinoline-4-carboxylate;3-Hydroxyquinaldic_acid;N3-Metyladenine	C01717;C02172;C14800;C14802;C16715;C18621;C05026
pos-M195T215	6599.17	6597.03	6410.02	5992.86	6149.29	6577.92	11738.7	10689.8	9518.77	16221.3	15145.6	16847.7	2.09156	0.000617842	0.0021645	0.00187109	0.00523221	1	1	1	1.18381	0.0641695	up	195.137	3.57569	1	1	Sedanolide	Organoheterocyclic compounds	Lactones	HMDB0034450	NA	18	4-Hydroxypropofol;(S,Z)-Lyratol acetate;Hexylresorcinol;Neocnidilide;(卤)-Myrtenyl acetate;Ethyl (2E,4E,7Z)-Decatrienoate;Ethyl (2E,4Z,7Z)-Decatrienoate;(2S,4R)-p-Mentha-1(7),5-dien-2-ol acetate;(S)-p-Mentha-1,8-dien-10-yl acetate;Perillyl acetate;(R)-2-Acetoxy-p-mentha-1,8-diene;Carvyl acetate;Menthadienyl acetate;8-Ocimenyl acetate;1-(2-Furanyl)-1-octanone;(S)-Neolyratyl acetate;(2,2-Diethoxyeth…	HMDB0014018;HMDB0031840;HMDB0032567;HMDB0034450;HMDB0035126;HMDB0035375;HMDB0035376;HMDB0035801;HMDB0037018;HMDB0037231;HMDB0037389;HMDB0038046;HMDB0038292;HMDB0039685;HMDB0040439;HMDB0041497;HMDB0041610;HMDB0132986	3	4-Hexyloxyphenol;Cnidilide;Neocnidilide	C14305;C16937;C17002
pos-M195T276	16276.6	17487.5	13061.1	16531.8	18982.9	18942.2	6809.62	7094.27	6994.39	7384.57	8878.43	7885.1	0.444761	9.61289e-07	0.0021645	8.3398e-06	0.00523221	1	1	1	1.17882	0.0494115	down	195.137	4.60517	1	1	Sedanolide	Organoheterocyclic compounds	Lactones	HMDB0034450	NA	0	-	-	0	-	-
pos-M195T305	4714.09	4013.56	4460.48	5909.08	4914.04	6017.99	18491.4	18169.8	18966.5	17170.4	19015	20264.2	3.73227	9.40605e-07	0.0021645	8.19801e-06	0.00523221	1	1	1	1.82527	0.116273	up	195.137	5.08488	1	1	Sedanolide	Organoheterocyclic compounds	Lactones	HMDB0034450	NA	51	4-Hydroxypropofol;(S,Z)-Lyratol acetate;Hexylresorcinol;Neocnidilide;(卤)-Myrtenyl acetate;Ethyl (2E,4E,7Z)-Decatrienoate;Ethyl (2E,4Z,7Z)-Decatrienoate;(2S,4R)-p-Mentha-1(7),5-dien-2-ol acetate;(S)-p-Mentha-1,8-dien-10-yl acetate;Perillyl acetate;(R)-2-Acetoxy-p-mentha-1,8-diene;Carvyl acetate;Menthadienyl acetate;8-Ocimenyl acetate;1-(2-Furanyl)-1-octanone;(S)-Neolyratyl acetate;(2,2-Diethoxyeth…	HMDB0014018;HMDB0031840;HMDB0032567;HMDB0034450;HMDB0035126;HMDB0035375;HMDB0035376;HMDB0035801;HMDB0037018;HMDB0037231;HMDB0037389;HMDB0038046;HMDB0038292;HMDB0039685;HMDB0040439;HMDB0041497;HMDB0041610;HMDB0132986;HMDB0000511;HMDB0029760;HMDB0030029;HMDB0031264;HMDB0031739;HMDB0032045;HMDB0032070;HMDB0032155;HMDB0032264;HMDB0032302;HMDB0032315;HMDB0033620;HMDB0034457;HMDB0034849;HMDB0035595;HMD…	7	4-Hexyloxyphenol;Cnidilide;Neocnidilide;Decanoic_acid;p-Menthane-3,8-diol;Isoamyl_isovalerate;Ethyl_octanoate	C14305;C16937;C17002;C01571;C02904;C12289;C12292
pos-M197T283	23349.7	27250.7	21759.8	22999.3	25464.8	24931.1	9884.54	9451.91	9372.4	10334	11133.5	12789.7	0.431998	1.93721e-07	0.0021645	2.30393e-06	0.00523221	1	1	1	1.16123	0.0620123	down	197.153	4.7184	1	1	Dodeca-2(E),4(E)-dienoic acid	Lipids and lipid-like molecules	Fatty Acyls	NA	NA	23	Dihydro-5-(2-octenyl)-2(3H)-furanone;Methyl 2-undecynoate;6-Heptyl-5,6-dihydro-2H-pyran-2-one;cis-3-Hexenyl trans-4-hexenoate;alpha-Terpineol acetate;alpha-Campholene acetate;(Z)-4-Hydroxy-6-dodecenoic acid lactone;Yuzu lactone;(3R,3aR,7aS)-3-Butylhexahydro-1(3H)-isobenzofuranone;Geranyl acetate;Artemisia alcohol acetate;Ethyl 2Z,4E-decadienoic acid;p-Menth-1-en-9-ol acetate;cis-3-Hexenyl cis-3-h…	HMDB0030867;HMDB0030945;HMDB0031030;HMDB0031692;HMDB0032051;HMDB0032193;HMDB0032331;HMDB0032901;HMDB0034903;HMDB0035157;HMDB0036048;HMDB0036599;HMDB0037301;HMDB0038270;HMDB0038280;HMDB0039522;HMDB0040206;HMDB0040227;HMDB0040397;HMDB0040725;HMDB0041469;HMDB0041494;HMDB0061816	10	Ethyl(E,Z)-decadienoate;(1S,2R,4S)-(-)-Bornyl_acetate;Geranyl_acetate;Linalyl_acetate;Bornyl_acetate;alpha-Terpinyl_acetate;beta-Terpinyl_acetate;gamma-Terpinyl_acetate;Allyl_cyclohexylpropionate;Hexamethylphosphoramide	C08486;C09837;C09861;C09863;C11338;C12300;C12301;C12302;C12306;C19250
pos-M206T136	5562.02	6236.43	6471.91	6610.73	4729.38	3769.39	35890	35125.2	32404.2	36011	10794.7	33908.4	5.51631	0.000113764	0.0021645	0.000438181	0.00523221	1	1	1	1.75045	0.0153045	up	206.045	2.25936	1	1	Xanthurenic acid	Organoheterocyclic compounds	Quinolines and derivatives	HMDB0000881	C02470	3	Xanthurenic acid;Zeanic acid;4,6-Dihydroxy-2-quinolinecarboxylic acid	HMDB0000881;HMDB0032963;HMDB0033528	6	Xanthurenic_acid;6-Hydroxykynurenate;6-Hydroxykynurenic_acid;3,4-Dihydro-2-methylene-3-oxo-2H-1,4-benzoxazine-5-carboxylate;Choline_sulfate;N-Cyclopropylammeline	C02470;C05663;C08480;C21306;C00919;C14148
pos-M207T152	17600.2	17972.2	16838.7	18353.9	16107.1	18557.3	199172	169345	151910	168615	157038	156863	9.51294	5.05991e-11	0.0021645	5.2204e-09	0.00523221	1	1	1	2.23947	0.0264266	up	207.138	2.53821	1	1	Ibuprofen	Phenylpropanoids and polyketides	Phenylpropanoic acids	HMDB0001925	C01588	25	Ibuprofen;Eremopetasinorone A;Benzyl hexanoate;(E)-6-Methyl-6-(5-methyl-2-furanyl)-3-hepten-2-one;2-Phenylpropyl butyrate;2-Phenylpropyl isobutyrate;3-Phenylpropyl 2-methylpropanoate;3-Acetoxy-3-methyl-1-phenylbutane;3-Methylbutyl phenylacetate;2-Phenylethyl pentanoate;2-Phenylethyl 3-methylbutanoate;xi-8,9-Dehydrotheaspirone;2,4,6-Trimethyl-4-phenyl-1,3-dioxane;Methyl 4-tert-butylphenylacetate;1…	HMDB0001925;HMDB0029669;HMDB0032176;HMDB0033196;HMDB0034469;HMDB0034470;HMDB0034472;HMDB0034556;HMDB0035008;HMDB0035016;HMDB0035017;HMDB0035181;HMDB0036025;HMDB0036240;HMDB0036386;HMDB0036391;HMDB0037194;HMDB0037604;HMDB0037623;HMDB0037720;HMDB0038605;HMDB0039101;HMDB0040431;HMDB0132932;HMDB0132940	2	Ibuprofen;Plastoquinol-1	C01588;C02185
pos-M207T169	149344	149442	166658	154642	171949	162198	79635.7	87669	78189.1	80486	70017	71291.9	0.489701	3.49202e-08	0.0021645	6.11861e-07	0.00523221	1	1	1	1.54125	0.06696	down	207.065	2.82028	1	1	7-Hydroxy-4-(methoxymethyl)coumarin	Phenylpropanoids and polyketides	Coumarins and derivatives	NA	NA	11	Scoparone;1-(6-hydroxy-4-methoxy-1-benzofuran-5-yl)ethan-1-one;6-(hydroxymethyl)-7-methoxy-2H-chromen-2-one;Eugenitol;Isoeugenitol;Vinyl caffeate;Citropten;3-Methoxy-4,5-methylenedioxycinnamaldehyde;Eugenin;Phosphorylcholine;2-Aminodipyrido[1,2-a:3',2'-d]imidazole	HMDB0030818;HMDB0129368;HMDB0136784;HMDB0029466;HMDB0029472;HMDB0029775;HMDB0032952;HMDB0035303;HMDB0036627;HMDB0001565;HMDB0029748	15	Lathodoratin;Scoparone;2-Hydroxy-8-methylchromene-2-carboxylate;2-Hydroxy-3-methylbenzalpyruvate;cis-1,2-Dihydroxy-1,2-dihydro-8-carboxynaphthalene;Eugenin;7-Methyl-2-hydroxy-6-oxoocta-2,4-dienoate;3-Methoxy-4-hydroxyphenylethyleneglycol;2-Hydroxy-6-oxo-7-methylocta-2,4-dienoate;Antiarol;cis-3-(1-Carboxy-ethyl)-3,5-cyclo-hexadiene-1,2-diol;cis-3-(Carboxy-ethyl)-3,5-cyclo-hexadiene-1,2-diol;Cholin…	C09012;C09311;C14085;C14086;C14092;C20210;C04535;C05594;C06582;C10765;C11456;C11588;C00588;C19245;C20319
pos-M207T172	22181.9	23194.1	24700.6	24501.9	24806.8	25861	105101	60875	61480.9	63310.2	68132.8	67291.3	2.93427	2.78235e-05	0.0021645	0.000133747	0.00523221	1	1	1	1.56147	0.0605109	up	207.137	2.86986	1	1	Ibuprofen	Phenylpropanoids and polyketides	Phenylpropanoic acids	HMDB0001925	C01588	25	Ibuprofen;Eremopetasinorone A;Benzyl hexanoate;(E)-6-Methyl-6-(5-methyl-2-furanyl)-3-hepten-2-one;2-Phenylpropyl butyrate;2-Phenylpropyl isobutyrate;3-Phenylpropyl 2-methylpropanoate;3-Acetoxy-3-methyl-1-phenylbutane;3-Methylbutyl phenylacetate;2-Phenylethyl pentanoate;2-Phenylethyl 3-methylbutanoate;xi-8,9-Dehydrotheaspirone;2,4,6-Trimethyl-4-phenyl-1,3-dioxane;Methyl 4-tert-butylphenylacetate;1…	HMDB0001925;HMDB0029669;HMDB0032176;HMDB0033196;HMDB0034469;HMDB0034470;HMDB0034472;HMDB0034556;HMDB0035008;HMDB0035016;HMDB0035017;HMDB0035181;HMDB0036025;HMDB0036240;HMDB0036386;HMDB0036391;HMDB0037194;HMDB0037604;HMDB0037623;HMDB0037720;HMDB0038605;HMDB0039101;HMDB0040431;HMDB0132932;HMDB0132940	2	Ibuprofen;Plastoquinol-1	C01588;C02185
pos-M207T313	1831.19	4366.95	1836.31	4247.14	3800.59	2495.61	20467.8	21157.4	20535.6	25942.9	27000.9	22291.5	7.39572	2.47084e-05	0.0021645	0.000121049	0.00523221	1	1	1	2.57254	0.0203897	up	207.137	5.22351	1	1	Ibuprofen	Phenylpropanoids and polyketides	Phenylpropanoic acids	HMDB0001925	C01588	25	Ibuprofen;Eremopetasinorone A;Benzyl hexanoate;(E)-6-Methyl-6-(5-methyl-2-furanyl)-3-hepten-2-one;2-Phenylpropyl butyrate;2-Phenylpropyl isobutyrate;3-Phenylpropyl 2-methylpropanoate;3-Acetoxy-3-methyl-1-phenylbutane;3-Methylbutyl phenylacetate;2-Phenylethyl pentanoate;2-Phenylethyl 3-methylbutanoate;xi-8,9-Dehydrotheaspirone;2,4,6-Trimethyl-4-phenyl-1,3-dioxane;Methyl 4-tert-butylphenylacetate;1…	HMDB0001925;HMDB0029669;HMDB0032176;HMDB0033196;HMDB0034469;HMDB0034470;HMDB0034472;HMDB0034556;HMDB0035008;HMDB0035016;HMDB0035017;HMDB0035181;HMDB0036025;HMDB0036240;HMDB0036386;HMDB0036391;HMDB0037194;HMDB0037604;HMDB0037623;HMDB0037720;HMDB0038605;HMDB0039101;HMDB0040431;HMDB0132932;HMDB0132940	2	Ibuprofen;Plastoquinol-1	C01588;C02185
pos-M209T155	17920.6	19467.8	18972.3	19153.5	17785.1	20300.1	65963.8	68388.5	64489.1	67403.4	67515.2	70109.4	3.55521	1.8158e-11	0.0021645	2.67865e-09	0.00523221	1	1	1	1.68924	0.0304451	up	209.153	2.57561	1	1	2,2,6,7-Tetramethylbicyclo[4.3.0]nona-1(9),4-diene-7,8-diol	Organic oxygen compounds	Organooxygen compounds	HMDB0036686	null	15	Eremopetasinorol;(S,E)-Lyratol propanoate;(5alpha,8beta,9beta)-5,9-Epoxy-3,6-megastigmadien-8-ol;(5R,6S)-5,6-Epoxy-7-megastigmen-9-one;Theaspirone A;2,2,6,7-Tetramethylbicyclo[4.3.0]nona-1(9),4-diene-7,8-diol;3-Hydroxy-beta-ionone;Acetal R;5,9:6,9-Diepoxy-3-megastigmene;Carvyl propionate;5,9:6,9-Diepoxy-4-megastigmene;2,3,5,6,8,8a-Hexahydro-2,5,5,8a-tetramethyl-7H-1-benzopyran-7-one;(3R,8E)-3-Hyd…	HMDB0029668;HMDB0031869;HMDB0034672;HMDB0034984;HMDB0035228;HMDB0036686;HMDB0036821;HMDB0036824;HMDB0037776;HMDB0038047;HMDB0038529;HMDB0040233;HMDB0041636;HMDB0132947;HMDB0001365	1	4-Heptyloxyphenol	C14236
pos-M209T172	135046	109202	111915	143765	146314	146603	322595	325931	313044	419448	337976	337878	2.59429	1.65294e-07	0.0021645	2.03658e-06	0.00523221	1	1	1	1.58671	0.027087	up	209.153	2.8629	1	1	Carvyl propionate	Lipids and lipid-like molecules	Prenol lipids	HMDB0038047	null	15	Eremopetasinorol;(S,E)-Lyratol propanoate;(5alpha,8beta,9beta)-5,9-Epoxy-3,6-megastigmadien-8-ol;(5R,6S)-5,6-Epoxy-7-megastigmen-9-one;Theaspirone A;2,2,6,7-Tetramethylbicyclo[4.3.0]nona-1(9),4-diene-7,8-diol;3-Hydroxy-beta-ionone;Acetal R;5,9:6,9-Diepoxy-3-megastigmene;Carvyl propionate;5,9:6,9-Diepoxy-4-megastigmene;2,3,5,6,8,8a-Hexahydro-2,5,5,8a-tetramethyl-7H-1-benzopyran-7-one;(3R,8E)-3-Hyd…	HMDB0029668;HMDB0031869;HMDB0034672;HMDB0034984;HMDB0035228;HMDB0036686;HMDB0036821;HMDB0036824;HMDB0037776;HMDB0038047;HMDB0038529;HMDB0040233;HMDB0041636;HMDB0132947;HMDB0001365	1	4-Heptyloxyphenol	C14236
pos-M211T236	6402.54	1073.2	5270.19	5532.59	13172.4	5325.51	157236	141613	140894	244275	331239	351028	37.1511	1.4125e-05	0.0021645	7.56549e-05	0.00523221	1	1	1	3.04995	0.0427278	up	211.132	3.93878	1	1	Jasmonic acid	Lipids and lipid-like molecules	Fatty Acyls	HMDB0032797	C08491	9	Jasmonic acid;Sedanonic acid;Dihydro-3-(2-octenyl)-2,5-furandione;(R)-8-Acetoxycarvotanacetone;1-Benzyloxy-1-(2-methoxyethoxy)ethane;4-(Butoxymethyl)-2-methoxyphenol;Isoamyl 2-furonpropionate;Dihydro-3-(1-octenyl)-2,5-furandione;3-Ethenyl-2,5-dimethyl-4-oxohex-5-en-2-yl acetate	HMDB0032797;HMDB0032871;HMDB0033102;HMDB0037104;HMDB0037135;HMDB0037642;HMDB0037735;HMDB0037816;HMDB0041573	2	(-)-Jasmonic_acid;(+)-7-Isojasmonic_acid	C08491;C16317
pos-M213T370	52671	47365.8	46668.7	40424.1	46594.3	58769.1	9169.73	8617.21	9579.73	6106.91	7930.4	7058.68	0.165688	4.51943e-09	0.0021645	1.28023e-07	0.00523221	1	1	1	2.38233	0.0762069	down	213.148	6.16488	1	1	Cucurbic acid	Lipids and lipid-like molecules	Fatty Acyls	HMDB0029388	null	5	Cucurbic acid;Dihydrojasmonic acid;Vulgarole;Traumatin;3-Ethenyl-4-hydroxy-2,5-dimethylhex-5-en-2-yl acetate	HMDB0029388;HMDB0033601;HMDB0035085;HMDB0037326;HMDB0041572	4	Cucurbic_acid;Putaminoxin;Traumatin;12-Oxo-9(Z)-dodecenoic_acid	C08482;C08509;C16309;C16311
pos-M215T122	6494.36	7177.35	6257.77	7551.9	9434.58	8069.91	14529	14473	13115	15541.1	16726.6	16667.7	2.02403	6.88907e-06	0.0021645	4.15065e-05	0.00523221	1	1	1	1.38295	0.109957	up	215.139	2.03238	1	1	Val-Pro	Organic acids and derivatives	Carboxylic acids and derivatives	HMDB0029135	NA	28	Dethiobiotin;Prolyl-Valine;Valyl-Proline;L-Metanephrine;1,2-octadienoylglycine;1,3-octadienoylglycine;1,4-octadienoylglycine;1,5-octadienoylglycine;1,6-octadienoylglycine;1,7-octadienoylglycine;2,3-octadienoylglycine;2,4-octadienoylglycine;2,5-octadienoylglycine;2,6-octadienoylglycine;2,7-octadienoylglycine;3,4-octadienoylglycine;3,5-octadienoylglycine;3,6-octadienoylglycine;3,7-octadienoylglycin…	HMDB0003581;HMDB0029030;HMDB0029135;HMDB0062493;HMDB0094780;HMDB0094781;HMDB0094782;HMDB0094783;HMDB0094784;HMDB0094785;HMDB0094786;HMDB0094787;HMDB0094788;HMDB0094789;HMDB0094790;HMDB0094791;HMDB0094792;HMDB0094793;HMDB0094794;HMDB0094795;HMDB0094796;HMDB0094797;HMDB0094798;HMDB0094799;HMDB0094800;HMDB0004063;HMDB0036074;HMDB0060558	4	Dethiobiotin;L-Metanephrine;Tenuazonic_acid;Ecgonone_methyl_ester	C01909;C05588;C08511;C20371
pos-M221T98	14226.3	23520.4	24566.8	24373.3	19103.1	21339.7	62267.8	67226	59626.6	67989.1	61502.8	67293.6	3.03553	2.09577e-05	0.0021645	0.000105462	0.00523221	1	1	1	1.5186	0.0445482	up	221.092	1.63498	1	1	Indole-3-pyruvic acid	Organoheterocyclic compounds	Indoles and derivatives	HMDB0060484	C00331	4	5-Hydroxy-L-tryptophan;Oxitriptan;p-Hydroxyl-ethotoin;Indolepyruvate	HMDB0000472;HMDB0015571;HMDB0061174;HMDB0060484	6	5-Hydroxy-L-tryptophan;5-Hydroxytryptophan;Jasminine;N-Hydroxy-L-tryptophan;Indolepyruvate;Anibine	C00643;C01017;C09985;C19716;C00331;C10127
pos-M225T152	12991.1	13661.9	13733.4	14169.2	14418.1	14418	101635	105288	101285	109502	103086	101457	7.46182	2.27915e-15	0.0021645	1.96524e-11	0.00523221	1	1	1	2.11726	0.0227886	up	225.149	2.53062	1	1	13-Oxo-9,11-tridecadienoic acid	Lipids and lipid-like molecules	Fatty Acyls	HMDB0034564	null	10	3-Methyl-5-pentyl-2-furanpropanoic acid;Epoxyeremopetasinorol;Annuionone A;Annuionone C;13-Oxo-9,11-tridecadienoic acid;Methyl jasmonate;(8alpha,10beta,11beta)-3-Hydroxy-4,15-dinor-1(5)-xanthen-12,8-olide;Octyl 2-furoate;Furfuryl octanoate;3-Methylbutyl 2-furanbutanoate	HMDB0112084;HMDB0029670;HMDB0032679;HMDB0032689;HMDB0034564;HMDB0036583;HMDB0037244;HMDB0037726;HMDB0037730;HMDB0037736	4	(6S,9R)-Vomifoliol;(+/-)-6-Hydroxy-3-oxo-alpha-ionol;Methyl_jasmonate;(+)-7-Isomethyljasmonate	C01760;C04166;C11512;C16318
pos-M225T169	83899.9	89082.4	83893.6	86609.4	95195.9	83287	45599.2	33572.5	45693.8	45058.1	39924	43588.2	0.485538	3.76165e-06	0.0021645	2.50092e-05	0.00523221	1	1	1	1.51276	0.0808684	down	225.076	2.81985	1	1	Sinapic acid	Phenylpropanoids and polyketides	Cinnamic acids and derivatives	HMDB0032616	C00482	21	3-(4-hydroxy-3,5-dimethoxyphenyl)prop-2-enoic acid;5-[(2,4,5-trihydroxyphenyl)methyl]oxolan-2-one;3-(4,5-dihydroxy-2,3-dimethoxyphenyl)prop-2-enal;3-(6-hydroxy-7-methoxy-2H-1,3-benzodioxol-5-yl)propanal;3-(7-hydroxy-6-methoxy-2H-1,3-benzodioxol-5-yl)propanal;6-(3-hydroxyprop-1-en-1-yl)-4-methoxy-2H-1,3-benzodioxol-5-ol;6-(3-hydroxyprop-1-en-1-yl)-5-methoxy-2H-1,3-benzodioxol-4-ol;3-(3-hydroxy-2,4…	HMDB0127488;HMDB0128183;HMDB0128665;HMDB0128667;HMDB0128668;HMDB0128673;HMDB0128674;HMDB0140920;HMDB0141325;HMDB0142075;HMDB0142169;HMDB0142170;HMDB0142171;HMDB0142172;HMDB0142173;HMDB0142174;HMDB0030018;HMDB0032616;HMDB0034069;HMDB0041691;HMDB0035175	4	Sinapate;2-Benzylmalic_acid;3-Benzylmalic_acid;Metamitron	C00482;C20653;C20654;C10930
pos-M225T172	42203.2	43820.8	46224	47994.7	51432.6	49043.7	104236	107054	105910	113250	120584	116364	2.37746	1.32976e-09	0.0021645	5.16749e-08	0.00523221	1	1	1	1.30921	0.484767	up	225.148	2.85968	1	1	Methyl jasmonate	Unknown	-	NA	NA	10	3-Methyl-5-pentyl-2-furanpropanoic acid;Epoxyeremopetasinorol;Annuionone A;Annuionone C;13-Oxo-9,11-tridecadienoic acid;Methyl jasmonate;(8alpha,10beta,11beta)-3-Hydroxy-4,15-dinor-1(5)-xanthen-12,8-olide;Octyl 2-furoate;Furfuryl octanoate;3-Methylbutyl 2-furanbutanoate	HMDB0112084;HMDB0029670;HMDB0032679;HMDB0032689;HMDB0034564;HMDB0036583;HMDB0037244;HMDB0037726;HMDB0037730;HMDB0037736	4	(6S,9R)-Vomifoliol;(+/-)-6-Hydroxy-3-oxo-alpha-ionol;Methyl_jasmonate;(+)-7-Isomethyljasmonate	C01760;C04166;C11512;C16318
pos-M229T145	36155.5	42665.3	35284.6	40435.7	44813.6	39935.4	74204.6	77657.1	72230.2	87133.2	96670.3	95764.4	2.10481	1.02619e-06	0.0021645	8.75822e-06	0.00523221	1	1	1	1.41489	0.0225552	up	229.155	2.41719	1	1	Leu-Pro	Organic acids and derivatives	Carboxylic acids and derivatives	HMDB0011175	NA	17	Isoleucylproline;Leucylproline;4-(1,1,3,3-Tetramethylbutyl)-phenol;delta-Methylionone;3-Methyl-4-(2,6,6-trimethyl-2-cyclohexen-1-yl)-3-buten-2-one;Methyl-delta-ionone;alpha-(p-(1,1,3,3-Tetramethylbutyl)phenyl)-omega-hydroxypoly(oxyethylene);1-(2,6,6-Trimethyl-2-cyclohexen-1-yl)-1-penten-3-one;alpha-Irone;Etaspirene;10-Isopropyl-2,7-dimethyl-1-oxaspiro[4.5]deca-3,6-diene;1-(2,6,6-Trimethyl-1-cyclo…	HMDB0011174;HMDB0011175;HMDB0013825;HMDB0031737;HMDB0031738;HMDB0032397;HMDB0032528;HMDB0035245;HMDB0035631;HMDB0036023;HMDB0036024;HMDB0038130;HMDB0061831;HMDB0133179;HMDB0014861;HMDB0014954;HMDB0015197	9	alpha-Irone;(+)-trans-alpha-Irone;4-Octylphenol;4-tert-Octylphenol;Mescaline;Isoproterenol;Metaproterenol;Methoxamine;L-Isoprenaline	C09690;C11350;C14132;C14205;C06546;C07056;C07144;C07513;C11703
pos-M231T153	14393	16968.8	13899.7	16404.2	17801.5	16634.2	40955.4	39245.3	35928.4	44372.1	48595.2	46609.3	2.66079	2.43725e-08	0.0021645	4.65867e-07	0.00523221	1	1	1	1.69632	0.025474	up	231.17	2.54738	1	1	Val-Ile	Organic acids and derivatives	Carboxylic acids and derivatives	HMDB0029130	NA	14	Isoleucyl-Valine;Leucyl-Valine;Valyl-Isoleucine;Valyl-Leucine;2-Decylfuran;(E)-6,10-Dimethyl-9-methylene-5-undecen-2-one;2-Cyclotetradecen-1-one;2-nonenoylglycine;3-nonenoylglycine;4-nonenoylglycine;5-nonenoylglycine;6-nonenoylglycine;7-nonenoylglycine;8-nonenoylglycine	HMDB0028920;HMDB0028942;HMDB0029130;HMDB0029131;HMDB0032215;HMDB0035862;HMDB0039884;HMDB0094807;HMDB0094808;HMDB0094809;HMDB0094810;HMDB0094811;HMDB0094812;HMDB0094813	1	N-Heptanoylhomoserine_lactone	C11844
pos-M232T140	672.975	1143.79	839.096	1028.08	650.581	993.518	7788.46	8170.5	7995.44	8250.26	8637.97	7730.85	9.11657	1.5711e-06	0.0021645	1.23029e-05	0.00523221	1	1	1	2.01657	0.0324638	up	232.154	2.33633	1	1	(R)-Butyrylcarnitine	Lipids and lipid-like molecules	Fatty Acyls	HMDB0002013	NA	7	O-butanoyl-carnitine;O-isobutyryl-L-carnitine;Isobutyryl-L-carnitine;Butyrylcarnitine;5-Hexyltetrahydro-2-oxo-3-furancarboxylic acid;alpha-Carboxy-delta-decalactone;2-Carboxy-5,7-dimethyl-4-octanolide	HMDB0062510;HMDB0062606;HMDB0000736;HMDB0002013;HMDB0030984;HMDB0030985;HMDB0030986	4	O-Butanoylcarnitine;N(alpha)-t-Butoxycarbonyl-L-leucine;Methyl_2-diazoacetamidohexonate;Methyl_2-diazoacetamidohexanoate	C02862;C04301;C01223;C04130
pos-M233T137	7833.2	8622.13	7747.23	8587.18	9271.38	9309.23	17094.7	17220.5	16878.9	19520.3	21495	19547.6	2.17552	5.50736e-08	0.0021645	8.69712e-07	0.00523221	1	1	1	1.51256	0.0520476	up	233.15	2.28235	1	1	Thr-Leu	Organic acids and derivatives	Carboxylic acids and derivatives	HMDB0029065	NA	67	Spermic acid 2;Isoleucyl-Threonine;Leucyl-Threonine;Threoninyl-Isoleucine;Threoninyl-Leucine;Altretamine;Linalyl propionate;Methyl (2E,6Z)-dodecadienoate;alpha-Terpineol propanoate;Cepanone;Citral propylene glycol acetal;Propyl 2,4-decadienoate;Tsibulin 1;Isobornyl propionate;Neryl propionate;2-Propenyl cyclohexanebutanoate;Octahydro-2,5,5,8a-tetramethyl-7H-1-benzopyran-7-one;Artemisyl propionate…	HMDB0013075;HMDB0028917;HMDB0028939;HMDB0029064;HMDB0029065;HMDB0014631;HMDB0030425;HMDB0031014;HMDB0032052;HMDB0032098;HMDB0037286;HMDB0037307;HMDB0037390;HMDB0038249;HMDB0038258;HMDB0038291;HMDB0040232;HMDB0041554;HMDB0094732;HMDB0094733;HMDB0094734;HMDB0094735;HMDB0094736;HMDB0094737;HMDB0094738;HMDB0094739;HMDB0094740;HMDB0094741;HMDB0094742;HMDB0094743;HMDB0094744;HMDB0094745;HMDB0094746;HMD…	2	Piperazine_adipate;2-Amino-9,10-epoxy-8-oxodecanoic_acid	C13811;C12027
pos-M247T285	3501.66	3380.32	3439.29	3537.49	3711.39	3467.29	46632.4	35227.5	34338.9	38061.5	36503.9	39879.2	10.9635	6.20472e-09	0.0021645	1.61563e-07	0.00523221	1	1	1	2.68908	0.0250666	up	247.169	4.75449	1	1	Heptyl cinnamate	Phenylpropanoids and polyketides	Cinnamic acids and derivatives	HMDB0037705	null	3	alpha-Amylcinnamyl acetate;Heptyl cinnamate;Demethoxyshogaol	HMDB0036207;HMDB0037705;HMDB0041250	1	Geranylhydroquinone	C10793
pos-M250T162	48283.5	50829.2	52478.1	54928.8	57771.9	58124	2659.03	3185.09	3375.32	2927.03	3132.01	2191.99	0.0541862	1.05349e-09	0.0021645	4.36867e-08	0.00523221	1	1	1	2.73179	0.0947268	down	250.143	2.70513	1	1	4-Coumaroylcholine	Unknown	-	NA	NA	6	3-Oxooctanoic acid glycerides;2-Pentanamido-3-phenylpropanoic acid;3-[4-hydroxy-3-(3-methylbut-2-en-1-yl)phenyl]prop-2-enoic acid;Marindinin;Tetrahydrofurfuryl cinnamate;Pterosin E	HMDB0039845;HMDB0094646;HMDB0135874;HMDB0029504;HMDB0036189;HMDB0036605	6	Ruspolinone;1-(4-Methoxyphenyl)-3-(4-morpholinyl)-1-propanone;4-O-Dimethylallyl-L-tyrosine;N-Octanoyl-L-homoserine_lactone;Encecalin;Mexicanin_E	C10169;C15032;C20983;C21199;C09005;C09503
pos-M261T55	85433.9	78063.2	78861.4	72714.6	76237.6	77718.8	7120.85	2648.8	8405.67	6876.6	7946.51	3794.3	0.0784444	3.19113e-05	0.0021645	0.000149921	0.00523221	1	1	1	2.64599	0.056852	down	261.038	0.922883	1	1	Mannose 6-phosphate	Organic oxygen compounds	Organooxygen compounds	HMDB0001078	C00275	27	Fructose 6-phosphate;Myo-inositol 1-phosphate;Galactose 1-phosphate;Dolichyl phosphate D-mannose;Fructose 1-phosphate;Mannose 6-phosphate;D-Myo-inositol 4-phosphate;Glucose 6-phosphate;Glucose 1-phosphate;Inositol phosphate;Beta-D-Glucose 6-phosphate;Beta-D-Fructose 6-phosphate;D-Tagatose 1-phosphate;D-Mannose 1-phosphate;Sorbose 1-phosphate;Beta-D-Fructose 2-phosphate;1D-myo-Inositol 3-phosphate…	HMDB0000124;HMDB0000213;HMDB0000645;HMDB0000994;HMDB0001076;HMDB0001078;HMDB0001313;HMDB0001401;HMDB0001586;HMDB0002985;HMDB0003498;HMDB0003971;HMDB0006328;HMDB0006330;HMDB0006797;HMDB0006800;HMDB0006814;HMDB0006873;HMDB0060467;HMDB0062705;HMDB0029219;HMDB0128679;HMDB0128680;HMDB0039494;HMDB0125202;HMDB0131286;HMDB0010325	41	D-Fructose_6-phosphate;D-Glucose_6-phosphate;D-Glucose_1-phosphate;D-Mannose_6-phosphate;alpha-D-Galactose_1-phosphate;D-Mannose_1-phosphate;beta-D-Glucose_1-phosphate;alpha-D-Glucose_6-phosphate;Hexose_1-phosphate;D-Fructose_1-phosphate;D-Tagatose_6-phosphate;D-Galactose_6-phosphate;alpha-D-Hexose_1-phosphate;beta-D-Glucose_6-phosphate;Inositol_1-phosphate;Sorbose_1-phosphate;D-Allose_6-phosphat…	C00085;C00092;C00103;C00275;C00446;C00636;C00663;C00668;C01002;C01094;C01097;C01113;C01171;C01172;C01177;C02888;C02962;C02965;C03251;C03267;C03384;C03546;C03606;C03654;C03735;C03811;C04006;C05001;C05345;C06019;C06155;C06312;C15924;C15926;C18096;C18984;C10056;C10086;C10088;C19159;C02655
pos-M271T264	3233.63	3569.35	2909.43	3169.59	3654.7	3254.94	993.801	1378.94	1461.49	1422.2	1749.77	1696.31	0.439706	4.55805e-05	0.0021645	0.000201797	0.00523221	1	1	1	1.19007	0.0847701	down	271.06	4.4007	1	1	Aloe-emodin	Benzenoids	Anthracenes	NA	NA	0	-	-	0	-	-
pos-M275T330	21408.9	27064.4	19316.3	23465.9	77194.9	28373.7	88926.4	128680	130551	122615	124043	123514	3.6496	0.000648809	0.0021645	0.00195274	0.00523221	1	1	1	1.78017	0.0656418	up	275.2	5.49668	1	1	Nandrolone	Lipids and lipid-like molecules	Sterol Lipids	HMDB0002725	C07254	13	Nandrolone;1-Phenyl-1,3-dodecanedione;(10Z,14E,16E)-10,14,16-Octadecatrien-12-ynoic acid;Rhodinyl phenylacetate;Citronellyl alpha-toluate;7Z,10Z-Hexadecadienoic acid;Geranyl hexanoate;Linalyl hexanoate;(Z)-7-Hexadecen-1,16-olide;Isoambrettolide;D6-Ambrettolide;Geranyl 2-ethylbutyrate;Ethyl (Z,Z)-5,8-tetradecadienoate	HMDB0002725;HMDB0035579;HMDB0035963;HMDB0037191;HMDB0037230;HMDB0000477;HMDB0029351;HMDB0030429;HMDB0031086;HMDB0032340;HMDB0037805;HMDB0038255;HMDB0039131	5	Nandrolone;Cinmethylin;17beta-Hydroxyestr-5(10)-en-3-one;Empenthrin;Hydnocarpic_acid	C07254;C10903;C15257;C18524;C16795
pos-M277T376_2	111216	148345	94643.3	124332	178199	163751	403686	419873	448306	690339	678009	596425	3.94478	2.00671e-06	0.0021645	1.49684e-05	0.00523221	1	1	1	1.90718	0.0351651	up	277.216	6.26735	1	1	9,12-Octadecadiynoic acid	Unknown	-	NA	NA	21	19-Norandrosterone;19-Nor-5-androstenediol;19-Noretiocholanolone;Stearidonic acid;Phenethyl decanoate;4,8,12,15-Octadecatetraenoic acid;(E,E)-11,13-Octadecadien-9-ynoic acid;17beta-hydroxy-5beta-estran-3-one;Hypogeic acid;Palmitoleic acid;Trans-Hexa-dec-2-enoic acid;Palmitelaidic acid;(E)-6-Hexadecenoic acid;5-Dodecyldihydro-2(3H)-furanone;15-Hexadecanolide;(Z)-5-Hexadecenoic acid;(E)-3-Hexadecen…	HMDB0002697;HMDB0004590;HMDB0005886;HMDB0006547;HMDB0032464;HMDB0032672;HMDB0034382;HMDB0062677;HMDB0002186;HMDB0003229;HMDB0010735;HMDB0012328;HMDB0031053;HMDB0031145;HMDB0031711;HMDB0032638;HMDB0033791;HMDB0035877;HMDB0037647;HMDB0038958;HMDB0041422	3	Stearidonic_acid;Kinoprene;(9Z)-Hexadecenoic_acid	C16300;C19042;C08362
pos-M285T415	20863.6	24207.1	22233.7	21604.6	24367.1	22129.4	7490.82	8230.8	9645.42	9022.6	8949.99	8939.06	0.386089	4.61161e-09	0.0021645	1.29771e-07	0.00523221	1	1	1	1.17085	0.0502882	down	285.22	6.91426	1	1	13-cis-Retinal	Lipids and lipid-like molecules	Prenol lipids	HMDB0006220	NA	8	Retinal;11-cis-Retinaldehyde;9-cis-Retinal;13-cis-Retinal;Vitamin A2;delta6-Dehydroferruginol;6,10,14-Trimethyl-5,9,13-pentadecatrien-2-one;2-(5,8-Tetradecadienyl)cyclobutanone	HMDB0001358;HMDB0002152;HMDB0006218;HMDB0006220;HMDB0013117;HMDB0035151;HMDB0034495;HMDB0037519	9	Retinal;11-cis-Retinal;Lynestrenol;17,17-Dimethyl-18-norandrosta-4,13-dien-3-one;19-Norpregna-4,17(20)-dien-3-one;17-Methyl-18,19-dinor-17alpha-pregna-4,13-dien-3-one;3-Methoxyestra-1,3,5(10)-trien-16beta-ol;9-cis-Retinal;4-Dodecylphenol	C00376;C02110;C13037;C14655;C15016;C15170;C15262;C16681;C14245
pos-M291T434	8190.23	10987.6	7464.8	4462.7	9296.17	11500.6	105662	115240	130786	238586	186086	146303	17.777	3.39435e-08	0.0021645	6.00232e-07	0.00523221	1	1	1	2.97827	0.0660596	up	291.231	7.23073	1	1	Methyl palmitoleate	Unknown	-	NA	NA	15	Androsterone;Epiandrosterone;Etiocholanolone;Epietiocholanolone;Dihydrotestosterone;5-Androstenediol;4-Androstenediol;5b-Dihydrotestosterone;4-Methylphenyl dodecanoate;Cyclohexaneundecanoic acid;(Z)-9-Heptadecenoic acid;2,4-Heptadecanedione;10Z-Heptadecenoic acid;7-Hexadecenoic acid, methyl ester;9Z-heptadecenoic acid	HMDB0000031;HMDB0000365;HMDB0000490;HMDB0000546;HMDB0002961;HMDB0003818;HMDB0005849;HMDB0006770;HMDB0037711;HMDB0030997;HMDB0031046;HMDB0040888;HMDB0060038;HMDB0061858;HMDB0062437	14	Androsterone;16-Oxosteroid;Dihydrotestosterone;Androstenediol;Etiocholanolone;5beta-Dihydrotestosterone;Epiandrosterone;4-Androstenediol;5-Androstene-3beta,16alpha-diol;11beta-Hydroxy-5alpha-androstan-17-one;17beta-Hydroxy-2alpha-methyl-5alpha-estran-3-one;5-Androstene-3beta,16beta-diol;omega-Cyclohexylundecanoic_acid;9E-Heptadecenoic_acid	C00523;C01986;C03917;C04295;C04373;C05293;C07635;C14210;C14631;C14932;C15326;C15442;C12100;C16536
pos-M293T335	49823.7	23361.3	20751.1	24691.9	29894.9	23531.1	68603	137798	68994.4	197791	116061	191284	4.53655	0.000148251	0.0021645	0.000550239	0.00523221	1	1	1	1.65883	0.414234	up	293.21	5.5797	1	1	9-Oxo-10E,12Z,15Z-octadecatrienoic acid	Unknown	-	NA	NA	7	(2'E,4'Z,7'Z,8E)-Colnelenic acid;Panaquinquecol 1;[7]-Paradol;3-Oxohexadecanoic acid;8-Oxohexadecanoic acid;9-Oxohexadecanoic acid;11-Oxohexadecanoic acid	HMDB0030996;HMDB0038035;HMDB0040806;HMDB0010733;HMDB0030972;HMDB0030973;HMDB0030978	10	12-OPDA;(9Z,15Z)-(13S)-12,13-Epoxyoctadeca-9,11,15-trienoic_acid;alpha-Licanic_acid;(9R,13R)-12-Oxo-phytodienoic_acid;17beta-Hydroxy-2-oxa-5alpha-androstan-3-one;Etherolenic_acid;Colnelenic_acid;9,10-EOT;10-OPDA;16-Oxo-palmitate	C01226;C04672;C08319;C13816;C14911;C16319;C16320;C16324;C16325;C19614
pos-M293T388	24117.6	31765.7	22379.5	28745.1	34187.6	63907.5	72840.2	81882.3	77903.1	87290.2	99908	75598.3	2.41548	0.00111058	0.0021645	0.00312016	0.00523221	1	1	1	1.55332	0.0407134	up	293.211	6.45913	1	1	9-Oxo-10E,12Z,15Z-octadecatrienoic acid	Unknown	-	NA	NA	7	(2'E,4'Z,7'Z,8E)-Colnelenic acid;Panaquinquecol 1;[7]-Paradol;3-Oxohexadecanoic acid;8-Oxohexadecanoic acid;9-Oxohexadecanoic acid;11-Oxohexadecanoic acid	HMDB0030996;HMDB0038035;HMDB0040806;HMDB0010733;HMDB0030972;HMDB0030973;HMDB0030978	10	12-OPDA;(9Z,15Z)-(13S)-12,13-Epoxyoctadeca-9,11,15-trienoic_acid;alpha-Licanic_acid;(9R,13R)-12-Oxo-phytodienoic_acid;17beta-Hydroxy-2-oxa-5alpha-androstan-3-one;Etherolenic_acid;Colnelenic_acid;9,10-EOT;10-OPDA;16-Oxo-palmitate	C01226;C04672;C08319;C13816;C14911;C16319;C16320;C16324;C16325;C19614
pos-M293T508	40307.4	33864.5	31422	18212.5	21091.6	29672.5	16574.8	14953.2	14370.8	10342.7	9018.05	9434.9	0.427876	0.000447085	0.0021645	0.00141415	0.00523221	1	1	1	1.05324	0.21069	down	293.247	8.46625	1	1	Methyl .gamma.-linolenate	Unknown	-	NA	NA	17	3b,17b-Dihydroxyetiocholane;3a,17a-Dihydroxy-5b-androstane;3b,17a-Dihydroxy-5a-androstane;5a-Androstane-3a,17a-diol;5a-Androstane-3b,17b-diol;Androstanediol;Etiocholanediol;Dihydroandrosterone;Androstan-3alpha,17beta-diol;Heptadecanoic acid;(S)-14-Methylhexadecanoic acid;Nonyl octanoate;3-Methylbutyl dodecanoate;Isopropyl tetradecanoate;(卤)-11-Methylhexadecanoic acid;Ethyl pentadecanoate;Methyl h…	HMDB0000369;HMDB0000383;HMDB0000412;HMDB0000458;HMDB0000493;HMDB0000495;HMDB0000551;HMDB0000554;HMDB0060437;HMDB0002259;HMDB0031067;HMDB0034131;HMDB0037372;HMDB0040392;HMDB0040598;HMDB0059870;HMDB0061859	12	16alpha-Hydroxysteroid;Hydroxysteroid;16beta-Hydroxysteroid;17beta-Hydroxysteroid;Steroid_hydroperoxide;Androstan-3alpha,17beta-diol;Androstanediol;Grevillol;5alpha-Androstan-3beta,17beta-diol;D-Homo-17a-oxa-5alpha-androstan-3beta-ol;5alpha-Androstane-11beta,17beta-diol;Methyl_palmitate	C01090;C02159;C03050;C03051;C03176;C03852;C07632;C10800;C12525;C14975;C15288;C16995
pos-M295T128	1661.49	2053.75	1701.89	1629.43	2038.42	1735.62	4447.78	5504.14	4606.83	4545.08	5276.63	5411.81	2.75329	8.3848e-09	0.0021645	2.0432e-07	0.00523221	1	1	1	1.69667	0.0868659	up	295.128	2.13823	1	1	Phe-Glu	Organic acids and derivatives	Carboxylic acids and derivatives	HMDB0028994	NA	10	Glutamylphenylalanine;gamma-Glutamylphenylalanine;Aspartame;Hydroxyprolyl-Tyrosine;Tyrosyl-Hydroxyproline;4'-tert-Butyl-2',6'-dimethyl-3',5'-dinitroacetophenone;L-gamma-Glutamyl-beta-phenyl-beta-L-alanine;(S)-Verimol F;5-Nonyltetrahydro-2-oxo-3-furancarboxylic acid;Monomenthyl succinate	HMDB0029156;HMDB0000594;HMDB0001894;HMDB0028875;HMDB0029106;HMDB0031865;HMDB0038514;HMDB0036558;HMDB0030993;HMDB0036143	5	Aspartame;2,2-Dimethyl-8-prenylchromene_6-carboxylic_acid;Methallenestrilphenol;(+)-Methallenestrilphenol;(-)-Methallenestrilphenol	C11045;C09003;C14719;C14888;C15153
pos-M295T160	5496.12	6153.92	7068.77	6743.85	2410.25	5700.64	23068.2	22110.1	21853.4	25313.3	26517.4	25794.1	4.30864	0.000169272	0.0021645	0.000615336	0.00523221	1	1	1	2.08832	0.0515073	up	295.128	2.65892	1	1	Glu-Phe	Organic acids and derivatives	Carboxylic acids and derivatives	HMDB0029156	NA	10	Glutamylphenylalanine;gamma-Glutamylphenylalanine;Aspartame;Hydroxyprolyl-Tyrosine;Tyrosyl-Hydroxyproline;4'-tert-Butyl-2',6'-dimethyl-3',5'-dinitroacetophenone;L-gamma-Glutamyl-beta-phenyl-beta-L-alanine;(S)-Verimol F;5-Nonyltetrahydro-2-oxo-3-furancarboxylic acid;Monomenthyl succinate	HMDB0029156;HMDB0000594;HMDB0001894;HMDB0028875;HMDB0029106;HMDB0031865;HMDB0038514;HMDB0036558;HMDB0030993;HMDB0036143	5	Aspartame;2,2-Dimethyl-8-prenylchromene_6-carboxylic_acid;Methallenestrilphenol;(+)-Methallenestrilphenol;(-)-Methallenestrilphenol	C11045;C09003;C14719;C14888;C15153
pos-M295T276	30171.9	34858.7	24357.5	31558.6	39255.7	38507.6	10392.7	12446.8	12767.8	13610.6	15235	12686.2	0.3882	2.30575e-06	0.0021645	1.67209e-05	0.00523221	1	1	1	1.2796	0.0214945	down	295.226	4.60137	1	1	9-Oxo-10(E),12(E)-octadecadienoic acid	Unknown	-	NA	NA	36	13-OxoODE;9-OxoODE;A-12(13)-EpODE;13-HOTE;15(16)-EpODE;9(10)-EpODE;9-HOTE;17-Hydroxylinolenic acid;10-Oxo-11-octadecen-13-olide;Squamostanal A;15,16-Epoxy-9,12-octadecadienoic acid;(2'E,4'Z,8E)-Colneleic acid;12,13-Epoxy-9,15-octadecadienoic acid;2-Hydroxylinolenic acid;(9S,10E,12Z,15Z)-9-Hydroxy-10,12,15-octadecatrienoic acid;(9Z,12Z,14E)-16-Hydroxy-9,12,14-octadecatrienoic acid;Sterebin D;3,4-D…	HMDB0004668;HMDB0004669;HMDB0010200;HMDB0010203;HMDB0010206;HMDB0010220;HMDB0010224;HMDB0011108;HMDB0029786;HMDB0029969;HMDB0030950;HMDB0030995;HMDB0031088;HMDB0031103;HMDB0031934;HMDB0034586;HMDB0036832;HMDB0039603;HMDB0061644;HMDB0062288;HMDB0112093;HMDB0112099;HMDB0112102;HMDB0112103;HMDB0010734;HMDB0031057;HMDB0061658;HMDB0112184;HMDB0112185;HMDB0112186;HMDB0112187;HMDB0112188;HMDB0112189;HMD…	12	(9Z)-(13S)-12,13-Epoxyoctadeca-9,11-dienoic_acid;8-[(1R,2R)-3-Oxo-2-{(Z)-pent-2-enyl}cyclopentyl]octanoate;8-(5-Hexyl-furan-2-yl)-octanoic_acid;13-OxoODE;9-OxoODE;13(S)-HOT;9(S)-HOT;2(R)-HOT;17-Hydroxylinolenic_acid;Juvenile_hormone_I;Colneleate;16-Hydroxypalmitate	C04594;C04780;C13798;C14765;C14766;C16316;C16326;C16342;C16346;C19613;C19827;C18218
pos-M301T346	203587	202263	195220	214577	238517	205120	25929.7	24773.5	26696.2	27318.8	29358.4	22873.7	0.124635	1.23983e-12	0.0021645	5.04179e-10	0.00523221	1	1	1	1.78206	0.0335031	down	301.216	5.76935	1	1	Retinoic acid	Lipids and lipid-like molecules	Prenol lipids	HMDB0001852	C00777	18	All-trans-retinoic acid;9-cis-Retinoic acid;13-cis-Retinoic acid;4-Oxoretinol;4-OH-Retinal;9,13-cis-Retinoate;Sugiol;ent-6,16-Kauradien-19-oic acid;Yucalexin B16;Yucalexin B7;Trilobinol;Metandienone;Dehydroabietic acid;Alpha-Linolenic acid;Gamma-Linolenic acid;Calendic acid;Punicic acid;Linolenelaidic acid	HMDB0001852;HMDB0002369;HMDB0006219;HMDB0012329;HMDB0012788;HMDB0012874;HMDB0036564;HMDB0036697;HMDB0036710;HMDB0036711;HMDB0038702;HMDB0041925;HMDB0061925;HMDB0001388;HMDB0003073;HMDB0030962;HMDB0030963;HMDB0030964	23	Retinoate;13-cis-Retinoic_acid;Spruceanol;Dehydroabietic_acid;19-Norprogesterone;19-Nor-17alpha-pregn-5(10)-en-20-yne-3alpha,17beta-diol;17beta-Hydroxy-17-methylandrosta-4,9(11)-dien-3-one;17beta-Hydroxy-2-methylandrost-1,4-dien-3-one;A-Norpregn-3(5)-ene-2,20-dione;17beta-Hydroxy-7alpha-methylandrost-1,4-diene-3-one;17alpha-Methyl-17beta-hydroxyandrosta-4,6-dien-3-one;9-cis-Retinoic_acid;4-Oxoret…	C00777;C07058;C09188;C12078;C14489;C14652;C14684;C14925;C15263;C15307;C15353;C15493;C16683;C18195;C18196;C20428;C20429;C06426;C06427;C07289;C08315;C08364;C15201
pos-M303T376	25262.6	23157.1	21079.8	22694.1	26862.7	23891.1	8003.67	9102.16	8017.66	7608.97	8329.53	8788.12	0.34873	8.91767e-10	0.0021645	3.86483e-08	0.00523221	1	1	1	1.41837	0.167852	down	303.231	6.27398	1	1	1-Methylene-5.alpha.-androstan-3.alpha.-ol-17-one	Lipids and lipid-like molecules	Sterol Lipids	NA	NA	25	Eicosapentaenoic acid;Retinyl ester;Methyltestosterone;8,15-Isopimaradien-18-oic acid;Siderone;Yucalexin B14;Yucalexin A16;8(17),12-Labdadiene-15,16-dial;Isopimaric acid;Cascarillone;8,13-Abietadien-18-oic acid;(ent-15beta,16beta)-15,16-Epoxy-3-kauranone;ent-8(17),13(16),14-Labdatrien-18-oic acid;Methenolone;Linoleic acid;Bovinic acid;9E,11E-Octadecadienoic acid;10E,12Z-Octadecadienoic acid;Linoe…	HMDB0001999;HMDB0003598;HMDB0015655;HMDB0035692;HMDB0036703;HMDB0036709;HMDB0036775;HMDB0036805;HMDB0036811;HMDB0036826;HMDB0038172;HMDB0038687;HMDB0039486;HMDB0041928;HMDB0000673;HMDB0003797;HMDB0005047;HMDB0005048;HMDB0006270;HMDB0029800;HMDB0030430;HMDB0031051;HMDB0031097;HMDB0062784;HMDB0062238	33	Abietate;(5Z,8Z,11Z,14Z,17Z)-Icosapentaenoic_acid;Methyltestosterone;Isopimaric_acid;Oryzalexin_A;(+)-Pimaric_acid;Kaur-16-en-18-oic_acid;Levopimaric_acid;Neoabietic_acid;Palustric_acid;(5Z,7E,9E,14Z,17Z)-Eicosapentaenoic_acid;Mibolerone;Stenbolone;17beta-Hydroxy-7alpha-methylandrost-4-en-3-one;17beta-Hydroxy-6beta-methylandrost-4-en-3-one;17-Hydroxy-19-nor-17alpha-pregn-5(10)-en-3-one;1,2,3,4,4a…	C06087;C06428;C07198;C09118;C09148;C09159;C11874;C11888;C11889;C12077;C12083;C14255;C14490;C14588;C14890;C15003;C15008;C15017;C15036;C15070;C15184;C15188;C15259;C15318;C15412;C15460;C20149;C20208;C01595;C04056;C08282;C08321;C08459
pos-M307T443	6956.76	9376.1	5769.71	5763.26	9317.99	7815.23	28709	34850.1	32507.9	39883.2	34721.1	48853.8	4.87844	1.20258e-07	0.0021645	1.58942e-06	0.00523221	1	1	1	2.04377	0.0937777	up	307.225	7.38583	1	1	Oxandrolone	Lipids and lipid-like molecules	Sterol Lipids	HMDB0014759	C07346	12	5-Androstene-3b,16b,17a-triol;5-Androstene-3b,16a,17a-triol;5-Androstenetriol;11-Hydroxyandrosterone;16-alpha-Hydroxyandrosterone;5-Androstene-3alpha-16b,17b-triol;Oxandrolone;[8]-Paradol;Avocadyne;Muricatacin;3-hydroxyhexanoyl carnitine;Dihydro-2,4,6-tris(2-methylpropyl)-4h-1,3,5-dithiazine	HMDB0000523;HMDB0000540;HMDB0000550;HMDB0002984;HMDB0013156;HMDB0013199;HMDB0014759;HMDB0040640;HMDB0035473;HMDB0038685;HMDB0061633;HMDB0032221	9	Oxandrolone;3alpha,11beta-Dihydroxy-5beta-androstane-17-one;3alpha,11beta-Dihydroxy-5alpha-androstane-17-one;Androst-5-ene-3beta,17beta,19-triol;3beta-Hydroxy-D-homo-17a-oxa-5alpha-androstan-17-one;Dihydromonacolin_L;2-Methoxy-5Z-hexadecenoic_acid;2-Methoxy-6Z-hexadecenoic_acid;12-(2,3-Dihydroxycyclopentyl)-2-dodecanone	C07346;C14553;C14606;C15097;C15136;C15536;C13792;C13946;C14996
pos-M308T53_2	47725.9	40696.8	50977.7	46505.6	42293.4	35003.1	20062	17061	17446.4	19382.1	16896.5	15230.6	0.403031	2.61964e-07	0.0021645	2.92337e-06	0.00523221	1	1	1	1.45598	0.0676132	down	308.091	0.890025	1	1	L-Glutathione, reduced	Organic acids and derivatives	Carboxylic acids and derivatives	HMDB0000125	C00051	0	-	-	0	-	-
pos-M308T75_2	49312.5	54120.2	73045.4	68649.6	54410.5	45654.1	18572.5	21338.5	17344.6	16666.3	16088.3	19610.4	0.317564	1.14798e-06	0.0021645	9.58228e-06	0.00523221	1	1	1	1.6149	0.0720949	down	308.09	1.24592	1	1	L-Glutathione, reduced	Organic acids and derivatives	Carboxylic acids and derivatives	HMDB0000125	C00051	0	-	-	0	-	-
pos-M317T244	4190.02	4435.7	4542.56	5152.24	4772.91	4569.45	2347.81	2647.53	2178.24	1905.37	1956.41	2119.3	0.475535	1.1465e-06	0.0021645	9.57414e-06	0.00523221	1	1	1	1.40059	0.0362539	down	317.065	4.07223	1	1	Isorhamnetin	Phenylpropanoids and polyketides	Flavonoids	HMDB0002655	C10084	33	2-(3,4-dihydroxy-5-methoxyphenyl)-5,7-dihydroxy-4H-chromen-4-one;2-(3,5-dihydroxy-4-methoxyphenyl)-5,7-dihydroxy-4H-chromen-4-one;3-(2,5-dihydroxy-4-methoxyphenyl)-6,7-dihydroxy-4H-chromen-4-one;7-hydroxy-6-methoxy-3-(2,4,5-trihydroxyphenyl)-4H-chromen-4-one;5,11-dihydroxy-6,8,19-trioxapentacyclo[10.7.0.0虏,鈦?0鲁,鈦?0鹿鲁,鹿鈦穄nonadeca-1(12),2(9),10,13(17)-tetraene-16,18-dione;3,5,6,7-tetrahydroxy-2-(3-…	HMDB0124865;HMDB0124868;HMDB0124999;HMDB0125000;HMDB0126043;HMDB0126503;HMDB0126507;HMDB0127497;HMDB0128208;HMDB0128757;HMDB0129288;HMDB0129333;HMDB0129334;HMDB0129335;HMDB0130165;HMDB0130318;HMDB0130661;HMDB0130662;HMDB0132127;HMDB0132128;HMDB0136017;HMDB0136018;HMDB0136019;HMDB0002655;HMDB0030547;HMDB0030804;HMDB0038572;HMDB0039210;HMDB0133823;HMDB0015412;HMDB0126546;HMDB0130798;HMDB0002091	13	3-O-Methylquercetin;Capillarisin;Azaleatin;Isorhamnetin;Pedalitin;Pinoquercetin;Rhamnetin;Sexangularetin;Tamarixetin;3'-O-Methyltricetin;Cyclic_dehypoxanthine_futalosine;Tuliposide_A;6-Tuliposide_A	C04443;C08999;C10022;C10084;C10119;C10120;C10176;C10185;C10188;C19739;C17017;C08561;C20577
pos-M318T319	71993.8	71052.7	84241.4	75576.9	66484.7	74605.1	225144	217715	201499	208511	220568	231865	2.94017	9.57807e-10	0.0021645	4.05035e-08	0.00523221	1	1	1	1.31663	0.0476921	up	318.3	5.30939	1	1	Phytosphingosine	Organic nitrogen compounds	Organonitrogen compounds	HMDB0004610	C12144	12	Phytosphingosine;(R)-3-Hydroxy-Octadecanoic acid;xi-10-Hydroxyoctadecanoic acid;9-hydroxyoctadecanoic acid;13-hydroxyoctadecanoic acid;12-Hydroxystearic acid;2-hydroxystearate;5-Hydroxyoctadecanoic acid;7-Hydroxyoctadecanoic acid;8-Hydroxyoctadecanoic acid;11-Hydroxyoctadecanoic acid;6-Hydroxyoctadecanoic acid	HMDB0004610;HMDB0010737;HMDB0037396;HMDB0061661;HMDB0061662;HMDB0061706;HMDB0062549;HMDB0112180;HMDB0112181;HMDB0112182;HMDB0112183;HMDB0112193	4	Phytosphingosine;(R)-2-Hydroxystearate;(S)-2-Hydroxystearate;(R)-10-Hydroxystearate	C12144;C03042;C03045;C03195
pos-M319T346	235948	248244	226096	264279	271445	247459	31171.6	33231.8	33199	35188.1	36201.4	36293.3	0.137455	1.83932e-13	0.0021645	1.8565e-10	0.00523221	1	1	1	1.82397	0.141093	down	319.227	5.77177	1	1	17(18)-Epoxy-5Z,8Z,11Z,14Z-eicosatetraenoic acid	Lipids and lipid-like molecules	Fatty Acyls	HMDB0010212	C13843	0	-	-	0	-	-
pos-M331T269	2.62125e+06	2.83936e+06	2.74615e+06	2.76588e+06	3.09506e+06	3.05236e+06	585517	595740	583182	580680	681723	628854	0.213533	1.44931e-12	0.0021645	5.32324e-10	0.00523221	1	1	1	1.92955	0.0322953	down	331.082	4.4802	1	1	3,5-dihydroxy-2-(4-hydroxy-3-methoxyphenyl)-7-methoxy-4H-chromen-4-one	Phenylpropanoids and polyketides	Flavonoids	HMDB0133830	null	32	5,7-dihydroxy-2-(3-hydroxy-4,5-dimethoxyphenyl)-4H-chromen-4-one;3-(2,5-dihydroxy-4-methoxyphenyl)-7-hydroxy-6-methoxy-4H-chromen-4-one;2-(3,5-dimethoxyphenyl)-5,6,7-trihydroxy-4H-chromen-4-one;3,5,7-trihydroxy-6-methoxy-2-(3-methoxyphenyl)-4H-chromen-4-one;5,7,8-trihydroxy-3-methoxy-2-(3-methoxyphenyl)-4H-chromen-4-one;5,7-dihydroxy-2-(3-hydroxyphenyl)-3,6-dimethoxy-4H-chromen-4-one;5,6-dihydrox…	HMDB0124862;HMDB0124998;HMDB0128203;HMDB0128752;HMDB0129285;HMDB0130273;HMDB0131941;HMDB0138002;HMDB0029263;HMDB0030475;HMDB0030480;HMDB0030696;HMDB0030811;HMDB0031706;HMDB0033268;HMDB0034009;HMDB0035598;HMDB0037096;HMDB0037351;HMDB0037354;HMDB0038659;HMDB0041690;HMDB0124861;HMDB0133830;HMDB0133208;HMDB0133209;HMDB0134760;HMDB0128179;HMDB0128184;HMDB0141543;HMDB0040692;HMDB0041269	11	3,7-Di-O-methylquercetin;(+)-Bisdechlorogeodin;(-)-Bisdechlorogeodin;Cirsiliol;Tricin;Hildecarpin;Aflatoxin_G2;Aurantio-obtusin;Allamandin;Mecarbinzid;N-(2-Methoxyphenyl)-N'-(2-naphtyl)urea	C01265;C03036;C03040;C10033;C10193;C10424;C16754;C17670;C09766;C18942;C11163
pos-M333T335	6685.79	12968.6	17297.8	12246.3	10787.2	12177.7	27467.9	22807.5	25785.7	36030.3	33999.6	38567.5	2.5589	0.000167734	0.0021645	0.000610382	0.00523221	1	1	1	1.30708	0.065823	up	333.204	5.58363	1	1	11b-Hydroxyprogesterone	Lipids and lipid-like molecules	Sterol Lipids	HMDB0004031	C05498	20	5,6-epoxy,18R-HEPE;Carnosic acid;11b-Hydroxyprogesterone;7'-Carboxy-gamma-tocotrienol;Hulupone;Adhulupone;(1(10)E,4E,6a,9b)-9-(2-Methylbutanoyloxy)-1(10),4,11(13)-germacratrien-12,6-olide;(1(10)E,4E,6a,9b)-9-(3-Methylbutanoyloxy)-1(10),4,11(13)-germacratrien-12,6-olide;Petasitin;6-Angeloylfuranofukinol;4-Deoxycohumulone;ent-7alpha,12beta-Dihydroxy-16-kauren-19,6beta-olide;ent-15-Kaurene-17,19-dio…	HMDB0062410;HMDB0002358;HMDB0004031;HMDB0012851;HMDB0030103;HMDB0030136;HMDB0031374;HMDB0031375;HMDB0035637;HMDB0036146;HMDB0036623;HMDB0036700;HMDB0036726;HMDB0036761;HMDB0038966;HMDB0013623;HMDB0033505;HMDB0035337;HMDB0038484;HMDB0015494	17	Callicarpone;7beta,12alpha-Dihydroxykaurenolide;Marrubiin;Premarrubiin;Gibberellin_A14_aldehyde;Gibberellin_A12;Gibberellin_A53_aldehyde;17beta-Hydroxy-4-oxa-5alpha-androst-1-en-3-one_acetate;13-Hydroxy-2-(hydroxymethylene)-3-oxo-13,17-seco-5alpha-androstan-17-oic_acid,_delta-lactone;5,6-Epoxy-18R-HEPE;13(S)-HPOT;(9Z,12Z,15Z)-(7S,8S)-Dihydroxyoctadeca-9,12,15-trienoic_acid;Dihydroalbocycline;9(S)…	C09067;C09081;C09128;C09177;C11853;C11857;C11905;C15068;C15459;C18175;C04785;C07357;C15753;C16321;C16341;C19936;C20704
pos-M335T289	141935	139244	126811	132428	149023	137658	29787.1	36079.3	30811.9	31783.3	75395.7	29868.8	0.282585	0.000237931	0.0021645	0.000824079	0.00523221	1	1	1	1.43607	0.0263026	down	335.222	4.81058	1	1	Prostaglandin A2	Lipids and lipid-like molecules	Fatty Acyls	HMDB0002752	NA	0	-	-	0	-	-
pos-M348T75	51305.8	61425.7	67183.9	65354.7	70167.9	61318.5	27707.3	26969.5	27566.3	27485.8	27989.8	30865.5	0.447462	9.59346e-07	0.0021645	8.3267e-06	0.00523221	1	1	1	1.26701	0.032072	down	348.07	1.24411	1	1	Adenosine 5'-monophosphate	Nucleosides, nucleotides, and analogues	Purine nucleotides	HMDB0000045	C00020	15	Adenosine monophosphate;2'-Deoxyguanosine 5'-monophosphate;3'-AMP;Adenosine 2'-phosphate;2-hydroxy-dAMP;Midazolam;Dihyroxy-1H-indole glucuronide I;N-Acetylneuraminic acid;N-Acetyl-a-neuraminic acid;Tyrosyl-Glutamate;Malathion;Inosine 2',3'-cyclic phosphate ;Blighinone;2,3-Di-O-methylellagic acid;2,8-Di-O-methylellagic acid	HMDB0000045;HMDB0001044;HMDB0003540;HMDB0011617;HMDB0059594;HMDB0014821;HMDB0059997;HMDB0000230;HMDB0000773;HMDB0029104;HMDB0014910;HMDB0011680;HMDB0030643;HMDB0041395;HMDB0041396	16	AMP;dGMP;Adenosine_2'-phosphate;3'-AMP;7-alpha-D-Ribosyladenine_5'-phosphate;2-Hydroxy-dAMP;Midazolam;Pancratistatin;N-Acetylneuraminate;O-Acetylneuraminic_acid;N-Acetyl-alpha-neuraminate;N-Acetyl-beta-neuraminate;N-Glycolylmuramic_acid;Malathion;3',5'-Cyclic_IMP;NS_1608	C00020;C00362;C00946;C01367;C04378;C19970;C07524;C08535;C00270;C03525;C19909;C19910;C21053;C07497;C00943;C13835
pos-M364T75	6029.1	12063.5	7590.85	13109	13814.8	6490.62	3356.52	3544.71	3660.83	3774.86	3708.28	4172.61	0.37595	0.00151149	0.0021645	0.00407287	0.00523221	1	1	1	1.4225	0.298708	down	364.065	1.2451	1	1	Guanosine 5'-monophosphate	Nucleosides, nucleotides, and analogues	Purine nucleotides	HMDB0001397	C00144	7	Guanosine monophosphate;8-Oxo-dGMP;Cyclic pyranopterin monophosphate;Alpha-hydroxymidazolam;4-hydroxymidazolam;NeuNGc;N-Glycolylneuraminic acid	HMDB0001397;HMDB0011670;HMDB0059639;HMDB0061089;HMDB0061090;HMDB0062502;HMDB0000833	5	GMP;Guanosine_3'-phosphate;Precursor_Z;8-Oxo-dGMP;N-Glycoloyl-neuraminate	C00144;C06193;C18239;C19968;C03410
pos-M368T129	12051.2	12735.4	13294.4	13612.1	14581.4	12889.4	41646.8	41170.9	38844	41386.8	40269.6	36766.2	3.03275	5.57729e-11	0.0021645	5.56469e-09	0.00523221	1	1	1	1.43229	0.0234148	up	368.098	2.15403	1	1	Xanthurenate-8-O-beta-D-glucoside	Organic oxygen compounds	Organooxygen compounds	HMDB0013118	null	7	Xanthurenate-8-O-beta-D-glucoside;Zeanoside B;2-(2,5-dihydroxy-4-methoxyphenyl)-3,5,6,7-tetrahydroxy-3,4-dihydro-2H-1-benzopyran-4-one;3-(2,5-dihydroxy-4-methoxyphenyl)-1-(2,3,4,6-tetrahydroxyphenyl)propane-1,2-dione;3,5,7-trihydroxy-6-methoxy-2-(3,4,5-trihydroxyphenyl)-3,4-dihydro-2H-1-benzopyran-4-one;3,5,7-trihydroxy-6-methoxy-2-(2,3,4-trihydroxyphenyl)-3,4-dihydro-2H-1-benzopyran-4-one;3,5,7-…	HMDB0013118;HMDB0038844;HMDB0129500;HMDB0129508;HMDB0131887;HMDB0131892;HMDB0131894	2	Loracarbef_monohydrate;2-Descarboxy-betanidin	C08109;C17757
pos-M369T360_2	30738.3	38343.9	26708	26801.1	42399.4	48429.1	1.70478e+06	1.54734e+06	1.50734e+06	1.5233e+06	1.59941e+06	1.81062e+06	45.4165	4.33707e-08	0.0021645	7.23253e-07	0.00523221	1	1	1	3.44638	0.0312559	up	369.217	6.00409	1	1	Methoxyfenozide	Unknown	-	NA	NA	10	Docosapentaenoic acid (22n-6);Docosapentaenoic acid;Ethyl abietate;ent-16-Kauren-19-ol acetate;1-Phenyl-1,3-hexadecanedione;2-Methyl-5-(8,11-pentadecadienyl)-1,3-benzenediol;4,8,12,15,19-Docosapentaenoic acid;Ethyl icosapentate;Tamibarotene;Marmeline	HMDB0001976;HMDB0006528;HMDB0032257;HMDB0035024;HMDB0035581;HMDB0038909;HMDB0039133;HMDB0039530;HMDB0015605;HMDB0030192	13	17-O-Acetylajmaline;Dihydrocorynantheine;Hirsutine;Methoxyfenozide;13-(2-Methylcrotonoyl)oxylupanine;Taxa-4(20),11(12)-dien-5alpha-yl_acetate;Ethyl_icosapentate;17beta-Hydroxy-4,4,17-trimethylandrost-5-en-3-one;2-Methyl-5alpha-androst-2-en-17beta-ol_acetate;(5Z,8Z,11Z,14Z,17Z)-Eicosapentaenoic_acid_ethyl_ester;(7Z,10Z,13Z,16Z,19Z)-Docosa-7,10,13,16,19-pentaenoic_acid;Tamibarotene;Am_580	C15985;C16953;C16972;C18525;C04170;C11896;C13364;C15413;C15421;C16184;C16513;C12864;C15619
pos-M387T152	4495.61	4590.51	4286.48	4875.34	5064.42	5127.12	28713	29933.6	27814.4	30655.7	32724.6	29167.5	6.29437	7.85723e-13	0.0021645	3.63089e-10	0.00523221	1	1	1	2.00899	0.0661903	up	387.201	2.53142	1	1	Sonchuionoside C	Lipids and lipid-like molecules	Prenol lipids	HMDB0035212	null	3	Corchoionol C 9-glucoside;Citroside A;Sonchuionoside C	HMDB0029772;HMDB0030370;HMDB0035212	5	Fortimicin_B;Fortimicin_KH;Fortimicin_KR;1-epi-Fortimicin_B;Epanolol	C17709;C17976;C17977;C17978;C11773
pos-M389T172	12581.9	12355.7	12980.5	12376.7	14509	12568.2	33088.4	33429.8	32652.1	36416.4	34203.9	36227.8	2.6627	8.92147e-11	0.0021645	7.83027e-09	0.00523221	1	1	1	1.61268	0.205427	up	389.216	2.87057	1	1	Dihydroroseoside	Lipids and lipid-like molecules	Fatty Acyls	HMDB0040614	null	5	5a,6a-Epoxy-7E-megastigmene-3a,9e-diol 3-glucoside;9,13-Dihydroxy-4-megastigmen-3-one 9-glucoside;Icariside B8;5a,6a-Epoxy-7E-megastigmene-3b,9e-diol 9-glucoside;Dihydroroseoside	HMDB0031676;HMDB0036318;HMDB0036846;HMDB0038306;HMDB0040614	1	Rehmaionoside_C	C17452
pos-M406T172	34750.3	29135	32258.2	34771.3	34602.8	34458.5	100952	100001	97271	105908	111568	108857	3.12316	9.51355e-11	0.0021645	8.21829e-09	0.00523221	1	1	1	1.79475	0.0295669	up	406.243	2.86119	1	1	Dihydroroseoside	Lipids and lipid-like molecules	Fatty Acyls	HMDB0040614	null	5	5a,6a-Epoxy-7E-megastigmene-3a,9e-diol 3-glucoside;9,13-Dihydroxy-4-megastigmen-3-one 9-glucoside;Icariside B8;5a,6a-Epoxy-7E-megastigmene-3b,9e-diol 9-glucoside;Dihydroroseoside	HMDB0031676;HMDB0036318;HMDB0036846;HMDB0038306;HMDB0040614	1	Rehmaionoside_C	C17452
pos-M482T370	18598.4	18529	16832.4	18274.9	21848.6	20226.7	8115.2	8142.94	7922.74	8612.55	9025.83	7793.02	0.434015	3.55457e-08	0.0021645	6.19054e-07	0.00523221	1	1	1	1.50741	0.0434773	down	482.323	6.16797	1	1	LysoPC 15:0	Lipids and lipid-like molecules	Glycerophospholipids	HMDB10381	C04230	5	LysoPC(15:0);LysoPE(0:0/18:0);LysoPE(18:0/0:0);12-Hydroxy-12-octadecanoylcarnitine;1-(11Z-eicosenoyl)-glycero-3-phosphate	HMDB0010381;HMDB0011129;HMDB0011130;HMDB0013154;HMDB0062305	1	Pristimerin	C08633
pos-M518T346	279891	307073	275567	297973	340748	291101	114793	110594	107066	83605.8	110952	103407	0.351726	2.59805e-08	0.0021645	4.89673e-07	0.00523221	1	1	1	1.39486	0.0249051	down	518.324	5.77492	1	1	LysoPC 18:3	Lipids and lipid-like molecules	Glycerophospholipids	HMDB10388	C04230	3	LysoPC(18:3(6Z,9Z,12Z));LysoPC(18:3(9Z,12Z,15Z));LysoPC(16:0)	HMDB0010387;HMDB0010388;HMDB0010382	0	-	-
pos-M520T374	385713	1.47823e+06	393409	393222	500666	478216	197931	420924	200291	197757	210333	203197	0.394117	0.00917037	0.0151515	0.0195145	0.0293993	0.916667	0.722222	1	1.2618	0.0487478	down	520.339	6.22775	1	1	LysoPC 18:2	Lipids and lipid-like molecules	Glycerophospholipids	HMDB10386	C04230	2	LysoPC(18:2(9Z,12Z));2-linoleoyl-sn-glycero-3-phosphocholine	HMDB0010386;HMDB0062711	1	Kolanone	C09948
pos-M522T398	220082	232618	221531	243462	262250	223231	97294.4	85145.2	97404.6	86623	95481.8	139784	0.428838	2.16238e-05	0.0021645	0.000108218	0.00523221	1	1	1	1.44664	0.0405532	down	522.354	6.63162	1	1	Plasmenyl-PC 18:0; PC(P-14:0/4:0)	Lipids and lipid-like molecules	Glycerophospholipids	-	C00958	4	LysoPC(18:1(9Z));LysoPC(18:1(11Z));2-oleoyl-sn-glycero-3-phosphocholine;Dipyridamole	HMDB0002815;HMDB0010385;HMDB0062651;HMDB0015110	2	Eudesobovatol_A;Eudesobovatol_B	C10562;C17677
pos-M569T278	3051.96	3731.85	7483.01	7612.7	3825.74	3505.72	18334.3	20043.9	17123.3	25271	21419.4	19806.6	4.17646	0.000121938	0.0021645	0.000464857	0.00523221	1	1	1	2.00082	0.176159	up	569.294	4.63438	1	1	Leukotriene F4	Lipids and lipid-like molecules	Fatty Acyls	HMDB0006465	NA	4	Leukotriene F4;leukotriene-f4;Canesceol;11-alpha-O-beta-D-Glucopyranosyl-16alpha-O-methylneoquassin	HMDB0006465;HMDB0062488;HMDB0034084;HMDB0039773	2	Leukotriene_F4;Sarmentoloside	C06462;C08878
pos-M573T151	2580.71	2508.07	2531.94	2715.15	2297.25	2811.97	8059.43	7791.19	10555.6	7522.89	8231.85	8119.75	3.25545	3.04853e-08	0.0021645	5.53629e-07	0.00523221	1	1	1	1.67332	0.183718	up	573.251	2.52203	1	1	Olmesartan medoxomil methyl ether	Unknown	-	NA	NA	1	Corchoroside A	HMDB0033846	2	Helveticoside;Corotoxigenin-3-O-alpha-L-rhamnopyranoside	C08869;C17525
pos-M595T201	126454	132257	132516	130484	136378	133754	45068.2	45049.3	48892.2	45955.7	47073.9	43674.2	0.348192	3.35002e-12	0.0021645	8.74082e-10	0.00523221	1	1	1	1.85128	0.0287873	down	595.165	3.34807	1	1	Vitexin 4-O-glucoside	Phenylpropanoids and polyketides	Flavonoids	NA	NA	27	Kuwanon Z;Astragalin 7-rhamnoside;3,4,5-trihydroxy-6-({7-hydroxy-4-oxo-2-phenyl-8-[3,4,5-trihydroxy-6-(hydroxymethyl)oxan-2-yl]-3,4-dihydro-2H-1-benzopyran-5-yl}oxy)oxane-2-carboxylic acid;3,4,5-trihydroxy-6-({5-hydroxy-4-oxo-2-phenyl-8-[3,4,5-trihydroxy-6-(hydroxymethyl)oxan-2-yl]-3,4-dihydro-2H-1-benzopyran-7-yl}oxy)oxane-2-carboxylic acid;5,7-dihydroxy-2-(4-hydroxy-3-methoxyphenyl)-6-[3,4,5-tr…	HMDB0033297;HMDB0037426;HMDB0124784;HMDB0124785;HMDB0126897;HMDB0126935;HMDB0127004;HMDB0130958;HMDB0029484;HMDB0029537;HMDB0030708;HMDB0033101;HMDB0034404;HMDB0037412;HMDB0037446;HMDB0037447;HMDB0037454;HMDB0037573;HMDB0037574;HMDB0037747;HMDB0037852;HMDB0038814;HMDB0038818;HMDB0039308;HMDB0039347;HMDB0040475;HMDB0040831	8	Isoorientin_2''-O-rhamnoside;Vitexin_2''-O-beta-D-glucoside;Isovitexin_2''-O-beta-D-glucoside;Saponarin;Vicenin-2;Paniculatin;Scolymoside;Multiflorin_B	C03870;C04024;C04199;C08064;C10195;C10513;C12630;C17600
pos-M623T282	6304.51	6799.58	7653.52	7564.21	7662.66	7083.36	3529.24	3214.19	3679.77	3561.59	3437.64	3003.78	0.47428	1.23463e-08	0.0021645	2.74358e-07	0.00523221	1	1	1	1.2669	0.0518001	down	623.281	4.70308	1	1	Thalsimidine	Lignans, neolignans and related compounds	-	NA	NA	2	O-Methylsomniferine;Cholic acid glucuronide	HMDB0038586;HMDB0002577	2	Allosamidine;Caracurine_V	C05346;C09100
pos-M625T182	3.78185e+06	3.87009e+06	4.00668e+06	3.88373e+06	4.12754e+06	4.26109e+06	1.73784e+06	1.93491e+06	1.62037e+06	1.99095e+06	1.92471e+06	1.9228e+06	0.465154	4.19168e-08	0.0021645	7.03397e-07	0.00523221	1	1	1	1.61104	0.0488584	down	625.176	3.03071	1	1	Scoparin 2''-glucoside	Phenylpropanoids and polyketides	Flavonoids	HMDB0038813	null	16	5,7-dihydroxy-2-(4-hydroxy-3-methoxyphenyl)-6,8-bis[3,4,5-trihydroxy-6-(hydroxymethyl)oxan-2-yl]-4H-chromen-4-one;5,7-dihydroxy-2-(4-hydroxy-3-methoxyphenyl)-3,6-bis[3,4,5-trihydroxy-6-(hydroxymethyl)oxan-2-yl]-4H-chromen-4-one;Isorhamnetin 3-O-[b-D-glucopyranosyl-(1->2)-a-L-rhamnopyranoside];Azaleatin 3-rutinoside;Isorhamnetin 3-glucoside 4'-rhamnoside;3,8-Diglucosyldiosmetin;6,8-Diglucosyldiosm…	HMDB0126961;HMDB0127030;HMDB0037085;HMDB0037361;HMDB0037375;HMDB0037409;HMDB0037410;HMDB0037422;HMDB0037443;HMDB0037500;HMDB0037743;HMDB0037744;HMDB0037745;HMDB0037746;HMDB0038813;HMDB0039124	1	Zinc_protoporphyrin-9	C03184
pos-M655T196	102179	177265	184294	183687	191762	196156	61139.4	64372	63817.6	66443.8	64700.7	62016.5	0.369433	0.000182826	0.0021645	0.000656829	0.00523221	1	1	1	1.62449	0.0582164	down	655.187	3.27188	1	1	Malvin	Phenylpropanoids and polyketides	Flavonoids	HMDB0038009	NA	4	6-[(2-{3-[(6-carboxy-3,4,5-trihydroxyoxan-2-yl)oxy]-4-ethylphenyl}-3,5-dihydroxy-3,4-dihydro-2H-1-benzopyran-7-yl)oxy]-3,4,5-trihydroxyoxane-2-carboxylic acid;Spinacetin 3-rutinoside;Limocitrin 3-rutinoside;Rhamnazin 3-sophoroside	HMDB0127888;HMDB0037470;HMDB0037579;HMDB0038235	0	-	-
neg-M105T51	98617.7	103147	115878	122042	127060	99195.9	45062.6	47370.2	50974.8	55296.7	52998.5	56578	0.462925	1.77042e-07	0.0021645	3.13501e-06	0.00652874	1	1	1	1.58984	0.0685771	down	105.019	0.852258	1	1	Glyceric acid	Organic oxygen compounds	Organooxygen compounds	HMDB0000139	C00258	3	Glyceric acid;L-Glyceric acid;D-2,3-Dihydroxypropanoic acid	HMDB0000139;HMDB0006372;HMDB0031818	1	D-Glycerate	C00258
neg-M126T74	2347.29	2252.69	2252.7	2482.21	2279.5	2428.39	6499.63	6957.77	6597.09	7737.91	7503.45	7704.62	3.06211	2.94549e-09	0.0021645	1.4634e-07	0.00652874	1	1	1	1.90733	0.142174	up	126.055	1.23233	1	1	Pyrrole	Organoheterocyclic compounds	Heteroaromatic compounds	HMDB0035924	C19907	10	D-1-Piperideine-2-carboxylic acid;(S)-2,3,4,5-Tetrahydropiperidine-2-carboxylate;(卤)-4-Methylene-2-pyrrolidinecarboxylic acid;(S)-2,3,4,5-tetrahydropyridine-2-carboxylate;Pyrocatechol;Hydroquinone;(E,E)-2,4-Hexadienedial;1,3-Benzenediol;5-Methyl-2-furancarboxaldehyde;2-Acetylfuran	HMDB0001084;HMDB0012130;HMDB0029434;HMDB0059657;HMDB0000957;HMDB0002434;HMDB0031180;HMDB0032037;HMDB0033002;HMDB0033127	12	(S)-2,3,4,5-Tetrahydropyridine-2-carboxylate;delta1-Piperideine-2-carboxylate;L-Baikiain;alpha-(Methylenecyclopropyl)glycine;Guvacine;Isoguvacine;Catechol;Hydroquinone;Resorcinol;Benzenediol;5-Methyl-2-furaldehyde;Catechol	C00450;C04092;C08268;C08292;C10149;C13694;C00090;C00530;C01751;C01785;C11115;C15571
neg-M133T91	37134.8	46646.5	58108.9	46846.9	45916.5	47754.6	13289	14003.9	11881.5	13651.7	12396.3	12942.7	0.276781	2.53185e-07	0.0021645	4.11118e-06	0.00652874	1	1	1	2.38241	0.208555	down	133.05	1.51147	1	1	Acetoin	Organic oxygen compounds	Organooxygen compounds	HMDB0003243	C00466	7	3-hydroxy-2-(hydroxymethyl)-2-methylpropanoic acid;2,3-Dihydroxyvaleric acid;1-Deoxy-D-xylulose;Deoxyribose;(R)-2,3-Dihydroxy-isovalerate;(R)-glycerol 1-acetate;2,3-Dihydroxy-2-methylbutanoic acid	HMDB0127615;HMDB0000421;HMDB0001292;HMDB0003224;HMDB0012141;HMDB0012485;HMDB0029576	6	Deoxyribose;2-Deoxy-L-arabinose;2,3-Dihydroxy-3-methylbutanoate;(R)-2,3-Dihydroxy-3-methylbutanoate;1-Deoxy-D-xylulose;2-Deoxy-alpha-D-ribopyranose	C01801;C02783;C04039;C04272;C06257;C08347
neg-M152T92	2119.92	2137.64	2429.53	2415.38	2270.49	2637.92	4721.01	4652.9	7093.6	4957.35	4711.96	4874.39	2.21337	9.45629e-06	0.0021645	7.37487e-05	0.00652874	1	1	1	1.44045	0.157261	up	152.034	1.52938	1	1	3-Aminosalicylic acid	Benzenoids	Benzene and substituted derivatives	HMDB0001972	NA	6	3-Hydroxyanthranilic acid;3-Aminosalicylic acid;Aminosalicylic Acid;Mesalazine;6-Methoxy-pyridine-3-carboxylic acid;2-Nitro-p-cresol	HMDB0001476;HMDB0001972;HMDB0014378;HMDB0014389;HMDB0059749;HMDB0059811	10	3-Hydroxyanthranilate;3-Hydroxy-2-methylpyridine-5-carboxylate;4-Aminosalicylate;(5R)-Carbapen-2-em-3-carboxylate;4-Nitroanisole;Salicylhydroxamic_acid;3-Amino-5-hydroxybenzoate;3-Amino-4-hydroxybenzoate;o-Hydroxylaminobenzoate;2-Nitroanisole	C00632;C01270;C02518;C06669;C07555;C11343;C12107;C12115;C16235;C19270
neg-M155T141	2805.78	1672.71	2675.49	3004.17	2762.14	2531.11	6674.29	6604.63	6390.62	6599.34	6827.41	6855.17	2.58562	8.44847e-05	0.0021645	0.000451814	0.00652874	1	1	1	1.43193	0.0267899	up	155.07	2.34191	1	1	2-Isopropylfuran	Organoheterocyclic compounds	Heteroaromatic compounds	HMDB0040278	null	2	8-Hydroxy-5,6-octadienoic acid;2,5-Dimethyl-4-ethoxy-3(2H)-furanone	HMDB0031101;HMDB0032232	0	-	-
neg-M157T95	2915.72	3198.17	2959.94	3563.86	3681.23	3267.65	6880.82	6957.33	6404.63	6845.1	6131.21	7032.7	2.05507	2.15744e-07	0.0021645	3.6389e-06	0.00652874	1	1	1	1.29752	0.0551412	up	157.076	1.59085	1	1	2-Oxooctanoic acid	Organic acids and derivatives	Keto acids and derivatives	HMDB0013211	NA	0	-	-	2	Nicotyrine;1,5-Naphthalenediamine	C10161;C19463
neg-M163T300	42508.2	38039.4	44956.1	41430.1	28487.8	36857.8	11390.3	10356.8	10361.1	8092.37	7117.93	8692.83	0.241138	5.45868e-08	0.0021645	1.28368e-06	0.00652874	1	1	1	2.35775	0.0333844	down	163.039	4.99603	1	1	trans-4-Coumaric acid	Phenylpropanoids and polyketides	Cinnamic acids and derivatives	NA	NA	18	Methyl Phenylglyoxalate;3-(3-hydroxyphenyl)prop-2-enoic acid;3-phenyloxirane-2-carboxylic acid;3-(4-hydroxyphenyl)prop-2-enoic acid;4-methoxy-1-benzofuran-6-ol;3-(2-hydroxyphenyl)prop-2-enoic acid;3-(2,3-dihydroxyphenyl)prop-2-enal;3-(2,5-dihydroxyphenyl)prop-2-enal;3-(2-hydroxyphenyl)oxirane-2-carbaldehyde;(2E)-3-(3,4-dihydroxyphenyl)prop-2-enal;3-(4-hydroxyphenyl)oxirane-2-carbaldehyde;Phenylpy…	HMDB0062605;HMDB0125104;HMDB0126545;HMDB0128076;HMDB0129375;HMDB0134028;HMDB0134029;HMDB0134030;HMDB0134031;HMDB0141767;HMDB0141768;HMDB0000205;HMDB0001713;HMDB0002035;HMDB0002641;HMDB0012225;HMDB0030677;HMDB0041592	9	Phenylpyruvate;4-Coumarate;trans-2-Hydroxycinnamate;2-Hydroxy-3-phenylpropenoate;cis-2-Hydroxycinnamate;cis-p-Coumarate;3-Oxo-3-phenylpropanoate;Caffeic_aldehyde;trans-3-Hydroxycinnamate	C00166;C00811;C01772;C02763;C05838;C06738;C07114;C10945;C12621
neg-M167T50	14904.3	14266.5	15937.9	19009.4	15303.8	18154.9	2964.52	2148.51	2213.64	1987.52	1730.35	2301.62	0.136776	5.7584e-09	0.0021645	2.36218e-07	0.00652874	1	1	1	2.74351	0.0675713	down	166.974	0.841075	1	1	Phospho(enol)pyruvic acid	Organic acids and derivatives	Organic phosphoric acids and derivatives	HMDB0000263	C00074	1	Phosphoenolpyruvic acid	HMDB0000263	9	Phosphoenolpyruvate;3-Phosphonopyruvate;Hydroxypyruvaldehyde_phosphate;8-Hydroxy-3,4-dichlorodibenzofuran;6-Hydroxy-3,4-dichlorodibenzofuran;3-Hydroxy-2,8-dichlorodibenzofuran;7-Hydroxy-3,4-dichlorodibenzofuran;9-Hydroxy-3,4-dichlorodibenzofuran;9-Hydroxy-2,6-dichlorodibenzofuran	C00074;C02798;C16849;C15239;C15240;C15243;C15245;C15246;C15247
neg-M175T52	44259.2	54674.5	54606.7	57323.9	54587	65410.7	3666.72	3174.92	4877.77	3270.34	6652.28	4332.7	0.0785062	1.86317e-07	0.0021645	3.25683e-06	0.00652874	1	1	1	2.24695	0.0513049	down	175.024	0.872567	1	1	Vitamin C	Organoheterocyclic compounds	Dihydrofurans	HMDB0000044	C00072	3	Ascorbic acid;D-Glucurono-6,3-lactone;1,2,3-Propanetricarboxylic acid	HMDB0000044;HMDB0006355;HMDB0031193	13	Ascorbate;D-Glucuronolactone;2-Hydroxy-3-oxoadipate;L-xylo-Hexulonolactone;D-Glucurono-6,2-lactone;5-Dehydro-4-deoxy-D-glucuronate;(4S)-4,6-Dihydroxy-2,5-dioxohexanoate;(4S,5S)-4,5-Dihydroxy-2,6-dioxohexanoate;Parapyruvate;D-Galacturonolactone;2-Dehydro-D-glucono-1,5-lactone;Propane-1,2,3-tricarboxylate;Erythorbic_acid	C00072;C02670;C03217;C03289;C03387;C04053;C04349;C04471;C06033;C06430;C06440;C19806;C20364
neg-M196T300	18312.4	19913.5	20802	19450.5	20269.1	21395.4	7093.27	7357.36	6805.45	7740.68	8471.67	7565.41	0.374836	8.57473e-10	0.0021645	6.06797e-08	0.00652874	1	1	1	1.68601	0.0624242	down	195.912	5.00652	1	1	3,5,6-Trichloro-2-pyridinol	Organoheterocyclic compounds	Pyridines and derivatives	HMDB0039853	NA	1	3,5,6-Trichloro-2-pyridinol	HMDB0039853	0	-	-
neg-M209T233	2686.97	3066.41	2958.44	2865.46	2498.74	2354.13	169707	144949	156769	242725	337556	334723	84.3831	2.8622e-07	0.0021645	4.50471e-06	0.00652874	1	1	1	4.1818	0.0298787	up	209.117	3.88747	1	1	2-Butyl-4-methylphenol	Benzenoids	Benzene and substituted derivatives	HMDB0032060	null	9	Jasmonic acid;Sedanonic acid;Dihydro-3-(2-octenyl)-2,5-furandione;(R)-8-Acetoxycarvotanacetone;1-Benzyloxy-1-(2-methoxyethoxy)ethane;4-(Butoxymethyl)-2-methoxyphenol;Isoamyl 2-furonpropionate;Dihydro-3-(1-octenyl)-2,5-furandione;3-Ethenyl-2,5-dimethyl-4-oxohex-5-en-2-yl acetate	HMDB0032797;HMDB0032871;HMDB0033102;HMDB0037104;HMDB0037135;HMDB0037642;HMDB0037735;HMDB0037816;HMDB0041573	2	(-)-Jasmonic_acid;(+)-7-Isojasmonic_acid	C08491;C16317
neg-M211T302	13412.1	18307.8	17001.6	13977.7	14309.7	14846.4	96622.7	102273	83638.6	92896.9	104108	112977	6.45054	9.83788e-11	0.0021645	1.40868e-08	0.00652874	1	1	1	2.82492	0.0464844	up	211.133	5.02562	1	1	2-Heptylfuran	Organoheterocyclic compounds	Heteroaromatic compounds	HMDB0036190	null	5	Cucurbic acid;Dihydrojasmonic acid;Vulgarole;Traumatin;3-Ethenyl-4-hydroxy-2,5-dimethylhex-5-en-2-yl acetate	HMDB0029388;HMDB0033601;HMDB0035085;HMDB0037326;HMDB0041572	4	Cucurbic_acid;Putaminoxin;Traumatin;12-Oxo-9(Z)-dodecenoic_acid	C08482;C08509;C16309;C16311
neg-M223T310	10141.6	11796.9	15030.8	7610.17	12099.8	11144.7	44194	50001.8	49649.5	57830.8	59186.2	50235.7	4.58684	1.03371e-06	0.0021645	1.2464e-05	0.00652874	1	1	1	2.04824	0.0689982	up	223.133	5.16587	1	1	Methyl Jasmonic acid	Lipids and lipid-like molecules	NA	HMDB0036583	C11512	10	3-Methyl-5-pentyl-2-furanpropanoic acid;Epoxyeremopetasinorol;Annuionone A;Annuionone C;13-Oxo-9,11-tridecadienoic acid;Methyl jasmonate;(8alpha,10beta,11beta)-3-Hydroxy-4,15-dinor-1(5)-xanthen-12,8-olide;Octyl 2-furoate;Furfuryl octanoate;3-Methylbutyl 2-furanbutanoate	HMDB0112084;HMDB0029670;HMDB0032679;HMDB0032689;HMDB0034564;HMDB0036583;HMDB0037244;HMDB0037726;HMDB0037730;HMDB0037736	4	(6S,9R)-Vomifoliol;(+/-)-6-Hydroxy-3-oxo-alpha-ionol;Methyl_jasmonate;(+)-7-Isomethyljasmonate	C01760;C04166;C11512;C16318
neg-M225T256	1698.95	2079.08	1958.21	1762.47	1935.4	2431.94	16573.9	4311.67	5654.2	7612.52	10750.3	9180.31	4.55778	0.000490832	0.0021645	0.00197006	0.00652874	1	1	1	2.35032	0.216468	up	225.112	4.2679	1	1	3,4-Methylenesebacic acid	Lipids and lipid-like molecules	Fatty Acyls	HMDB0059729	null	2	Allixin;3,4-Methylenesebacic acid	HMDB0040705;HMDB0059729	4	Butopyronoxyl;trans-12-Hydroxyjasmonic_acid;Perazine;Xamoterol	C19142;C21385;C16903;C11775
neg-M225T46	26008.6	30564.1	27411.9	28366.2	30958.6	32486.9	11618.1	9538.83	11450.3	10409.3	13441.3	13494.9	0.397919	4.61248e-07	0.0021645	6.55957e-06	0.00652874	1	1	1	1.94826	0.0603309	down	225.061	0.769767	1	1	Allose	Unknown	null	HMDB0001151	C01487	0	-	-	0	-	-
neg-M227T272	33599.4	41333.1	39529.9	35165	35274.1	36248.1	84684	87100.3	80397.1	92567.1	103385	109757	2.52269	1.25674e-07	0.0021645	2.40651e-06	0.00652874	1	1	1	1.37357	0.0500929	up	227.128	4.53913	1	1	trans-Traumatic acid	Lipids and lipid-like molecules	Fatty Acyls	HMDB0000933	C16308	4	Traumatic acid;5-Heptyltetrahydro-2-oxo-3-furancarboxylic acid;Varenicline;3-Amino-1,4-dimethyl-5H-pyrido[4,3-b]indole	HMDB0000933;HMDB0030994;HMDB0015398;HMDB0029746	2	Traumatic_acid;Trp-P-1	C16308;C19306
neg-M229T211	5072.14	6891.93	6622.17	5508.6	5272.44	5686.67	34507.1	32113.9	27749.4	49689.4	50877.5	62279.2	7.33773	3.98985e-06	0.0021645	3.60836e-05	0.00652874	1	1	1	2.37526	0.0587739	up	229.144	3.52331	1	1	Dodecanedioic acid	Lipids and lipid-like molecules	Fatty Acyls	HMDB0000623	C02678	4	Bis(1-methylethyl) hexanedioate;Dipropyl hexanedioate;Dodecanedioic acid;Talaromycin A	HMDB0041613;HMDB0041614;HMDB0000623;HMDB0030143	3	Dodecanedioic_acid;Diisopropyl_adipate;Dibutyl_succinate	C02678;C14523;C19143
neg-M243T216	2220.02	3022.8	2174.36	2291.6	2053.69	1658.15	12413.6	12428.2	13607.8	16565.2	20888.6	20379.6	7.17426	3.66094e-08	0.0021645	9.41121e-07	0.00652874	1	1	1	2.94776	0.0568289	up	243.123	3.59923	1	1	4,4'-Methylenedianiline	Benzenoids	Benzene and substituted derivatives	HMDB0041808	C14288	3	Polyethylene, oxidized;beta-Carotinal;Apo-8'-lycopenal	HMDB0032472;HMDB0036886;HMDB0039016	6	all-trans-8'-Apo-beta-carotenal;4,4'-Diaponeurosporen-4-al;Aspidofractine;16-Methoxytabersonine;Hirsuteine;Corynantheine	C19728;C19839;C09040;C11675;C16971;C17872
neg-M269T261	4041.85	5034.48	4404.59	4091.39	3626.26	3887.82	1394.89	1327.51	1511	1522.09	1680.68	1511.74	0.356684	2.03119e-08	0.0021645	6.0722e-07	0.00652874	1	1	1	1.85073	0.0612964	down	269.044	4.34675	1	1	Apigenin	Phenylpropanoids and polyketides	Flavonoids	HMDB0002124	C01477	31	Genistein;5,7-dihydroxy-2-(3-hydroxyphenyl)-4H-chromen-4-one;5,7-dihydroxy-3-(3-hydroxyphenyl)-4H-chromen-4-one;5,6,7-trihydroxy-3-phenyl-4H-chromen-4-one;5,7,8-trihydroxy-2-phenyl-4H-chromen-4-one;5,7-dihydroxy-3-(2-hydroxyphenyl)-4H-chromen-4-one;6,7,8-trihydroxy-3-phenyl-4H-chromen-4-one;6,7-dihydroxy-2-(3-hydroxyphenyl)-4H-chromen-4-one;6,7-dihydroxy-3-(3-hydroxyphenyl)-4H-chromen-4-one;5,6-d…	HMDB0003217;HMDB0126019;HMDB0129338;HMDB0129963;HMDB0130170;HMDB0130780;HMDB0132880;HMDB0133316;HMDB0133990;HMDB0137513;HMDB0137514;HMDB0137515;HMDB0137516;HMDB0137517;HMDB0140468;HMDB0002124;HMDB0029372;HMDB0029521;HMDB0030829;HMDB0031715;HMDB0033790;HMDB0033860;HMDB0034004;HMDB0034409;HMDB0035214;HMDB0039449;HMDB0041655;HMDB0133311;HMDB0134890;HMDB0034045;HMDB0038413	20	Apigenin;2'-Hydroxydaidzein;Genistein;Sulphuretin;Baicalein;Resokaempherol;Galangin;Norwogonin;Aloe-emodin;Emodin;Lucidin;Morindone;Norobtusifolin;Purpurin_1-methyl_ether;3',4',7-Trihydroxyisoflavone;4',6,7-Trihydroxyisoflavone;3,6,4'-Trihydroxyflavone;Islandicin;5-Amino-4-chloro-2-(2,3-dihydroxyphenyl)-3(2H)-pyridazinone;Glucocleomin	C01477;C02495;C06563;C08730;C10023;C10037;C10044;C10113;C10294;C10343;C10369;C10376;C10379;C10397;C14313;C14314;C15222;C16796;C04798;C08406
neg-M271T261	4221.54	5062.73	4620.99	3791.56	3958.67	4018.57	2028.62	1971.05	2012.67	1967.92	2386.99	2238.7	0.490999	3.43783e-07	0.0021645	5.19535e-06	0.00652874	1	1	1	1.28331	0.0472976	down	271.06	4.35435	1	1	Naringenin	Phenylpropanoids and polyketides	Flavonoids	HMDB0002670	C00509	38	5-Carboxy-2'-deoxyuridine;3,5,7-trihydroxy-2-phenyl-3,4-dihydro-2H-1-benzopyran-4-one;3-phenyl-1-(2,4,6-trihydroxyphenyl)propane-1,2-dione;5,7-dihydroxy-2-(3-hydroxyphenyl)-3,4-dihydro-2H-1-benzopyran-4-one;3-(3-hydroxyphenyl)-1-(2,4,6-trihydroxyphenyl)prop-2-en-1-one;5,7-dihydroxy-2-(4-hydroxyphenyl)-3,4-dihydro-2H-1-benzopyran-4-one;3-(4-hydroxyphenyl)-1-(2,4,6-trihydroxyphenyl)prop-2-en-1-one;…	HMDB0060774;HMDB0125364;HMDB0125365;HMDB0126021;HMDB0126022;HMDB0128074;HMDB0128075;HMDB0129341;HMDB0129965;HMDB0130173;HMDB0130182;HMDB0133545;HMDB0133993;HMDB0133999;HMDB0134891;HMDB0134892;HMDB0137525;HMDB0137528;HMDB0137531;HMDB0138088;HMDB0138618;HMDB0002670;HMDB0005897;HMDB0029631;HMDB0030873;HMDB0031824;HMDB0033308;HMDB0033928;HMDB0034002;HMDB0034105;HMDB0037254;HMDB0038549;HMDB0041656;HMD…	16	Naringenin;3,6,9-Trihydroxypterocarpan;Licodione;2'-Hydroxydihydrodaidzein;Naringenin_chalcone;Butein;Rubrofusarin;Butin;Garbanzol;Pinobanksin;p-Coumaroyltriacetic_acid_lactone;Dihydrogenistein;2,7,4'-Trihydroxyisoflavanone;6,7,4'-Trihydroxyflavanone;Toralactone;5-Formiminotetrahydrofolate	C00509;C01263;C01592;C03567;C06561;C08578;C09047;C09614;C09751;C09826;C12087;C14458;C15567;C16232;C17673;C00664
neg-M277T455	101454	124083	84974.2	89032.2	93257.1	102501	46687.2	45854.7	45814.2	40248.2	55998.2	49463.3	0.47718	1.54381e-06	0.0021645	1.70396e-05	0.00652874	1	1	1	1.40531	0.220259	down	277.217	7.57702	1	1	Gamma-Linolenic acid	Lipids and lipid-like molecules	Fatty Acyls	HMDB0003073	C06426	5	Alpha-Linolenic acid;Gamma-Linolenic acid;Calendic acid;Punicic acid;Linolenelaidic acid	HMDB0001388;HMDB0003073;HMDB0030962;HMDB0030963;HMDB0030964	6	(6Z,9Z,12Z)-Octadecatrienoic_acid;(9Z,12Z,15Z)-Octadecatrienoic_acid;Crepenynate;(9Z,11E,13E)-Octadecatrienoic_acid;Punicic_acid;5beta-Estrane-3alpha,17beta-diol	C06426;C06427;C07289;C08315;C08364;C15201
neg-M285T240	21959.8	25467.3	24119.3	20336.6	19499.3	21642.8	7475.38	7550.75	7961.3	8671.72	9894.82	9173.98	0.381341	2.69944e-08	0.0021645	7.47559e-07	0.00652874	1	1	1	1.97692	0.0392228	down	285.039	3.99584	1	1	Luteolin	Phenylpropanoids and polyketides	Flavonoids	HMDB0005800	C01514	31	3,5,7-trihydroxy-2-(3-hydroxyphenyl)-4H-chromen-4-one;3,5,6,7-tetrahydroxy-2-phenyl-4H-chromen-4-one;5,6,7-trihydroxy-2-(3-hydroxyphenyl)-4H-chromen-4-one;2-(3,5-dihydroxyphenyl)-5,7-dihydroxy-4H-chromen-4-one;3,5-dihydroxy-2-[(2E)-3-(4-hydroxyphenyl)prop-2-enoyl]cyclohexa-2,5-diene-1,4-dione;5,6,7-trihydroxy-3-(3-hydroxyphenyl)-4H-chromen-4-one;5,6,7,8-tetrahydroxy-2-phenyl-4H-chromen-4-one;6,7,…	HMDB0125209;HMDB0125367;HMDB0126024;HMDB0126034;HMDB0126621;HMDB0129345;HMDB0130178;HMDB0132872;HMDB0133315;HMDB0133317;HMDB0133318;HMDB0134010;HMDB0134014;HMDB0134018;HMDB0140457;HMDB0140464;HMDB0140477;HMDB0005800;HMDB0005801;HMDB0029711;HMDB0030543;HMDB0034014;HMDB0034150;HMDB0034444;HMDB0041658;HMDB0041688;HMDB0041702;HMDB0128587;HMDB0130166;HMDB0133988;HMDB0134022	12	Luteolin;Kaempferol;Aureusidin;Maritimetin;Datiscetin;Fisetin;Isoscutellarein;Scutellarein;Orobol;2'-Hydroxygenistein;6-Demethoxycapillarisin;Citreorosein	C01514;C05903;C08576;C08720;C10036;C10041;C10097;C10184;C10510;C12134;C17786;C17810
neg-M287T303	2233.63	2530.46	2801.27	2329.33	2459.02	2601.13	1271.14	1135.91	1163.24	1204.82	1211.16	1104.39	0.474139	3.13965e-08	0.0021645	8.3452e-07	0.00652874	1	1	1	1.50766	0.0693014	down	287.2	5.04992	1	1	Testosterone	Lipids and lipid-like molecules	Sterol Lipids	HMDB0000234	C00535	8	Dehydroepiandrosterone;Testosterone;Epitestosterone;Androstanedione;Etiocholanedione ;Dehydroandrosterone;4-Dihydroboldenone;alpha-Amylcinnamyl isovalerate	HMDB0000077;HMDB0000234;HMDB0000628;HMDB0000899;HMDB0003769;HMDB0005962;HMDB0006035;HMDB0036205	10	Testosterone;5alpha-Androstane-3,17-dione;Dehydroepiandrosterone;5beta-Androstane-3,17-dione;Normethandrolone;3-Methoxyestra-2,5(10)-dien-17beta-ol;17beta-Hydroxy-2alpha-methylestr-4-en-3-one;3beta-Hydroxy-5-androsten-16-one;17beta-Hydroxy-5alpha-androst-1-en-3-one;17beta-Hydroxy-4-methylestr-4-en-3-one	C00535;C00674;C01227;C03772;C14491;C14682;C15258;C15335;C15377;C15395
neg-M289T46	16124.5	15558.3	14924.4	16349.4	16645.7	16648.9	8315.08	8366.37	7493.61	7898.47	7395	6020.75	0.47261	5.14806e-06	0.0021645	4.45619e-05	0.00652874	1	1	1	1.19821	0.0919831	down	289.032	0.763333	1	1	D-Ribose 5-phosphate	Organic oxygen compounds	Organooxygen compounds	HMDB0001548	C00117	16	D-Sedoheptulose 7-phosphate;Sedoheptulose 1-phosphate;Stepronin;6-{3,5-dihydroxy-2-[3-(4-hydroxy-3,5-dimethoxyphenyl)prop-2-enoyl]phenoxy}-3,4,5-trihydroxyoxane-2-carboxylic acid;6-{3,5-dihydroxy-4-[3-(4-hydroxy-3,5-dimethoxyphenyl)prop-2-enoyl]phenoxy}-3,4,5-trihydroxyoxane-2-carboxylic acid;6-{2,6-dimethoxy-4-[3-oxo-3-(2,4,6-trihydroxyphenyl)prop-1-en-1-yl]phenoxy}-3,4,5-trihydroxyoxane-2-carbo…	HMDB0001068;HMDB0060509;HMDB0015492;HMDB0124888;HMDB0124889;HMDB0124890;HMDB0124904;HMDB0124905;HMDB0124906;HMDB0128788;HMDB0128789;HMDB0128790;HMDB0029517;HMDB0037468;HMDB0037753;HMDB0014596	8	Sedoheptulose_7-phosphate;Sedoheptulose_1-phosphate;D-glycero-beta-D-manno-Heptose_7-phosphate;D-glycero-beta-D-manno-Heptose_1-phosphate;D-glycero-alpha-D-manno-Heptose_7-phosphate;D-glycero-alpha-D-manno-Heptose_1-phosphate;D-glycero-D-manno-Heptose_7-phosphate;alpha-D-Sedoheptulopyranose_7-phosphate	C05382;C06222;C07836;C07838;C19878;C19880;C19882;C20956
neg-M299T267	12320.4	14323.6	14735.4	12307.5	11966.2	12483.9	4716.45	4656.23	5431.44	5449.52	6526.49	5373.14	0.411499	1.39091e-07	0.0021645	2.58345e-06	0.00652874	1	1	1	1.61037	0.0419546	down	299.055	4.45287	1	1	Hispidulin	Phenylpropanoids and polyketides	Flavonoids	NA	C10058	40	5,7-dihydroxy-2-(3-hydroxy-5-methoxyphenyl)-4H-chromen-4-one;3,5,7-trihydroxy-2-(3-methoxyphenyl)-4H-chromen-4-one;6,7-dihydroxy-2-(4-hydroxyphenyl)-5-methoxy-4H-chromen-4-one;5,6,7-trihydroxy-3-(4-methoxyphenyl)-4H-chromen-4-one;5,6,7-trihydroxy-2-(3-methoxyphenyl)-4H-chromen-4-one;5,6,7-trihydroxy-8-methoxy-2-phenyl-4H-chromen-4-one;3,5,7-trihydroxy-8-methoxy-2-phenyl-4H-chromen-4-one;7,8-dihyd…	HMDB0124874;HMDB0126499;HMDB0128586;HMDB0129956;HMDB0130327;HMDB0130678;HMDB0132137;HMDB0132867;HMDB0132868;HMDB0133310;HMDB0133312;HMDB0133313;HMDB0133350;HMDB0133364;HMDB0133824;HMDB0134005;HMDB0134007;HMDB0134008;HMDB0134009;HMDB0137306;HMDB0137307;HMDB0140454;HMDB0140564;HMDB0141215;HMDB0029492;HMDB0029676;HMDB0030617;HMDB0030659;HMDB0030667;HMDB0032695;HMDB0032696;HMDB0033321;HMDB0033720;HMD…	15	Chrysoeriol;3-Methoxyapigenin;Leptosidin;Diosmetin;Hispidulin;Kaempferide;Cajanin;Pratensein;Tectorigenin;2'-Hydroxybiochanin_A;(+)-Sophorol;(-)-Sophorol;(+)-6a-Hydroxymaackiain;Rhamnocitrin;Questinol	C04293;C05902;C08651;C10038;C10058;C10098;C10203;C10520;C10534;C12135;C16227;C16228;C16230;C17059;C17811
neg-M309T332	76856.5	87399.2	76747.1	73017.5	71019	68742	146717	141368	148829	220628	304094	306396	2.79437	0.000982139	0.0021645	0.00356364	0.00652874	1	1	1	1.58613	0.184471	up	309.206	5.53246	1	1	9-Hydroperoxy-10E,12Z,15Z-octadecatrienoic acid	Lipids and lipid-like molecules	Fatty Acyls	NA	NA	4	12(13)Ep-9-KODE;(9Z,11R,12S,13S,15Z)-12,13-Epoxy-11-hydroxy-9,15-octadecadienoic acid;Sterebin A;Auxin b	HMDB0013623;HMDB0033505;HMDB0035337;HMDB0038484	8	13(S)-HPOT;(9Z,12Z,15Z)-(7S,8S)-Dihydroxyoctadeca-9,12,15-trienoic_acid;Dihydroalbocycline;9(S)-HPOT;2(R)-HPOT;(9R,10E,12Z,15Z)-9-Hydroperoxyoctadeca-10,12,15-trienoate;(8E,10S,12Z,15Z)-10-Hydroperoxyoctadeca-8,12,15-trienoate;Amitraz	C04785;C07357;C15753;C16321;C16341;C19936;C20704;C10995
neg-M313T384	3287.57	2162.31	1982.74	1329.06	1910.95	3820.93	3654.89	3814.58	5140.54	4018.62	7492.81	5340.87	2.03279	0.00403676	0.00865801	0.0118038	0.0216295	0.944444	0.777778	1	1.28801	0.167047	up	313.177	6.39904	1	1	Momilactone A	Lipids and lipid-like molecules	Prenol lipids	HMDB0036748	null	2	Pergolide;Hericene A	HMDB0015317;HMDB0041179	1	Pergolide	C07425
neg-M315T241	6291.13	6754.58	6753.58	6727.01	7504.54	7287.43	2919.08	2830.15	2762.91	2235.06	2246.84	2140.83	0.3663	8.77828e-07	0.0021645	1.08856e-05	0.00652874	1	1	1	2.27214	0.0284801	down	315.049	4.02336	1	1	Isorhamnetin	Phenylpropanoids and polyketides	Flavonoids	HMDB0002655	C10084	29	2-(3,4-dihydroxy-5-methoxyphenyl)-5,7-dihydroxy-4H-chromen-4-one;2-(3,5-dihydroxy-4-methoxyphenyl)-5,7-dihydroxy-4H-chromen-4-one;3-(2,5-dihydroxy-4-methoxyphenyl)-6,7-dihydroxy-4H-chromen-4-one;7-hydroxy-6-methoxy-3-(2,4,5-trihydroxyphenyl)-4H-chromen-4-one;5,11-dihydroxy-6,8,19-trioxapentacyclo[10.7.0.0虏,鈦?0鲁,鈦?0鹿鲁,鹿鈦穄nonadeca-1(12),2(9),10,13(17)-tetraene-16,18-dione;3,5,6,7-tetrahydroxy-2-(3-…	HMDB0124865;HMDB0124868;HMDB0124999;HMDB0125000;HMDB0126043;HMDB0126503;HMDB0126507;HMDB0127497;HMDB0128208;HMDB0128757;HMDB0129288;HMDB0129333;HMDB0129334;HMDB0129335;HMDB0130165;HMDB0130318;HMDB0130661;HMDB0130662;HMDB0132127;HMDB0132128;HMDB0136017;HMDB0136018;HMDB0136019;HMDB0002655;HMDB0030547;HMDB0030804;HMDB0038572;HMDB0039210;HMDB0133823	11	3-O-Methylquercetin;Capillarisin;Azaleatin;Isorhamnetin;Pedalitin;Pinoquercetin;Rhamnetin;Sexangularetin;Tamarixetin;3'-O-Methyltricetin;1-Methylseleno-N-acetyl-D-galactosamine	C04443;C08999;C10022;C10084;C10119;C10120;C10176;C10185;C10188;C19739;C18893
neg-M315T255	559.571	1237.41	706.624	1936.57	948.791	751.599	3017.47	2538.5	2706.75	2706.67	2869.05	2739.71	2.69978	0.00181356	0.0021645	0.00599027	0.00652874	1	1	1	1.87596	0.38381	up	315.195	4.25635	1	1	Trilobinone	Lipids and lipid-like molecules	Prenol lipids	HMDB0038885	null	25	2-Methoxyestradiol-3-methylether;15-Deoxy-d-12,14-PGJ2;6b-Hydroxymethandienone;4-Hydroxyretinoic acid;all-trans-5,6-Epoxyretinoic acid;all-trans-18-Hydroxyretinoic acid;Phytocassane E;(4Z,9a)-9-(3-Methyl-2-butenoyloxy)-4,10(14)-oplopadien-3-one;(4Z,9a)-9-Angeloyloxy-4,10(14)-oplopadien-3-one;Yucalexin B9;Cafestol;Furanojaponin;ent-17-Oxo-15-kauren-19-oic acid;ent-7-Oxo-8(14),15-pimaradien-19-oic …	HMDB0000344;HMDB0005079;HMDB0005832;HMDB0006254;HMDB0012451;HMDB0012452;HMDB0031773;HMDB0034630;HMDB0034631;HMDB0034691;HMDB0035710;HMDB0036147;HMDB0036725;HMDB0036747;HMDB0036750;HMDB0036762;HMDB0036812;HMDB0037233;HMDB0038885;HMDB0039442;HMDB0039484;HMDB0041056;HMDB0041057;HMDB0060093;HMDB0061095	24	Gibberellin_A12_aldehyde;Cafestol;Pisiferic_acid;Royleanone;Taxodone;Petasin;Cinerin_I;Mytatrienediol;17beta-Hydroxy-17-methylandrost-4-ene-3,11-dione;15-Deoxy-delta-12,14-PGJ2;11alpha,17beta-Dihydroxy-17alpha-methylandrosta-1,4-dien-3-one;2,17beta-Dihydroxy-17-methylandrosta-1,4-dien-3-one;9beta,11beta-Epoxy-17beta-hydroxy-17-methylandrost-4-en-3-one;17beta-Hydroxyestr-5(10)-en-3-one_acetate;11b…	C06093;C09066;C09163;C09182;C09196;C09706;C09845;C14242;C14615;C14717;C14887;C15126;C15192;C15282;C15287;C16677;C16679;C16680;C18016;C10326;C10330;C10336;C10347;C10378
neg-M319T320	701310	762315	782501	809061	809900	770261	240201	241777	261758	260249	250738	240112	0.322486	6.86812e-12	0.0021645	2.60819e-09	0.00652874	1	1	1	1.27898	0.078175	down	319.191	5.32503	1	1	5'-Carboxy-alpha-chromanol	Organoheterocyclic compounds	Benzopyrans	HMDB0012798	null	9	(4E)-6-hydroxy-1-(4-hydroxy-3-methoxyphenyl)dodec-4-en-3-one;1-(3-heptyloxiran-2-yl)-3-(4-hydroxy-3-methoxyphenyl)propan-1-one;(4E)-12-hydroxy-1-(4-hydroxy-3-methoxyphenyl)dodec-4-en-3-one;(1E)-4-hydroxy-1-(4-hydroxy-3-methoxyphenyl)dodec-1-en-3-one;5'-Carboxy-alpha-chromanol;Oryzalide A;Oryzalide B;[8]-Gingerdione;10-Acetylpanaxytriol	HMDB0137380;HMDB0137386;HMDB0137387;HMDB0137400;HMDB0012798;HMDB0037591;HMDB0037592;HMDB0039276;HMDB0039821	2	Testolate;10beta-Hydroxy-6beta-isobutyrylfuranoeremophilane	C01618;C09685
neg-M319T354	4735.04	5500.88	6428.16	5745.79	5779.32	5830.01	1092.55	648.439	805.833	673.321	1290.21	889.466	0.158729	2.39303e-06	0.0021645	2.41538e-05	0.00652874	1	1	1	2.85973	0.156526	down	319.226	5.89978	1	1	18-Hydroxyeicosatetraenoic acid	Lipids and lipid-like molecules	Fatty Acyls	HMDB0006245	NA	35	5,6-Epoxy-8,11,14-eicosatrienoic acid;8,9-Epoxyeicosatrienoic acid;14R,15S-EpETrE;15(S)-HETE;14,15-Epoxy-5,8,11-eicosatrienoic acid;11,12-Epoxyeicosatrienoic acid;8-HETE;16(R)-HETE;11(R)-HETE;20-Hydroxyeicosatetraenoic acid;12-HETE;18-Hydroxyarachidonic acid;9-HETE;11,12-EpETrE;5-HETE;19(S)-HETE;10-HETE;13-HETE;17-HETE;Annoglabasin E;Ucriol;8alpha,13R-Epoxy-14-labden-19-oic acid;2-Hydroxy-6-tride…	HMDB0002190;HMDB0002232;HMDB0002283;HMDB0003876;HMDB0004264;HMDB0004673;HMDB0004679;HMDB0004680;HMDB0004682;HMDB0005998;HMDB0006111;HMDB0006245;HMDB0010222;HMDB0010409;HMDB0011134;HMDB0011136;HMDB0012508;HMDB0012567;HMDB0012598;HMDB0036262;HMDB0036705;HMDB0036810;HMDB0038520;HMDB0038688;HMDB0038689;HMDB0038694;HMDB0060101;HMDB0062287;HMDB0062294;HMDB0062302;HMDB0062431;HMDB0062433;HMDB0112068;HMD…	20	(15S)-15-Hydroxy-5,8,11-cis-13-trans-eicosatetraenoate;5(S)-HETE;20-HETE;19(S)-HETE;5,6-EET;8,9-EET;11,12-EET;14,15-EET;8(S)-HETE;12(S)-HETE;16(R)-HETE;9(S)-HETE;11(R)-HETE;12(R)-HETE;8(R)-HETE;3beta-Hydroxy-16beta-(hydroxymethyl)-5alpha-androstan-17-one;17beta-Hydroxy-2alpha-(hydroxymethyl)-5alpha-androstan-3-one;17-Methylandrost-5-ene-3beta,11beta,17beta-triol;17beta-Methoxyandrost-5-ene-3beta,…	C04742;C04805;C14748;C14749;C14768;C14769;C14770;C14771;C14776;C14777;C14778;C14779;C14780;C14822;C14824;C14961;C15035;C15041;C15138;C15349
neg-M323T83	3386.52	3736.87	3423.78	3291.86	3487.37	3818.3	11377.6	13081.2	12221.1	14325.7	12375.6	13352.3	3.62897	1.10104e-10	0.0021645	1.50822e-08	0.00652874	1	1	1	1.68404	0.367872	up	323.097	1.38613	1	1	3-Hydroxy-4-butanolide	Organic oxygen compounds	Organooxygen compounds	HMDB0034681	null	2	Prazepam;Polixetonium chloride	HMDB0015527;HMDB0040985	4	Prazepam;Bis-D-fructose_2',1:2,1'-dianhydride;D-Fructofuranose_1,2':2,3'-dianhydride;Levofuraltadone	C07366;C04333;C04420;C19267
neg-M327T173	17889.1	17222	16573.2	15153.2	16416.3	18582.1	5356.77	5154.71	5865.54	5606.32	5304.64	5413.38	0.321119	3.23403e-10	0.0021645	3.12447e-08	0.00652874	1	1	1	1.87491	0.0925763	down	327.05	2.88647	1	1	Aflatoxin M1	Phenylpropanoids and polyketides	Coumarins and derivatives	HMDB0030479	C16756	14	4,5-dihydroxy-13,14-dimethoxy-8,17-dioxatetracyclo[8.7.0.0虏,鈦?0鹿鹿,鹿鈦禲heptadeca-1(10),2(7),3,5,11,13,15-heptaen-9-one;5,15-dihydroxy-13,14-dimethoxy-8,17-dioxatetracyclo[8.7.0.0虏,鈦?0鹿鹿,鹿鈦禲heptadeca-1(10),2(7),3,5,11,13,15-heptaen-9-one;5,6-dihydroxy-13,14-dimethoxy-8,17-dioxatetracyclo[8.7.0.0虏,鈦?0鹿鹿,鹿鈦禲heptadeca-1(10),2(7),3,5,11,13,15-heptaen-9-one;5,12-dihydroxy-13,14-dimethoxy-8,17-dioxatetrac…	HMDB0128459;HMDB0128461;HMDB0128462;HMDB0128463;HMDB0128464;HMDB0140683;HMDB0140684;HMDB0006558;HMDB0030474;HMDB0030479;HMDB0030753;HMDB0031533;HMDB0038806;HMDB0142058	6	(-)-Acanthocarpan;Aflatoxin_G1;Aflatoxin_M1;Aflatoxin_Q1;Aflatoxin_B1-exo-8,9-epoxide;Aflatoxin_B1-endo-8,9-epoxide	C10198;C16755;C16756;C19585;C19586;C19595
neg-M329T266	1.97268e+06	2.00866e+06	2.23643e+06	2.19471e+06	2.4226e+06	2.34614e+06	712853	713195	773444	771674	863710	796979	0.351398	5.94074e-10	0.0021645	4.70984e-08	0.00652874	1	1	1	1.63983	0.123007	down	329.067	4.43098	1	1	5,7-dihydroxy-2-(4-hydroxyphenyl)-3,6-dimethoxy-4H-chromen-4-one	Organoheterocyclic compounds	-	NA	NA	24	5,7-dihydroxy-2-(3-hydroxy-4,5-dimethoxyphenyl)-4H-chromen-4-one;3-(2,5-dihydroxy-4-methoxyphenyl)-7-hydroxy-6-methoxy-4H-chromen-4-one;2-(3,5-dimethoxyphenyl)-5,6,7-trihydroxy-4H-chromen-4-one;3,5,7-trihydroxy-6-methoxy-2-(3-methoxyphenyl)-4H-chromen-4-one;5,7,8-trihydroxy-3-methoxy-2-(3-methoxyphenyl)-4H-chromen-4-one;5,7-dihydroxy-2-(3-hydroxyphenyl)-3,6-dimethoxy-4H-chromen-4-one;5,6-dihydrox…	HMDB0124862;HMDB0124998;HMDB0128203;HMDB0128752;HMDB0129285;HMDB0130273;HMDB0131941;HMDB0138002;HMDB0029263;HMDB0030475;HMDB0030480;HMDB0030696;HMDB0030811;HMDB0031706;HMDB0033268;HMDB0034009;HMDB0035598;HMDB0037096;HMDB0037351;HMDB0037354;HMDB0038659;HMDB0041690;HMDB0124861;HMDB0133830	9	Penicillin_O;3,7-Di-O-methylquercetin;(+)-Bisdechlorogeodin;(-)-Bisdechlorogeodin;Cirsiliol;Tricin;Hildecarpin;Aflatoxin_G2;Aurantio-obtusin	C17405;C01265;C03036;C03040;C10033;C10193;C10424;C16754;C17670
neg-M331T320	3403.23	3415.67	3524.34	3464.69	3404.37	5203.98	1678.13	1380.35	1469.2	1473.24	1750.88	1474.27	0.411579	5.01412e-06	0.0021645	4.36228e-05	0.00652874	1	1	1	1.49444	0.130888	down	331.189	5.34018	1	1	11b-Hydroxyprogesterone	Lipids and lipid-like molecules	Sterol Lipids	HMDB0004031	C05498	16	5,6-epoxy,18R-HEPE;Carnosic acid;11b-Hydroxyprogesterone;7'-Carboxy-gamma-tocotrienol;Hulupone;Adhulupone;(1(10)E,4E,6a,9b)-9-(2-Methylbutanoyloxy)-1(10),4,11(13)-germacratrien-12,6-olide;(1(10)E,4E,6a,9b)-9-(3-Methylbutanoyloxy)-1(10),4,11(13)-germacratrien-12,6-olide;Petasitin;6-Angeloylfuranofukinol;4-Deoxycohumulone;ent-7alpha,12beta-Dihydroxy-16-kauren-19,6beta-olide;ent-15-Kaurene-17,19-dio…	HMDB0062410;HMDB0002358;HMDB0004031;HMDB0012851;HMDB0030103;HMDB0030136;HMDB0031374;HMDB0031375;HMDB0035637;HMDB0036146;HMDB0036623;HMDB0036700;HMDB0036726;HMDB0036761;HMDB0038966;HMDB0015494	11	Callicarpone;7beta,12alpha-Dihydroxykaurenolide;Marrubiin;Premarrubiin;Gibberellin_A14_aldehyde;Gibberellin_A12;Gibberellin_A53_aldehyde;17beta-Hydroxy-4-oxa-5alpha-androst-1-en-3-one_acetate;13-Hydroxy-2-(hydroxymethylene)-3-oxo-13,17-seco-5alpha-androstan-17-oic_acid,_delta-lactone;5,6-Epoxy-18R-HEPE;Cucurbitacin_S	C09067;C09081;C09128;C09177;C11853;C11857;C11905;C15068;C15459;C18175;C08806
neg-M333T279	5228.39	6158.6	5682.88	6113.21	7017.06	6050.02	1741.61	1964.3	1547.04	1738.55	1890.42	1841.2	0.295809	7.06075e-10	0.0021645	5.33984e-08	0.00652874	1	1	1	2.34981	0.192687	down	333.205	4.64788	1	1	8alpha-8-Hydroxy-12-oxo-13-abieten-18-oic acid	Lipids and lipid-like molecules	Prenol lipids	HMDB0035878	null	22	15-deoxy-PGD2;5-oxo-12-HETE;5,12-dihydroxy-6,8,10,14,17-eicosapentaenoic acid;15-Keto-13,14-dihydroprostaglandin A2;Prostaglandin J2;Prostaglandin A2;12-Keto-leukotriene B4;Prostaglandin B2;Delta-12-Prostaglandin J2;Leukotriene B5;5-Oxo-6-trans-leukotriene B4;7'-Carboxy-gamma-chromanol;Crispanone;8alpha-8-Hydroxy-12-oxo-13-abieten-18-oic acid;(ent-16betaOH)-16,17-Dihydroxy-9(11)-kauren-19-oic aci…	HMDB0062298;HMDB0062423;HMDB0062486;HMDB0001244;HMDB0002710;HMDB0002752;HMDB0004234;HMDB0004236;HMDB0004238;HMDB0005073;HMDB0012824;HMDB0012850;HMDB0035286;HMDB0035878;HMDB0036760;HMDB0036763;HMDB0036828;HMDB0041055;HMDB0060046;HMDB0060054;HMDB0060095;HMDB0062524	14	12-Keto-leukotriene_B4;Prostaglandin_A2;Prostaglandin_B2;Prostaglandin_C2;Prostaglandin_J2;delta-12-Prostaglandin_J2;Lathyrol;17-Oxogrindelic_acid;6beta,7beta-Dihydroxykaurenoic_acid;Di-n-hexyl_phthalate;5,6-Epoxytetraene;17beta-Hydroxy-4-oxa-5alpha-androstan-3-one_acetate;3beta,13-Dihydroxy-16-(hydroxymethylene)-13,17-seco-5alpha-androstan-17-oic_acid,_delta-lactone;Resolvin_E2	C05949;C05953;C05954;C05955;C05957;C05958;C09125;C09150;C11876;C14504;C14815;C14913;C15159;C18173
neg-M335T358	68437.5	76672.5	82244.2	76802	80366.8	88377.3	24089.1	20116.2	21409.6	23860.8	21727.8	21501.3	0.280619	1.47619e-10	0.0021645	1.86247e-08	0.00652874	1	1	1	1.86565	0.0853237	down	335.221	5.97427	1	1	Prostaglandin A1	Lipids and lipid-like molecules	Fatty Acyls	HMDB0002656	C04685	38	5,12-dihydroxy-6,8,10,14-eicosatetraenoic acid;10-hydroxy-11S,12S-epoxy-5Z,8Z,14Z-eicosatrienoic acid;5,20-DiHETE;5(S),11(R)-DiHETE;(5Z,9E,14Z)-(8xi,11R,12S)-11,12-epoxy-8-hydroxyicosa-5,9,14-trienoic Acid;8,20-DiHETE;15-HPETE;5(S),15(R)-DiHETE;Leukotriene B4;5(S)-Hydroperoxyeicosatetraenoic acid;8-iso-PGA1;Prostaglandin A1;Prostaglandin B1;12(S)-HPETE;15(S)-HPETE;Hepoxilin A3;Hepoxilin B3;12(R)-…	HMDB0062409;HMDB0062479;HMDB0062614;HMDB0062615;HMDB0062619;HMDB0062687;HMDB0062688;HMDB0062749;HMDB0001085;HMDB0001193;HMDB0002236;HMDB0002656;HMDB0002982;HMDB0004243;HMDB0004244;HMDB0004688;HMDB0004690;HMDB0004692;HMDB0004693;HMDB0004696;HMDB0004699;HMDB0005050;HMDB0005087;HMDB0005088;HMDB0005089;HMDB0010204;HMDB0010211;HMDB0010216;HMDB0010219;HMDB0011135;HMDB0012498;HMDB0012839;HMDB0034686;HMD…	19	Prostaglandin_B1;Leukotriene_B4;(13E)-(15S)-15-Hydroxy-9-oxoprosta-10,13-dienoate;(13E)-(15S)-15-Hydroxy-9-oxoprosta-11,13-dienoate;8(R)-HPETE;(5Z,9E,14Z)-(8xi,11R,12S)-11,12-Epoxy-8-hydroxyicosa-5,9,14-trienoic_acid;5(S)-HPETE;12(S)-HPETE;15(S)-HPETE;Diterpenoid_SP-II;Portulal;15H-11,12-EETA;Hepoxilin_A3;Hepoxilin_B3;12(R)-HPETE;11H-14,15-EETA;11(R)-HPETE;9(S)-HPETE;8(S)-HPETE	C00959;C02165;C04685;C04686;C04822;C04849;C05356;C05965;C05966;C09087;C09175;C14781;C14808;C14810;C14812;C14813;C14820;C14821;C14823
neg-M345T267	9909.17	10531.6	11548.5	8575.08	9580.6	10577	2770.24	1913.18	1737.09	1392.5	1419.77	1366.5	0.174554	3.44531e-06	0.0021645	3.22224e-05	0.00652874	1	1	1	2.94127	0.0609552	down	345.06	4.44787	1	1	Luteolin 7-methyl ether	Unknown	-	NA	NA	28	7-hydroxy-6-methoxy-3-(2,3,5-trihydroxy-4-methoxyphenyl)-4H-chromen-4-one;7-hydroxy-6-methoxy-3-(2,3,6-trihydroxy-4-methoxyphenyl)-4H-chromen-4-one;3-(2,5-dihydroxy-4-methoxyphenyl)-7,8-dihydroxy-6-methoxy-4H-chromen-4-one;3-(2,5-dihydroxy-4-methoxyphenyl)-5,7-dihydroxy-6-methoxy-4H-chromen-4-one;4,5-dihydroxy-11-methoxy-6,8,19-trioxapentacyclo[10.7.0.0虏,鈦?0鲁,鈦?0鹿鲁,鹿鈦穄nonadeca-1(12),2(9),10,13(17…	HMDB0125001;HMDB0125002;HMDB0125003;HMDB0125004;HMDB0126044;HMDB0126045;HMDB0128195;HMDB0128196;HMDB0128762;HMDB0129275;HMDB0129281;HMDB0129289;HMDB0130263;HMDB0130266;HMDB0130663;HMDB0132195;HMDB0132196;HMDB0137998;HMDB0138040;HMDB0138538;HMDB0029516;HMDB0030476;HMDB0030478;HMDB0030587;HMDB0038466;HMDB0060430;HMDB0130270;HMDB0015059	8	Tomentin;Taxifolin_3-O-acetate;Axillarin;Syringetin;Eupatolitin;Aflatoxin_B1_diol;Aflatoxin_B1_dialdehyde;Ceforanide	C04581;C09967;C10021;C11620;C17788;C19588;C19589;C06884
neg-M363T352	2832.34	4344.5	3814.63	3084.22	3440.7	3631.25	1370.92	1310.31	1233.32	1639.48	1603.97	1242.52	0.397232	6.52194e-07	0.0021645	8.63775e-06	0.00652874	1	1	1	1.58671	0.294083	down	363.216	5.86525	1	1	11b,17a,21-Trihydroxypreg-nenolone	Lipids and lipid-like molecules	Sterol Lipids	HMDB0006760	C05489	7	Tetrahydrocortisone;Dihydrocortisol;3a,11b,21-Trihydroxy-20-oxo-5b-pregnan-18-al;11b,21-Dihydroxy-3,20-oxo-5b-pregnan-18-al;11b,17a,21-Trihydroxypreg-nenolone;18-Hydroxy-11-dehydrotetrahydrocorticosterone;Vanillin 3-(L-menthoxy)propane-1,2-diol acetal	HMDB0000903;HMDB0003259;HMDB0006753;HMDB0006754;HMDB0006760;HMDB0013157;HMDB0032553	4	Tetrahydrocortisone;11beta,17alpha,21-Trihydroxy-5beta-pregnane-3,20-dione;3alpha,11beta,21-Trihydroxy-20-oxo-5beta-pregnan-18-al;11beta,17alpha,21-Trihydroxypregnenolone	C05470;C05471;C05474;C05489
neg-M365T320	45973.3	48596.1	50210.9	51745.9	50603.9	52374.2	16296.4	16949.5	18296.6	17325.8	18697.2	17278.7	0.350059	5.11979e-12	0.0021645	2.23813e-09	0.00652874	1	1	1	1.30441	0.0701281	down	365.195	5.32503	1	1	5'-Carboxy-alpha-chromanol	Organoheterocyclic compounds	Benzopyrans	HMDB0012798	null	6	20-Carboxy-leukotriene B4;12-oxo-10,11-dihydro-20-COOH-LTB4;12-oxo-20-dihydroxy-leukotriene B4;Anhydrocinnzeylanol;Sporotrichiol;Demethoxyfumitremorgin C	HMDB0006059;HMDB0012549;HMDB0012551;HMDB0036863;HMDB0037062;HMDB0029565	4	6alpha,9-Difluoro-11beta-hydroxypregn-4-ene-3,20-dione;20-COOH-Leukotriene_B4;Chaparrolide;Bis(2-butoxyethyl)phthalate	C15381;C05950;C08758;C15438
neg-M367T357_2	1.03954e+06	1.16093e+06	1.16607e+06	1.20371e+06	1.21905e+06	1.34423e+06	4.14422e+06	3.9249e+06	4.26154e+06	4.09852e+06	4.26884e+06	4.90131e+06	3.58859	9.87968e-11	0.0021645	1.40868e-08	0.00652874	1	1	1	1.56923	0.138716	up	367.202	5.9488	1	1	Methoxyfenozide	Unknown	-	NA	NA	2	Tamibarotene;Marmeline	HMDB0015605;HMDB0030192	6	17-O-Acetylajmaline;Dihydrocorynantheine;Hirsutine;Methoxyfenozide;Tamibarotene;Am_580	C15985;C16953;C16972;C18525;C12864;C15619
neg-M375T248	2366.54	1448.63	1274.13	1332.25	1255	1344.3	4530.65	2635.38	2416.29	2864.11	2822.53	4071.66	2.14399	0.000331524	0.0021645	0.00141725	0.00652874	1	1	1	1.43914	0.184258	up	375.273	4.13094	1	1	10'-Apo-beta-carotenal	Lipids and lipid-like molecules	Prenol lipids	HMDB0059605	null	2	Erythrodiol 3-palmitate;Faradiol palmitate	HMDB0034509;HMDB0034842	0	-	-
neg-M381T260	17258.6	25551.8	19138.3	27548.7	18099	19157.1	8200.44	8831.37	8243.99	7851.57	8446.12	8337.65	0.393765	5.81712e-05	0.0021645	0.000330787	0.00652874	1	1	1	1.45754	0.367962	down	381.226	4.34143	1	1	(14S)-14,15-Dihydroxy-8(17),13(16)-labdadien-19-oic acid	Lipids and lipid-like molecules	Prenol lipids	HMDB0034686	null	0	-	-	2	Sarcostin;Angiotensin_(5-7)	C17770;C20973
neg-M403T245	15289.4	13636.5	14689.7	13585.5	11483.1	14905	4322.35	4391	5498.61	4275.99	4950.43	4797.53	0.337794	4.68595e-09	0.0021645	2.04471e-07	0.00652874	1	1	1	1.78657	0.0248582	down	403.102	4.08539	1	1	5,3'-Dihydroxy-6,7,4'-trimethoxyflavone	Phenylpropanoids and polyketides	Flavonoids	NA	NA	18	Glyceryl lactopalmitate;3,4,5-trihydroxy-6-{3-hydroxy-5-[(E)-2-(4-hydroxyphenyl)ethenyl]phenoxy}oxane-2-carboxylic acid;6-{4-[(E)-2-(3,5-dihydroxyphenyl)ethenyl]phenoxy}-3,4,5-trihydroxyoxane-2-carboxylic acid;3,4,5-trihydroxy-6-[2-(1-hydroxy-2-oxo-2-phenylethyl)phenoxy]oxane-2-carboxylic acid;3,4,5-trihydroxy-6-[2-(2-hydroxy-2-phenylacetyl)phenoxy]oxane-2-carboxylic acid;3,4,5-trihydroxy-6-[4-(2…	HMDB0032299;HMDB0128510;HMDB0128511;HMDB0135191;HMDB0135193;HMDB0135195;HMDB0135198;HMDB0135203;HMDB0135206;HMDB0136121;HMDB0033913;HMDB0041711;HMDB0041713;HMDB0041782;HMDB0041783;HMDB0127165;HMDB0035464;HMDB0041235	1	Spectinomycin_dihydrochloride	C11619
neg-M415T201	42849.6	45122.4	48945.9	46388.3	48235.4	46153.1	3106.98	2413.73	2001.97	3063.31	3832.3	3267.94	0.0636895	3.99048e-07	0.0021645	5.86192e-06	0.00652874	1	1	1	3.35957	0.0228614	down	415.101	3.34542	1	1	Daidzein-8-C-glucoside	Phenylpropanoids and polyketides	Isoflavonoids	NA	NA	18	Trovafloxacin;Daidzin;5,7-dihydroxy-2-phenyl-6-[3,4,5-trihydroxy-6-(hydroxymethyl)oxan-2-yl]-4H-chromen-4-one;5,7-dihydroxy-2-phenyl-8-[3,4,5-trihydroxy-6-(hydroxymethyl)oxan-2-yl]-4H-chromen-4-one;5-hydroxy-2-(4-hydroxyphenyl)-7-methoxy-8-(3,4,5-trihydroxyoxan-2-yl)-4H-chromen-4-one;5,6-dihydroxy-7-methoxy-2-phenyl-8-(3,4,5-trihydroxyoxan-2-yl)-4H-chromen-4-one;5-hydroxy-2-(3-hydroxyphenyl)-7-me…	HMDB0014823;HMDB0033991;HMDB0127107;HMDB0127131;HMDB0127222;HMDB0127229;HMDB0127232;HMDB0130491;HMDB0135364;HMDB0135365;HMDB0135410;HMDB0135411;HMDB0030671;HMDB0033162;HMDB0033651;HMDB0036408;HMDB0036618;HMDB0039098	6	Trovafloxacin;Daidzin;Chrysophanol_8-O-beta-D-glucoside;Frangulin_A;Puerarin;Flavonol_7-O-beta-D-glucoside	C07664;C10216;C10316;C10346;C10524;C15580
neg-M417T192	26831.8	28910.8	34834.6	25763.3	27500.3	26287.9	5865.21	5424.08	5334.4	5255.73	9561.41	5351.52	0.216262	1.32189e-06	0.0021645	1.50942e-05	0.00652874	1	1	1	2.32956	0.174272	down	417.081	3.20588	1	1	5,4'-Dihydroxy-3,3'-dimethoxy-6:7-methylenedioxyflavone	Phenylpropanoids and polyketides	Flavonoids	HMDB0029272	null	7	5,6,7-trihydroxy-2-(4-hydroxyphenyl)-8-(3,4,5-trihydroxyoxan-2-yl)-4H-chromen-4-one;2-(3,4-dihydroxyphenyl)-5,7-dihydroxy-8-(3,4,5-trihydroxyoxan-2-yl)-4H-chromen-4-one;3-{[3,4-dihydroxy-5-(hydroxymethyl)oxolan-2-yl]oxy}-5,7-dihydroxy-2-(3-hydroxyphenyl)-4H-chromen-4-one;Kaempferol 3-O-arabinoside;Kaempferol 3-alpha-L-arabinofuranoside;Scutellarein 6-xyloside;Salvianolic acid G	HMDB0127228;HMDB0127231;HMDB0132722;HMDB0029261;HMDB0029502;HMDB0037466;HMDB0041774	2	5'-Butyrylphosphoinosine;Kaempferol_3-O-beta-D-xyloside	C06435;C20727
neg-M419T393	6050.4	6461.65	6721.15	6775.21	6641.72	7141.56	511.97	517.557	484.241	409.006	523.112	612.178	0.0768519	1.46406e-09	0.0021645	8.87894e-08	0.00652874	1	1	1	2.54391	0.101028	down	418.934	6.54745	1	1	Fipronil-sulfide	Organosulfur compounds	-	NA	NA	0	-	-	0	-	-
neg-M431T432	480918	580647	582543	617535	547256	597541	169975	187077	207362	218793	232749	162540	0.345961	1.8276e-07	0.0021645	3.20989e-06	0.00652874	1	1	1	2.01477	0.220729	down	431.219	7.19222	1	1	LysoPA 18:3; LysoPA 18:3	Lipids and lipid-like molecules	Glycerophospholipids	-	C00681	4	1-(6Z,9Z,12Z-octadecatrienoyl)-glycero-3-phosphate;1-(9Z,12Z,15Z-octadecatrienoyl)-glycero-3-phosphate;LysoPA(18:3(6Z,9Z,12Z)/0:0);LysoPA(18:3(9Z,12Z,15Z)/0:0)	HMDB0062316;HMDB0062320;HMDB0114743;HMDB0114744	1	Alpinine	C09331
neg-M435T375	119938	118799	112423	145960	138530	149919	1534.38	1872.57	1873.48	1273.77	1498.53	2141.88	0.0129773	1.37626e-11	0.0021645	4.02951e-09	0.00652874	1	1	1	3.96745	0.0757275	down	434.929	6.24545	1	1	Fipronil	Unknown	-	NA	NA	0	-	-	0	-	-
neg-M439T319	2421.71	2622.57	2553.96	2683.39	2302.73	2515.16	1056.52	953.512	1003.93	882.771	830.374	1134.71	0.388212	2.76339e-07	0.0021645	4.40157e-06	0.00652874	1	1	1	1.82786	0.0818184	down	439.147	5.32462	1	1	Prednisolone phosphate	Lipids and lipid-like molecules	Sterol Lipids	NA	NA	5	Propylene glycol alginate;Aminopterin;Flumiclorac-pentyl;2-amino-4-({2-[(1-carboxy-1-hydroxy-2-methylpropan-2-yl)sulfanyl]-1-[(carboxymethyl)-C-hydroxycarbonimidoyl]ethyl}-C-hydroxycarbonimidoyl)butanoic acid;2-amino-4-({2-[(1-carboxy-2-hydroxy-1-methylpropyl)sulfanyl]-1-[(carboxymethyl)-C-hydroxycarbonimidoyl]ethyl}-C-hydroxycarbonimidoyl)butanoic acid	HMDB0039860;HMDB0001833;HMDB0034860;HMDB0128932;HMDB0129122	1	Flumiclorac_pentyl	C10990
neg-M439T93	2762.88	3582.69	3152.85	3771.7	3198.19	3509.24	10644.8	10255.3	9562.38	10426.2	10562.4	11739.5	3.16308	1.77168e-08	0.0021645	5.48008e-07	0.00652874	1	1	1	1.3996	0.052552	up	439.144	1.54603	1	1	Prednisolone phosphate	Lipids and lipid-like molecules	Sterol Lipids	NA	NA	2	Propylene glycol alginate;Flumiclorac-pentyl	HMDB0039860;HMDB0034860	1	Flumiclorac_pentyl	C10990
neg-M445T190	463712	503518	542068	518764	535643	502114	119850	123784	125895	130660	124240	120599	0.243011	2.51958e-11	0.0021645	5.71181e-09	0.00652874	1	1	1	2.7146	0.0632278	down	445.114	3.16697	1	1	PI 6:0; PI(3:0/3:0)	Lipids and lipid-like molecules	Glycerophospholipids	-	C01194	19	5,7-dihydroxy-2-(4-methoxyphenyl)-6-[3,4,5-trihydroxy-6-(hydroxymethyl)oxan-2-yl]-4H-chromen-4-one;5-hydroxy-2-(4-hydroxyphenyl)-7-methoxy-8-[3,4,5-trihydroxy-6-(hydroxymethyl)oxan-2-yl]-4H-chromen-4-one;5,6-dihydroxy-7-methoxy-2-phenyl-8-[3,4,5-trihydroxy-6-(hydroxymethyl)oxan-2-yl]-4H-chromen-4-one;5-hydroxy-2-(3-hydroxyphenyl)-7-methoxy-8-[3,4,5-trihydroxy-6-(hydroxymethyl)oxan-2-yl]-4H-chrome…	HMDB0127105;HMDB0127127;HMDB0127133;HMDB0127135;HMDB0127252;HMDB0127357;HMDB0128550;HMDB0133293;HMDB0141944;HMDB0002219;HMDB0029617;HMDB0033990;HMDB0034149;HMDB0035931;HMDB0036630;HMDB0038821;HMDB0040511;HMDB0040803;HMDB0041455	7	Biochanin_A-beta-D-glucoside;Obtusifolin_2-glucoside;Physcion_8-glucoside;Trifolirhizin;Glycitin;Swertisin;Dihydrogranaticin	C05376;C10381;C10384;C10538;C16195;C17835;C18359
neg-M447T173_2	2.68511e+06	2.79183e+06	2.97209e+06	2.81084e+06	2.7671e+06	2.91552e+06	636616	668503	663423	673571	631078	666439	0.23253	2.14252e-14	0.0021645	1.17395e-10	0.00652874	1	1	1	2.14817	0.057909	down	447.093	2.88688	1	1	Orientin	Phenylpropanoids and polyketides	Flavonoids	HMDB0030614	C10114	56	6-[(3,7-dihydroxy-4-oxo-2-phenyl-3,4-dihydro-2H-1-benzopyran-5-yl)oxy]-3,4,5-trihydroxyoxane-2-carboxylic acid;6-[(3,5-dihydroxy-4-oxo-2-phenyl-3,4-dihydro-2H-1-benzopyran-7-yl)oxy]-3,4,5-trihydroxyoxane-2-carboxylic acid;6-[3,5-dihydroxy-2-(2-oxo-3-phenylpropanoyl)phenoxy]-3,4,5-trihydroxyoxane-2-carboxylic acid;6-[3,5-dihydroxy-4-(2-oxo-3-phenylpropanoyl)phenoxy]-3,4,5-trihydroxyoxane-2-carboxy…	HMDB0125404;HMDB0125405;HMDB0125410;HMDB0125411;HMDB0127132;HMDB0127468;HMDB0128082;HMDB0128083;HMDB0128085;HMDB0128086;HMDB0128087;HMDB0128104;HMDB0128105;HMDB0129299;HMDB0129977;HMDB0129978;HMDB0129979;HMDB0130011;HMDB0130012;HMDB0130013;HMDB0130214;HMDB0130215;HMDB0130245;HMDB0130246;HMDB0130247;HMDB0130248;HMDB0132732;HMDB0133384;HMDB0133385;HMDB0133386;HMDB0133578;HMDB0133579;HMDB0134576;HMD…	10	Quercitrin;Isoorientin;Luteolin_7-O-beta-D-glucoside;Carthamone;Fisetin_8-C-glucoside;Orientin;Kaempferol_3-O-glucoside;Kaempferol-3-O-galactoside;Aureusidin_6-O-glucoside;Plantaginin	C01750;C01821;C03951;C08598;C10042;C10114;C12249;C12626;C16409;C17056
neg-M451T391	23976	23666.3	25490.9	29337.4	25873.9	25215.4	6081.19	5497.12	6091.44	5962	5734.33	6745.36	0.235162	1.26734e-11	0.0021645	3.8887e-09	0.00652874	1	1	1	1.40145	0.0837695	down	450.924	6.52342	1	1	Fipronil-sulfone	Organosulfur compounds	-	NA	NA	0	-	-	0	-	-
neg-M458T125	1007.75	1089.01	1331.27	1432.98	1352.01	1442.16	619.887	689.703	601.878	553.525	644.206	572.27	0.480912	9.16727e-06	0.0021645	7.18305e-05	0.00652874	1	1	1	1.08025	0.140638	down	458.178	2.08935	1	1	(6S)-5-Methyltetrahydrofolic acid	Organic acids and derivatives	Carboxylic acids and derivatives	NA	NA	0	-	-	0	-	-
neg-M461T176	1.10517e+06	1.17842e+06	1.27226e+06	1.18308e+06	1.25263e+06	1.23947e+06	298152	307622	304605	318266	306885	302171	0.254141	2.05689e-10	0.0021645	2.28011e-08	0.00652874	1	1	1	2.76611	0.0584458	down	461.108	2.93924	1	1	Tectoridin	Unknown	-	NA	C10533	25	3,4,5-trihydroxy-6-{6-hydroxy-3-[3-(3-hydroxyphenyl)-3-oxoprop-1-en-1-yl]-2-methoxyphenoxy}oxane-2-carboxylic acid;3,4,5-trihydroxy-6-{2-hydroxy-4-[3-(3-hydroxyphenyl)-3-oxoprop-1-en-1-yl]-3-methoxyphenoxy}oxane-2-carboxylic acid;6-{3-[3-(3,4-dihydroxy-2-methoxyphenyl)prop-2-enoyl]phenoxy}-3,4,5-trihydroxyoxane-2-carboxylic acid;3,5,7-trihydroxy-2-{3-methoxy-4-[(3,4,5-trihydroxy-6-methyloxan-2-yl…	HMDB0126068;HMDB0126069;HMDB0126070;HMDB0126598;HMDB0127128;HMDB0127206;HMDB0127355;HMDB0129973;HMDB0129974;HMDB0132473;HMDB0133290;HMDB0133291;HMDB0133302;HMDB0135156;HMDB0136804;HMDB0030569;HMDB0037449;HMDB0037451;HMDB0037473;HMDB0037567;HMDB0038049;HMDB0038455;HMDB0039189;HMDB0039195;HMDB0039758	5	Isoscoparine;6-Methoxyluteolin_7-rhamnoside;Swertiajaponin;Tectoridin;Homoplantaginin	C05990;C10104;C10187;C10533;C17762
neg-M461T191	304921	308214	314514	293233	318617	304370	109688	109414	113800	113843	110162	109061	0.36118	1.66436e-13	0.0021645	3.06867e-10	0.00652874	1	1	1	2.09108	0.0210878	down	461.108	3.18822	1	1	Scoparin	Unknown	-	NA	NA	25	3,4,5-trihydroxy-6-{6-hydroxy-3-[3-(3-hydroxyphenyl)-3-oxoprop-1-en-1-yl]-2-methoxyphenoxy}oxane-2-carboxylic acid;3,4,5-trihydroxy-6-{2-hydroxy-4-[3-(3-hydroxyphenyl)-3-oxoprop-1-en-1-yl]-3-methoxyphenoxy}oxane-2-carboxylic acid;6-{3-[3-(3,4-dihydroxy-2-methoxyphenyl)prop-2-enoyl]phenoxy}-3,4,5-trihydroxyoxane-2-carboxylic acid;3,5,7-trihydroxy-2-{3-methoxy-4-[(3,4,5-trihydroxy-6-methyloxan-2-yl…	HMDB0126068;HMDB0126069;HMDB0126070;HMDB0126598;HMDB0127128;HMDB0127206;HMDB0127355;HMDB0129973;HMDB0129974;HMDB0132473;HMDB0133290;HMDB0133291;HMDB0133302;HMDB0135156;HMDB0136804;HMDB0030569;HMDB0037449;HMDB0037451;HMDB0037473;HMDB0037567;HMDB0038049;HMDB0038455;HMDB0039189;HMDB0039195;HMDB0039758	5	Isoscoparine;6-Methoxyluteolin_7-rhamnoside;Swertiajaponin;Tectoridin;Homoplantaginin	C05990;C10104;C10187;C10533;C17762
neg-M475T196	238339	236268	250781	237030	253536	253320	64600.7	64303.7	67521.3	64374.6	65067	66336.2	0.266937	7.48252e-13	0.0021645	8.19978e-10	0.00652874	1	1	1	2.65714	0.0213702	down	475.123	3.26149	1	1	Formononetin-7-O-glucoside	Phenylpropanoids and polyketides	Isoflavonoids	NA	NA	6	6-({5,14-dimethoxy-8,17-dioxatetracyclo[8.7.0.0虏,鈦?0鹿鹿,鹿鈦禲heptadeca-2(7),3,5,11(16),12,14-hexaen-6-yl}oxy)-3,4,5-trihydroxyoxane-2-carboxylic acid;6-({6,14-dimethoxy-8,17-dioxatetracyclo[8.7.0.0虏,鈦?0鹿鹿,鹿鈦禲heptadeca-2(7),3,5,11(16),12,14-hexaen-5-yl}oxy)-3,4,5-trihydroxyoxane-2-carboxylic acid;6-({5,6-dimethoxy-8,17-dioxatetracyclo[8.7.0.0虏,鈦?0鹿鹿,鹿鈦禲heptadeca-2(7),3,5,11(16),12,14-hexaen-14-yl}oxy…	HMDB0128544;HMDB0128545;HMDB0128546;HMDB0136827;HMDB0037450;HMDB0037568	0	-	-
neg-M503T427	333225	383674	370287	208614	164328	165661	36747	91827.1	64996.9	63513.2	68581	72070.8	0.244642	7.16958e-05	0.0021645	0.000393911	0.00652874	1	1	1	2.21999	0.299662	down	503.24	7.11468	1	1	LysoPG 18:4; LysoPG 18:4	Lipids and lipid-like molecules	Glycerophospholipids	-	C05980	1	2-(2,4-dihydroxy-5-methoxyphenyl)-3-(3,7-dimethylocta-2,6-dien-1-yl)-7-hydroxy-8-(3-methylbut-2-en-1-yl)-4H-chromen-4-one	HMDB0129710	0	-	-
neg-M507T202	202328	223576	236983	233576	244995	237887	69882.5	74827.2	70857.8	73683.2	71075.9	75661.2	0.316083	1.87143e-09	0.0021645	1.06648e-07	0.00652874	1	1	1	2.51905	0.0415211	down	507.114	3.35945	1	1	Syringetin 3-galactoside	Unknown	-	NA	NA	13	6-{3,5-dihydroxy-2-[3-(4-hydroxy-3,5-dimethoxyphenyl)prop-2-enoyl]phenoxy}-3,4,5-trihydroxyoxane-2-carboxylic acid;6-{3,5-dihydroxy-4-[3-(4-hydroxy-3,5-dimethoxyphenyl)prop-2-enoyl]phenoxy}-3,4,5-trihydroxyoxane-2-carboxylic acid;6-{2,6-dimethoxy-4-[3-oxo-3-(2,4,6-trihydroxyphenyl)prop-1-en-1-yl]phenoxy}-3,4,5-trihydroxyoxane-2-carboxylic acid;6-{3,5-dihydroxy-2-[3-(3-hydroxy-4,5-dimethoxyphenyl)…	HMDB0124888;HMDB0124889;HMDB0124890;HMDB0124904;HMDB0124905;HMDB0124906;HMDB0128788;HMDB0128789;HMDB0128790;HMDB0029517;HMDB0037468;HMDB0037753;HMDB0014596	0	-	-
neg-M537T198	29551.5	31097.6	30201.7	30818.6	34473	32019.3	17245.6	17997.8	17442.9	7212.61	15576	18524.1	0.499565	0.00386609	0.0021645	0.0113784	0.00652874	1	1	1	1.62516	0.119684	down	537.195	3.30479	1	1	Isolariciresinol 9'-O-alpha-L-arabinofuranoside	Lignans, neolignans and related compounds	Lignan glycosides	HMDB0032906	null	3	Asticolorin A;Diosbulbinoside F;Citrusin A	HMDB0030133;HMDB0036783;HMDB0039230	0	-	-
neg-M562T344	162093	158257	164255	186490	161011	175734	82817.8	75832.1	77690.9	62028.1	74597.5	76556.3	0.446026	6.4446e-08	0.0021645	1.46349e-06	0.00652874	1	1	1	1.35209	0.0566153	down	562.315	5.72732	1	1	LysoPC 18:3	Lipids and lipid-like molecules	Glycerophospholipids	HMDB10388	C04230	0	-	-	0	-	-
neg-M564T366	396542	420417	442928	446873	433174	450411	189141	177386	187501	171296	191323	190347	0.427353	2.59794e-11	0.0021645	5.75976e-09	0.00652874	1	1	1	1.44178	0.090019	down	564.33	6.10582	1	1	LysoPC 18:2	Lipids and lipid-like molecules	Glycerophospholipids	HMDB10386	C04230	0	-	-	0	-	-
neg-M565T57	4289.1	5245.82	3548.01	4309.15	3815.41	3415.25	8257.68	7724.85	14817.2	6866.95	5025.09	11991.8	2.22086	0.00390296	0.004329	0.0114746	0.0118245	0.972222	0.833333	1	1.2241	0.257373	up	565.047	0.94945	1	1	UDP-D-glucose	Nucleosides, nucleotides, and analogues	NA	HMDB0000286	C00029	3	Uridine diphosphate glucose;Uridine diphosphategalactose;[(2R,3S,4R,5R)-5-(2,4-dioxo-1,2,3,4-tetrahydropyrimidin-1-yl)-3,4-dihydroxyoxolan-2-yl]methyl {[(3R,4S,5S,6R)-3,4,5-trihydroxy-6-(hydroxymethyl)oxan-2-yl phosphonato]oxy}phosphonate	HMDB0000286;HMDB0000302;HMDB0060079	3	UDP-glucose;UDP-alpha-D-galactose;UDP-alpha-D-galactofuranose	C00029;C00052;C03733
neg-M566T395	150649	156877	165809	166891	157749	174888	75323.1	70631	79515	71941.2	75009.7	69942.3	0.454702	1.44851e-10	0.0021645	1.83359e-08	0.00652874	1	1	1	1.52705	0.329739	down	566.345	6.5782	1	1	LysoPC 18:1	Lipids and lipid-like molecules	Glycerophospholipids	HMDB02815	C04230	0	-	-	0	-	-
neg-M593T303	18423.2	17986.3	25730.1	15528.4	22846.5	16822.5	61528.7	61714.1	62591.3	101440	83037.2	87746.1	3.90378	5.11269e-07	0.0021645	7.12304e-06	0.00652874	1	1	1	1.76081	0.0589599	up	593.263	5.04707	1	1	LysoPI 18:3; LysoPI 18:3	Lipids and lipid-like molecules	Glycerophospholipids	-	C03819	0	-	-	6	Obamegine;Aromoline;(+)-Bebeerine;Daphnandrine;Isochondrodendrine;(+)-Atherospermoline	C06513;C06514;C09352;C09415;C09543;C11141
neg-M621T447	738.335	899.205	891.112	1009.91	906.594	1245.53	371.246	577.673	373.664	344.086	247.874	362.649	0.400161	7.22883e-05	0.0021645	0.000396598	0.00652874	1	1	1	1.20235	0.337382	down	621.27	7.45832	1	1	Thalsimidine	Lignans, neolignans and related compounds	-	NA	NA	0	-	-	0	-	-
neg-M645T313	5241.76	5070.39	6071.92	5766.86	6497.62	6455.36	1000	936.161	920.376	958.601	812.39	961.349	0.15921	7.59916e-11	0.0021645	1.16614e-08	0.00652874	1	1	1	2.60221	0.106176	down	645.383	5.21894	1	1	MGDG 22:2; MGDG(4:0/18:2)	Lipids and lipid-like molecules	Glycerolipids	-	C03692	0	-	-	0	-	-
neg-M690T456	1729.05	851.673	596.378	1572.26	728.153	1400.27	4825.12	3695.43	3648.15	4172.67	3649.74	3788.47	3.45744	0.000556018	0.0021645	0.00219291	0.00652874	1	1	1	1.90987	0.146485	up	690.441	7.60112	1	1	GlcCer[AP] 28:2; GlcCer[AP](t16:1/12:1)	Lipids and lipid-like molecules	Sphingolipids	-	C01190	4	PS(14:1(9Z)/15:0);PS(15:0/14:1(9Z));13-Demethylspirolide C;Spirolide A	HMDB0112275;HMDB0112321;HMDB0038343;HMDB0039434	0	-	-
neg-M692T442	593.214	557.857	129.82	229.496	103.827	730.509	6335.24	5989.73	4444.75	4626.77	4808.59	7495.31	14.3729	0.000247768	0.0021645	0.00111304	0.00652874	1	1	1	2.65987	0.126788	up	692.457	7.374	1	1	GlcCer[AP] 28:1; GlcCer[AP](t16:0/12:1)	Lipids and lipid-like molecules	Sphingolipids	-	C01190	3	PS(14:0/15:0);PS(15:0/14:0);Spirolide B	HMDB0112273;HMDB0112320;HMDB0030492	0	-	-
neg-M806T442	6477.06	6077.68	7756.63	7532.87	11604.1	5821.94	12848.1	14461.3	14236	18927	13736	16472.9	2.00311	0.000329147	0.0021645	0.0014085	0.00652874	1	1	1	1.68195	0.248357	up	805.51	7.36908	1	1	MGDG 35:6; MGDG(19:2/16:4)	Lipids and lipid-like molecules	Glycerolipids	-	C03692	1	N-di-Demethyl roxithromycin	HMDB0060612	0	-	-
neg-M821T280	6828.98	8185.06	7806.2	6961.85	7321.11	7230.66	1786.73	1906.69	2224.53	2515.44	2129.01	2625.31	0.297464	3.94785e-07	0.0021645	5.81266e-06	0.00652874	1	1	1	2.15573	0.158488	down	821.417	4.66758	1	1	Glycyrrhizin	Lipids and lipid-like molecules	Prenol lipids	HMDB0029843	C02284	2	Loquatifolin A;(S)-Nerolidol 3-O-[a-L-Rhamnopyranosyl-(1->4)-a-L-rhamnopyranosyl-(1->2)-[a-L-rhamnopyranosyl-(1->6)]-b-D-glucopyranoside]	HMDB0030434;HMDB0040847	0	-	-
neg-M821T420	2048.28	1767.52	2119.84	1688.13	1665.16	1971.89	13808.4	13857.8	14340.5	13122.1	14471.6	12265.6	7.26999	1.12957e-10	0.0021645	1.53634e-08	0.00652874	1	1	1	2.85535	0.319643	up	821.404	6.99198	1	1	Licoricesaponin H2	Lipids and lipid-like molecules	Prenol lipids	NA	NA	5	Glycyrrhizin;Periandrin I;Licoricesaponin K2;Uralsaponin B;Rifampin	HMDB0029843;HMDB0034522;HMDB0039250;HMDB0039310;HMDB0015179	2	Glycyrrhizinate;Rifampicin	C02284;C06688
neg-M872T449	7972.68	4216.1	4934.35	5956.57	6062.69	5983.32	24270.8	23545.2	25503.8	36894.3	28220.5	24301.8	4.63297	1.41037e-07	0.0021645	2.61327e-06	0.00652874	1	1	1	2.57793	0.117393	up	871.544	7.47888	1	1	PI 37:4; PI(18:2/19:2)	Lipids and lipid-like molecules	Glycerophospholipids	-	C01194	3	PGP(a-13:0/i-24:0);PGP(i-12:0/a-25:0);PGP(i-13:0/i-24:0)	HMDB0116529;HMDB0116535;HMDB0116565	0	-	-
neg-M877T276	1036.5	736.098	946.522	1403.72	826.615	1533.36	6412.06	6200.87	6454.66	9039.46	8798.07	9704	7.18964	2.4965e-07	0.0021645	4.07114e-06	0.00652874	1	1	1	2.80876	0.0815707	up	877.406	4.59865	1	1	27-O-demethylrifabutin	Organoheterocyclic compounds	Naphthofurans	HMDB0061043	null	0	-	-	0	-	-
neg-M895T173	513195	607299	704122	629778	640843	650347	32593.4	29837.2	30138.2	30542.1	26474	30777	0.0481532	1.75212e-12	0.0021645	1.3156e-09	0.00652874	1	1	1	3.03337	0.0971542	down	895.195	2.88452	1	1	Homoorientin	Unknown	-	NA	NA	9	6-({8-[5,7-dihydroxy-2-(4-hydroxyphenyl)-4-oxo-3,4-dihydro-2H-1-benzopyran-3-yl]-2-(3,4-dihydroxyphenyl)-4-oxo-7-{[3,4,5-trihydroxy-6-(hydroxymethyl)oxan-2-yl]oxy}-3,4-dihydro-2H-1-benzopyran-5-yl}oxy)-3,4,5-trihydroxyoxane-2-carboxylic acid;6-(4-{8-[5,7-dihydroxy-2-(4-hydroxyphenyl)-4-oxo-3,4-dihydro-2H-1-benzopyran-3-yl]-5-hydroxy-4-oxo-7-{[3,4,5-trihydroxy-6-(hydroxymethyl)oxan-2-yl]oxy}-3,4-d…	HMDB0129203;HMDB0129204;HMDB0129205;HMDB0129206;HMDB0129207;HMDB0129208;HMDB0003943;HMDB0060130;HMDB0062372	2	3-Oxohexanoyl-CoA;UDP-N-acetylmuramoyl-L-alanyl-D-glutamate	C05269;C00692
pos-M1040T369	1049.88	1332.24	1143.14	1464.75	1311.18	1447.79	515.065	522.495	530.565	558.19	596.283	488.974	0.414451	9.65203e-07	0.0021645	1.17899e-05	0.00652874	1	1	1	1.3742	0.387101	down	1039.67	6.14933	1	1	TG 66:21; TG(22:7/22:7/22:7)	Lipids and lipid-like molecules	Glycerolipids	-	C00422	0	-	-	0	-	-
pos-M124T75	12864.1	12513.6	13866.7	12553.9	11001.8	11964.7	25810.9	24330.6	24521.8	27518.8	30372.6	32617.5	2.20923	4.27575e-07	0.0021645	6.1862e-06	0.00652874	1	1	1	1.5263	0.095809	up	124.039	1.25332	1	1	Isonicotinic acid	Organoheterocyclic compounds	Pyridines and derivatives	HMDB0060665	C07446	5	Nicotinic acid;Picolinic acid;2-Hydroxy-4-imino-2,5-cyclohexadienone;Nitrobenzene;Isonicotinic acid	HMDB0001488;HMDB0002243;HMDB0031713;HMDB0041950;HMDB0060665	4	Nicotinate;Nitrobenzene;Isonicotinic_acid;Picolinic_acid	C00253;C06813;C07446;C10164
pos-M128T121	570.533	609.875	564.865	587.827	634.421	568.278	7414.19	8399.27	6697.62	7558.17	7122.43	7179.97	12.5493	9.12383e-13	0.0021645	9.45796e-10	0.00652874	1	1	1	3.23574	0.0788836	up	128.007	2.01171	1	1	D-Alanine	Organic acids and derivatives	Carboxylic acids and derivatives	HMDB0001310	C00133	0	-	-	0	-	-
pos-M133T360	14438.8	15644.2	15489.3	14627.5	15062.3	16396	60225.4	53302.6	54717	56671.3	56115.1	60990.2	3.73149	8.62833e-13	0.0021645	9.19277e-10	0.00652874	1	1	1	1.57954	0.038297	up	133.064	6.00414	1	1	N-Nitroso-N-methyl-3-aminopropionic acid	Unknown	-	NA	NA	5	Cinnamaldehyde;(Z)-3-Phenyl-2-propenal;Indanone;2-Methylcumarone;Atropaldehyde	HMDB0003441;HMDB0032072;HMDB0059602;HMDB0059847;HMDB0060671	4	Cinnamaldehyde;Indanone;2-Indanone;Atropaldehyde	C00903;C01504;C07727;C16592
pos-M160T105	36929.9	61898.2	32627.6	37156.7	40373.9	48906.9	226986	177921	177480	169081	152007	162156	4.13207	1.01737e-06	0.0021645	1.23056e-05	0.00652874	1	1	1	2.28944	0.076653	up	160.076	1.74738	1	1	2-Methylquinolin-8-ol	Unknown	-	NA	NA	2	N-Hydroxy-1-aminonaphthalene;Indoleacetaldehyde	HMDB0062503;HMDB0001190	4	Indole-3-acetaldehyde;3-Methyl-quinolin-2-ol;Echinopsine;N-Hydroxy-1-aminonaphthalene	C00637;C06345;C10663;C14789
pos-M161T309	6116.31	6075.95	6431.84	6038.02	4778.71	5552.44	2559.02	1410.68	1197.75	1401	4109.23	4489.04	0.433418	0.00878525	0.0021645	0.0228865	0.00652874	1	1	1	1.41176	0.0475798	down	161.059	5.14893	1	1	6-Methylcoumarin	Phenylpropanoids and polyketides	Coumarins and derivatives	HMDB0032394	NA	4	6-Methylcoumarin;Viburtinal;7-Methyl-2-benzofurancarboxaldehyde;Naphthalene-1,2-diol	HMDB0032394;HMDB0036073;HMDB0041009;HMDB0060497	5	Naphthalene-1,2-diol;2-Formyl-1-indanone;1-Formyl-2-indanone;1,4-Dihydroxynaphthalene;2,3-Dihydroxynaphthalene	C03012;C07719;C07726;C14785;C16213
pos-M161T52	27312.4	26251.3	28245	26722.4	30938.3	30096.7	10171.2	9184.94	12968.4	11289.6	14189.9	12463.5	0.414396	7.56448e-06	0.0021645	6.12359e-05	0.00652874	1	1	1	1.47065	0.085645	down	161.092	0.864733	1	1	D-Alanyl-D-alanine	Organic acids and derivatives	Carboxylic acids and derivatives	HMDB0003459	C00993	0	-	-	0	-	-
pos-M163T94	14260.4	13503.9	13288.4	12386.5	14272.7	14250.5	26687.4	27693.7	25192.8	28442.3	27911.8	28585.8	2.00719	8.19669e-10	0.0021645	5.88734e-08	0.00652874	1	1	1	1.26894	0.0494177	up	163.06	1.56896	1	1	Levoglucosan	Organoheterocyclic compounds	Oxepanes	HMDB0000640	null	10	2-Hydroxyadipic acid;3-Hydroxyadipic acid;3-Hydroxymethylglutaric acid;2(R)-Hydroxyadipic acid;Levoglucosan;D-1-Deoxy-erythro-hexo-2,3-diulose;Diethyl dicarbonate;D-1,5-Anhydrofructose;2-Hydroxy-2-ethylsuccinic acid;(-)-1-Methylpropyl 1-propenyl disulfide	HMDB0000321;HMDB0000345;HMDB0000355;HMDB0000368;HMDB0000640;HMDB0029934;HMDB0032873;HMDB0041561;HMDB0059758;HMDB0034426	20	Lichenin;(R)-3,3-Dimethylmalate;3-Ethylmalate;2-Hydroxyadipate;(R)-2-Ethylmalate;L-Rhamnono-1,4-lactone;(2R,3S)-2,3-Dimethylmalate;3-Hydroxy-3-methylglutarate;2-Dehydro-3-deoxy-L-fuconate;2-Dehydro-3-deoxy-L-rhamnonate;D-Fucono-1,4-lactone;2-Dehydro-3-deoxy-D-fuconate;3,6-Anhydrogalactose;3,6-Anhydroglucose;1,5-Anhydro-D-fructose;Diethyl_pyrocarbonate;(S)-2-(Hydroxymethyl)glutarate;2-Deoxy-scyllo…	C00478;C01088;C01989;C02360;C02488;C02991;C03652;C03761;C03827;C03979;C06158;C06159;C06474;C06478;C06485;C11592;C16390;C17209;C18028;C20902
pos-M175T45	16833.1	15396.5	15428.1	14738.7	16264.4	16683.7	32741.4	32430.8	34603.6	39465.6	40657.7	40286.4	2.30937	3.40206e-07	0.0021645	5.16572e-06	0.00652874	1	1	1	1.51603	0.060925	up	175.118	0.750392	1	1	Arginine	Organic acids and derivatives	Carboxylic acids and derivatives	HMDB0000517	C00062	3	N-Methyltryptamine;2-Butyl-1H-benzimidazole;3-(Dimethylaminomethyl)indole	HMDB0004370;HMDB0033755;HMDB0035762	3	N-Methyltryptamine;Gramine;alpha-Methyltryptamine	C06213;C08304;C20127
pos-M177T105	15614.9	23095.8	13047.5	15017	16063.1	19038.3	81586.9	68421.7	69184.5	58105.2	57050.6	59080.1	3.86182	2.78099e-07	0.0021645	4.41406e-06	0.00652874	1	1	1	2.13132	0.0405162	up	177.102	1.74742	1	1	Serotonin	Organoheterocyclic compounds	Indoles and derivatives	HMDB0000259	C00780	4	Serotonin;Cotinine;N-Hydroxy-1-aminonaphthalene;Indoleacetaldehyde	HMDB0000259;HMDB0001046;HMDB0062503;HMDB0001190	7	Serotonin;N-Hydroxyl-tryptamine;5-(N-Methyl-4,5-dihydro-1H-pyrrol-2-yl)pyridin-2-ol;Indole-3-acetaldehyde;3-Methyl-quinolin-2-ol;Echinopsine;N-Hydroxy-1-aminonaphthalene	C00780;C17203;C21075;C00637;C06345;C10663;C14789
pos-M185T75	853843	370722	389731	421671	805796	417978	193840	195309	200815	278545	195100	212697	0.391536	0.00149898	0.0021645	0.00511326	0.00652874	1	1	1	1.70454	0.364055	down	185.008	1.25586	1	1	Chelidonic acid	Unknown	-	NA	C08476	6	S-2-Propenyl 1-propenesulfinothioate;S-1-Propenyl 2-propenesulfinothioate;R-2-Propenyl 1-propenesulfinothioate;R-1-Propenyl 2-propenesulfinothioate;Allicin;Zwiebelane B	HMDB0032750;HMDB0032751;HMDB0032752;HMDB0032753;HMDB0033963;HMDB0040718	3	2-Pyrone-4,6-dicarboxylate;Chelidonic_acid;Allicin	C03671;C08476;C07600
pos-M195T215	4947.83	5410.87	5001.09	4928.13	5323.86	5455.15	11738.7	10689.8	9518.77	16221.3	15145.6	16847.7	2.5803	0.000159953	0.0021645	0.000772765	0.00652874	1	1	1	1.94089	0.0641695	up	195.137	3.57569	1	1	Sedanolide	Organoheterocyclic compounds	Lactones	HMDB0034450	NA	18	4-Hydroxypropofol;(S,Z)-Lyratol acetate;Hexylresorcinol;Neocnidilide;(卤)-Myrtenyl acetate;Ethyl (2E,4E,7Z)-Decatrienoate;Ethyl (2E,4Z,7Z)-Decatrienoate;(2S,4R)-p-Mentha-1(7),5-dien-2-ol acetate;(S)-p-Mentha-1,8-dien-10-yl acetate;Perillyl acetate;(R)-2-Acetoxy-p-mentha-1,8-diene;Carvyl acetate;Menthadienyl acetate;8-Ocimenyl acetate;1-(2-Furanyl)-1-octanone;(S)-Neolyratyl acetate;(2,2-Diethoxyeth…	HMDB0014018;HMDB0031840;HMDB0032567;HMDB0034450;HMDB0035126;HMDB0035375;HMDB0035376;HMDB0035801;HMDB0037018;HMDB0037231;HMDB0037389;HMDB0038046;HMDB0038292;HMDB0039685;HMDB0040439;HMDB0041497;HMDB0041610;HMDB0132986	3	4-Hexyloxyphenol;Cnidilide;Neocnidilide	C14305;C16937;C17002
pos-M195T305	4463.05	4275.47	7423.14	3489.28	3581.87	3697.71	18491.4	18169.8	18966.5	17170.4	19015	20264.2	4.16172	3.61845e-05	0.0021645	0.000223272	0.00652874	1	1	1	2.55081	0.116273	up	195.137	5.08488	1	1	Sedanolide	Organoheterocyclic compounds	Lactones	HMDB0034450	NA	51	4-Hydroxypropofol;(S,Z)-Lyratol acetate;Hexylresorcinol;Neocnidilide;(卤)-Myrtenyl acetate;Ethyl (2E,4E,7Z)-Decatrienoate;Ethyl (2E,4Z,7Z)-Decatrienoate;(2S,4R)-p-Mentha-1(7),5-dien-2-ol acetate;(S)-p-Mentha-1,8-dien-10-yl acetate;Perillyl acetate;(R)-2-Acetoxy-p-mentha-1,8-diene;Carvyl acetate;Menthadienyl acetate;8-Ocimenyl acetate;1-(2-Furanyl)-1-octanone;(S)-Neolyratyl acetate;(2,2-Diethoxyeth…	HMDB0014018;HMDB0031840;HMDB0032567;HMDB0034450;HMDB0035126;HMDB0035375;HMDB0035376;HMDB0035801;HMDB0037018;HMDB0037231;HMDB0037389;HMDB0038046;HMDB0038292;HMDB0039685;HMDB0040439;HMDB0041497;HMDB0041610;HMDB0132986;HMDB0000511;HMDB0029760;HMDB0030029;HMDB0031264;HMDB0031739;HMDB0032045;HMDB0032070;HMDB0032155;HMDB0032264;HMDB0032302;HMDB0032315;HMDB0033620;HMDB0034457;HMDB0034849;HMDB0035595;HMD…	7	4-Hexyloxyphenol;Cnidilide;Neocnidilide;Decanoic_acid;p-Menthane-3,8-diol;Isoamyl_isovalerate;Ethyl_octanoate	C14305;C16937;C17002;C01571;C02904;C12289;C12292
pos-M207T313	5181.09	6586.03	7507.01	4394.76	6812.19	5767.03	20467.8	21157.4	20535.6	25942.9	27000.9	22291.5	3.79044	4.04589e-07	0.0021645	5.9229e-06	0.00652874	1	1	1	2.12402	0.0203897	up	207.137	5.22351	1	1	Ibuprofen	Phenylpropanoids and polyketides	Phenylpropanoic acids	HMDB0001925	C01588	25	Ibuprofen;Eremopetasinorone A;Benzyl hexanoate;(E)-6-Methyl-6-(5-methyl-2-furanyl)-3-hepten-2-one;2-Phenylpropyl butyrate;2-Phenylpropyl isobutyrate;3-Phenylpropyl 2-methylpropanoate;3-Acetoxy-3-methyl-1-phenylbutane;3-Methylbutyl phenylacetate;2-Phenylethyl pentanoate;2-Phenylethyl 3-methylbutanoate;xi-8,9-Dehydrotheaspirone;2,4,6-Trimethyl-4-phenyl-1,3-dioxane;Methyl 4-tert-butylphenylacetate;1…	HMDB0001925;HMDB0029669;HMDB0032176;HMDB0033196;HMDB0034469;HMDB0034470;HMDB0034472;HMDB0034556;HMDB0035008;HMDB0035016;HMDB0035017;HMDB0035181;HMDB0036025;HMDB0036240;HMDB0036386;HMDB0036391;HMDB0037194;HMDB0037604;HMDB0037623;HMDB0037720;HMDB0038605;HMDB0039101;HMDB0040431;HMDB0132932;HMDB0132940	2	Ibuprofen;Plastoquinol-1	C01588;C02185
pos-M211T236	6294.34	6510.79	2644.74	2488.43	5711.93	2279.44	157236	141613	140894	244275	331239	351028	52.692	5.49309e-08	0.0021645	1.28861e-06	0.00652874	1	1	1	4.10477	0.0427278	up	211.132	3.93878	1	1	Jasmonic acid	Lipids and lipid-like molecules	Fatty Acyls	HMDB0032797	C08491	9	Jasmonic acid;Sedanonic acid;Dihydro-3-(2-octenyl)-2,5-furandione;(R)-8-Acetoxycarvotanacetone;1-Benzyloxy-1-(2-methoxyethoxy)ethane;4-(Butoxymethyl)-2-methoxyphenol;Isoamyl 2-furonpropionate;Dihydro-3-(1-octenyl)-2,5-furandione;3-Ethenyl-2,5-dimethyl-4-oxohex-5-en-2-yl acetate	HMDB0032797;HMDB0032871;HMDB0033102;HMDB0037104;HMDB0037135;HMDB0037642;HMDB0037735;HMDB0037816;HMDB0041573	2	(-)-Jasmonic_acid;(+)-7-Isojasmonic_acid	C08491;C16317
pos-M213T370	36041.6	32482.8	34649.5	42410.8	40159.7	45731.4	9169.73	8617.21	9579.73	6106.91	7930.4	7058.68	0.209364	1.48105e-08	0.0021645	4.81811e-07	0.00652874	1	1	1	2.62837	0.0762069	down	213.148	6.16488	1	1	Cucurbic acid	Lipids and lipid-like molecules	Fatty Acyls	HMDB0029388	null	5	Cucurbic acid;Dihydrojasmonic acid;Vulgarole;Traumatin;3-Ethenyl-4-hydroxy-2,5-dimethylhex-5-en-2-yl acetate	HMDB0029388;HMDB0033601;HMDB0035085;HMDB0037326;HMDB0041572	4	Cucurbic_acid;Putaminoxin;Traumatin;12-Oxo-9(Z)-dodecenoic_acid	C08482;C08509;C16309;C16311
pos-M221T98	24186.9	27233.5	26740.7	28079.6	26495	31107	62267.8	67226	59626.6	67989.1	61502.8	67293.6	2.35534	7.16184e-09	0.0021645	2.77467e-07	0.00652874	1	1	1	1.46752	0.0445482	up	221.092	1.63498	1	1	Indole-3-pyruvic acid	Organoheterocyclic compounds	Indoles and derivatives	HMDB0060484	C00331	4	5-Hydroxy-L-tryptophan;Oxitriptan;p-Hydroxyl-ethotoin;Indolepyruvate	HMDB0000472;HMDB0015571;HMDB0061174;HMDB0060484	6	5-Hydroxy-L-tryptophan;5-Hydroxytryptophan;Jasminine;N-Hydroxy-L-tryptophan;Indolepyruvate;Anibine	C00643;C01017;C09985;C19716;C00331;C10127
pos-M232T140	621.325	988.671	774.4	920.024	897.95	897.592	7788.46	8170.5	7995.44	8250.26	8637.97	7730.85	9.52428	1.47878e-07	0.0021645	2.72293e-06	0.00652874	1	1	1	2.5946	0.0324638	up	232.154	2.33633	1	1	(R)-Butyrylcarnitine	Lipids and lipid-like molecules	Fatty Acyls	HMDB0002013	NA	7	O-butanoyl-carnitine;O-isobutyryl-L-carnitine;Isobutyryl-L-carnitine;Butyrylcarnitine;5-Hexyltetrahydro-2-oxo-3-furancarboxylic acid;alpha-Carboxy-delta-decalactone;2-Carboxy-5,7-dimethyl-4-octanolide	HMDB0062510;HMDB0062606;HMDB0000736;HMDB0002013;HMDB0030984;HMDB0030985;HMDB0030986	4	O-Butanoylcarnitine;N(alpha)-t-Butoxycarbonyl-L-leucine;Methyl_2-diazoacetamidohexonate;Methyl_2-diazoacetamidohexanoate	C02862;C04301;C01223;C04130
pos-M247T285	9273.86	9998.46	9568.17	8654.16	9730.23	9976.94	46632.4	35227.5	34338.9	38061.5	36503.9	39879.2	4.0321	1.2508e-08	0.0021645	4.28342e-07	0.00652874	1	1	1	1.98373	0.0250666	up	247.169	4.75449	1	1	Heptyl cinnamate	Phenylpropanoids and polyketides	Cinnamic acids and derivatives	HMDB0037705	null	3	alpha-Amylcinnamyl acetate;Heptyl cinnamate;Demethoxyshogaol	HMDB0036207;HMDB0037705;HMDB0041250	1	Geranylhydroquinone	C10793
pos-M250T162	11892	12488.8	12761.3	12288.3	12520.3	12879.1	2659.03	3185.09	3375.32	2927.03	3132.01	2191.99	0.23347	1.75141e-06	0.0021645	1.89226e-05	0.00652874	1	1	1	1.73532	0.0947268	down	250.143	2.70513	1	1	4-Coumaroylcholine	Unknown	-	NA	NA	6	3-Oxooctanoic acid glycerides;2-Pentanamido-3-phenylpropanoic acid;3-[4-hydroxy-3-(3-methylbut-2-en-1-yl)phenyl]prop-2-enoic acid;Marindinin;Tetrahydrofurfuryl cinnamate;Pterosin E	HMDB0039845;HMDB0094646;HMDB0135874;HMDB0029504;HMDB0036189;HMDB0036605	6	Ruspolinone;1-(4-Methoxyphenyl)-3-(4-morpholinyl)-1-propanone;4-O-Dimethylallyl-L-tyrosine;N-Octanoyl-L-homoserine_lactone;Encecalin;Mexicanin_E	C10169;C15032;C20983;C21199;C09005;C09503
pos-M261T55	58815.9	51541.3	50527.7	50452.9	53766.4	51131.5	7120.85	2648.8	8405.67	6876.6	7946.51	3794.3	0.116346	6.95335e-05	0.0021645	0.000383404	0.00652874	1	1	1	2.85093	0.056852	down	261.038	0.922883	1	1	Mannose 6-phosphate	Organic oxygen compounds	Organooxygen compounds	HMDB0001078	C00275	27	Fructose 6-phosphate;Myo-inositol 1-phosphate;Galactose 1-phosphate;Dolichyl phosphate D-mannose;Fructose 1-phosphate;Mannose 6-phosphate;D-Myo-inositol 4-phosphate;Glucose 6-phosphate;Glucose 1-phosphate;Inositol phosphate;Beta-D-Glucose 6-phosphate;Beta-D-Fructose 6-phosphate;D-Tagatose 1-phosphate;D-Mannose 1-phosphate;Sorbose 1-phosphate;Beta-D-Fructose 2-phosphate;1D-myo-Inositol 3-phosphate…	HMDB0000124;HMDB0000213;HMDB0000645;HMDB0000994;HMDB0001076;HMDB0001078;HMDB0001313;HMDB0001401;HMDB0001586;HMDB0002985;HMDB0003498;HMDB0003971;HMDB0006328;HMDB0006330;HMDB0006797;HMDB0006800;HMDB0006814;HMDB0006873;HMDB0060467;HMDB0062705;HMDB0029219;HMDB0128679;HMDB0128680;HMDB0039494;HMDB0125202;HMDB0131286;HMDB0010325	41	D-Fructose_6-phosphate;D-Glucose_6-phosphate;D-Glucose_1-phosphate;D-Mannose_6-phosphate;alpha-D-Galactose_1-phosphate;D-Mannose_1-phosphate;beta-D-Glucose_1-phosphate;alpha-D-Glucose_6-phosphate;Hexose_1-phosphate;D-Fructose_1-phosphate;D-Tagatose_6-phosphate;D-Galactose_6-phosphate;alpha-D-Hexose_1-phosphate;beta-D-Glucose_6-phosphate;Inositol_1-phosphate;Sorbose_1-phosphate;D-Allose_6-phosphat…	C00085;C00092;C00103;C00275;C00446;C00636;C00663;C00668;C01002;C01094;C01097;C01113;C01171;C01172;C01177;C02888;C02962;C02965;C03251;C03267;C03384;C03546;C03606;C03654;C03735;C03811;C04006;C05001;C05345;C06019;C06155;C06312;C15924;C15926;C18096;C18984;C10056;C10086;C10088;C19159;C02655
pos-M271T264	3507.8	4735.68	3700.34	3883.19	3787.88	3605.91	993.801	1378.94	1461.49	1422.2	1749.77	1696.31	0.374772	7.76999e-06	0.0021645	6.25825e-05	0.00652874	1	1	1	1.79348	0.0847701	down	271.06	4.4007	1	1	Aloe-emodin	Benzenoids	Anthracenes	NA	NA	0	-	-	0	-	-
pos-M277T376_2	258732	288340	312602	197371	261984	245447	403686	419873	448306	690339	678009	596425	2.06883	0.000255868	0.0021645	0.00114433	0.00652874	1	1	1	1.25636	0.0351651	up	277.216	6.26735	1	1	9,12-Octadecadiynoic acid	Unknown	-	NA	NA	21	19-Norandrosterone;19-Nor-5-androstenediol;19-Noretiocholanolone;Stearidonic acid;Phenethyl decanoate;4,8,12,15-Octadecatetraenoic acid;(E,E)-11,13-Octadecadien-9-ynoic acid;17beta-hydroxy-5beta-estran-3-one;Hypogeic acid;Palmitoleic acid;Trans-Hexa-dec-2-enoic acid;Palmitelaidic acid;(E)-6-Hexadecenoic acid;5-Dodecyldihydro-2(3H)-furanone;15-Hexadecanolide;(Z)-5-Hexadecenoic acid;(E)-3-Hexadecen…	HMDB0002697;HMDB0004590;HMDB0005886;HMDB0006547;HMDB0032464;HMDB0032672;HMDB0034382;HMDB0062677;HMDB0002186;HMDB0003229;HMDB0010735;HMDB0012328;HMDB0031053;HMDB0031145;HMDB0031711;HMDB0032638;HMDB0033791;HMDB0035877;HMDB0037647;HMDB0038958;HMDB0041422	3	Stearidonic_acid;Kinoprene;(9Z)-Hexadecenoic_acid	C16300;C19042;C08362
pos-M287T243	8602	9813.53	9626.6	8094.79	7917.38	8198.55	3395.43	3564.53	3701.82	3888.83	4683.88	4570.1	0.455566	8.57541e-07	0.0021645	1.06946e-05	0.00652874	1	1	1	1.83199	0.0355887	down	287.055	4.04449	1	1	Luteolin	Phenylpropanoids and polyketides	Flavonoids	HMDB0005800	C01514	32	3,5,7-trihydroxy-2-(3-hydroxyphenyl)-4H-chromen-4-one;3,5,6,7-tetrahydroxy-2-phenyl-4H-chromen-4-one;5,6,7-trihydroxy-2-(3-hydroxyphenyl)-4H-chromen-4-one;2-(3,5-dihydroxyphenyl)-5,7-dihydroxy-4H-chromen-4-one;3,5-dihydroxy-2-[(2E)-3-(4-hydroxyphenyl)prop-2-enoyl]cyclohexa-2,5-diene-1,4-dione;5,6,7-trihydroxy-3-(3-hydroxyphenyl)-4H-chromen-4-one;5,6,7,8-tetrahydroxy-2-phenyl-4H-chromen-4-one;6,7,…	HMDB0125209;HMDB0125367;HMDB0126024;HMDB0126034;HMDB0126621;HMDB0129345;HMDB0130178;HMDB0132872;HMDB0133315;HMDB0133317;HMDB0133318;HMDB0134010;HMDB0134014;HMDB0134018;HMDB0140457;HMDB0140464;HMDB0140477;HMDB0005800;HMDB0005801;HMDB0029711;HMDB0030543;HMDB0034014;HMDB0034150;HMDB0034444;HMDB0041658;HMDB0041688;HMDB0041702;HMDB0128587;HMDB0130166;HMDB0133988;HMDB0134022;HMDB0015521	13	Luteolin;Kaempferol;Aureusidin;Maritimetin;Datiscetin;Fisetin;Isoscutellarein;Scutellarein;Orobol;2'-Hydroxygenistein;6-Demethoxycapillarisin;Citreorosein;Ozagrel_hydrochloride	C01514;C05903;C08576;C08720;C10036;C10041;C10097;C10184;C10510;C12134;C17786;C17810;C13144
pos-M291T434	24813.1	31314.4	42670.9	20978.5	40105.6	25905.1	105662	115240	130786	238586	186086	146303	4.96622	3.02169e-06	0.0021645	2.90979e-05	0.00652874	1	1	1	2.09054	0.0660596	up	291.231	7.23073	1	1	Methyl palmitoleate	Unknown	-	NA	NA	15	Androsterone;Epiandrosterone;Etiocholanolone;Epietiocholanolone;Dihydrotestosterone;5-Androstenediol;4-Androstenediol;5b-Dihydrotestosterone;4-Methylphenyl dodecanoate;Cyclohexaneundecanoic acid;(Z)-9-Heptadecenoic acid;2,4-Heptadecanedione;10Z-Heptadecenoic acid;7-Hexadecenoic acid, methyl ester;9Z-heptadecenoic acid	HMDB0000031;HMDB0000365;HMDB0000490;HMDB0000546;HMDB0002961;HMDB0003818;HMDB0005849;HMDB0006770;HMDB0037711;HMDB0030997;HMDB0031046;HMDB0040888;HMDB0060038;HMDB0061858;HMDB0062437	14	Androsterone;16-Oxosteroid;Dihydrotestosterone;Androstenediol;Etiocholanolone;5beta-Dihydrotestosterone;Epiandrosterone;4-Androstenediol;5-Androstene-3beta,16alpha-diol;11beta-Hydroxy-5alpha-androstan-17-one;17beta-Hydroxy-2alpha-methyl-5alpha-estran-3-one;5-Androstene-3beta,16beta-diol;omega-Cyclohexylundecanoic_acid;9E-Heptadecenoic_acid	C00523;C01986;C03917;C04295;C04373;C05293;C07635;C14210;C14631;C14932;C15326;C15442;C12100;C16536
pos-M292T193	6922.58	7731.78	7478.1	7374.02	6145.72	7620.24	1008.89	821.913	763.234	899.365	790.763	811.223	0.117751	5.13506e-12	0.0021645	2.23813e-09	0.00652874	1	1	1	2.66302	0.0930478	down	292.026	3.22059	1	1	Thiamethoxam	Unknown	-	NA	NA	0	-	-	1	Thiamethoxam	C18513
pos-M293T335	34700.2	35453	32113.1	21172.2	28473.9	33278.4	68603	137798	68994.4	197791	116061	191284	4.21474	0.000387722	0.0021645	0.00161432	0.00652874	1	1	1	1.95265	0.414234	up	293.21	5.5797	1	1	9-Oxo-10E,12Z,15Z-octadecatrienoic acid	Unknown	-	NA	NA	7	(2'E,4'Z,7'Z,8E)-Colnelenic acid;Panaquinquecol 1;[7]-Paradol;3-Oxohexadecanoic acid;8-Oxohexadecanoic acid;9-Oxohexadecanoic acid;11-Oxohexadecanoic acid	HMDB0030996;HMDB0038035;HMDB0040806;HMDB0010733;HMDB0030972;HMDB0030973;HMDB0030978	10	12-OPDA;(9Z,15Z)-(13S)-12,13-Epoxyoctadeca-9,11,15-trienoic_acid;alpha-Licanic_acid;(9R,13R)-12-Oxo-phytodienoic_acid;17beta-Hydroxy-2-oxa-5alpha-androstan-3-one;Etherolenic_acid;Colnelenic_acid;9,10-EOT;10-OPDA;16-Oxo-palmitate	C01226;C04672;C08319;C13816;C14911;C16319;C16320;C16324;C16325;C19614
pos-M293T508	34697.1	42942.1	37601.5	31405.7	27439.4	22675.4	16574.8	14953.2	14370.8	10342.7	9018.05	9434.9	0.37962	4.87148e-05	0.0021645	0.000286091	0.00652874	1	1	1	1.5464	0.21069	down	293.247	8.46625	1	1	Methyl .gamma.-linolenate	Unknown	-	NA	NA	17	3b,17b-Dihydroxyetiocholane;3a,17a-Dihydroxy-5b-androstane;3b,17a-Dihydroxy-5a-androstane;5a-Androstane-3a,17a-diol;5a-Androstane-3b,17b-diol;Androstanediol;Etiocholanediol;Dihydroandrosterone;Androstan-3alpha,17beta-diol;Heptadecanoic acid;(S)-14-Methylhexadecanoic acid;Nonyl octanoate;3-Methylbutyl dodecanoate;Isopropyl tetradecanoate;(卤)-11-Methylhexadecanoic acid;Ethyl pentadecanoate;Methyl h…	HMDB0000369;HMDB0000383;HMDB0000412;HMDB0000458;HMDB0000493;HMDB0000495;HMDB0000551;HMDB0000554;HMDB0060437;HMDB0002259;HMDB0031067;HMDB0034131;HMDB0037372;HMDB0040392;HMDB0040598;HMDB0059870;HMDB0061859	12	16alpha-Hydroxysteroid;Hydroxysteroid;16beta-Hydroxysteroid;17beta-Hydroxysteroid;Steroid_hydroperoxide;Androstan-3alpha,17beta-diol;Androstanediol;Grevillol;5alpha-Androstan-3beta,17beta-diol;D-Homo-17a-oxa-5alpha-androstan-3beta-ol;5alpha-Androstane-11beta,17beta-diol;Methyl_palmitate	C01090;C02159;C03050;C03051;C03176;C03852;C07632;C10800;C12525;C14975;C15288;C16995
pos-M295T276	27596.7	28274.5	26319.9	24560.9	25443.4	25073.4	10392.7	12446.8	12767.8	13610.6	15235	12686.2	0.490492	4.55616e-06	0.0021645	4.03397e-05	0.00652874	1	1	1	1.23833	0.0214945	down	295.226	4.60137	1	1	9-Oxo-10(E),12(E)-octadecadienoic acid	Unknown	-	NA	NA	36	13-OxoODE;9-OxoODE;A-12(13)-EpODE;13-HOTE;15(16)-EpODE;9(10)-EpODE;9-HOTE;17-Hydroxylinolenic acid;10-Oxo-11-octadecen-13-olide;Squamostanal A;15,16-Epoxy-9,12-octadecadienoic acid;(2'E,4'Z,8E)-Colneleic acid;12,13-Epoxy-9,15-octadecadienoic acid;2-Hydroxylinolenic acid;(9S,10E,12Z,15Z)-9-Hydroxy-10,12,15-octadecatrienoic acid;(9Z,12Z,14E)-16-Hydroxy-9,12,14-octadecatrienoic acid;Sterebin D;3,4-D…	HMDB0004668;HMDB0004669;HMDB0010200;HMDB0010203;HMDB0010206;HMDB0010220;HMDB0010224;HMDB0011108;HMDB0029786;HMDB0029969;HMDB0030950;HMDB0030995;HMDB0031088;HMDB0031103;HMDB0031934;HMDB0034586;HMDB0036832;HMDB0039603;HMDB0061644;HMDB0062288;HMDB0112093;HMDB0112099;HMDB0112102;HMDB0112103;HMDB0010734;HMDB0031057;HMDB0061658;HMDB0112184;HMDB0112185;HMDB0112186;HMDB0112187;HMDB0112188;HMDB0112189;HMD…	12	(9Z)-(13S)-12,13-Epoxyoctadeca-9,11-dienoic_acid;8-[(1R,2R)-3-Oxo-2-{(Z)-pent-2-enyl}cyclopentyl]octanoate;8-(5-Hexyl-furan-2-yl)-octanoic_acid;13-OxoODE;9-OxoODE;13(S)-HOT;9(S)-HOT;2(R)-HOT;17-Hydroxylinolenic_acid;Juvenile_hormone_I;Colneleate;16-Hydroxypalmitate	C04594;C04780;C13798;C14765;C14766;C16316;C16326;C16342;C16346;C19613;C19827;C18218
pos-M301T270	15533.5	17435.3	17501	15004.8	15403.8	16464.6	5576.16	6226.56	6209.33	6551.39	6951.99	7094.8	0.396641	4.54233e-09	0.0021645	1.99795e-07	0.00652874	1	1	1	1.75362	0.106689	down	301.07	4.50365	1	1	Chrysoeriol	Phenylpropanoids and polyketides	Flavonoids	HMDB0030667	C04293	43	5,7-dihydroxy-2-(3-hydroxy-5-methoxyphenyl)-4H-chromen-4-one;3,5,7-trihydroxy-2-(3-methoxyphenyl)-4H-chromen-4-one;6,7-dihydroxy-2-(4-hydroxyphenyl)-5-methoxy-4H-chromen-4-one;5,6,7-trihydroxy-3-(4-methoxyphenyl)-4H-chromen-4-one;5,6,7-trihydroxy-2-(3-methoxyphenyl)-4H-chromen-4-one;5,6,7-trihydroxy-8-methoxy-2-phenyl-4H-chromen-4-one;3,5,7-trihydroxy-8-methoxy-2-phenyl-4H-chromen-4-one;7,8-dihyd…	HMDB0124874;HMDB0126499;HMDB0128586;HMDB0129956;HMDB0130327;HMDB0130678;HMDB0132137;HMDB0132867;HMDB0132868;HMDB0133310;HMDB0133312;HMDB0133313;HMDB0133350;HMDB0133364;HMDB0133824;HMDB0134005;HMDB0134007;HMDB0134008;HMDB0134009;HMDB0137306;HMDB0137307;HMDB0140454;HMDB0140564;HMDB0141215;HMDB0029492;HMDB0029676;HMDB0030617;HMDB0030659;HMDB0030667;HMDB0032695;HMDB0032696;HMDB0033321;HMDB0033720;HMD…	16	Chrysoeriol;3-Methoxyapigenin;Leptosidin;Diosmetin;Hispidulin;Kaempferide;Cajanin;Pratensein;Tectorigenin;2'-Hydroxybiochanin_A;(+)-Sophorol;(-)-Sophorol;(+)-6a-Hydroxymaackiain;Rhamnocitrin;Questinol;3-Hydroxy-6,7,8-trimethoxy-2-naphthoate	C04293;C05902;C08651;C10038;C10058;C10098;C10203;C10520;C10534;C12135;C16227;C16228;C16230;C17059;C17811;C21322
pos-M301T346	111704	121737	121069	118986	126269	116862	25929.7	24773.5	26696.2	27318.8	29358.4	22873.7	0.219012	1.09676e-09	0.0021645	7.15411e-08	0.00652874	1	1	1	1.64978	0.0335031	down	301.216	5.76935	1	1	Retinoic acid	Lipids and lipid-like molecules	Prenol lipids	HMDB0001852	C00777	18	All-trans-retinoic acid;9-cis-Retinoic acid;13-cis-Retinoic acid;4-Oxoretinol;4-OH-Retinal;9,13-cis-Retinoate;Sugiol;ent-6,16-Kauradien-19-oic acid;Yucalexin B16;Yucalexin B7;Trilobinol;Metandienone;Dehydroabietic acid;Alpha-Linolenic acid;Gamma-Linolenic acid;Calendic acid;Punicic acid;Linolenelaidic acid	HMDB0001852;HMDB0002369;HMDB0006219;HMDB0012329;HMDB0012788;HMDB0012874;HMDB0036564;HMDB0036697;HMDB0036710;HMDB0036711;HMDB0038702;HMDB0041925;HMDB0061925;HMDB0001388;HMDB0003073;HMDB0030962;HMDB0030963;HMDB0030964	23	Retinoate;13-cis-Retinoic_acid;Spruceanol;Dehydroabietic_acid;19-Norprogesterone;19-Nor-17alpha-pregn-5(10)-en-20-yne-3alpha,17beta-diol;17beta-Hydroxy-17-methylandrosta-4,9(11)-dien-3-one;17beta-Hydroxy-2-methylandrost-1,4-dien-3-one;A-Norpregn-3(5)-ene-2,20-dione;17beta-Hydroxy-7alpha-methylandrost-1,4-diene-3-one;17alpha-Methyl-17beta-hydroxyandrosta-4,6-dien-3-one;9-cis-Retinoic_acid;4-Oxoret…	C00777;C07058;C09188;C12078;C14489;C14652;C14684;C14925;C15263;C15307;C15353;C15493;C16683;C18195;C18196;C20428;C20429;C06426;C06427;C07289;C08315;C08364;C15201
pos-M303T323	115706	123299	123071	124831	132614	124588	44185.4	42726.6	44235.5	47500.9	47982.9	43017.9	0.362378	5.923e-12	0.0021645	2.43477e-09	0.00652874	1	1	1	1.28623	0.0411796	down	303.196	5.37958	1	1	4-Androsten-11.beta.-ol-3,17-dione	Lipids and lipid-like molecules	Sterol Lipids	HMDB0006773	C05284	25	2-Hydroxyestradiol-3-methyl ether;2-Methoxyestradiol;19-Hydroxyandrost-4-ene-3,17-dione;19-Oxotestosterone;7a-Hydroxyandrost-4-ene-3,17-dione;11b-Hydroxyandrost-4-ene-3,17-dione;16a-Hydroxyandrost-4-ene-3,17-dione;4-Methoxy-17beta-estradiol;(2Z,8S,9Z)-2,9-Heptadecadiene-8-hydroxy-4,6-diyne-1-yl acetate;[8]-Dehydroshogaol;2-(3,7-Dimethyl-2,6-octadienyl)-4-hydroxy-6-methoxyacetophenone;Falcarindiol…	HMDB0000380;HMDB0000405;HMDB0003955;HMDB0003959;HMDB0006771;HMDB0006773;HMDB0006774;HMDB0012782;HMDB0031038;HMDB0033125;HMDB0034028;HMDB0034167;HMDB0036696;HMDB0039568;HMDB0040927;HMDB0041204;HMDB0012535;HMDB0032675;HMDB0036422;HMDB0041388;HMDB0094642;HMDB0112087;HMDB0112095;HMDB0112098;HMDB0060847	19	Testololactone;16alpha-Hydroxyandrost-4-ene-3,17-dione;11beta-Hydroxyandrost-4-ene-3,17-dione;19-Hydroxyandrost-4-ene-3,17-dione;19-Oxotestosterone;7alpha-Hydroxyandrost-4-ene-3,17-dione;2-Methoxy-17beta-estradiol;11-Keto-testosterone;5alpha-Androstane-3,11,17-trione;Bioallethrin;Epimestrol;7alpha,17beta-Dihydroxyandrosta-1,4-dien-3-one;6beta,19-Epoxy-17beta-hydroxyandrost-4-en-3-one;11alpha,17be…	C04676;C05140;C05284;C05290;C05295;C05296;C05302;C14256;C14269;C14337;C14593;C14907;C15072;C15103;C15216;C20693;C04867;C20388;C20992
pos-M305T341	46804.6	46539.6	50256.7	48667.4	53617.9	51390.6	15123.6	14328.1	14104.8	15572.4	14454.4	15267.1	0.298881	7.32389e-12	0.0021645	2.7434e-09	0.00652874	1	1	1	1.68687	0.0492134	down	305.21	5.67638	1	1	5-Androsten-3.beta.,16.alpha.-diol-17-one	Lipids and lipid-like molecules	Sterol Lipids	HMDB00352	C05139	18	3a,16b-Dihydroxyandrostenone;16-Oxoandrostenediol;3a,16a-Dihydroxyandrostenone;16a-Hydroxydehydroisoandrosterone;3a,16-Dihydroxyandrostenone;7a-Hydroxytestosterone;7a-Hydroxydehydroepiandrosterone;7b-Hydroxydehydroepiandrosterone;11-Ketoetiocholanolone;6beta-Hydroxytestosterone;19-Hydroxytestosterone;11beta-Hydroxytestosterone;2beta-Hydroxytestosterone;cis-[8]-Shogaol;Ginsenoyne G;10-Acetoxy-8-he…	HMDB0000309;HMDB0000322;HMDB0000324;HMDB0000352;HMDB0000388;HMDB0003956;HMDB0004611;HMDB0004624;HMDB0006031;HMDB0006259;HMDB0006769;HMDB0012533;HMDB0012654;HMDB0031464;HMDB0039589;HMDB0039735;HMDB0060089;HMDB0060339	19	16alpha-Hydroxydehydroepiandrosterone;7alpha-Hydroxytestosterone;19-Hydroxytestosterone;6beta-Hydroxytestosterone;11-Ketoetiocholanolone;16alpha-Hydroxytestosterone;14alpha,17beta-Dihydroxyandrost-4-en-3-one;15alpha-Hydroxytestosterone;11-Ketoandrosterone;1,2,4,5-Tetrahydrotestolactone;16beta,17beta-Dihydroxy-16-methylestr-4-en-3-one;4beta,5-Epoxy-17beta-hydroxy-5beta-androstan-3-one;11alpha,17be…	C05139;C05291;C05294;C14497;C14552;C14600;C14627;C14649;C14671;C14912;C15144;C15286;C15306;C15332;C15416;C18045;C18075;C21296;C15465
pos-M307T443	15962.1	11085.3	18967.5	9988.89	19206.9	8220.92	28709	34850.1	32507.9	39883.2	34721.1	48853.8	2.6312	0.000375676	0.0021645	0.00157235	0.00652874	1	1	1	1.63779	0.0937777	up	307.225	7.38583	1	1	Oxandrolone	Lipids and lipid-like molecules	Sterol Lipids	HMDB0014759	C07346	12	5-Androstene-3b,16b,17a-triol;5-Androstene-3b,16a,17a-triol;5-Androstenetriol;11-Hydroxyandrosterone;16-alpha-Hydroxyandrosterone;5-Androstene-3alpha-16b,17b-triol;Oxandrolone;[8]-Paradol;Avocadyne;Muricatacin;3-hydroxyhexanoyl carnitine;Dihydro-2,4,6-tris(2-methylpropyl)-4h-1,3,5-dithiazine	HMDB0000523;HMDB0000540;HMDB0000550;HMDB0002984;HMDB0013156;HMDB0013199;HMDB0014759;HMDB0040640;HMDB0035473;HMDB0038685;HMDB0061633;HMDB0032221	9	Oxandrolone;3alpha,11beta-Dihydroxy-5beta-androstane-17-one;3alpha,11beta-Dihydroxy-5alpha-androstane-17-one;Androst-5-ene-3beta,17beta,19-triol;3beta-Hydroxy-D-homo-17a-oxa-5alpha-androstan-17-one;Dihydromonacolin_L;2-Methoxy-5Z-hexadecenoic_acid;2-Methoxy-6Z-hexadecenoic_acid;12-(2,3-Dihydroxycyclopentyl)-2-dodecanone	C07346;C14553;C14606;C15097;C15136;C15536;C13792;C13946;C14996
pos-M308T53_2	46728.5	45301.9	49269.5	52355.1	49609.4	50610.8	20062	17061	17446.4	19382.1	16896.5	15230.6	0.360965	3.59103e-08	0.0021645	9.28675e-07	0.00652874	1	1	1	2.08371	0.0676132	down	308.091	0.890025	1	1	L-Glutathione, reduced	Organic acids and derivatives	Carboxylic acids and derivatives	HMDB0000125	C00051	0	-	-	0	-	-
pos-M308T75_2	66897.9	108661	63148.3	70962	61858	70480.4	18572.5	21338.5	17344.6	16666.3	16088.3	19610.4	0.248006	9.98862e-07	0.0021645	1.21425e-05	0.00652874	1	1	1	2.48357	0.0720949	down	308.09	1.24592	1	1	L-Glutathione, reduced	Organic acids and derivatives	Carboxylic acids and derivatives	HMDB0000125	C00051	0	-	-	0	-	-
pos-M317T244	4927.06	5318.95	5726.21	4981.67	5452.66	5490.3	2347.81	2647.53	2178.24	1905.37	1956.41	2119.3	0.412413	6.32618e-07	0.0021645	8.44555e-06	0.00652874	1	1	1	2.11593	0.0362539	down	317.065	4.07223	1	1	Isorhamnetin	Phenylpropanoids and polyketides	Flavonoids	HMDB0002655	C10084	33	2-(3,4-dihydroxy-5-methoxyphenyl)-5,7-dihydroxy-4H-chromen-4-one;2-(3,5-dihydroxy-4-methoxyphenyl)-5,7-dihydroxy-4H-chromen-4-one;3-(2,5-dihydroxy-4-methoxyphenyl)-6,7-dihydroxy-4H-chromen-4-one;7-hydroxy-6-methoxy-3-(2,4,5-trihydroxyphenyl)-4H-chromen-4-one;5,11-dihydroxy-6,8,19-trioxapentacyclo[10.7.0.0虏,鈦?0鲁,鈦?0鹿鲁,鹿鈦穄nonadeca-1(12),2(9),10,13(17)-tetraene-16,18-dione;3,5,6,7-tetrahydroxy-2-(3-…	HMDB0124865;HMDB0124868;HMDB0124999;HMDB0125000;HMDB0126043;HMDB0126503;HMDB0126507;HMDB0127497;HMDB0128208;HMDB0128757;HMDB0129288;HMDB0129333;HMDB0129334;HMDB0129335;HMDB0130165;HMDB0130318;HMDB0130661;HMDB0130662;HMDB0132127;HMDB0132128;HMDB0136017;HMDB0136018;HMDB0136019;HMDB0002655;HMDB0030547;HMDB0030804;HMDB0038572;HMDB0039210;HMDB0133823;HMDB0015412;HMDB0126546;HMDB0130798;HMDB0002091	13	3-O-Methylquercetin;Capillarisin;Azaleatin;Isorhamnetin;Pedalitin;Pinoquercetin;Rhamnetin;Sexangularetin;Tamarixetin;3'-O-Methyltricetin;Cyclic_dehypoxanthine_futalosine;Tuliposide_A;6-Tuliposide_A	C04443;C08999;C10022;C10084;C10119;C10120;C10176;C10185;C10188;C19739;C17017;C08561;C20577
pos-M318T319	81480.1	79567.4	81092.5	74199.7	77812.2	77042.2	225144	217715	201499	208511	220568	231865	2.7702	2.39817e-11	0.0021645	5.61536e-09	0.00652874	1	1	1	1.57425	0.0476921	up	318.3	5.30939	1	1	Phytosphingosine	Organic nitrogen compounds	Organonitrogen compounds	HMDB0004610	C12144	12	Phytosphingosine;(R)-3-Hydroxy-Octadecanoic acid;xi-10-Hydroxyoctadecanoic acid;9-hydroxyoctadecanoic acid;13-hydroxyoctadecanoic acid;12-Hydroxystearic acid;2-hydroxystearate;5-Hydroxyoctadecanoic acid;7-Hydroxyoctadecanoic acid;8-Hydroxyoctadecanoic acid;11-Hydroxyoctadecanoic acid;6-Hydroxyoctadecanoic acid	HMDB0004610;HMDB0010737;HMDB0037396;HMDB0061661;HMDB0061662;HMDB0061706;HMDB0062549;HMDB0112180;HMDB0112181;HMDB0112182;HMDB0112183;HMDB0112193	4	Phytosphingosine;(R)-2-Hydroxystearate;(S)-2-Hydroxystearate;(R)-10-Hydroxystearate	C12144;C03042;C03045;C03195
pos-M319T346	127401	133325	137454	138062	145169	132932	31171.6	33231.8	33199	35188.1	36201.4	36293.3	0.252087	3.84543e-12	0.0021645	1.9815e-09	0.00652874	1	1	1	1.60717	0.141093	down	319.227	5.77177	1	1	17(18)-Epoxy-5Z,8Z,11Z,14Z-eicosatetraenoic acid	Lipids and lipid-like molecules	Fatty Acyls	HMDB0010212	C13843	0	-	-	0	-	-
pos-M321T323	224167	245493	243828	253402	263865	260712	76778.4	79101.7	78470.4	84519.3	83870.5	79121.5	0.323079	4.98133e-11	0.0021645	9.02204e-09	0.00652874	1	1	1	1.32799	0.0494177	down	321.206	5.37972	1	1	Oryzalide B	Lipids and lipid-like molecules	Prenol lipids	HMDB0037592	null	9	(4E)-6-hydroxy-1-(4-hydroxy-3-methoxyphenyl)dodec-4-en-3-one;1-(3-heptyloxiran-2-yl)-3-(4-hydroxy-3-methoxyphenyl)propan-1-one;(4E)-12-hydroxy-1-(4-hydroxy-3-methoxyphenyl)dodec-4-en-3-one;(1E)-4-hydroxy-1-(4-hydroxy-3-methoxyphenyl)dodec-1-en-3-one;5'-Carboxy-alpha-chromanol;Oryzalide A;Oryzalide B;[8]-Gingerdione;10-Acetylpanaxytriol	HMDB0137380;HMDB0137386;HMDB0137387;HMDB0137400;HMDB0012798;HMDB0037591;HMDB0037592;HMDB0039276;HMDB0039821	3	Testolate;10beta-Hydroxy-6beta-isobutyrylfuranoeremophilane;Plakortic_acid	C01618;C09685;C17158
pos-M329T174	35290.9	38500.3	37973.4	49864.5	46481.2	46117.4	8169.41	9025.12	8286.76	20642.7	8043.94	9377.38	0.249954	6.75466e-05	0.0021645	0.000373771	0.00652874	1	1	1	2.0691	0.0409927	down	329.065	2.90824	1	1	Orange I	Benzenoids	Naphthalenes	HMDB0032886	null	31	4,5-dihydroxy-13,14-dimethoxy-8,17-dioxatetracyclo[8.7.0.0虏,鈦?0鹿鹿,鹿鈦禲heptadeca-1(10),2(7),3,5,11,13,15-heptaen-9-one;5,15-dihydroxy-13,14-dimethoxy-8,17-dioxatetracyclo[8.7.0.0虏,鈦?0鹿鹿,鹿鈦禲heptadeca-1(10),2(7),3,5,11,13,15-heptaen-9-one;5,6-dihydroxy-13,14-dimethoxy-8,17-dioxatetracyclo[8.7.0.0虏,鈦?0鹿鹿,鹿鈦禲heptadeca-1(10),2(7),3,5,11,13,15-heptaen-9-one;5,12-dihydroxy-13,14-dimethoxy-8,17-dioxatetrac…	HMDB0128459;HMDB0128461;HMDB0128462;HMDB0128463;HMDB0128464;HMDB0140683;HMDB0140684;HMDB0006558;HMDB0030474;HMDB0030479;HMDB0030753;HMDB0031533;HMDB0038806;HMDB0142058;HMDB0038365;HMDB0125021;HMDB0125022;HMDB0126028;HMDB0126032;HMDB0126038;HMDB0126042;HMDB0128178;HMDB0128182;HMDB0129346;HMDB0129355;HMDB0129360;HMDB0038361;HMDB0141542;HMDB0062697;HMDB0031304;HMDB0032992	9	(-)-Acanthocarpan;Aflatoxin_G1;Aflatoxin_M1;Aflatoxin_Q1;Aflatoxin_B1-exo-8,9-epoxide;Aflatoxin_B1-endo-8,9-epoxide;Leucocyanidin;(+)-Gallocatechin;(-)-Epigallocatechin	C10198;C16755;C16756;C19585;C19586;C19595;C05906;C12127;C12136
pos-M331T269	1.81534e+06	1.77695e+06	1.78111e+06	1.78651e+06	1.87456e+06	1.92624e+06	585517	595740	583182	580680	681723	628854	0.333527	7.23492e-10	0.0021645	5.41983e-08	0.00652874	1	1	1	1.74203	0.0322953	down	331.082	4.4802	1	1	3,5-dihydroxy-2-(4-hydroxy-3-methoxyphenyl)-7-methoxy-4H-chromen-4-one	Phenylpropanoids and polyketides	Flavonoids	HMDB0133830	null	32	5,7-dihydroxy-2-(3-hydroxy-4,5-dimethoxyphenyl)-4H-chromen-4-one;3-(2,5-dihydroxy-4-methoxyphenyl)-7-hydroxy-6-methoxy-4H-chromen-4-one;2-(3,5-dimethoxyphenyl)-5,6,7-trihydroxy-4H-chromen-4-one;3,5,7-trihydroxy-6-methoxy-2-(3-methoxyphenyl)-4H-chromen-4-one;5,7,8-trihydroxy-3-methoxy-2-(3-methoxyphenyl)-4H-chromen-4-one;5,7-dihydroxy-2-(3-hydroxyphenyl)-3,6-dimethoxy-4H-chromen-4-one;5,6-dihydrox…	HMDB0124862;HMDB0124998;HMDB0128203;HMDB0128752;HMDB0129285;HMDB0130273;HMDB0131941;HMDB0138002;HMDB0029263;HMDB0030475;HMDB0030480;HMDB0030696;HMDB0030811;HMDB0031706;HMDB0033268;HMDB0034009;HMDB0035598;HMDB0037096;HMDB0037351;HMDB0037354;HMDB0038659;HMDB0041690;HMDB0124861;HMDB0133830;HMDB0133208;HMDB0133209;HMDB0134760;HMDB0128179;HMDB0128184;HMDB0141543;HMDB0040692;HMDB0041269	11	3,7-Di-O-methylquercetin;(+)-Bisdechlorogeodin;(-)-Bisdechlorogeodin;Cirsiliol;Tricin;Hildecarpin;Aflatoxin_G2;Aurantio-obtusin;Allamandin;Mecarbinzid;N-(2-Methoxyphenyl)-N'-(2-naphtyl)urea	C01265;C03036;C03040;C10033;C10193;C10424;C16754;C17670;C09766;C18942;C11163
pos-M333T335	16093.5	15854.5	15862.5	12719.4	14321.2	14794.2	27467.9	22807.5	25785.7	36030.3	33999.6	38567.5	2.05988	0.000143272	0.0021645	0.000704784	0.00652874	1	1	1	1.22288	0.065823	up	333.204	5.58363	1	1	11b-Hydroxyprogesterone	Lipids and lipid-like molecules	Sterol Lipids	HMDB0004031	C05498	20	5,6-epoxy,18R-HEPE;Carnosic acid;11b-Hydroxyprogesterone;7'-Carboxy-gamma-tocotrienol;Hulupone;Adhulupone;(1(10)E,4E,6a,9b)-9-(2-Methylbutanoyloxy)-1(10),4,11(13)-germacratrien-12,6-olide;(1(10)E,4E,6a,9b)-9-(3-Methylbutanoyloxy)-1(10),4,11(13)-germacratrien-12,6-olide;Petasitin;6-Angeloylfuranofukinol;4-Deoxycohumulone;ent-7alpha,12beta-Dihydroxy-16-kauren-19,6beta-olide;ent-15-Kaurene-17,19-dio…	HMDB0062410;HMDB0002358;HMDB0004031;HMDB0012851;HMDB0030103;HMDB0030136;HMDB0031374;HMDB0031375;HMDB0035637;HMDB0036146;HMDB0036623;HMDB0036700;HMDB0036726;HMDB0036761;HMDB0038966;HMDB0013623;HMDB0033505;HMDB0035337;HMDB0038484;HMDB0015494	17	Callicarpone;7beta,12alpha-Dihydroxykaurenolide;Marrubiin;Premarrubiin;Gibberellin_A14_aldehyde;Gibberellin_A12;Gibberellin_A53_aldehyde;17beta-Hydroxy-4-oxa-5alpha-androst-1-en-3-one_acetate;13-Hydroxy-2-(hydroxymethylene)-3-oxo-13,17-seco-5alpha-androstan-17-oic_acid,_delta-lactone;5,6-Epoxy-18R-HEPE;13(S)-HPOT;(9Z,12Z,15Z)-(7S,8S)-Dihydroxyoctadeca-9,12,15-trienoic_acid;Dihydroalbocycline;9(S)…	C09067;C09081;C09128;C09177;C11853;C11857;C11905;C15068;C15459;C18175;C04785;C07357;C15753;C16321;C16341;C19936;C20704
pos-M335T289	82887.4	88855.8	86998.1	88819.5	93052.1	92813.6	29787.1	36079.3	30811.9	31783.3	75395.7	29868.8	0.43816	0.00171203	0.0021645	0.00571296	0.00652874	1	1	1	1.22004	0.0263026	down	335.222	4.81058	1	1	Prostaglandin A2	Lipids and lipid-like molecules	Fatty Acyls	HMDB0002752	NA	0	-	-	0	-	-
pos-M347T204	71701.7	80579.7	79856.8	78488.6	83889.7	76072.5	25488.8	27204.2	25839.3	24417.4	25542.9	24900.1	0.325959	1.77744e-11	0.0021645	4.70164e-09	0.00652874	1	1	1	2.42327	0.0525566	down	347.076	3.39425	1	1	Limocitrin	Phenylpropanoids and polyketides	Flavonoids	HMDB0029516	null	42	7-hydroxy-6-methoxy-3-(2,3,5-trihydroxy-4-methoxyphenyl)-4H-chromen-4-one;7-hydroxy-6-methoxy-3-(2,3,6-trihydroxy-4-methoxyphenyl)-4H-chromen-4-one;3-(2,5-dihydroxy-4-methoxyphenyl)-7,8-dihydroxy-6-methoxy-4H-chromen-4-one;3-(2,5-dihydroxy-4-methoxyphenyl)-5,7-dihydroxy-6-methoxy-4H-chromen-4-one;4,5-dihydroxy-11-methoxy-6,8,19-trioxapentacyclo[10.7.0.0虏,鈦?0鲁,鈦?0鹿鲁,鹿鈦穄nonadeca-1(12),2(9),10,13(17…	HMDB0125001;HMDB0125002;HMDB0125003;HMDB0125004;HMDB0126044;HMDB0126045;HMDB0128195;HMDB0128196;HMDB0128762;HMDB0129275;HMDB0129281;HMDB0129289;HMDB0130263;HMDB0130266;HMDB0130663;HMDB0132195;HMDB0132196;HMDB0137998;HMDB0138040;HMDB0138538;HMDB0029516;HMDB0030476;HMDB0030478;HMDB0030587;HMDB0038466;HMDB0060430;HMDB0130270;HMDB0133270;HMDB0133271;HMDB0133272;HMDB0133275;HMDB0133277;HMDB0133281;HMD…	7	Tomentin;Taxifolin_3-O-acetate;Axillarin;Syringetin;Eupatolitin;Aflatoxin_B1_diol;Aflatoxin_B1_dialdehyde	C04581;C09967;C10021;C11620;C17788;C19588;C19589
pos-M350T441	22078.4	20634.6	23827.6	22732	26854.6	24713.6	1985.68	1360.21	2181.63	2192.11	1996.89	2139.61	0.084181	5.54726e-09	0.0021645	2.30265e-07	0.00652874	1	1	1	3.45724	0.108062	down	349.933	7.34392	1	1	Chlorpyrifos	Organic acids and derivatives	Organic thiophosphoric acids and derivatives	HMDB0041856	C14322	0	-	-	0	-	-
pos-M351T262	111785	121414	90674.4	107151	93536.2	90735.1	43948.8	44326.5	44249.2	47619.5	52449.9	46238.1	0.453168	1.03337e-06	0.0021645	1.24639e-05	0.00652874	1	1	1	1.36295	0.197552	down	351.216	4.37451	1	1	Oryzalic acid B	Organic acids and derivatives	Carboxylic acids and derivatives	HMDB0038693	null	20	9S-hydroxy-11,15-dioxo-5Z,13E-prostadienoic acid;15-oxo-5S,6R-dihydroxy-7E,9E,11Z,13E-eicosatetraenoic acid;(5S)-hydroperoxy-18-hydroxy-EPE;8-iso-15-keto-PGE2;Prostaglandin E3;Prostaglandin D3;15-Keto-prostaglandin E2;Resolvin E1;12-Oxo-20-hydroxy-leukotriene B4;15-Epi-lipoxin B5;15-Oxo-lipoxin A4;20-oxo-leukotriene B4;PGH3;(ent-6alpha,7alpha,12alpha)-6,7,12-Trihydroxy-16-kauren-19-oic acid;Oryza…	HMDB0062297;HMDB0062300;HMDB0062616;HMDB0002341;HMDB0002664;HMDB0003034;HMDB0003175;HMDB0010410;HMDB0012552;HMDB0012588;HMDB0012590;HMDB0012641;HMDB0013040;HMDB0036701;HMDB0037593;HMDB0038693;HMDB0060096;HMDB0035919;HMDB0038483;HMDB0040611	11	4,4-Difluoropregn-5-ene-3,20-dione;(5Z,13E)-11alpha-Hydroxy-9,15-dioxoprost-13-enoate;(5Z,13E)-9alpha-Hydroxy-11,15-dioxoprosta-5,13-dienoate;(5Z,13E)-6,9alpha-Epoxy-11alpha-hydroxy-15-oxoprosta-5,13-dienoate;Prostaglandin_E3;Prostaglandin_D3;Resolvin_E1;5S-Hydroperoxy-18R-HEPE;Chalcolactone;Andrographolide;2,3-Dinor-8-iso_prostaglandin_F1alpha	C15152;C04707;C04758;C04835;C06439;C13802;C18171;C18176;C18848;C20214;C14795
pos-M369T360_2	439438	466947	454288	448204	474879	505977	1.70478e+06	1.54734e+06	1.50734e+06	1.5233e+06	1.59941e+06	1.81062e+06	3.47445	7.92627e-11	0.0021645	1.20113e-08	0.00652874	1	1	1	1.41624	0.0312559	up	369.217	6.00409	1	1	Methoxyfenozide	Unknown	-	NA	NA	10	Docosapentaenoic acid (22n-6);Docosapentaenoic acid;Ethyl abietate;ent-16-Kauren-19-ol acetate;1-Phenyl-1,3-hexadecanedione;2-Methyl-5-(8,11-pentadecadienyl)-1,3-benzenediol;4,8,12,15,19-Docosapentaenoic acid;Ethyl icosapentate;Tamibarotene;Marmeline	HMDB0001976;HMDB0006528;HMDB0032257;HMDB0035024;HMDB0035581;HMDB0038909;HMDB0039133;HMDB0039530;HMDB0015605;HMDB0030192	13	17-O-Acetylajmaline;Dihydrocorynantheine;Hirsutine;Methoxyfenozide;13-(2-Methylcrotonoyl)oxylupanine;Taxa-4(20),11(12)-dien-5alpha-yl_acetate;Ethyl_icosapentate;17beta-Hydroxy-4,4,17-trimethylandrost-5-en-3-one;2-Methyl-5alpha-androst-2-en-17beta-ol_acetate;(5Z,8Z,11Z,14Z,17Z)-Eicosapentaenoic_acid_ethyl_ester;(7Z,10Z,13Z,16Z,19Z)-Docosa-7,10,13,16,19-pentaenoic_acid;Tamibarotene;Am_580	C15985;C16953;C16972;C18525;C04170;C11896;C13364;C15413;C15421;C16184;C16513;C12864;C15619
pos-M373T384	23341.1	24411	22862.2	27123.9	26146.8	28349.1	8507.05	9146.46	8000.2	10329.3	11743.5	9087.76	0.373204	2.69621e-07	0.0021645	4.32229e-06	0.00652874	1	1	1	1.81116	0.0854611	down	373.253	6.3918	1	1	Gentian Violet	Benzenoids	Benzene and substituted derivatives	HMDB0014550	null	3	Gentian Violet;Docosatrienoic acid;(all-Z)-7,10,13-Docosatrienoic acid	HMDB0014550;HMDB0002823;HMDB0031099	1	13,16,19-Docosatrienoic_acid	C16534
pos-M375T257	5731.7	6253.03	5360.46	5870.42	6115.12	5734.76	2969.52	2433.82	2506.87	2820.23	2426.97	2898.54	0.457885	8.46142e-08	0.0021645	1.78318e-06	0.00652874	1	1	1	1.62628	0.0741885	down	375.214	4.28793	1	1	Furanylfentanyl	Unknown	-	NA	NA	33	11beta,20-Dihydroxy-3-oxopregn-4-en-21-oic acid;Methylprednisolone;Macrophorin B;11,12-Dimethylrosmanol;15-oxo-5S,6R-dihydroxy-7E,9E,11Z-eicosatrienoic acid;5-hydroperoxy-15-HETE;Prostaglandin E2;(13E)-11a-Hydroxy-9,15-dioxoprost-13-enoic acid;Prostaglandin I2;Prostaglandin H2;Prostaglandin D2;Thromboxane A2;20-Hydroxy-leukotriene B4;Prostaglandin F3a;8-iso-PGF3a;Levuglandin E2;Levuglandin D2;13,…	HMDB0011651;HMDB0015094;HMDB0030456;HMDB0040525;HMDB0062291;HMDB0062798;HMDB0001220;HMDB0001320;HMDB0001335;HMDB0001381;HMDB0001403;HMDB0001452;HMDB0001509;HMDB0002122;HMDB0002132;HMDB0002363;HMDB0002400;HMDB0002776;HMDB0004240;HMDB0004385;HMDB0005077;HMDB0005082;HMDB0005844;HMDB0012481;HMDB0012564;HMDB0012587;HMDB0034676;HMDB0035064;HMDB0035338;HMDB0035339;HMDB0036756;HMDB0060041;HMDB0060042	19	Jasmolin_II;Prostaglandin_H2;Prostaglandin_E2;Prostaglandin_D2;Prostaglandin_I2;Thromboxane_A2;(13E)-11alpha-Hydroxy-9,15-dioxoprost-13-enoate;(5Z)-(15S)-11alpha-Hydroxy-9,15-dioxoprostanoate;20-OH-Leukotriene_B4;15-Keto-prostaglandin_F2alpha;Lipoxin_A4;Lipoxin_B4;Prostaglandin_F3alpha;Narbonolide;Levuglandin_E2;Levuglandin_D2;Cinncassiol_D1;Cinncassiol_D4;Uplandicine	C16781;C00427;C00584;C00696;C01312;C02198;C04654;C04671;C04853;C05960;C06314;C06315;C06476;C11997;C13807;C13808;C17652;C17656;C10412
pos-M447T192	497059	560822	546223	594723	570928	537937	121801	126945	119247	132449	121702	114122	0.222592	1.05854e-12	0.0021645	9.94443e-10	0.00652874	1	1	1	2.85848	0.0669397	down	447.129	3.20073	1	1	Swertisin	Unknown	-	NA	NA	29	5,7-dihydroxy-2-(4-methoxyphenyl)-6-[3,4,5-trihydroxy-6-(hydroxymethyl)oxan-2-yl]-4H-chromen-4-one;5-hydroxy-2-(4-hydroxyphenyl)-7-methoxy-8-[3,4,5-trihydroxy-6-(hydroxymethyl)oxan-2-yl]-4H-chromen-4-one;5,6-dihydroxy-7-methoxy-2-phenyl-8-[3,4,5-trihydroxy-6-(hydroxymethyl)oxan-2-yl]-4H-chromen-4-one;5-hydroxy-2-(3-hydroxyphenyl)-7-methoxy-8-[3,4,5-trihydroxy-6-(hydroxymethyl)oxan-2-yl]-4H-chrome…	HMDB0127105;HMDB0127127;HMDB0127133;HMDB0127135;HMDB0127252;HMDB0127357;HMDB0128550;HMDB0133293;HMDB0141944;HMDB0002219;HMDB0029617;HMDB0033990;HMDB0034149;HMDB0035931;HMDB0036630;HMDB0038821;HMDB0040511;HMDB0040803;HMDB0041455;HMDB0128984;HMDB0029605;HMDB0030042;HMDB0030883;HMDB0030884;HMDB0034231;HMDB0036861;HMDB0039028;HMDB0039037;HMDB0039038	12	Biochanin_A-beta-D-glucoside;Obtusifolin_2-glucoside;Physcion_8-glucoside;Trifolirhizin;Glycitin;Swertisin;Dihydrogranaticin;Ginkgolide_B;Ginkgolide_J;Rutarin;Ginkgolide_M;Bleekerine	C05376;C10381;C10384;C10538;C16195;C17835;C18359;C07602;C07604;C09309;C16816;C09046
pos-M449T175_2	2.45168e+06	2.71174e+06	2.75705e+06	2.81559e+06	2.96082e+06	2.81484e+06	558237	606719	558169	572776	549082	603693	0.208862	4.03621e-12	0.0021645	1.9815e-09	0.00652874	1	1	1	2.10724	0.0490973	down	449.108	2.91297	1	1	Luteolin-8-C-glucoside	Phenylpropanoids and polyketides	Flavonoids	NA	NA	65	6-[(3,7-dihydroxy-4-oxo-2-phenyl-3,4-dihydro-2H-1-benzopyran-5-yl)oxy]-3,4,5-trihydroxyoxane-2-carboxylic acid;6-[(3,5-dihydroxy-4-oxo-2-phenyl-3,4-dihydro-2H-1-benzopyran-7-yl)oxy]-3,4,5-trihydroxyoxane-2-carboxylic acid;6-[3,5-dihydroxy-2-(2-oxo-3-phenylpropanoyl)phenoxy]-3,4,5-trihydroxyoxane-2-carboxylic acid;6-[3,5-dihydroxy-4-(2-oxo-3-phenylpropanoyl)phenoxy]-3,4,5-trihydroxyoxane-2-carboxy…	HMDB0125404;HMDB0125405;HMDB0125410;HMDB0125411;HMDB0127132;HMDB0127468;HMDB0128082;HMDB0128083;HMDB0128085;HMDB0128086;HMDB0128087;HMDB0128104;HMDB0128105;HMDB0129299;HMDB0129977;HMDB0129978;HMDB0129979;HMDB0130011;HMDB0130012;HMDB0130013;HMDB0130214;HMDB0130215;HMDB0130245;HMDB0130246;HMDB0130247;HMDB0130248;HMDB0132732;HMDB0133384;HMDB0133385;HMDB0133386;HMDB0133578;HMDB0133579;HMDB0134576;HMD…	10	Quercitrin;Isoorientin;Luteolin_7-O-beta-D-glucoside;Carthamone;Fisetin_8-C-glucoside;Orientin;Kaempferol_3-O-glucoside;Kaempferol-3-O-galactoside;Aureusidin_6-O-glucoside;Plantaginin	C01750;C01821;C03951;C08598;C10042;C10114;C12249;C12626;C16409;C17056
pos-M463T198	430867	474696	447753	480633	305853	467076	184079	197172	206453	197577	187007	187096	0.44474	4.75206e-05	0.0021645	0.000279891	0.00652874	1	1	1	1.72215	0.193384	down	463.123	3.30075	1	1	Peonidin-3-O-glucoside	Phenylpropanoids and polyketides	Flavonoids	NA	NA	26	3,4,5-trihydroxy-6-{6-hydroxy-3-[3-(3-hydroxyphenyl)-3-oxoprop-1-en-1-yl]-2-methoxyphenoxy}oxane-2-carboxylic acid;3,4,5-trihydroxy-6-{2-hydroxy-4-[3-(3-hydroxyphenyl)-3-oxoprop-1-en-1-yl]-3-methoxyphenoxy}oxane-2-carboxylic acid;6-{3-[3-(3,4-dihydroxy-2-methoxyphenyl)prop-2-enoyl]phenoxy}-3,4,5-trihydroxyoxane-2-carboxylic acid;3,5,7-trihydroxy-2-{3-methoxy-4-[(3,4,5-trihydroxy-6-methyloxan-2-yl…	HMDB0126068;HMDB0126069;HMDB0126070;HMDB0126598;HMDB0127128;HMDB0127206;HMDB0127355;HMDB0129973;HMDB0129974;HMDB0132473;HMDB0133290;HMDB0133291;HMDB0133302;HMDB0135156;HMDB0136804;HMDB0030569;HMDB0037449;HMDB0037451;HMDB0037473;HMDB0037567;HMDB0038049;HMDB0038455;HMDB0039189;HMDB0039195;HMDB0039758;HMDB0036860	6	Isoscoparine;6-Methoxyluteolin_7-rhamnoside;Swertiajaponin;Tectoridin;Homoplantaginin;Ginkgolide_C	C05990;C10104;C10187;C10533;C17762;C07603
pos-M471T175	11442.6	9863.15	11502.3	11416.3	11437.3	12057.8	3420.55	3887.01	3151.75	3369.77	3707.69	3603.38	0.312173	8.58619e-11	0.0021645	1.27152e-08	0.00652874	1	1	1	2.01051	0.0578579	down	471.089	2.91922	1	1	Orientin	Phenylpropanoids and polyketides	Flavonoids	HMDB0030614	C10114	59	6-[(3,7-dihydroxy-4-oxo-2-phenyl-3,4-dihydro-2H-1-benzopyran-5-yl)oxy]-3,4,5-trihydroxyoxane-2-carboxylic acid;6-[(3,5-dihydroxy-4-oxo-2-phenyl-3,4-dihydro-2H-1-benzopyran-7-yl)oxy]-3,4,5-trihydroxyoxane-2-carboxylic acid;6-[3,5-dihydroxy-2-(2-oxo-3-phenylpropanoyl)phenoxy]-3,4,5-trihydroxyoxane-2-carboxylic acid;6-[3,5-dihydroxy-4-(2-oxo-3-phenylpropanoyl)phenoxy]-3,4,5-trihydroxyoxane-2-carboxy…	HMDB0125404;HMDB0125405;HMDB0125410;HMDB0125411;HMDB0127132;HMDB0127468;HMDB0128082;HMDB0128083;HMDB0128085;HMDB0128086;HMDB0128087;HMDB0128104;HMDB0128105;HMDB0129299;HMDB0129977;HMDB0129978;HMDB0129979;HMDB0130011;HMDB0130012;HMDB0130013;HMDB0130214;HMDB0130215;HMDB0130245;HMDB0130246;HMDB0130247;HMDB0130248;HMDB0132732;HMDB0133384;HMDB0133385;HMDB0133386;HMDB0133578;HMDB0133579;HMDB0134576;HMD…	11	Quercitrin;Isoorientin;Luteolin_7-O-beta-D-glucoside;Carthamone;Fisetin_8-C-glucoside;Orientin;Kaempferol_3-O-glucoside;Kaempferol-3-O-galactoside;Aureusidin_6-O-glucoside;Plantaginin;Flucloxacillin	C01750;C01821;C03951;C08598;C10042;C10114;C12249;C12626;C16409;C17056;C11748
pos-M474T410	461.43	718.931	494.96	683.788	618.107	787.692	976.54	1673.33	1123.23	1490.76	1578.2	1526.52	2.22279	7.31704e-05	0.0021645	0.000400693	0.00652874	1	1	1	1.01844	0.117685	up	474.377	6.8326	1	1	LysoDGTS 16:0	Lipids and lipid-like molecules	Glycerolipids	-	C18169	1	Citranaxanthin	HMDB0036883	0	-	-
pos-M509T204	94862.9	109941	121771	110789	116239	111440	37939.3	42937.6	37301.5	37478.2	39170.7	37097.8	0.348737	1.82761e-09	0.0021645	1.04937e-07	0.00652874	1	1	1	2.3582	0.0461433	down	509.132	3.39425	1	1	Syringetin-3-O-glucoside	Phenylpropanoids and polyketides	Flavonoids	NA	NA	14	6-{3,5-dihydroxy-2-[3-(4-hydroxy-3,5-dimethoxyphenyl)prop-2-enoyl]phenoxy}-3,4,5-trihydroxyoxane-2-carboxylic acid;6-{3,5-dihydroxy-4-[3-(4-hydroxy-3,5-dimethoxyphenyl)prop-2-enoyl]phenoxy}-3,4,5-trihydroxyoxane-2-carboxylic acid;6-{2,6-dimethoxy-4-[3-oxo-3-(2,4,6-trihydroxyphenyl)prop-1-en-1-yl]phenoxy}-3,4,5-trihydroxyoxane-2-carboxylic acid;6-{3,5-dihydroxy-2-[3-(3-hydroxy-4,5-dimethoxyphenyl)…	HMDB0124888;HMDB0124889;HMDB0124890;HMDB0124904;HMDB0124905;HMDB0124906;HMDB0128788;HMDB0128789;HMDB0128790;HMDB0029517;HMDB0037468;HMDB0037753;HMDB0014596;HMDB0061104	1	(S)-N-[3-(3,4-Methylenedioxyphenyl)-2-(acetylthio)methyl-1-oxoprolyl]glycine_benzyl_ester	C01315
pos-M518T346	232183	253331	247081	251827	259368	270922	114793	110594	107066	83605.8	110952	103407	0.416196	6.36707e-07	0.0021645	8.48537e-06	0.00652874	1	1	1	1.48703	0.0249051	down	518.324	5.77492	1	1	LysoPC 18:3	Lipids and lipid-like molecules	Glycerophospholipids	HMDB10388	C04230	3	LysoPC(18:3(6Z,9Z,12Z));LysoPC(18:3(9Z,12Z,15Z));LysoPC(16:0)	HMDB0010387;HMDB0010388;HMDB0010382	0	-	-
pos-M569T278	5670.91	6243.48	6626.17	11531.5	8735.28	5906.69	18334.3	20043.9	17123.3	25271	21419.4	19806.6	2.72841	6.42483e-05	0.0021645	0.000358977	0.00652874	1	1	1	1.75108	0.176159	up	569.294	4.63438	1	1	Leukotriene F4	Lipids and lipid-like molecules	Fatty Acyls	HMDB0006465	NA	4	Leukotriene F4;leukotriene-f4;Canesceol;11-alpha-O-beta-D-Glucopyranosyl-16alpha-O-methylneoquassin	HMDB0006465;HMDB0062488;HMDB0034084;HMDB0039773	2	Leukotriene_F4;Sarmentoloside	C06462;C08878
pos-M599T442	105801	86673.7	125924	271789	281283	193248	84543.6	34278.8	39214.5	153870	47418.6	63093.2	0.396741	0.010299	0.0151515	0.0262471	0.0351948	0.916667	0.693056	1	1.59284	0.413995	down	599.408	7.36032	1	1	Idoxanthin	Lipids and lipid-like molecules	Prenol lipids	HMDB0040656	null	3	3-Hexaprenyl-4-hydroxy-5-methoxybenzoic acid;2-Hexaprenyl-3-methyl-5-hydroxy-6-methoxy-1,4-benzoquinone;Campesteryl ferulate	HMDB0000977;HMDB0006820;HMDB0036285	2	3-Hexaprenyl-4-hydroxy-5-methoxybenzoate;2-Hexaprenyl-3-methyl-5-hydroxy-6-methoxy-1,4-benzoquinone	C05313;C05805
pos-M627T156	7823.54	9002.04	9203.23	9216.13	8719.52	9799.97	1895.84	2120.01	483.876	2120.94	2270.44	3357.23	0.227815	0.00182881	0.0021645	0.00603389	0.00652874	1	1	1	1.63325	0.0406842	down	627.155	2.5993	1	1	Quercetin-3,4'-O-di-beta-glucoside	Phenylpropanoids and polyketides	Flavonoids	NA	NA	19	5,7-dihydroxy-6,8-bis[3,4,5-trihydroxy-6-(hydroxymethyl)oxan-2-yl]-2-(2,4,5-trihydroxyphenyl)-4H-chromen-4-one;6-{4-[(2,4-dihydroxy-3-oxo-6-{[3,4,5-trihydroxy-6-(hydroxymethyl)oxan-2-yl]oxy}-2,3-dihydro-1-benzofuran-2-yl)methyl]phenoxy}-3,4,5-trihydroxyoxane-2-carboxylic acid;3,4,5-trihydroxy-6-({2-hydroxy-2-[(4-hydroxyphenyl)methyl]-3-oxo-6-{[3,4,5-trihydroxy-6-(hydroxymethyl)oxan-2-yl]oxy}-2,3-…	HMDB0126974;HMDB0133550;HMDB0133551;HMDB0037356;HMDB0037363;HMDB0037537;HMDB0038287;HMDB0038824;HMDB0039878;HMDB0039924;HMDB0040371;HMDB0040861;HMDB0041358;HMDB0015488;HMDB0134846;HMDB0134847;HMDB0134848;HMDB0134849;HMDB0134850	1	Quercetin_3-O-beta-D-glucosyl-(1->2)-beta-D-glucoside	C12667
pos-M757T186	34895.9	38395.2	39005.7	39050.6	36959.6	40818.7	20595.4	22897.4	11719.9	12687.5	10715.1	11889	0.394999	0.000616052	0.0021645	0.00239278	0.00652874	1	1	1	1.78792	0.302722	down	757.198	3.09478	1	1	Isoorientin 2''-[p-coumaroyl-(-&gt;6)-glucoside]	Phenylpropanoids and polyketides	Flavonoids	HMDB0032910	null	3	Isoorientin 2''-[p-coumaroyl-(->6)-glucoside];6''-(4-Hydroxycinnamoyl)astragalin 4'-glucoside;2''-(6''-p-Coumaroylglucosyl)quercitrin	HMDB0032910;HMDB0037437;HMDB0039332	0	-	-
neg-M126T74	1171	1430.32	1469.5	1762.63	1650.75	1619.56	6705.79	6621.56	6378.2	6114.54	6713.19	6609	4.29958	6.8204e-07	0.0021645	6.02273e-06	0.00513893	1	1	1	2.01958	0.142174	up	126.055	1.23233	1	1	Pyrrole	Organoheterocyclic compounds	Heteroaromatic compounds	HMDB0035924	C19907	10	D-1-Piperideine-2-carboxylic acid;(S)-2,3,4,5-Tetrahydropiperidine-2-carboxylate;(卤)-4-Methylene-2-pyrrolidinecarboxylic acid;(S)-2,3,4,5-tetrahydropyridine-2-carboxylate;Pyrocatechol;Hydroquinone;(E,E)-2,4-Hexadienedial;1,3-Benzenediol;5-Methyl-2-furancarboxaldehyde;2-Acetylfuran	HMDB0001084;HMDB0012130;HMDB0029434;HMDB0059657;HMDB0000957;HMDB0002434;HMDB0031180;HMDB0032037;HMDB0033002;HMDB0033127	12	(S)-2,3,4,5-Tetrahydropyridine-2-carboxylate;delta1-Piperideine-2-carboxylate;L-Baikiain;alpha-(Methylenecyclopropyl)glycine;Guvacine;Isoguvacine;Catechol;Hydroquinone;Resorcinol;Benzenediol;5-Methyl-2-furaldehyde;Catechol	C00450;C04092;C08268;C08292;C10149;C13694;C00090;C00530;C01751;C01785;C11115;C15571
neg-M131T133	20942.2	25694.1	24264.9	23990.1	26502	24339.8	5443.65	5206.83	5333.64	5888.74	5430.34	5968.98	0.228309	5.71629e-11	0.0021645	4.52058e-09	0.00513893	1	1	1	1.99442	0.0346092	down	131.034	2.20955	1	1	Ethylmalonic acid	Lipids and lipid-like molecules	Fatty Acyls	HMDB0000622	NA	11	Monoethyl malonic acid;Ethylmalonic acid;Glutaric acid;Methylsuccinic acid;Dimethylmalonic acid;2-Acetolactate ;(S)-2-Acetolactate;2-C-Methyl-1,4-erythrono-D-lactone;2-Deoxy-L-ribono-1,4-lactone;2-Hydroxy-4-oxopentanoic acid;(S)-Methylbutanethioic acid	HMDB0000576;HMDB0000622;HMDB0000661;HMDB0001844;HMDB0002001;HMDB0006833;HMDB0006855;HMDB0029884;HMDB0033958;HMDB0040531;HMDB0061879	8	Glutarate;2-Acetolactate;Deoxyribonolactone;4-Hydroxy-2-oxopentanoate;2-(Hydroxymethyl)-4-oxobutanoate;3-Hydroxy-3-methyl-2-oxobutanoic_acid;(S)-2-Acetolactate;(S)-4,5-Dihydroxypentane-2,3-dione	C00489;C00900;C02674;C03589;C04106;C04181;C06010;C11838
neg-M133T91	22726.4	28313.6	27508.4	27320.8	30733.5	27400.5	11725	16667.4	11165	11818.2	11382.5	16224.5	0.481592	3.26994e-05	0.0021645	0.000147361	0.00513893	1	1	1	1.11531	0.208555	down	133.05	1.51147	1	1	Acetoin	Organic oxygen compounds	Organooxygen compounds	HMDB0003243	C00466	7	3-hydroxy-2-(hydroxymethyl)-2-methylpropanoic acid;2,3-Dihydroxyvaleric acid;1-Deoxy-D-xylulose;Deoxyribose;(R)-2,3-Dihydroxy-isovalerate;(R)-glycerol 1-acetate;2,3-Dihydroxy-2-methylbutanoic acid	HMDB0127615;HMDB0000421;HMDB0001292;HMDB0003224;HMDB0012141;HMDB0012485;HMDB0029576	6	Deoxyribose;2-Deoxy-L-arabinose;2,3-Dihydroxy-3-methylbutanoate;(R)-2,3-Dihydroxy-3-methylbutanoate;1-Deoxy-D-xylulose;2-Deoxy-alpha-D-ribopyranose	C01801;C02783;C04039;C04272;C06257;C08347
neg-M135T49	14446.2	14537.1	14399.3	16768.2	16603.1	17155.5	31211.1	32712.6	31444.5	33552.7	33748.2	32510.3	2.07838	4.96371e-07	0.0021645	4.67312e-06	0.00513893	1	1	1	1.33372	0.0866295	up	135.029	0.813983	1	1	Peracetic acid	Organic acids and derivatives	Carboxylic acids and derivatives	HMDB0031608	null	3	Erythronic acid;Threonic acid;L-threonic Acid	HMDB0000613;HMDB0000943;HMDB0062620	1	Threonate	C01620
neg-M138T136	1457.33	1501.25	1549.2	1503.34	1435.77	1590.92	13874.1	8260.72	7895.08	7882.18	8120.05	6939.83	5.86115	7.77785e-06	0.0021645	4.42676e-05	0.00513893	1	1	1	2.14223	0.0305298	up	138.055	2.26563	1	1	Aniline	Benzenoids	Benzene and substituted derivatives	HMDB0003012	C00292	7	3,4-Dihydroxybenzylamine;5-Acetyl-2,4-dimethyloxazole;Ethyl 2-pyrrolecarboxylate;Benzoic acid;4-Hydroxybenzaldehyde;3-(2-Furanyl)-2-propenal;2-Hydroxybenzaldehyde	HMDB0012153;HMDB0038174;HMDB0059856;HMDB0001870;HMDB0011718;HMDB0032918;HMDB0034170	7	Gabaculine;Benzoate;Aromatic_acid;4-Hydroxybenzaldehyde;3-Hydroxybenzaldehyde;Salicylaldehyde;Tropolone	C12110;C00180;C00539;C00633;C03067;C06202;C15474
neg-M144T154	15782.1	16315.8	17054.6	16449.2	17562.5	16679.6	86517	89782.3	83643.5	85294.9	84018.5	83209.5	5.13267	6.61709e-15	0.0021645	1.24722e-11	0.00513893	1	1	1	2.0364	0.047735	up	144.045	2.57128	1	1	4-Hydroxyquinoline	Organoheterocyclic compounds	Quinolines and derivatives	NA	NA	1	1H-Indole-3-carboxaldehyde	HMDB0029737	7	3-Methyleneoxindole;Isocarbostyril;Quinolin-2-ol;4-Hydroxyquinoline;2(1H)-Quinolinone;Indole-3-carboxaldehyde;8-Hydroxyquinoline	C02796;C06324;C06338;C06343;C06415;C08493;C19434
neg-M145T241	8182.98	10049.7	10346.7	10544.3	10933.3	9732.53	1868.9	2935.67	2031.26	2832.21	1898.01	3002.38	0.243662	2.55648e-06	0.0021645	1.76356e-05	0.00513893	1	1	1	1.99713	0.0941511	down	145.086	4.00968	1	1	2-Methylpentanal	Organic oxygen compounds	Organic oxides	HMDB0031578	null	7	3-Hydroxyisoheptanoic acid;(+/-)-Ethyl 2-hydroxy-2-methylbutyrate;Methyl DL-Leucate;Methyl (卤)-3-hydroxyhexanoate;Butyl lactate;Ethyl 2-hydroxyisovalerate;3-hydroxyheptanoic acid	HMDB0002207;HMDB0032269;HMDB0036231;HMDB0039407;HMDB0040254;HMDB0059842;HMDB0061653	0	-	-
neg-M152T274	10637.1	12293.4	11154.5	12029.5	11998.1	11967.9	7226.81	5263.57	5053.92	6863.04	4966.86	5238.22	0.493896	5.06405e-05	0.0021645	0.000213723	0.00513893	1	1	1	1.36675	0.139315	down	152.034	4.55912	1	1	6-Methoxy-pyridine-3-carboxylic acid	Organoheterocyclic compounds	Pyridines and derivatives	HMDB0059749	null	6	3-Hydroxyanthranilic acid;3-Aminosalicylic acid;Aminosalicylic Acid;Mesalazine;6-Methoxy-pyridine-3-carboxylic acid;2-Nitro-p-cresol	HMDB0001476;HMDB0001972;HMDB0014378;HMDB0014389;HMDB0059749;HMDB0059811	10	3-Hydroxyanthranilate;3-Hydroxy-2-methylpyridine-5-carboxylate;4-Aminosalicylate;(5R)-Carbapen-2-em-3-carboxylate;4-Nitroanisole;Salicylhydroxamic_acid;3-Amino-5-hydroxybenzoate;3-Amino-4-hydroxybenzoate;o-Hydroxylaminobenzoate;2-Nitroanisole	C00632;C01270;C02518;C06669;C07555;C11343;C12107;C12115;C16235;C19270
neg-M152T92	1977.33	1678.67	1605.29	1831.36	2176.1	1730.35	5426.63	6358.29	5495.61	5873.88	6173.68	5761.29	3.19021	2.52667e-08	0.0021645	4.45412e-07	0.00513893	1	1	1	1.72135	0.157261	up	152.034	1.52938	1	1	3-Aminosalicylic acid	Benzenoids	Benzene and substituted derivatives	HMDB0001972	NA	6	3-Hydroxyanthranilic acid;3-Aminosalicylic acid;Aminosalicylic Acid;Mesalazine;6-Methoxy-pyridine-3-carboxylic acid;2-Nitro-p-cresol	HMDB0001476;HMDB0001972;HMDB0014378;HMDB0014389;HMDB0059749;HMDB0059811	10	3-Hydroxyanthranilate;3-Hydroxy-2-methylpyridine-5-carboxylate;4-Aminosalicylate;(5R)-Carbapen-2-em-3-carboxylate;4-Nitroanisole;Salicylhydroxamic_acid;3-Amino-5-hydroxybenzoate;3-Amino-4-hydroxybenzoate;o-Hydroxylaminobenzoate;2-Nitroanisole	C00632;C01270;C02518;C06669;C07555;C11343;C12107;C12115;C16235;C19270
neg-M153T168	36189	37590.3	33911.6	38004.5	40311.2	43472.9	139166	157094	148959	152404	146674	142502	3.86439	1.74359e-09	0.0021645	5.69637e-08	0.00513893	1	1	1	1.86599	0.049653	up	153.019	2.80231	1	1	Gentisic acid	Benzenoids	Benzene and substituted derivatives	HMDB0000152	C00628	9	Gentisic acid;2-Pyrocatechuic acid;Protocatechuic acid;2,6-Dihydroxybenzoic acid;3,5-Dihydroxybenzoic acid;2,4-Dihydroxybenzoic acid;2,4,6-trihydroxybenzaldehyde;Patulin;Pterosin F	HMDB0000152;HMDB0000397;HMDB0001856;HMDB0013676;HMDB0013677;HMDB0029666;HMDB0125090;HMDB0034299;HMDB0036606	5	2,3-Dihydroxybenzoate;3,4-Dihydroxybenzoate;2,5-Dihydroxybenzoate;Patulin;2,6-Dihydroxybenzoate	C00196;C00230;C00628;C16748;C21298
neg-M155T141	1854.54	1565.75	937.469	1686.54	1797.03	1027.49	8907.44	9404.06	4676.16	9249.9	9120.64	9385.85	5.72162	1.01787e-06	0.0021645	8.34375e-06	0.00513893	1	1	1	2.09328	0.0267899	up	155.07	2.34191	1	1	2-Isopropylfuran	Organoheterocyclic compounds	Heteroaromatic compounds	HMDB0040278	null	2	8-Hydroxy-5,6-octadienoic acid;2,5-Dimethyl-4-ethoxy-3(2H)-furanone	HMDB0031101;HMDB0032232	0	-	-
neg-M157T95	1763.87	2026.94	2045.25	2071.7	1928.26	2062.12	7619.79	7624.56	6986.61	7170.37	6532.54	6921.37	3.60184	6.06463e-12	0.0021645	9.57238e-10	0.00513893	1	1	1	1.85586	0.0551412	up	157.076	1.59085	1	1	2-Oxooctanoic acid	Organic acids and derivatives	Keto acids and derivatives	HMDB0013211	NA	0	-	-	2	Nicotyrine;1,5-Naphthalenediamine	C10161;C19463
neg-M163T203	8151.36	5909.77	9446.3	8970.44	9389.84	9755.5	3040.2	2600.15	2949.89	5996.75	3046.79	2852.6	0.396844	0.000146852	0.004329	0.000528825	0.00946253	0.972222	0.833333	1	1.67001	0.27653	down	163.04	3.38085	1	1	3-Coumaric acid	Phenylpropanoids and polyketides	Cinnamic acids and derivatives	HMDB0001713	C12621	18	Methyl Phenylglyoxalate;3-(3-hydroxyphenyl)prop-2-enoic acid;3-phenyloxirane-2-carboxylic acid;3-(4-hydroxyphenyl)prop-2-enoic acid;4-methoxy-1-benzofuran-6-ol;3-(2-hydroxyphenyl)prop-2-enoic acid;3-(2,3-dihydroxyphenyl)prop-2-enal;3-(2,5-dihydroxyphenyl)prop-2-enal;3-(2-hydroxyphenyl)oxirane-2-carbaldehyde;(2E)-3-(3,4-dihydroxyphenyl)prop-2-enal;3-(4-hydroxyphenyl)oxirane-2-carbaldehyde;Phenylpy…	HMDB0062605;HMDB0125104;HMDB0126545;HMDB0128076;HMDB0129375;HMDB0134028;HMDB0134029;HMDB0134030;HMDB0134031;HMDB0141767;HMDB0141768;HMDB0000205;HMDB0001713;HMDB0002035;HMDB0002641;HMDB0012225;HMDB0030677;HMDB0041592	10	Phenylpyruvate;4-Coumarate;trans-2-Hydroxycinnamate;2-Hydroxy-3-phenylpropenoate;cis-2-Hydroxycinnamate;cis-p-Coumarate;3-Oxo-3-phenylpropanoate;Caffeic_aldehyde;trans-3-Hydroxycinnamate;Pulcherriminic_acid	C00166;C00811;C01772;C02763;C05838;C06738;C07114;C10945;C12621;C20515
neg-M163T300	16869	19918.2	15682.4	16192.9	14893.3	18364.1	7041.61	8181.45	7810.82	6794.07	7395.57	6435.97	0.42837	5.43552e-08	0.0021645	8.09629e-07	0.00513893	1	1	1	1.12953	0.0333844	down	163.039	4.99603	1	1	trans-4-Coumaric acid	Phenylpropanoids and polyketides	Cinnamic acids and derivatives	NA	NA	18	Methyl Phenylglyoxalate;3-(3-hydroxyphenyl)prop-2-enoic acid;3-phenyloxirane-2-carboxylic acid;3-(4-hydroxyphenyl)prop-2-enoic acid;4-methoxy-1-benzofuran-6-ol;3-(2-hydroxyphenyl)prop-2-enoic acid;3-(2,3-dihydroxyphenyl)prop-2-enal;3-(2,5-dihydroxyphenyl)prop-2-enal;3-(2-hydroxyphenyl)oxirane-2-carbaldehyde;(2E)-3-(3,4-dihydroxyphenyl)prop-2-enal;3-(4-hydroxyphenyl)oxirane-2-carbaldehyde;Phenylpy…	HMDB0062605;HMDB0125104;HMDB0126545;HMDB0128076;HMDB0129375;HMDB0134028;HMDB0134029;HMDB0134030;HMDB0134031;HMDB0141767;HMDB0141768;HMDB0000205;HMDB0001713;HMDB0002035;HMDB0002641;HMDB0012225;HMDB0030677;HMDB0041592	9	Phenylpyruvate;4-Coumarate;trans-2-Hydroxycinnamate;2-Hydroxy-3-phenylpropenoate;cis-2-Hydroxycinnamate;cis-p-Coumarate;3-Oxo-3-phenylpropanoate;Caffeic_aldehyde;trans-3-Hydroxycinnamate	C00166;C00811;C01772;C02763;C05838;C06738;C07114;C10945;C12621
neg-M169T54	18030.8	9141.13	17931.9	8830.33	7462.54	8921.86	28895.3	35949	32803.9	29690.4	32488.9	33267.1	2.746	0.000869577	0.0021645	0.00245782	0.00513893	1	1	1	1.41363	0.341346	up	168.98	0.906367	1	1	(S)-3-Sulfonatolactate	Organic acids and derivatives	Hydroxy acids and derivatives	HMDB0060176	C11499	1	(S)-3-Sulfonatolactate	HMDB0060176	6	Glycerone_sulfate;(S)-2-O-Sulfolactate;(S)-3-Sulfolactate;(2R)-3-Sulfolactate;3-Sulfolactate;(R)-2-O-Sulfolactate	C02543;C02914;C11499;C11537;C16069;C17205
neg-M173T202	79927.4	91215	88498.7	82844.6	96505.5	94966.4	21000.6	23369.8	21829.2	22837.9	22061.9	22147.3	0.249545	7.09301e-10	0.0021645	2.94443e-08	0.00513893	1	1	1	2.21144	0.0996761	down	173.008	3.36097	1	1	cis-Aconitic acid	Organic acids and derivatives	NA	HMDB0000072	C00417	22	5-(4,7-dihydroxy-6-methoxy-3,4-dihydro-2H-1-benzopyran-3-yl)benzene-1,2,3,4-tetrol;1-(2,4-dihydroxy-5-methoxyphenyl)-2-(2,3,4,5-tetrahydroxyphenyl)propan-1-one;3-(2,3,5-trihydroxy-4-methoxyphenyl)-3,4-dihydro-2H-1-benzopyran-4,6,7-triol;2-(2,3,5-trihydroxy-4-methoxyphenyl)-1-(2,4,5-trihydroxyphenyl)propan-1-one;4-(4,7-dihydroxy-6-methoxy-3,4-dihydro-2H-1-benzopyran-3-yl)benzene-1,2,3,5-tetrol;1-(…	HMDB0125035;HMDB0125036;HMDB0125038;HMDB0125039;HMDB0125050;HMDB0125051;HMDB0125053;HMDB0125054;HMDB0125065;HMDB0125066;HMDB0125068;HMDB0125069;HMDB0125078;HMDB0125080;HMDB0125083;HMDB0126514;HMDB0029287;HMDB0029288;HMDB0030654;HMDB0033563;HMDB0033997;HMDB0033999	3	Altersolanol_A;5-O-Caffeoylshikimic_acid;Heterocladol	C10296;C10434;C17193
neg-M175T163	17630.6	19387.5	21875.9	20008.2	20509.2	21955.4	6865.64	6282.67	6615.54	7883.95	6416.72	5549.97	0.326403	1.08957e-08	0.0021645	2.33206e-07	0.00513893	1	1	1	1.61209	0.234495	down	175.06	2.72473	1	1	2-Isopropylmalic acid	Lipids and lipid-like molecules	NA	HMDB0000402	C02504	6	2-Isopropylmalic acid;2,3-Dimethyl-3-hydroxyglutaric acid;3-Isopropylmalate;3-Hydroxy-2-methylglutarate;(卤)-Glycerol 1,2-diacetate;1'-Acetoxyeugenol acetate	HMDB0000402;HMDB0002025;HMDB0012156;HMDB0029169;HMDB0031712;HMDB0036544	9	3-Propylmalate;alpha-Isopropylmalate;(R)-2-(n-Propyl)-malate;(2R,3S)-3-Isopropylmalate;2-Propylmalate;Validone;1'-Acetoxyeugenol_acetate;2-(6'-Methylthio)hexylmalic_acid;3-(6'-Methylthio)hexylmalic_acid	C02123;C02504;C03328;C04411;C05994;C21371;C10427;C17226;C17227
neg-M175T52	4500.48	6146.57	5104.49	6356.17	3637.6	4845.36	383250	423747	335573	382321	360139	333561	72.525	7.46813e-10	0.0021645	3.05373e-08	0.00513893	1	1	1	3.02833	0.0513049	up	175.024	0.872567	1	1	Vitamin C	Organoheterocyclic compounds	Dihydrofurans	HMDB0000044	C00072	3	Ascorbic acid;D-Glucurono-6,3-lactone;1,2,3-Propanetricarboxylic acid	HMDB0000044;HMDB0006355;HMDB0031193	13	Ascorbate;D-Glucuronolactone;2-Hydroxy-3-oxoadipate;L-xylo-Hexulonolactone;D-Glucurono-6,2-lactone;5-Dehydro-4-deoxy-D-glucuronate;(4S)-4,6-Dihydroxy-2,5-dioxohexanoate;(4S,5S)-4,5-Dihydroxy-2,6-dioxohexanoate;Parapyruvate;D-Galacturonolactone;2-Dehydro-D-glucono-1,5-lactone;Propane-1,2,3-tricarboxylate;Erythorbic_acid	C00072;C02670;C03217;C03289;C03387;C04053;C04349;C04471;C06033;C06430;C06440;C19806;C20364
neg-M177T156	6183.27	5954.26	7157.26	6140.98	6425.26	6664.26	1950.11	2293.22	2117.3	2284.55	2336.42	2079.77	0.339034	1.07842e-10	0.0021645	7.26937e-09	0.00513893	1	1	1	1.85468	0.0637823	down	177.055	2.59433	1	1	Coniferyl aldehyde	Unknown	-	NA	C02666	29	1,2-Dihydroxy-3,4-epoxy-1,2,3,4-tetrahydronaphthalene;Ethyl Phenylglyoxylate;3-(3-methoxyphenyl)prop-2-enoic acid;(2E)-3-(3-methoxyphenyl)prop-2-enoic acid;methyl (2E)-3-(4-hydroxyphenyl)prop-2-enoate;4-(3,4-dihydroxyphenyl)but-3-en-2-one;(2Z)-2-(hydroxymethyl)-3-phenylprop-2-enoic acid;(2E)-3-(3-hydroxyphenyl)-2-methylprop-2-enoic acid;(2E)-3-(4-hydroxyphenyl)-2-methylprop-2-enoic acid;2-methyl-…	HMDB0062273;HMDB0062729;HMDB0125103;HMDB0125518;HMDB0131168;HMDB0133457;HMDB0133611;HMDB0133612;HMDB0133613;HMDB0133614;HMDB0133615;HMDB0134055;HMDB0135647;HMDB0135649;HMDB0135650;HMDB0135651;HMDB0141076;HMDB0141077;HMDB0141078;HMDB0002040;HMDB0030903;HMDB0031055;HMDB0033248;HMDB0038712;HMDB0038965;HMDB0039471;HMDB0141782;HMDB0000830;HMDB0037842	8	Vermelone;Coniferyl_aldehyde;3-Acetyl-6-methoxybenzaldehyde;1,2-Dihydroxy-3,4-epoxy-1,2,3,4-tetrahydronaphthalene;2-Oxo-4-phenylbutyric_acid;(3S)-2-Oxo-3-phenylbutanoate;Neuraminic_acid;Miserotoxin	C01624;C02666;C10667;C14784;C20327;C20646;C06469;C08507
neg-M177T78	33197.2	41105.9	38855.1	42986	45610.9	43970.9	17669.2	17652.3	17935.5	18417.6	17742	16226.6	0.429922	1.6441e-06	0.0021645	1.22634e-05	0.00513893	1	1	1	1.54225	0.0527188	down	177.076	1.3067	1	1	2-Ethyl-2-Hydroxybutyric acid	Lipids and lipid-like molecules	Fatty Acyls	HMDB0001975	null	3	2-O-Methyl-L-fucose;Dibutyl disulfide;1,8-Octanedithiol	HMDB0033789;HMDB0029569;HMDB0040348	2	Digitalose;D-Thevetose	C08235;C16287
neg-M178T204	3151.31	3861.98	3121.76	3558.2	3699.71	3255.45	1290.48	1942.66	1436.81	1185.89	1794.82	1438.04	0.440164	2.33624e-05	0.0021645	0.000111119	0.00513893	1	1	1	1.52114	0.0793204	down	178.026	3.40208	1	1	alpha-Tubulin	Benzenoids	Benzene and substituted derivatives	HMDB0062441	null	27	Temozolomide;3-(4-hydroxy-3-methoxyphenyl)prop-2-enoic acid;(2E)-3-(3-hydroxy-5-methoxyphenyl)prop-2-enoic acid;3-(3-hydroxy-5-methoxyphenyl)prop-2-enoic acid;3-(4-methoxyphenyl)-2-oxopropanoic acid;3-(3-hydroxy-4-methoxyphenyl)prop-2-enoic acid;(2Z)-2-hydroxy-3-(4-methoxyphenyl)prop-2-enoic acid;(2E)-3-(2-hydroxy-4-methoxyphenyl)prop-2-enoic acid;3-(4-methoxyphenyl)oxirane-2-carboxylic acid;3-(2…	HMDB0014991;HMDB0125096;HMDB0125524;HMDB0125588;HMDB0127500;HMDB0131137;HMDB0131171;HMDB0131172;HMDB0131173;HMDB0134088;HMDB0135741;HMDB0137510;HMDB0140957;HMDB0141263;HMDB0141265;HMDB0142175;HMDB0000954;HMDB0000955;HMDB0002120;HMDB0029663;HMDB0030765;HMDB0032614;HMDB0032652;HMDB0037644;HMDB0039606;HMDB0059721;HMDB0061686	9	Scytalone;Ferulate;6-Hydroxymellein;2,4,8-Trihydroxy-1-tetralone;Isoferulic_acid;Methyl_caffeate;Dimethyl_phthalate;5-Hydroxyconiferaldehyde;Kakuol	C00779;C01494;C02379;C09974;C10470;C10477;C11233;C12204;C16982
neg-M180T75	34289.7	35727.1	36114.8	36579.4	37736.8	37457.7	12637.6	14613.4	13293.9	14190.5	13873	13792.8	0.378151	3.74254e-11	0.0021645	3.29232e-09	0.00513893	1	1	1	1.67989	0.0679364	down	180.066	1.25778	1	1	L-Tyrosine	Organic acids and derivatives	Carboxylic acids and derivatives	HMDB0000158	C00082	25	L-Tyrosine;4-Hydroxy-4-(3-pyridyl)-butanoic acid;L-Threo-3-Phenylserine;Beta-Tyrosine;o-Tyrosine;Meta-Tyrosine;4,6,7-Trihydroxy-1,2,3,4-tetrahydroisoquinoline;Methyl Phenylglyoxalate;3-(3-hydroxyphenyl)prop-2-enoic acid;3-phenyloxirane-2-carboxylic acid;3-(4-hydroxyphenyl)prop-2-enoic acid;4-methoxy-1-benzofuran-6-ol;3-(2-hydroxyphenyl)prop-2-enoic acid;3-(2,3-dihydroxyphenyl)prop-2-enal;3-(2,5-d…	HMDB0000158;HMDB0001119;HMDB0002184;HMDB0003831;HMDB0006050;HMDB0059720;HMDB0060280;HMDB0062605;HMDB0125104;HMDB0126545;HMDB0128076;HMDB0129375;HMDB0134028;HMDB0134029;HMDB0134030;HMDB0134031;HMDB0141767;HMDB0141768;HMDB0000205;HMDB0001713;HMDB0002035;HMDB0002641;HMDB0012225;HMDB0030677;HMDB0041592	18	L-Tyrosine;Tyrosine;L-threo-3-Phenylserine;3-Amino-3-(4-hydroxyphenyl)propanoate;D-Tyrosine;gamma-Hydroxy-3-pyridinebutanoate;N-Hydroxy-L-phenylalanine;3-Hydroxy-L-phenylalanine;(S)-beta-Tyrosine;Phenylpyruvate;4-Coumarate;trans-2-Hydroxycinnamate;2-Hydroxy-3-phenylpropenoate;cis-2-Hydroxycinnamate;cis-p-Coumarate;3-Oxo-3-phenylpropanoate;Caffeic_aldehyde;trans-3-Hydroxycinnamate	C00082;C01536;C03290;C04368;C06420;C19579;C19712;C20807;C21308;C00166;C00811;C01772;C02763;C05838;C06738;C07114;C10945;C12621
neg-M184T139	2375.65	3099.91	2847.56	2628.72	2884.95	2664.31	7684.24	8965.76	10221.5	8801.97	7506.97	7935.53	3.09773	8.99733e-09	0.0021645	2.00752e-07	0.00513893	1	1	1	1.56384	0.106931	up	184.061	2.30907	1	1	5-Acetyl-2,4-dimethyloxazole	Organoheterocyclic compounds	Azoles	HMDB0038174	null	17	Vanillic acid;3, 5-Dihydroxyphenylacetic acid;3-hydroxy-5-methoxybenzoic acid;3-hydroxy-2-methoxybenzoic acid;Homogentisic acid;3-Hydroxymandelic acid;p-Hydroxymandelic acid;3,4-Dihydroxybenzeneacetic acid;5-Methoxysalicylic acid;3,4-Dihydroxymandelaldehyde;2',4',6'-Trihydroxyacetophenone;2,6-Dimethoxy-1,4-benzoquinone;3-Acetyl-4-hydroxy-6-methyl-2H-pyran-2-one;Thermophillin;3-Methoxysalicylic ac…	HMDB0000484;HMDB0094709;HMDB0125536;HMDB0140902;HMDB0000130;HMDB0000750;HMDB0000822;HMDB0001336;HMDB0001868;HMDB0006242;HMDB0029644;HMDB0029673;HMDB0033129;HMDB0034335;HMDB0059713;HMDB0060003;HMDB0131176	14	Homogentisate;3,4-Dihydroxyphenylacetate;Orsellinate;(S)-4-Hydroxymandelate;4-Hydroxypheoxyacetate;(R)-4-Hydroxymandelate;3,4-Dihydroxymandelaldehyde;2,6-Dihydroxyphenylacetate;Vanillate;2-Hydroxy-6-oxoocta-2,4,7-trienoate;2,6-Dimethoxybenzoquinone;4-Hydroxymandelate;4-Hydroxymethylsalicylate;1,2-Dihydrophthalic_acid	C00544;C01161;C01839;C03198;C03235;C05343;C05577;C06207;C06672;C07087;C10331;C11527;C14109;C16215
neg-M188T154	14040	16107.4	16509.4	15611.5	16203.6	16234.6	102311	111382	100688	103855	99251.3	95845.9	6.47615	9.51695e-14	0.0021645	5.98398e-11	0.00513893	1	1	1	2.18357	0.0517119	up	188.035	2.56937	1	1	Kynurenic acid	Organoheterocyclic compounds	Quinolines and derivatives	HMDB0000715	C01717	3	Kynurenic acid;1-Nitronaphthalene-5,6-oxide;1-Nitronaphthalene-7,8-oxide	HMDB0000715;HMDB0060331;HMDB0060332	6	4-Hydroxy-2-quinolinecarboxylic_acid;N-Acetylisatin;1-Nitronaphthalene-5,6-oxide;1-Nitronaphthalene-7,8-oxide;2-Oxo-1,2-dihydroquinoline-4-carboxylate;3-Hydroxyquinaldic_acid	C01717;C02172;C14800;C14802;C16715;C18621
neg-M193T204	26397.4	28759.6	24734.1	29574.9	29517.3	26903.6	11563.8	13153	12499	12337.6	11571.3	11125.8	0.435541	1.43696e-09	0.0021645	4.94301e-08	0.00513893	1	1	1	1.52459	0.0353129	down	193.05	3.40208	1	1	3-Hydroxy-4-methoxycinnamic acid	Phenylpropanoids and polyketides	Cinnamic acids and derivatives	HMDB0000955	C10470	27	Temozolomide;3-(4-hydroxy-3-methoxyphenyl)prop-2-enoic acid;(2E)-3-(3-hydroxy-5-methoxyphenyl)prop-2-enoic acid;3-(3-hydroxy-5-methoxyphenyl)prop-2-enoic acid;3-(4-methoxyphenyl)-2-oxopropanoic acid;3-(3-hydroxy-4-methoxyphenyl)prop-2-enoic acid;(2Z)-2-hydroxy-3-(4-methoxyphenyl)prop-2-enoic acid;(2E)-3-(2-hydroxy-4-methoxyphenyl)prop-2-enoic acid;3-(4-methoxyphenyl)oxirane-2-carboxylic acid;3-(2…	HMDB0014991;HMDB0125096;HMDB0125524;HMDB0125588;HMDB0127500;HMDB0131137;HMDB0131171;HMDB0131172;HMDB0131173;HMDB0134088;HMDB0135741;HMDB0137510;HMDB0140957;HMDB0141263;HMDB0141265;HMDB0142175;HMDB0000954;HMDB0000955;HMDB0002120;HMDB0029663;HMDB0030765;HMDB0032614;HMDB0032652;HMDB0037644;HMDB0039606;HMDB0059721;HMDB0061686	9	Scytalone;Ferulate;6-Hydroxymellein;2,4,8-Trihydroxy-1-tetralone;Isoferulic_acid;Methyl_caffeate;Dimethyl_phthalate;5-Hydroxyconiferaldehyde;Kakuol	C00779;C01494;C02379;C09974;C10470;C10477;C11233;C12204;C16982
neg-M203T102	2264.82	1923.15	4331.99	2171.45	2489.06	1795.18	6523.75	14536.6	8033.64	7479.36	12639.2	8457.96	3.85095	2.23931e-05	0.0021645	0.000107173	0.00513893	1	1	1	1.81408	0.0963947	up	203.055	1.69183	1	1	3-Hydroxyadipic acid 3,6-lactone	Organoheterocyclic compounds	Lactones	HMDB0029171	null	2	3,5,6-Trihydroxy-5-(hydroxymethyl)-2-methoxy-2-cyclohexen-1-one;Starch acetate	HMDB0041031;HMDB0029891	1	3-O-Ethyl-L-ascorbic_acid	C18342
neg-M203T146	75067.1	81319.2	82133.8	76375.3	82650.9	85110.9	37431.6	39137.1	36864.1	38400.7	33889.7	35867.7	0.459106	1.25105e-10	0.0021645	8.11914e-09	0.00513893	1	1	1	1.48216	0.0165438	down	203.082	2.42757	1	1	Tryptophan	Organoheterocyclic compounds	Indoles and derivatives	HMDB0000929	C00078	10	L-Tryptophan;D-Tryptophan;3-Hydroxymethylantipyrine;Ethotoin;(卤)-Tryptophan;Nirvanol;4-Hydroxyantipyrine;S-nirvanol;6-Chloro-N-(1-methylethyl)-1,3,5-triazine-2,4-diamine;Indoleacrylic acid	HMDB0000929;HMDB0013609;HMDB0013840;HMDB0014892;HMDB0030396;HMDB0060533;HMDB0060878;HMDB0060967;HMDB0033249;HMDB0000734	9	L-Tryptophan;D-Tryptophan;Tryptophan;Ethotoin;Vasicinol;Idazoxan;Nirvanol;Deethylatrazine;3-Indoleacrylate	C00078;C00525;C00806;C07839;C10743;C10968;C14916;C06559;C21283
neg-M209T233	1079.48	2403.45	1173.64	1570.35	1380.39	2110.4	7265.09	8528.93	7194.14	5870.8	6783.31	5822.3	4.26691	1.72867e-05	0.0021645	8.62758e-05	0.00513893	1	1	1	1.14432	0.0298787	up	209.117	3.88747	1	1	2-Butyl-4-methylphenol	Benzenoids	Benzene and substituted derivatives	HMDB0032060	null	9	Jasmonic acid;Sedanonic acid;Dihydro-3-(2-octenyl)-2,5-furandione;(R)-8-Acetoxycarvotanacetone;1-Benzyloxy-1-(2-methoxyethoxy)ethane;4-(Butoxymethyl)-2-methoxyphenol;Isoamyl 2-furonpropionate;Dihydro-3-(1-octenyl)-2,5-furandione;3-Ethenyl-2,5-dimethyl-4-oxohex-5-en-2-yl acetate	HMDB0032797;HMDB0032871;HMDB0033102;HMDB0037104;HMDB0037135;HMDB0037642;HMDB0037735;HMDB0037816;HMDB0041573	2	(-)-Jasmonic_acid;(+)-7-Isojasmonic_acid	C08491;C16317
neg-M211T302	14037	15381.1	15185.3	15575.5	16320.5	16199	52374.9	62142.2	55297.9	50310.9	57786.6	48887.6	3.52542	1.31229e-09	0.0021645	4.62761e-08	0.00513893	1	1	1	1.53621	0.0464844	up	211.133	5.02562	1	1	2-Heptylfuran	Organoheterocyclic compounds	Heteroaromatic compounds	HMDB0036190	null	5	Cucurbic acid;Dihydrojasmonic acid;Vulgarole;Traumatin;3-Ethenyl-4-hydroxy-2,5-dimethylhex-5-en-2-yl acetate	HMDB0029388;HMDB0033601;HMDB0035085;HMDB0037326;HMDB0041572	4	Cucurbic_acid;Putaminoxin;Traumatin;12-Oxo-9(Z)-dodecenoic_acid	C08482;C08509;C16309;C16311
neg-M217T222	22870.3	23782.2	23521.1	22555.4	25369.3	23559.2	10492.6	11295.3	11416	12451.8	11807	11399	0.486114	8.6855e-10	0.0021645	3.42376e-08	0.00513893	1	1	1	1.3288	0.0249028	down	217.123	3.70218	1	1	Cinnamyl isovalerate	Benzenoids	Benzene and substituted derivatives	HMDB0041318	null	15	(R)-Pterosin B;Dimethylbenzyl carbinyl crotonate;Isoamyl cinnamate;2-(3-Hydroxy-4-methylphenyl)-5-methyl-4-hexen-3-one;cis-3-Hexenyl phenylacetate;Cinnamyl isovalerate;(2Z)-2-(phenylmethylidene)heptanoic acid;3-hydroxy-2-(phenylmethylidene)heptanal;(2Z)-2-[(3-hydroxyphenyl)methylidene]heptanal;(2Z)-2-[(4-hydroxyphenyl)methylidene]heptanal;(2Z)-6-hydroxy-2-(phenylmethylidene)heptanal;2-pentyl-3-ph…	HMDB0030759;HMDB0032227;HMDB0037704;HMDB0037738;HMDB0038281;HMDB0041318;HMDB0133155;HMDB0133156;HMDB0133157;HMDB0133158;HMDB0133159;HMDB0133160;HMDB0133161;HMDB0133162;HMDB0035170	0	-	-
neg-M218T132	105131	125423	126630	133060	137318	133012	52690.1	56444.8	56665.1	56928.6	50862.4	53002.6	0.429404	1.55546e-07	0.0021645	1.83568e-06	0.00513893	1	1	1	1.74585	0.0212874	down	218.103	2.19892	1	1	D-(+)-Pantothenic acid	Organic acids and derivatives	Carboxylic acids and derivatives	NA	NA	6	Pantothenic acid;(R)-pantothenic Acid;Cis-zeatin;4-Heptenal diethyl acetal;3-(1-Hydroxymethyl-1-propenyl)pentanedioic acid;2-Amino-1,6-dimethylfuro[3,2-e]imidazo[4,5-b]pyridine	HMDB0000210;HMDB0062717;HMDB0012204;HMDB0032306;HMDB0033092;HMDB0035175	5	Pantothenate;Zeatin;cis-Zeatin;Diethyl_2-methyl-3-oxosuccinate;Metamitron	C00864;C00371;C15545;C04067;C10930
neg-M219T78	1861.04	2200.45	2356.65	2339.58	2369.52	2392.39	6037.34	6490.17	6184.7	6351.65	5570.45	5867.92	2.69995	2.04836e-08	0.0021645	3.79173e-07	0.00513893	1	1	1	1.64736	0.0406757	up	219.076	1.30818	1	1	5-Hydroxy-L-tryptophan	Organoheterocyclic compounds	Indoles and derivatives	HMDB0000472	C00643	4	5-Hydroxy-L-tryptophan;Oxitriptan;p-Hydroxyl-ethotoin;Indolepyruvate	HMDB0000472;HMDB0015571;HMDB0061174;HMDB0060484	6	5-Hydroxy-L-tryptophan;5-Hydroxytryptophan;Jasminine;N-Hydroxy-L-tryptophan;Indolepyruvate;Anibine	C00643;C01017;C09985;C19716;C00331;C10127
neg-M223T168	17060.8	11248.1	11805	18019.7	12129.7	18749.3	7353.94	9131.27	7033.21	7226.86	6710.67	6998.96	0.499423	0.000365136	0.0021645	0.0011603	0.00513893	1	1	1	1.28	0.10444	down	223.06	2.80023	1	1	Sinapic acid	Phenylpropanoids and polyketides	Cinnamic acids and derivatives	HMDB0032616	C00482	21	3-(4-hydroxy-3,5-dimethoxyphenyl)prop-2-enoic acid;5-[(2,4,5-trihydroxyphenyl)methyl]oxolan-2-one;3-(4,5-dihydroxy-2,3-dimethoxyphenyl)prop-2-enal;3-(6-hydroxy-7-methoxy-2H-1,3-benzodioxol-5-yl)propanal;3-(7-hydroxy-6-methoxy-2H-1,3-benzodioxol-5-yl)propanal;6-(3-hydroxyprop-1-en-1-yl)-4-methoxy-2H-1,3-benzodioxol-5-ol;6-(3-hydroxyprop-1-en-1-yl)-5-methoxy-2H-1,3-benzodioxol-4-ol;3-(3-hydroxy-2,4…	HMDB0127488;HMDB0128183;HMDB0128665;HMDB0128667;HMDB0128668;HMDB0128673;HMDB0128674;HMDB0140920;HMDB0141325;HMDB0142075;HMDB0142169;HMDB0142170;HMDB0142171;HMDB0142172;HMDB0142173;HMDB0142174;HMDB0030018;HMDB0032616;HMDB0034069;HMDB0041691;HMDB0033136	3	Sinapate;2-Benzylmalic_acid;3-Benzylmalic_acid	C00482;C20653;C20654
neg-M223T310	2252.52	2909.29	2294.21	2427.49	2339.17	2775.56	8205.16	7313.91	18698.9	14364.9	15811.4	13455.5	5.19059	7.00941e-05	0.0021645	0.000281633	0.00513893	1	1	1	1.7148	0.0689982	up	223.133	5.16587	1	1	Methyl Jasmonic acid	Lipids and lipid-like molecules	NA	HMDB0036583	C11512	10	3-Methyl-5-pentyl-2-furanpropanoic acid;Epoxyeremopetasinorol;Annuionone A;Annuionone C;13-Oxo-9,11-tridecadienoic acid;Methyl jasmonate;(8alpha,10beta,11beta)-3-Hydroxy-4,15-dinor-1(5)-xanthen-12,8-olide;Octyl 2-furoate;Furfuryl octanoate;3-Methylbutyl 2-furanbutanoate	HMDB0112084;HMDB0029670;HMDB0032679;HMDB0032689;HMDB0034564;HMDB0036583;HMDB0037244;HMDB0037726;HMDB0037730;HMDB0037736	4	(6S,9R)-Vomifoliol;(+/-)-6-Hydroxy-3-oxo-alpha-ionol;Methyl_jasmonate;(+)-7-Isomethyljasmonate	C01760;C04166;C11512;C16318
neg-M225T46	34123.5	36464.7	38226.9	34014.8	31525	33648.1	16590.7	16936	15121.3	16262.1	16436.6	16129.6	0.468629	1.02608e-08	0.0021645	2.22222e-07	0.00513893	1	1	1	1.28352	0.0603309	down	225.061	0.769767	1	1	Allose	Unknown	null	HMDB0001151	C01487	0	-	-	0	-	-
neg-M227T272	48515.6	62305	50626	55872.3	61038.9	61100.7	21004.2	21700.3	21617.3	20277.1	20768.7	19621.3	0.368201	4.06989e-07	0.0021645	3.99438e-06	0.00513893	1	1	1	1.19608	0.0500929	down	227.128	4.53913	1	1	trans-Traumatic acid	Lipids and lipid-like molecules	Fatty Acyls	HMDB0000933	C16308	4	Traumatic acid;5-Heptyltetrahydro-2-oxo-3-furancarboxylic acid;Varenicline;3-Amino-1,4-dimethyl-5H-pyrido[4,3-b]indole	HMDB0000933;HMDB0030994;HMDB0015398;HMDB0029746	2	Traumatic_acid;Trp-P-1	C16308;C19306
neg-M229T211	13796.3	14997	12142.1	14825.6	13274.5	14281.6	3415.23	4783.94	4771.06	3227.4	4817.27	3532.82	0.294629	2.71984e-06	0.0021645	1.85931e-05	0.00513893	1	1	1	1.20796	0.0587739	down	229.144	3.52331	1	1	Dodecanedioic acid	Lipids and lipid-like molecules	Fatty Acyls	HMDB0000623	C02678	4	Bis(1-methylethyl) hexanedioate;Dipropyl hexanedioate;Dodecanedioic acid;Talaromycin A	HMDB0041613;HMDB0041614;HMDB0000623;HMDB0030143	3	Dodecanedioic_acid;Diisopropyl_adipate;Dibutyl_succinate	C02678;C14523;C19143
neg-M236T129	1654.28	2757.91	1947.02	2874.02	2766.59	2031.14	5948.84	7803.77	7611.78	5698.76	5725.06	4501.3	2.65766	1.6595e-05	0.0021645	8.33127e-05	0.00513893	1	1	1	1.53972	0.187754	up	236.056	2.14186	1	1	5-Hydroxyindole-3-acetic acid	Organoheterocyclic compounds	Indoles and derivatives	HMDB0000763	C05635	7	N-Benzoylaspartic acid;Methyl 2,3-dihydro-3,5-dihydroxy-2-oxo-3-indoleacetic acid;2-(4-methoxy-1-benzofuran-5-yl)-2-oxoacetic acid;Dracunculin;Buntansin A;7-Hydroxy-2-methyl-4-oxo-4H-1-benzopyran-5-carboxylic acid;8-Methoxy-6,7-methylenedioxycoumarin	HMDB0034251;HMDB0038942;HMDB0129373;HMDB0030789;HMDB0035086;HMDB0036346;HMDB0039820	6	Cartap;(3E)-4-(2-Carboxyphenyl)-2-oxobut-3-enoate;Purpurogallin;(3Z)-4-(2-Carboxyphenyl)-2-oxobut-3-enoate;3-[6-(Carboxymethylene)cyclohexa-2,4-dien-1-ylidene]-2-oxopropanate;3,6,8-Trihydroxy-2-naphthoate	C11080;C01275;C09964;C16149;C16214;C21320
neg-M261T133	2188.54	2371.58	2264.95	3553.9	2620.16	2522.49	4958.83	5776.28	5095.94	5479.58	4990.91	5561.28	2.0528	5.41906e-05	0.0021645	0.000226438	0.00513893	1	1	1	1.31919	0.047208	up	261.006	2.21828	1	1	3-hydroxy-3-(3-hydroxyphenyl)propanoic acid-O-sulphate	Organic acids and derivatives	Hydroxy acids and derivatives	HMDB0059967	null	11	Homovanillic acid sulfate;2-Hydroxy-4-methoxyacetophenone 5-sulfate;Dihydrocaffeic acid 3-sulfate;3-hydroxy-3-(3-hydroxyphenyl)propanoic acid-O-sulphate;3-(3,5-dihydroxyphenyl)-1-propanoic acid sulphate;2-hydroxy-3-[4-(sulfooxy)phenyl]propanoic acid;3-(4-hydroxyphenyl)-2-(sulfooxy)propanoic acid;3-[2-hydroxy-3-(sulfooxy)phenyl]propanoic acid;Torvanol A;({4-[4,6-dihydroxy-3-(6-hydroxy-3-oxo-2,3-di…	HMDB0011719;HMDB0041648;HMDB0041721;HMDB0059967;HMDB0061117;HMDB0132291;HMDB0132292;HMDB0134099;HMDB0038789;HMDB0125974;HMDB0038408	0	-	-
neg-M269T261	3471.12	3887.38	3300.08	3672.43	3780.63	3849.31	1210.3	1147.48	1271.15	1141.78	1288.21	1138.58	0.327741	2.98486e-11	0.0021645	2.77202e-09	0.00513893	1	1	1	1.61919	0.0612964	down	269.044	4.34675	1	1	Apigenin	Phenylpropanoids and polyketides	Flavonoids	HMDB0002124	C01477	31	Genistein;5,7-dihydroxy-2-(3-hydroxyphenyl)-4H-chromen-4-one;5,7-dihydroxy-3-(3-hydroxyphenyl)-4H-chromen-4-one;5,6,7-trihydroxy-3-phenyl-4H-chromen-4-one;5,7,8-trihydroxy-2-phenyl-4H-chromen-4-one;5,7-dihydroxy-3-(2-hydroxyphenyl)-4H-chromen-4-one;6,7,8-trihydroxy-3-phenyl-4H-chromen-4-one;6,7-dihydroxy-2-(3-hydroxyphenyl)-4H-chromen-4-one;6,7-dihydroxy-3-(3-hydroxyphenyl)-4H-chromen-4-one;5,6-d…	HMDB0003217;HMDB0126019;HMDB0129338;HMDB0129963;HMDB0130170;HMDB0130780;HMDB0132880;HMDB0133316;HMDB0133990;HMDB0137513;HMDB0137514;HMDB0137515;HMDB0137516;HMDB0137517;HMDB0140468;HMDB0002124;HMDB0029372;HMDB0029521;HMDB0030829;HMDB0031715;HMDB0033790;HMDB0033860;HMDB0034004;HMDB0034409;HMDB0035214;HMDB0039449;HMDB0041655;HMDB0133311;HMDB0134890;HMDB0034045;HMDB0038413	20	Apigenin;2'-Hydroxydaidzein;Genistein;Sulphuretin;Baicalein;Resokaempherol;Galangin;Norwogonin;Aloe-emodin;Emodin;Lucidin;Morindone;Norobtusifolin;Purpurin_1-methyl_ether;3',4',7-Trihydroxyisoflavone;4',6,7-Trihydroxyisoflavone;3,6,4'-Trihydroxyflavone;Islandicin;5-Amino-4-chloro-2-(2,3-dihydroxyphenyl)-3(2H)-pyridazinone;Glucocleomin	C01477;C02495;C06563;C08730;C10023;C10037;C10044;C10113;C10294;C10343;C10369;C10376;C10379;C10397;C14313;C14314;C15222;C16796;C04798;C08406
neg-M271T261	4879.37	5276.05	4929.19	5387.89	5582.19	4795.1	1372.69	1545.07	1549.65	1959.78	1724.65	1427.21	0.310506	1.61723e-07	0.0021645	1.89401e-06	0.00513893	1	1	1	1.71592	0.0472976	down	271.06	4.35435	1	1	Naringenin	Phenylpropanoids and polyketides	Flavonoids	HMDB0002670	C00509	38	5-Carboxy-2'-deoxyuridine;3,5,7-trihydroxy-2-phenyl-3,4-dihydro-2H-1-benzopyran-4-one;3-phenyl-1-(2,4,6-trihydroxyphenyl)propane-1,2-dione;5,7-dihydroxy-2-(3-hydroxyphenyl)-3,4-dihydro-2H-1-benzopyran-4-one;3-(3-hydroxyphenyl)-1-(2,4,6-trihydroxyphenyl)prop-2-en-1-one;5,7-dihydroxy-2-(4-hydroxyphenyl)-3,4-dihydro-2H-1-benzopyran-4-one;3-(4-hydroxyphenyl)-1-(2,4,6-trihydroxyphenyl)prop-2-en-1-one;…	HMDB0060774;HMDB0125364;HMDB0125365;HMDB0126021;HMDB0126022;HMDB0128074;HMDB0128075;HMDB0129341;HMDB0129965;HMDB0130173;HMDB0130182;HMDB0133545;HMDB0133993;HMDB0133999;HMDB0134891;HMDB0134892;HMDB0137525;HMDB0137528;HMDB0137531;HMDB0138088;HMDB0138618;HMDB0002670;HMDB0005897;HMDB0029631;HMDB0030873;HMDB0031824;HMDB0033308;HMDB0033928;HMDB0034002;HMDB0034105;HMDB0037254;HMDB0038549;HMDB0041656;HMD…	16	Naringenin;3,6,9-Trihydroxypterocarpan;Licodione;2'-Hydroxydihydrodaidzein;Naringenin_chalcone;Butein;Rubrofusarin;Butin;Garbanzol;Pinobanksin;p-Coumaroyltriacetic_acid_lactone;Dihydrogenistein;2,7,4'-Trihydroxyisoflavanone;6,7,4'-Trihydroxyflavanone;Toralactone;5-Formiminotetrahydrofolate	C00509;C01263;C01592;C03567;C06561;C08578;C09047;C09614;C09751;C09826;C12087;C14458;C15567;C16232;C17673;C00664
neg-M271T85	4407	4488.28	4173.29	4298.28	4717.43	4442.24	11209.8	12001	11925.8	12142.6	11898.1	11778.4	2.6749	6.12803e-12	0.0021645	9.5935e-10	0.00513893	1	1	1	1.3168	0.0402871	up	271.081	1.42359	1	1	Arbutin	Organic oxygen compounds	Organooxygen compounds	HMDB0029943	C06186	1	Arbutin	HMDB0029943	2	Arbutin;alpha-Arbutin	C06186;C12079
neg-M277T378	28398.7	9645.95	9132.48	26649.1	11404.1	11387.5	7676.14	8080.24	6300.41	6447.41	5294.01	6041.95	0.412348	0.0122202	0.0021645	0.0246233	0.00513893	1	1	1	1.25814	0.0963288	down	277.216	6.30787	1	1	Alpha-Linolenic acid	Lipids and lipid-like molecules	Fatty Acyls	HMDB0001388	C06427	5	Alpha-Linolenic acid;Gamma-Linolenic acid;Calendic acid;Punicic acid;Linolenelaidic acid	HMDB0001388;HMDB0003073;HMDB0030962;HMDB0030963;HMDB0030964	6	(6Z,9Z,12Z)-Octadecatrienoic_acid;(9Z,12Z,15Z)-Octadecatrienoic_acid;Crepenynate;(9Z,11E,13E)-Octadecatrienoic_acid;Punicic_acid;5beta-Estrane-3alpha,17beta-diol	C06426;C06427;C07289;C08315;C08364;C15201
neg-M293T142	50935.1	42994.6	41625.6	58611.5	48432.2	41960.1	137537	146433	140394	147851	144096	141796	3.01557	3.0766e-06	0.0021645	2.05795e-05	0.00513893	1	1	1	1.82906	0.0386817	up	293.123	2.36213	1	1	Ethyl (S)-3-hydroxybutyrate glucoside	Lipids and lipid-like molecules	Fatty Acyls	HMDB0031693	null	1	Ethyl (S)-3-hydroxybutyrate glucoside	HMDB0031693	0	-	-
neg-M293T416	37537.7	34668.7	33865.7	46128.8	57607.9	34725.3	3711.63	4706.7	4595.74	3416.8	3846.6	3650.79	0.0978524	8.98618e-09	0.0021645	2.00624e-07	0.00513893	1	1	1	2.04913	0.149961	down	293.211	6.93384	1	1	9-Oxo-10(E),12(E)-octadecadienoic acid	Unknown	-	NA	NA	24	13-OxoODE;9-OxoODE;A-12(13)-EpODE;13-HOTE;15(16)-EpODE;9(10)-EpODE;9-HOTE;17-Hydroxylinolenic acid;10-Oxo-11-octadecen-13-olide;Squamostanal A;15,16-Epoxy-9,12-octadecadienoic acid;(2'E,4'Z,8E)-Colneleic acid;12,13-Epoxy-9,15-octadecadienoic acid;2-Hydroxylinolenic acid;(9S,10E,12Z,15Z)-9-Hydroxy-10,12,15-octadecatrienoic acid;(9Z,12Z,14E)-16-Hydroxy-9,12,14-octadecatrienoic acid;Sterebin D;3,4-D…	HMDB0004668;HMDB0004669;HMDB0010200;HMDB0010203;HMDB0010206;HMDB0010220;HMDB0010224;HMDB0011108;HMDB0029786;HMDB0029969;HMDB0030950;HMDB0030995;HMDB0031088;HMDB0031103;HMDB0031934;HMDB0034586;HMDB0036832;HMDB0039603;HMDB0061644;HMDB0062288;HMDB0112093;HMDB0112099;HMDB0112102;HMDB0112103	11	(9Z)-(13S)-12,13-Epoxyoctadeca-9,11-dienoic_acid;8-[(1R,2R)-3-Oxo-2-{(Z)-pent-2-enyl}cyclopentyl]octanoate;8-(5-Hexyl-furan-2-yl)-octanoic_acid;13-OxoODE;9-OxoODE;13(S)-HOT;9(S)-HOT;2(R)-HOT;17-Hydroxylinolenic_acid;Juvenile_hormone_I;Colneleate	C04594;C04780;C13798;C14765;C14766;C16316;C16326;C16342;C16346;C19613;C19827
neg-M295T440	5142.66	7057.41	4772.83	6107.74	8253.06	8004.41	2454.41	1823.67	1924.96	888.616	2215.13	1957.14	0.286336	6.16062e-05	0.0021645	0.000252266	0.00513893	1	1	1	1.32233	0.173899	down	295.226	7.32816	1	1	(Z)-9-Cycloheptadecen-1-one	Organic oxygen compounds	Organooxygen compounds	HMDB0031336	null	11	13S-hydroxyoctadecadienoic acid;Alpha-dimorphecolic acid;9,10-Epoxyoctadecenoic acid;12,13-EpOME;9-HODE;(Z)-13-Oxo-9-octadecenoic acid;Avenoleic acid;12-Hydroxy-8,10-octadecadienoic acid;13-HODE;(10E,12Z)-9-HODE;(9Z,鈥?1E)-13-HODE	HMDB0004667;HMDB0004670;HMDB0004701;HMDB0004702;HMDB0010223;HMDB0029796;HMDB0029978;HMDB0029998;HMDB0061708;HMDB0062652;HMDB0112194	7	(9Z,12Z)-(8R)-Hydroxyoctadeca-9,12-dienoic_acid;Vernolic_acid;13(S)-HODE;9(S)-HODE;9(10)-EpOME;12(13)-EpOME;18-Oxooleate	C08318;C08368;C14762;C14767;C14825;C14826;C19617
neg-M299T267	10672.9	11944.3	9663.81	11236.7	11086.8	10763	3692.44	3996.02	3759.17	3760.95	3885	3770.5	0.349776	1.14737e-08	0.0021645	2.41533e-07	0.00513893	1	1	1	1.52896	0.0419546	down	299.055	4.45287	1	1	Hispidulin	Phenylpropanoids and polyketides	Flavonoids	NA	C10058	40	5,7-dihydroxy-2-(3-hydroxy-5-methoxyphenyl)-4H-chromen-4-one;3,5,7-trihydroxy-2-(3-methoxyphenyl)-4H-chromen-4-one;6,7-dihydroxy-2-(4-hydroxyphenyl)-5-methoxy-4H-chromen-4-one;5,6,7-trihydroxy-3-(4-methoxyphenyl)-4H-chromen-4-one;5,6,7-trihydroxy-2-(3-methoxyphenyl)-4H-chromen-4-one;5,6,7-trihydroxy-8-methoxy-2-phenyl-4H-chromen-4-one;3,5,7-trihydroxy-8-methoxy-2-phenyl-4H-chromen-4-one;7,8-dihyd…	HMDB0124874;HMDB0126499;HMDB0128586;HMDB0129956;HMDB0130327;HMDB0130678;HMDB0132137;HMDB0132867;HMDB0132868;HMDB0133310;HMDB0133312;HMDB0133313;HMDB0133350;HMDB0133364;HMDB0133824;HMDB0134005;HMDB0134007;HMDB0134008;HMDB0134009;HMDB0137306;HMDB0137307;HMDB0140454;HMDB0140564;HMDB0141215;HMDB0029492;HMDB0029676;HMDB0030617;HMDB0030659;HMDB0030667;HMDB0032695;HMDB0032696;HMDB0033321;HMDB0033720;HMD…	15	Chrysoeriol;3-Methoxyapigenin;Leptosidin;Diosmetin;Hispidulin;Kaempferide;Cajanin;Pratensein;Tectorigenin;2'-Hydroxybiochanin_A;(+)-Sophorol;(-)-Sophorol;(+)-6a-Hydroxymaackiain;Rhamnocitrin;Questinol	C04293;C05902;C08651;C10038;C10058;C10098;C10203;C10520;C10534;C12135;C16227;C16228;C16230;C17059;C17811
neg-M307T283	15784.4	3734.51	3752.99	17343.3	18902.8	18443.5	1479.55	2472.84	1860.75	1692.96	1584.4	4861.92	0.178965	0.00281098	0.00865801	0.00684367	0.0176001	0.944444	0.777778	1	1.85392	0.0819812	down	307.19	4.71527	1	1	3-Cyclopentene-1-octanoic acid, 2-(3-hydroxy-1-penten-1-yl)-5-oxo-	Unknown	-	NA	NA	6	Methylgingerol;Diplodiatoxin;Corchorifatty acid A;Corchorifatty acid D;Dihydrocapsiate;5-O-Methylembelin	HMDB0029852;HMDB0031471;HMDB0032664;HMDB0033243;HMDB0034781;HMDB0040867	2	5-O-Methylembelin;Soraphen_O	C10373;C15818
neg-M309T314	14409.5	20417.4	12797.8	17716.9	24237.6	22079.7	7523.23	8700.2	8927.07	7807.12	8202.2	7176.56	0.432893	0.000248592	0.0021645	0.000834113	0.00513893	1	1	1	1.21928	0.0541381	down	309.206	5.23188	1	1	9-Hydroperoxy-10E,12Z,15Z-octadecatrienoic acid	Lipids and lipid-like molecules	Fatty Acyls	NA	NA	4	12(13)Ep-9-KODE;(9Z,11R,12S,13S,15Z)-12,13-Epoxy-11-hydroxy-9,15-octadecadienoic acid;Sterebin A;Auxin b	HMDB0013623;HMDB0033505;HMDB0035337;HMDB0038484	8	13(S)-HPOT;(9Z,12Z,15Z)-(7S,8S)-Dihydroxyoctadeca-9,12,15-trienoic_acid;Dihydroalbocycline;9(S)-HPOT;2(R)-HPOT;(9R,10E,12Z,15Z)-9-Hydroperoxyoctadeca-10,12,15-trienoate;(8E,10S,12Z,15Z)-10-Hydroperoxyoctadeca-8,12,15-trienoate;Amitraz	C04785;C07357;C15753;C16321;C16341;C19936;C20704;C10995
neg-M317T398	794.969	1134.25	807.575	885.076	1178.46	1012.03	1280.6	12917.9	3433.52	2343.61	4185.6	1768.27	4.46109	0.0148293	0.0021645	0.029139	0.00513893	1	1	1	1.10246	0.0630325	up	317.21	6.63173	1	1	5-Hydroxy-6E,8Z,11Z,14Z,17Z-eicosapentaenoic acid	Lipids and lipid-like molecules	Fatty Acyls	NA	NA	37	Leukotriene A4;5-HEPE;Oxymesterone;12-HEPE;14,15-EpETE;15-HEPE;15-KETE;17,18-EpETE;5-KETE;11R-HEPE;18R-HEPE;12-KETE;Methyl [8]-Shogaol;(ent-7alpha)-7-Hydroxy-8(14),15-pimaradien-19-oic acid;Galanal A;Ineketone;Steviol;Yucalexin B20;Yucalexin B22;ent-17-Hydroxy-15-kauren-19-oic acid;Yucalexin P17;Yucalexin A19;Aframodial;(ent-15beta)-15-Hydroxy-19-trachylobanoic acid;Grandiflorolic acid;Galanolact…	HMDB0001337;HMDB0005081;HMDB0006027;HMDB0010202;HMDB0010205;HMDB0010209;HMDB0010210;HMDB0010212;HMDB0010217;HMDB0012534;HMDB0012611;HMDB0013633;HMDB0030101;HMDB0035116;HMDB0035311;HMDB0036698;HMDB0036706;HMDB0036712;HMDB0036713;HMDB0036724;HMDB0036752;HMDB0036776;HMDB0036806;HMDB0036839;HMDB0036930;HMDB0037523;HMDB0038521;HMDB0039012;HMDB0039716;HMDB0041058;HMDB0060053;HMDB0061114;HMDB0062222;HMD…	23	Leukotriene_A4;4,5-Leukotriene_A4;15-OxoETE;Cyathin_A3;Ineketone;ent-7alpha-Hydroxykaur-16-en-19-oic_acid;17R,18S-Epoxy-5Z,8Z,11Z,14Z-icosatetraenoic_acid;11alpha,17beta-Dihydroxy-17-methylandrost-4-en-3-one;4,5alpha-Dihydro-2-(hydroxymethylene)testosterone;Oranabol;11beta,17beta-Dihydroxy-17-methylandrost-4-en-3-one;5-OxoETE;12-OxoETE;7alpha,17beta-Dihydroxy-17alpha-methylandrost-4-en-3-one;17be…	C00909;C02645;C04577;C09079;C09110;C11875;C13843;C14555;C14628;C14665;C14683;C14732;C14807;C14891;C14929;C14945;C14980;C15354;C15434;C17498;C17956;C18177;C20212
neg-M317T85	7272.02	7173.86	7822.56	7715.34	8212.86	7983.67	24072.7	25626.2	25117.3	26075.9	24232.1	23477.2	3.21785	4.52688e-12	0.0021645	7.75127e-10	0.00513893	1	1	1	1.46666	0.0416293	up	317.086	1.42268	1	1	Arbutin	Organic oxygen compounds	Organooxygen compounds	HMDB0029943	C06186	1	Chlorpromazine	HMDB0014620	2	Chlorpromazine;1-Guanidino-1-deoxy-scyllo-inositol_4-phosphate	C06906;C01294
neg-M319T284	25858.4	28869.8	28054.4	28735.1	30827.4	31297.7	11087	12188.7	11752	11651.5	11412.3	11427.2	0.400354	1.17451e-08	0.0021645	2.46301e-07	0.00513893	1	1	1	1.13462	0.363639	down	319.19	4.72818	1	1	5'-Carboxy-alpha-chromanol	Organoheterocyclic compounds	Benzopyrans	HMDB0012798	null	10	(4E)-6-hydroxy-1-(4-hydroxy-3-methoxyphenyl)dodec-4-en-3-one;1-(3-heptyloxiran-2-yl)-3-(4-hydroxy-3-methoxyphenyl)propan-1-one;(4E)-12-hydroxy-1-(4-hydroxy-3-methoxyphenyl)dodec-4-en-3-one;(1E)-4-hydroxy-1-(4-hydroxy-3-methoxyphenyl)dodec-1-en-3-one;5'-Carboxy-alpha-chromanol;Oryzalide A;Oryzalide B;[8]-Gingerdione;10-Acetylpanaxytriol;Pimelylcarnitine	HMDB0137380;HMDB0137386;HMDB0137387;HMDB0137400;HMDB0012798;HMDB0037591;HMDB0037592;HMDB0039276;HMDB0039821;HMDB0013328	3	Testolate;10beta-Hydroxy-6beta-isobutyrylfuranoeremophilane;Emetine	C01618;C09685;C09421
neg-M319T320	503518	659255	655938	659331	708971	704069	63027	75672.8	71395.8	74834.2	70701.4	68625.9	0.109033	6.1903e-10	0.0021645	2.65878e-08	0.00513893	1	1	1	2.01738	0.078175	down	319.191	5.32503	1	1	5'-Carboxy-alpha-chromanol	Organoheterocyclic compounds	Benzopyrans	HMDB0012798	null	9	(4E)-6-hydroxy-1-(4-hydroxy-3-methoxyphenyl)dodec-4-en-3-one;1-(3-heptyloxiran-2-yl)-3-(4-hydroxy-3-methoxyphenyl)propan-1-one;(4E)-12-hydroxy-1-(4-hydroxy-3-methoxyphenyl)dodec-4-en-3-one;(1E)-4-hydroxy-1-(4-hydroxy-3-methoxyphenyl)dodec-1-en-3-one;5'-Carboxy-alpha-chromanol;Oryzalide A;Oryzalide B;[8]-Gingerdione;10-Acetylpanaxytriol	HMDB0137380;HMDB0137386;HMDB0137387;HMDB0137400;HMDB0012798;HMDB0037591;HMDB0037592;HMDB0039276;HMDB0039821	2	Testolate;10beta-Hydroxy-6beta-isobutyrylfuranoeremophilane	C01618;C09685
neg-M319T354	2289.46	2514.1	2468.47	2141.44	2597.4	2096.11	755.763	1071.71	673.188	752.972	1158.64	873.11	0.374665	2.20984e-05	0.0021645	0.000106054	0.00513893	1	1	1	1.23302	0.156526	down	319.226	5.89978	1	1	18-Hydroxyeicosatetraenoic acid	Lipids and lipid-like molecules	Fatty Acyls	HMDB0006245	NA	35	5,6-Epoxy-8,11,14-eicosatrienoic acid;8,9-Epoxyeicosatrienoic acid;14R,15S-EpETrE;15(S)-HETE;14,15-Epoxy-5,8,11-eicosatrienoic acid;11,12-Epoxyeicosatrienoic acid;8-HETE;16(R)-HETE;11(R)-HETE;20-Hydroxyeicosatetraenoic acid;12-HETE;18-Hydroxyarachidonic acid;9-HETE;11,12-EpETrE;5-HETE;19(S)-HETE;10-HETE;13-HETE;17-HETE;Annoglabasin E;Ucriol;8alpha,13R-Epoxy-14-labden-19-oic acid;2-Hydroxy-6-tride…	HMDB0002190;HMDB0002232;HMDB0002283;HMDB0003876;HMDB0004264;HMDB0004673;HMDB0004679;HMDB0004680;HMDB0004682;HMDB0005998;HMDB0006111;HMDB0006245;HMDB0010222;HMDB0010409;HMDB0011134;HMDB0011136;HMDB0012508;HMDB0012567;HMDB0012598;HMDB0036262;HMDB0036705;HMDB0036810;HMDB0038520;HMDB0038688;HMDB0038689;HMDB0038694;HMDB0060101;HMDB0062287;HMDB0062294;HMDB0062302;HMDB0062431;HMDB0062433;HMDB0112068;HMD…	20	(15S)-15-Hydroxy-5,8,11-cis-13-trans-eicosatetraenoate;5(S)-HETE;20-HETE;19(S)-HETE;5,6-EET;8,9-EET;11,12-EET;14,15-EET;8(S)-HETE;12(S)-HETE;16(R)-HETE;9(S)-HETE;11(R)-HETE;12(R)-HETE;8(R)-HETE;3beta-Hydroxy-16beta-(hydroxymethyl)-5alpha-androstan-17-one;17beta-Hydroxy-2alpha-(hydroxymethyl)-5alpha-androstan-3-one;17-Methylandrost-5-ene-3beta,11beta,17beta-triol;17beta-Methoxyandrost-5-ene-3beta,…	C04742;C04805;C14748;C14749;C14768;C14769;C14770;C14771;C14776;C14777;C14778;C14779;C14780;C14822;C14824;C14961;C15035;C15041;C15138;C15349
neg-M319T390	5526.21	5693.58	5592.14	5365.33	6099.96	5525.7	2234.77	3020	2711.86	2521.19	2937.25	2507.73	0.471344	2.3353e-06	0.0021645	1.63898e-05	0.00513893	1	1	1	1.00877	0.0341813	down	319.226	6.50643	1	1	18-Hydroxyeicosatetraenoic acid	Lipids and lipid-like molecules	Fatty Acyls	HMDB0006245	NA	35	5,6-Epoxy-8,11,14-eicosatrienoic acid;8,9-Epoxyeicosatrienoic acid;14R,15S-EpETrE;15(S)-HETE;14,15-Epoxy-5,8,11-eicosatrienoic acid;11,12-Epoxyeicosatrienoic acid;8-HETE;16(R)-HETE;11(R)-HETE;20-Hydroxyeicosatetraenoic acid;12-HETE;18-Hydroxyarachidonic acid;9-HETE;11,12-EpETrE;5-HETE;19(S)-HETE;10-HETE;13-HETE;17-HETE;Annoglabasin E;Ucriol;8alpha,13R-Epoxy-14-labden-19-oic acid;2-Hydroxy-6-tride…	HMDB0002190;HMDB0002232;HMDB0002283;HMDB0003876;HMDB0004264;HMDB0004673;HMDB0004679;HMDB0004680;HMDB0004682;HMDB0005998;HMDB0006111;HMDB0006245;HMDB0010222;HMDB0010409;HMDB0011134;HMDB0011136;HMDB0012508;HMDB0012567;HMDB0012598;HMDB0036262;HMDB0036705;HMDB0036810;HMDB0038520;HMDB0038688;HMDB0038689;HMDB0038694;HMDB0060101;HMDB0062287;HMDB0062294;HMDB0062302;HMDB0062431;HMDB0062433;HMDB0112068;HMD…	20	(15S)-15-Hydroxy-5,8,11-cis-13-trans-eicosatetraenoate;5(S)-HETE;20-HETE;19(S)-HETE;5,6-EET;8,9-EET;11,12-EET;14,15-EET;8(S)-HETE;12(S)-HETE;16(R)-HETE;9(S)-HETE;11(R)-HETE;12(R)-HETE;8(R)-HETE;3beta-Hydroxy-16beta-(hydroxymethyl)-5alpha-androstan-17-one;17beta-Hydroxy-2alpha-(hydroxymethyl)-5alpha-androstan-3-one;17-Methylandrost-5-ene-3beta,11beta,17beta-triol;17beta-Methoxyandrost-5-ene-3beta,…	C04742;C04805;C14748;C14749;C14768;C14769;C14770;C14771;C14776;C14777;C14778;C14779;C14780;C14822;C14824;C14961;C15035;C15041;C15138;C15349
neg-M323T51	44109.7	42476.8	40465.8	42182.1	45927.6	41812.2	22734.5	20728.6	21161.4	19136.1	20348	20554.7	0.48512	5.99746e-10	0.0021645	2.58463e-08	0.00513893	1	1	1	1.19758	0.110296	down	323.027	0.843017	1	1	Uridine 5'-monophosphate	Nucleosides, nucleotides, and analogues	NA	HMDB0000288	C00105	5	Uridine 5'-monophosphate;Pseudouridine 5'-phosphate;Uridine 2'-phosphate ;3'-UMP;2-oxobrimonidine	HMDB0000288;HMDB0001271;HMDB0011641;HMDB0060282;HMDB0061101	5	Chlorobenzilate;UMP;Pseudouridine_5'-phosphate;3'-UMP;Uridine_2'-phosphate	C14574;C00105;C01168;C01368;C03031
neg-M323T83	1907.73	1727.26	2325.38	2950.79	2737.76	2024.11	16279.8	19188.9	18906.6	18733.5	18073	16192.2	7.85297	2.81163e-07	0.0021645	2.94968e-06	0.00513893	1	1	1	2.19144	0.367872	up	323.097	1.38613	1	1	3-Hydroxy-4-butanolide	Organic oxygen compounds	Organooxygen compounds	HMDB0034681	null	2	Prazepam;Polixetonium chloride	HMDB0015527;HMDB0040985	4	Prazepam;Bis-D-fructose_2',1:2,1'-dianhydride;D-Fructofuranose_1,2':2,3'-dianhydride;Levofuraltadone	C07366;C04333;C04420;C19267
neg-M329T266	2.98412e+06	3.56214e+06	3.55714e+06	3.53648e+06	3.82706e+06	3.7983e+06	614434	599526	695905	691319	685632	698606	0.187415	2.11325e-11	0.0021645	2.18789e-09	0.00513893	1	1	1	2.11753	0.123007	down	329.067	4.43098	1	1	5,7-dihydroxy-2-(4-hydroxyphenyl)-3,6-dimethoxy-4H-chromen-4-one	Organoheterocyclic compounds	-	NA	NA	24	5,7-dihydroxy-2-(3-hydroxy-4,5-dimethoxyphenyl)-4H-chromen-4-one;3-(2,5-dihydroxy-4-methoxyphenyl)-7-hydroxy-6-methoxy-4H-chromen-4-one;2-(3,5-dimethoxyphenyl)-5,6,7-trihydroxy-4H-chromen-4-one;3,5,7-trihydroxy-6-methoxy-2-(3-methoxyphenyl)-4H-chromen-4-one;5,7,8-trihydroxy-3-methoxy-2-(3-methoxyphenyl)-4H-chromen-4-one;5,7-dihydroxy-2-(3-hydroxyphenyl)-3,6-dimethoxy-4H-chromen-4-one;5,6-dihydrox…	HMDB0124862;HMDB0124998;HMDB0128203;HMDB0128752;HMDB0129285;HMDB0130273;HMDB0131941;HMDB0138002;HMDB0029263;HMDB0030475;HMDB0030480;HMDB0030696;HMDB0030811;HMDB0031706;HMDB0033268;HMDB0034009;HMDB0035598;HMDB0037096;HMDB0037351;HMDB0037354;HMDB0038659;HMDB0041690;HMDB0124861;HMDB0133830	9	Penicillin_O;3,7-Di-O-methylquercetin;(+)-Bisdechlorogeodin;(-)-Bisdechlorogeodin;Cirsiliol;Tricin;Hildecarpin;Aflatoxin_G2;Aurantio-obtusin	C17405;C01265;C03036;C03040;C10033;C10193;C10424;C16754;C17670
neg-M331T320	5409.23	5853.9	5877.4	5561.09	6280.04	6169.71	996.512	1256.08	1311.96	1123.31	943.251	916.677	0.186274	1.03513e-07	0.0021645	1.33723e-06	0.00513893	1	1	1	2.31817	0.130888	down	331.189	5.34018	1	1	11b-Hydroxyprogesterone	Lipids and lipid-like molecules	Sterol Lipids	HMDB0004031	C05498	16	5,6-epoxy,18R-HEPE;Carnosic acid;11b-Hydroxyprogesterone;7'-Carboxy-gamma-tocotrienol;Hulupone;Adhulupone;(1(10)E,4E,6a,9b)-9-(2-Methylbutanoyloxy)-1(10),4,11(13)-germacratrien-12,6-olide;(1(10)E,4E,6a,9b)-9-(3-Methylbutanoyloxy)-1(10),4,11(13)-germacratrien-12,6-olide;Petasitin;6-Angeloylfuranofukinol;4-Deoxycohumulone;ent-7alpha,12beta-Dihydroxy-16-kauren-19,6beta-olide;ent-15-Kaurene-17,19-dio…	HMDB0062410;HMDB0002358;HMDB0004031;HMDB0012851;HMDB0030103;HMDB0030136;HMDB0031374;HMDB0031375;HMDB0035637;HMDB0036146;HMDB0036623;HMDB0036700;HMDB0036726;HMDB0036761;HMDB0038966;HMDB0015494	11	Callicarpone;7beta,12alpha-Dihydroxykaurenolide;Marrubiin;Premarrubiin;Gibberellin_A14_aldehyde;Gibberellin_A12;Gibberellin_A53_aldehyde;17beta-Hydroxy-4-oxa-5alpha-androst-1-en-3-one_acetate;13-Hydroxy-2-(hydroxymethylene)-3-oxo-13,17-seco-5alpha-androstan-17-oic_acid,_delta-lactone;5,6-Epoxy-18R-HEPE;Cucurbitacin_S	C09067;C09081;C09128;C09177;C11853;C11857;C11905;C15068;C15459;C18175;C08806
neg-M331T52	55836.9	51588.3	69210.1	57356.4	69862.7	58421	25957.1	28246.3	26668	29890.6	27722.9	25653.8	0.453077	1.65816e-06	0.0021645	1.23469e-05	0.00513893	1	1	1	1.52063	0.0898055	down	331.066	0.872683	1	1	4-Glucogallic acid	Organic oxygen compounds	Organooxygen compounds	HMDB0041593	null	9	4-Glucogallic acid;2,3,5-trihydroxy-6-(hydroxymethyl)oxan-4-yl 3,4,5-trihydroxybenzoate;6-Galloylglucose;beta-Glucogallin;4-Glucosyl gallate;1-O-Galloylfructose;3-Glucogallic acid;5-O-Galloylhamamelofuranose;2-Galloylglucose	HMDB0041593;HMDB0133117;HMDB0034051;HMDB0038728;HMDB0038912;HMDB0039286;HMDB0039322;HMDB0039366;HMDB0039625	1	1-O-Galloyl-beta-D-glucose	C01158
neg-M341T138	80606.5	104008	102124	101072	112327	103052	33569.4	39432.9	38448.3	43303.5	35727.2	38794.6	0.380106	2.64567e-08	0.0021645	4.62721e-07	0.00513893	1	1	1	1.80434	0.152748	down	341.09	2.29692	1	1	1-O-Caffeoylglucose	Organooxygen compounds	Carbohydrates and carbohydrate conjugates	HMDB0036937	C10433	26	6-[3-(2-carboxyethyl)phenoxy]-3,4,5-trihydroxyoxane-2-carboxylic acid;3,4,5-trihydroxy-6-{[3-(3-hydroxyphenyl)propanoyl]oxy}oxane-2-carboxylic acid;(3,4,5,6-tetrahydroxyoxan-2-yl)methyl (2E)-3-(3,4-dihydroxyphenyl)prop-2-enoate;6-[4-(2-carboxyethyl)phenoxy]-3,4,5-trihydroxyoxane-2-carboxylic acid;3,4,5-trihydroxy-6-{[3-(4-hydroxyphenyl)propanoyl]oxy}oxane-2-carboxylic acid;6-(5-ethenyl-2-hydroxy-…	HMDB0124982;HMDB0124983;HMDB0125114;HMDB0125169;HMDB0125170;HMDB0127999;HMDB0128000;HMDB0128038;HMDB0128039;HMDB0128049;HMDB0128050;HMDB0130014;HMDB0130015;HMDB0134062;HMDB0134063;HMDB0134066;HMDB0134067;HMDB0134070;HMDB0134072;HMDB0134073;HMDB0134077;HMDB0134081;HMDB0134082;HMDB0034313;HMDB0036937;HMDB0060024	2	Caffeic_acid_3-glucoside;1-Caffeoyl-beta-D-glucose	C10431;C10433
neg-M343T72	470.587	1423.75	4370.79	5550.88	1656.42	6086.46	9153.65	9386.34	7889.34	8241.44	8671.74	8933.45	2.67275	0.0233603	0.0021645	0.043324	0.00513893	1	1	1	1.59788	0.0823036	up	343.122	1.19483	1	1	Maltitol	Lipids and lipid-like molecules	Fatty Acyls	HMDB0002928	NA	4	Maltitol;Melibiitol;1-O-alpha-D-Glucopyranosyl-D-mannitol;Lactitol	HMDB0002928;HMDB0006791;HMDB0029911;HMDB0040937	3	Melibiitol;Clusianose;Deoxyviolacein	C05399;C08254;C21133
neg-M345T267	6982.04	7390.21	6704.95	7371.64	6295.51	6198.58	2528.88	2660.81	2776.67	2892.19	2841.09	2595.69	0.398001	1.78782e-09	0.0021645	5.80135e-08	0.00513893	1	1	1	1.23016	0.0609552	down	345.06	4.44787	1	1	Luteolin 7-methyl ether	Unknown	-	NA	NA	28	7-hydroxy-6-methoxy-3-(2,3,5-trihydroxy-4-methoxyphenyl)-4H-chromen-4-one;7-hydroxy-6-methoxy-3-(2,3,6-trihydroxy-4-methoxyphenyl)-4H-chromen-4-one;3-(2,5-dihydroxy-4-methoxyphenyl)-7,8-dihydroxy-6-methoxy-4H-chromen-4-one;3-(2,5-dihydroxy-4-methoxyphenyl)-5,7-dihydroxy-6-methoxy-4H-chromen-4-one;4,5-dihydroxy-11-methoxy-6,8,19-trioxapentacyclo[10.7.0.0虏,鈦?0鲁,鈦?0鹿鲁,鹿鈦穄nonadeca-1(12),2(9),10,13(17…	HMDB0125001;HMDB0125002;HMDB0125003;HMDB0125004;HMDB0126044;HMDB0126045;HMDB0128195;HMDB0128196;HMDB0128762;HMDB0129275;HMDB0129281;HMDB0129289;HMDB0130263;HMDB0130266;HMDB0130663;HMDB0132195;HMDB0132196;HMDB0137998;HMDB0138040;HMDB0138538;HMDB0029516;HMDB0030476;HMDB0030478;HMDB0030587;HMDB0038466;HMDB0060430;HMDB0130270;HMDB0015059	8	Tomentin;Taxifolin_3-O-acetate;Axillarin;Syringetin;Eupatolitin;Aflatoxin_B1_diol;Aflatoxin_B1_dialdehyde;Ceforanide	C04581;C09967;C10021;C11620;C17788;C19588;C19589;C06884
neg-M345T327	4969.17	5573.7	5238.39	5602.87	5874.9	5794.31	2374.25	2190.63	2100.43	2092.04	2166.19	2477.21	0.405428	4.74935e-10	0.0021645	2.15831e-08	0.00513893	1	1	1	1.42762	0.119929	down	345.169	5.44415	1	1	Gibberellin A64	Lipids and lipid-like molecules	Prenol lipids	HMDB0036894	null	12	3-Epinobilin;Gibberellin A113;3-Oxo-6b-angeloyloxy-7(11)-eremophilen-12,8a-olide;Annuolide G;Gibberellin A37;Epirosmanol;Verimol G;Isorosmanol;Gibberellin A64;Gibberellin A44;7'-O-Methylmarmin;19-Noraldosterone	HMDB0036690;HMDB0032819;HMDB0032896;HMDB0034605;HMDB0035047;HMDB0035812;HMDB0036474;HMDB0036661;HMDB0036894;HMDB0036901;HMDB0040795;HMDB0041795	8	Spenolimycin;Microhelenin_C;Nobilin;Gibberellin_A24;Gibberellin_A44;Gibberellin_A37;Methyl_gibberellin_A4;Cypendazole	C17970;C09509;C09518;C11861;C12308;C14161;C20633;C18917
neg-M346T51	36017.8	37075.9	39237.6	39179.9	38016.9	35937.3	17524.5	14432	15593.3	14252	13683.9	14075.7	0.39723	1.15992e-07	0.0021645	1.46056e-06	0.00513893	1	1	1	1.57006	0.0540707	down	346.054	0.841858	1	1	Adenosine monophosphate	Nucleosides, nucleotides, and analogues	Purine nucleotides	HMDB0000045	C00020	11	Adenosine monophosphate;2'-Deoxyguanosine 5'-monophosphate;3'-AMP;Adenosine 2'-phosphate;2-hydroxy-dAMP;(卤)-Fenarimol;Malathion;Inosine 2',3'-cyclic phosphate ;Blighinone;2,3-Di-O-methylellagic acid;2,8-Di-O-methylellagic acid	HMDB0000045;HMDB0001044;HMDB0003540;HMDB0011617;HMDB0059594;HMDB0040599;HMDB0014910;HMDB0011680;HMDB0030643;HMDB0041395;HMDB0041396	10	AMP;dGMP;Adenosine_2'-phosphate;3'-AMP;7-alpha-D-Ribosyladenine_5'-phosphate;2-Hydroxy-dAMP;Fenarimol;Triarimol;Malathion;3',5'-Cyclic_IMP	C00020;C00362;C00946;C01367;C04378;C19970;C11226;C18932;C07497;C00943
neg-M346T72	31274	35090.2	35407.6	33310.5	36572.4	35923	12037.2	11404	10729.6	11926	11132.7	12567	0.336243	1.72086e-11	0.0021645	1.94128e-09	0.00513893	1	1	1	1.70349	0.0600985	down	346.054	1.20188	1	1	Adenosine monophosphate	Nucleosides, nucleotides, and analogues	Purine nucleotides	HMDB0000045	C00020	11	Adenosine monophosphate;2'-Deoxyguanosine 5'-monophosphate;3'-AMP;Adenosine 2'-phosphate;2-hydroxy-dAMP;(卤)-Fenarimol;Malathion;Inosine 2',3'-cyclic phosphate ;Blighinone;2,3-Di-O-methylellagic acid;2,8-Di-O-methylellagic acid	HMDB0000045;HMDB0001044;HMDB0003540;HMDB0011617;HMDB0059594;HMDB0040599;HMDB0014910;HMDB0011680;HMDB0030643;HMDB0041395;HMDB0041396	10	AMP;dGMP;Adenosine_2'-phosphate;3'-AMP;7-alpha-D-Ribosyladenine_5'-phosphate;2-Hydroxy-dAMP;Fenarimol;Triarimol;Malathion;3',5'-Cyclic_IMP	C00020;C00362;C00946;C01367;C04378;C19970;C11226;C18932;C07497;C00943
neg-M351T375	1860.8	1848.66	1741.72	1660.56	757.577	1903.75	3028.35	3989.95	3880.56	4202.08	3960.44	4929.91	2.45484	0.000674318	0.0021645	0.00197416	0.00513893	1	1	1	1.39025	0.0792191	up	351.205	6.2539	1	1	Tebufenozide	Unknown	-	NA	NA	3	Anileridine;Encainide;N-2-[4-(3,3-Dimethylallyloxy)phenyl]ethylcinnamide	HMDB0015049;HMDB0015359;HMDB0030193	3	Encainide;Tebufenozide;Lobelanine	C06978;C18526;C10157
neg-M357T261	22889.5	24981.8	25207.3	26699.9	29136.6	24793.4	8364.53	9641.37	8954.78	9561.65	9107.38	9809.78	0.360679	1.01564e-09	0.0021645	3.86456e-08	0.00513893	1	1	1	1.5406	0.0512835	down	357.19	4.35435	1	1	1,3,5-Triphenylcyclohexane	Benzenoids	Benzene and substituted derivatives	HMDB0037518	C15437	0	-	-	0	-	-
neg-M362T73	11698	9421.77	21363.1	9291.5	9259.43	9635.15	4787.51	4196.97	4623.29	4970.87	4867.09	4933.8	0.401584	0.0011454	0.0021645	0.00313284	0.00513893	1	1	1	1.37909	0.07672	down	362.049	1.21302	1	1	Guanosine monophosphate	Nucleosides, nucleotides, and analogues	Purine nucleotides	HMDB0001397	C00144	3	Guanosine monophosphate;8-Oxo-dGMP;Cyclic pyranopterin monophosphate	HMDB0001397;HMDB0011670;HMDB0059639	4	GMP;Guanosine_3'-phosphate;Precursor_Z;8-Oxo-dGMP	C00144;C06193;C18239;C19968
neg-M363T352	4155.95	4146.58	4356.36	4340.24	4390.79	4816.58	833.541	1201.99	976.447	1112.52	1054.07	947.899	0.233777	6.11142e-08	0.0021645	8.87557e-07	0.00513893	1	1	1	2.0293	0.294083	down	363.216	5.86525	1	1	11b,17a,21-Trihydroxypreg-nenolone	Lipids and lipid-like molecules	Sterol Lipids	HMDB0006760	C05489	7	Tetrahydrocortisone;Dihydrocortisol;3a,11b,21-Trihydroxy-20-oxo-5b-pregnan-18-al;11b,21-Dihydroxy-3,20-oxo-5b-pregnan-18-al;11b,17a,21-Trihydroxypreg-nenolone;18-Hydroxy-11-dehydrotetrahydrocorticosterone;Vanillin 3-(L-menthoxy)propane-1,2-diol acetal	HMDB0000903;HMDB0003259;HMDB0006753;HMDB0006754;HMDB0006760;HMDB0013157;HMDB0032553	4	Tetrahydrocortisone;11beta,17alpha,21-Trihydroxy-5beta-pregnane-3,20-dione;3alpha,11beta,21-Trihydroxy-20-oxo-5beta-pregnan-18-al;11beta,17alpha,21-Trihydroxypregnenolone	C05470;C05471;C05474;C05489
neg-M365T320	34938.5	43144.6	42761.8	43394.5	46203.6	44895.9	5360.12	6074.8	5869.01	6299.17	6103.9	6360.29	0.141253	5.45702e-11	0.0021645	4.36328e-09	0.00513893	1	1	1	1.95963	0.0701281	down	365.195	5.32503	1	1	5'-Carboxy-alpha-chromanol	Organoheterocyclic compounds	Benzopyrans	HMDB0012798	null	6	20-Carboxy-leukotriene B4;12-oxo-10,11-dihydro-20-COOH-LTB4;12-oxo-20-dihydroxy-leukotriene B4;Anhydrocinnzeylanol;Sporotrichiol;Demethoxyfumitremorgin C	HMDB0006059;HMDB0012549;HMDB0012551;HMDB0036863;HMDB0037062;HMDB0029565	4	6alpha,9-Difluoro-11beta-hydroxypregn-4-ene-3,20-dione;20-COOH-Leukotriene_B4;Chaparrolide;Bis(2-butoxyethyl)phthalate	C15381;C05950;C08758;C15438
neg-M365T403	8311.13	10241.9	7653.05	7669.47	7018.46	7318.1	4595.8	2976.14	4034.66	3483.54	3755.83	3992.95	0.473717	3.77549e-06	0.0021645	2.43213e-05	0.00513893	1	1	1	1.05834	0.147353	down	365.267	6.71119	1	1	Adipostatin A	Benzenoids	Benzene and substituted derivatives	HMDB0031009	C10809	0	-	-	0	-	-
neg-M367T248	8154.28	9057.03	8659.9	9699.05	10300.8	9757.81	24343.8	24987.7	23170.5	24967.4	26227	25243.6	2.67739	2.88717e-08	0.0021645	4.95247e-07	0.00513893	1	1	1	1.61347	0.0651081	up	367.211	4.13191	1	1	19-Hydroxy-PGE2	Lipids and lipid-like molecules	Fatty Acyls	HMDB0001908	null	13	20-hydroxylipoxin A4;19-Hydroxy-PGE2;6,15-Diketo,13,14-dihydro-PGF1a;Prostaglandin G2;20-Hydroxy-PGE2;6-Ketoprostaglandin E1;11-Dehydro-thromboxane B2;Thromboxane B3;5(6)-Epoxy Prostaglandin E1;20-COOH-10,11-dihydro-LTB4;20-dihydroxyleukotriene B4;Cinncassiol D2;Cinncassiol D3	HMDB0062748;HMDB0001908;HMDB0001979;HMDB0003235;HMDB0003247;HMDB0004241;HMDB0004242;HMDB0005099;HMDB0012110;HMDB0012633;HMDB0012635;HMDB0034678;HMDB0036854	8	Prostaglandin_G2;6-Keto-prostaglandin_E1;11-Dehydro-thromboxane_B2;Platenolide_A;Cinncassiol_D2;Cinncassiol_D3;Tryprostatin_B;Deoxybrevianamide_E	C05956;C05962;C05964;C12202;C17653;C17655;C20512;C20636
neg-M367T357_2	160760	145834	122836	135311	195674	192236	2.24428e+06	2.80697e+06	2.38858e+06	2.75553e+06	2.30157e+06	2.53406e+06	15.778	3.73219e-09	0.0021645	1.02249e-07	0.00513893	1	1	1	2.74334	0.138716	up	367.202	5.9488	1	1	Methoxyfenozide	Unknown	-	NA	NA	2	Tamibarotene;Marmeline	HMDB0015605;HMDB0030192	6	17-O-Acetylajmaline;Dihydrocorynantheine;Hirsutine;Methoxyfenozide;Tamibarotene;Am_580	C15985;C16953;C16972;C18525;C12864;C15619
neg-M375T248	694.848	861.238	610.176	718.548	1066.66	723.821	1688.04	2092.58	1782.3	1642.19	1726.62	1819.63	2.29961	3.02308e-05	0.0021645	0.000138201	0.00513893	1	1	1	1.28941	0.184258	up	375.273	4.13094	1	1	10'-Apo-beta-carotenal	Lipids and lipid-like molecules	Prenol lipids	HMDB0059605	null	2	Erythrodiol 3-palmitate;Faradiol palmitate	HMDB0034509;HMDB0034842	0	-	-
neg-M381T244	2280.23	2252.81	2136.05	2450.4	2578.29	2388.34	4413.93	4647.85	5151.69	4864.09	4775.39	4481.07	2.01149	3.88066e-09	0.0021645	1.05338e-07	0.00513893	1	1	1	1.39028	0.0871808	up	381.211	4.06236	1	1	Foetidin	Phenylpropanoids and polyketides	Coumarins and derivatives	HMDB0033271	null	0	-	-	1	Amphibine_A	C09997
neg-M381T260	34125.7	15156.5	15902.1	38032	16413.2	16968.2	4451.04	4731.56	5821.85	4665.64	4499.04	6139.94	0.221886	0.000192449	0.0021645	0.000669695	0.00513893	1	1	1	1.8425	0.367962	down	381.226	4.34143	1	1	(14S)-14,15-Dihydroxy-8(17),13(16)-labdadien-19-oic acid	Lipids and lipid-like molecules	Prenol lipids	HMDB0034686	null	0	-	-	2	Sarcostin;Angiotensin_(5-7)	C17770;C20973
neg-M395T261	15339.6	17329.3	15538.5	20784.6	20386.7	18579.3	4734.15	4881.83	4778.55	4823.58	5128.93	4783.67	0.269834	9.39263e-07	0.0021645	7.82481e-06	0.00513893	1	1	1	1.89145	0.104897	down	395.204	4.34639	1	1	Prostaglandin D3	Lipids and lipid-like molecules	Fatty Acyls	HMDB0003034	C13802	1	Isopetasoside	HMDB0029622	0	-	-
neg-M403T245	16395.8	16235.9	14632.7	14204.5	15365.2	18313.8	4548.34	4136.39	4785.84	4916.22	3850.89	4194.5	0.277801	3.79167e-10	0.0021645	1.83098e-08	0.00513893	1	1	1	1.70165	0.0248582	down	403.102	4.08539	1	1	5,3'-Dihydroxy-6,7,4'-trimethoxyflavone	Phenylpropanoids and polyketides	Flavonoids	NA	NA	18	Glyceryl lactopalmitate;3,4,5-trihydroxy-6-{3-hydroxy-5-[(E)-2-(4-hydroxyphenyl)ethenyl]phenoxy}oxane-2-carboxylic acid;6-{4-[(E)-2-(3,5-dihydroxyphenyl)ethenyl]phenoxy}-3,4,5-trihydroxyoxane-2-carboxylic acid;3,4,5-trihydroxy-6-[2-(1-hydroxy-2-oxo-2-phenylethyl)phenoxy]oxane-2-carboxylic acid;3,4,5-trihydroxy-6-[2-(2-hydroxy-2-phenylacetyl)phenoxy]oxane-2-carboxylic acid;3,4,5-trihydroxy-6-[4-(2…	HMDB0032299;HMDB0128510;HMDB0128511;HMDB0135191;HMDB0135193;HMDB0135195;HMDB0135198;HMDB0135203;HMDB0135206;HMDB0136121;HMDB0033913;HMDB0041711;HMDB0041713;HMDB0041782;HMDB0041783;HMDB0127165;HMDB0035464;HMDB0041235	1	Spectinomycin_dihydrochloride	C11619
neg-M417T192	34896.7	27753.1	37428.4	31930.4	30976.7	35791.4	12432.5	12530.3	4366.18	4277.33	4032.22	11576.4	0.247589	0.00113109	0.0021645	0.00309899	0.00513893	1	1	1	1.84863	0.174272	down	417.081	3.20588	1	1	5,4'-Dihydroxy-3,3'-dimethoxy-6:7-methylenedioxyflavone	Phenylpropanoids and polyketides	Flavonoids	HMDB0029272	null	7	5,6,7-trihydroxy-2-(4-hydroxyphenyl)-8-(3,4,5-trihydroxyoxan-2-yl)-4H-chromen-4-one;2-(3,4-dihydroxyphenyl)-5,7-dihydroxy-8-(3,4,5-trihydroxyoxan-2-yl)-4H-chromen-4-one;3-{[3,4-dihydroxy-5-(hydroxymethyl)oxolan-2-yl]oxy}-5,7-dihydroxy-2-(3-hydroxyphenyl)-4H-chromen-4-one;Kaempferol 3-O-arabinoside;Kaempferol 3-alpha-L-arabinofuranoside;Scutellarein 6-xyloside;Salvianolic acid G	HMDB0127228;HMDB0127231;HMDB0132722;HMDB0029261;HMDB0029502;HMDB0037466;HMDB0041774	2	5'-Butyrylphosphoinosine;Kaempferol_3-O-beta-D-xyloside	C06435;C20727
neg-M419T393	13.3624	27.9443	756.6	17.8856	13.4324	41.2994	1014.57	987.637	865.289	1011.74	1004.04	996.974	6.75483	0.00344438	0.0021645	0.00816043	0.00513893	1	1	1	2.60169	0.101028	up	418.934	6.54745	1	1	Fipronil-sulfide	Organosulfur compounds	-	NA	NA	0	-	-	0	-	-
neg-M431T432	419493	541218	525798	581015	635958	609716	80503.6	328453	286129	279307	288408	305235	0.47327	0.0114899	0.0021645	0.0233246	0.00513893	1	1	1	1.26506	0.220729	down	431.219	7.19222	1	1	LysoPA 18:3; LysoPA 18:3	Lipids and lipid-like molecules	Glycerophospholipids	-	C00681	4	1-(6Z,9Z,12Z-octadecatrienoyl)-glycero-3-phosphate;1-(9Z,12Z,15Z-octadecatrienoyl)-glycero-3-phosphate;LysoPA(18:3(6Z,9Z,12Z)/0:0);LysoPA(18:3(9Z,12Z,15Z)/0:0)	HMDB0062316;HMDB0062320;HMDB0114743;HMDB0114744	1	Alpinine	C09331
neg-M435T175	17727.4	17841.2	18606.5	18806.6	17202.8	17909.1	5001.31	2225.96	4472.53	2890.44	3148.07	3325.91	0.19487	3.03462e-05	0.0021645	0.000138563	0.00513893	1	1	1	2.35561	0.131261	down	435.091	2.91166	1	1	4',5,7-Trihydroxy 3,3',6,8-tetramethoxyflavone	Phenylpropanoids and polyketides	Flavonoids	NA	NA	14	3,4,5-trihydroxy-6-{[7-methoxy-2-oxo-6-(3-oxobut-1-en-1-yl)-2H-chromen-8-yl]oxy}oxane-2-carboxylic acid;3,4,5-trihydroxy-6-{[7-methoxy-2-oxo-6-(3-oxobut-1-en-1-yl)-2H-chromen-5-yl]oxy}oxane-2-carboxylic acid;3,4,5-trihydroxy-6-{[4-(7-methoxy-2-oxo-2H-chromen-6-yl)-2-oxobut-3-en-1-yl]oxy}oxane-2-carboxylic acid;3-{[3,4-dihydroxy-5-(hydroxymethyl)oxolan-2-yl]oxy}-2-(3,4-dihydroxyphenyl)-5,7-dihydro…	HMDB0128969;HMDB0128970;HMDB0128971;HMDB0132721;HMDB0041147;HMDB0041258;HMDB0041418;HMDB0128559;HMDB0128560;HMDB0128561;HMDB0128562;HMDB0041397;HMDB0041742;HMDB0041744	2	Irisxanthone;Swertianolin	C10067;C10093
neg-M438T364	10875.7	10999.7	9984.38	11253.7	10544.5	11386.2	5028.74	5511.55	5007.9	4840.95	4990.2	5190.11	0.46998	8.14644e-11	0.0021645	5.94394e-09	0.00513893	1	1	1	1.43228	0.146993	down	438.261	6.06171	1	1	LysoPE 15:0	Lipids and lipid-like molecules	Glycerophospholipids	HMDB11472	C04438	2	LysoPE(0:0/15:0);LysoPE(15:0/0:0)	HMDB0011472;HMDB0011502	1	2,2-Dibutyl-3-(4-methoxyphenyl)-4-methyl-2H-1-benzopyran-7-ol_acetate	C15061
neg-M439T319	1986.66	2518.22	2482.46	2563.85	2605.7	2400.29	1194.17	457.782	1053.84	1151.04	1008.91	1302.51	0.423726	0.0016428	0.0021645	0.00427628	0.00513893	1	1	1	1.40461	0.0818184	down	439.147	5.32462	1	1	Prednisolone phosphate	Lipids and lipid-like molecules	Sterol Lipids	NA	NA	5	Propylene glycol alginate;Aminopterin;Flumiclorac-pentyl;2-amino-4-({2-[(1-carboxy-1-hydroxy-2-methylpropan-2-yl)sulfanyl]-1-[(carboxymethyl)-C-hydroxycarbonimidoyl]ethyl}-C-hydroxycarbonimidoyl)butanoic acid;2-amino-4-({2-[(1-carboxy-2-hydroxy-1-methylpropyl)sulfanyl]-1-[(carboxymethyl)-C-hydroxycarbonimidoyl]ethyl}-C-hydroxycarbonimidoyl)butanoic acid	HMDB0039860;HMDB0001833;HMDB0034860;HMDB0128932;HMDB0129122	1	Flumiclorac_pentyl	C10990
neg-M439T93	1221.01	1503.34	7278.21	1409.59	1609.08	1610.81	14867.1	16241.4	15323.3	15464.6	15724.7	15215	6.34472	0.000572826	0.0021645	0.00171092	0.00513893	1	1	1	2.04418	0.052552	up	439.144	1.54603	1	1	Prednisolone phosphate	Lipids and lipid-like molecules	Sterol Lipids	NA	NA	2	Propylene glycol alginate;Flumiclorac-pentyl	HMDB0039860;HMDB0034860	1	Flumiclorac_pentyl	C10990
neg-M447T144	19829.9	17111.8	18043.3	34431.7	18851.4	18528.2	55991.3	60636.4	59426.5	61210	59744.8	59759.8	2.81371	0.000145468	0.0021645	0.000524429	0.00513893	1	1	1	1.77454	0.0539056	up	447.186	2.39618	1	1	Methyl 7-epi-12-hydroxyjasmonate glucoside	Lipids and lipid-like molecules	Fatty Acyls	HMDB0031763	null	0	-	-	0	-	-
neg-M451T391	377.778	169.557	65.938	95.3124	28.507	169.883	7928.17	8502.65	8811.4	9112.01	9164.55	8339.39	57.177	7.08842e-05	0.0021645	0.000284271	0.00513893	1	1	1	3.3965	0.0837695	up	450.924	6.52342	1	1	Fipronil-sulfone	Organosulfur compounds	-	NA	NA	0	-	-	0	-	-
neg-M458T125	553.427	469.003	783.793	692.426	622.202	567.037	2307.69	2198	2174.25	2756.75	2466.34	2555.88	3.92064	3.64279e-07	0.0021645	3.65949e-06	0.00513893	1	1	1	1.65308	0.140638	up	458.178	2.08935	1	1	(6S)-5-Methyltetrahydrofolic acid	Organic acids and derivatives	Carboxylic acids and derivatives	NA	NA	0	-	-	0	-	-
neg-M476T367	710756	247185	259167	837770	283911	273660	113894	131550	199698	208560	192235	109954	0.365899	0.00854212	0.0021645	0.0180097	0.00513893	1	1	1	1.37211	0.0404836	down	476.277	6.12362	1	1	LysoPE 18:2	Lipids and lipid-like molecules	Glycerophospholipids	HMDB11477	C04438	2	LysoPE(0:0/18:2(9Z,12Z));LysoPE(18:2(9Z,12Z)/0:0)	HMDB0011477;HMDB0011507	0	-	-
neg-M477T178	9712.41	15722.9	10766.8	16187.7	9038.48	10563.1	34363.3	34193.1	34056.9	54107.3	36066.4	54838.9	3.43966	4.89717e-06	0.0021645	3.02417e-05	0.00513893	1	1	1	1.76943	0.244588	up	477.102	2.96938	1	1	6-Methoxyluteolin 3'-glucoside	Phenylpropanoids and polyketides	Flavonoids	HMDB0040509	null	54	6-{3-[3-(3,4-dihydroxyphenyl)-3-oxoprop-1-en-1-yl]-6-hydroxy-2-methoxyphenoxy}-3,4,5-trihydroxyoxane-2-carboxylic acid;6-{4-[3-(3,4-dihydroxyphenyl)-3-oxoprop-1-en-1-yl]-2-hydroxy-3-methoxyphenoxy}-3,4,5-trihydroxyoxane-2-carboxylic acid;6-{4-[3-(3,4-dihydroxy-2-methoxyphenyl)prop-2-enoyl]-2-hydroxyphenoxy}-3,4,5-trihydroxyoxane-2-carboxylic acid;6-{5-[3-(3,4-dihydroxy-2-methoxyphenyl)prop-2-enoy…	HMDB0126054;HMDB0126055;HMDB0126056;HMDB0126057;HMDB0126140;HMDB0126590;HMDB0126591;HMDB0126596;HMDB0126597;HMDB0127510;HMDB0127511;HMDB0127513;HMDB0127514;HMDB0128063;HMDB0128064;HMDB0128065;HMDB0128066;HMDB0128067;HMDB0128068;HMDB0128549;HMDB0128597;HMDB0128598;HMDB0128599;HMDB0129310;HMDB0129320;HMDB0129425;HMDB0129989;HMDB0129990;HMDB0129991;HMDB0130192;HMDB0130193;HMDB0130194;HMDB0130195;HMD…	1	3-Phosphoglycerol-glutathione	C03928
neg-M477T191	6905.82	8766.66	8724.69	9517.17	7760.02	6912.83	19755.8	19571.5	19340.7	21348.7	19751.5	19991.2	2.46483	5.95387e-06	0.0021645	3.55979e-05	0.00513893	1	1	1	1.56688	0.0342143	up	477.102	3.17908	1	1	Genistin	Phenylpropanoids and polyketides	Isoflavonoids	HMDB0033988	C09126	54	6-{3-[3-(3,4-dihydroxyphenyl)-3-oxoprop-1-en-1-yl]-6-hydroxy-2-methoxyphenoxy}-3,4,5-trihydroxyoxane-2-carboxylic acid;6-{4-[3-(3,4-dihydroxyphenyl)-3-oxoprop-1-en-1-yl]-2-hydroxy-3-methoxyphenoxy}-3,4,5-trihydroxyoxane-2-carboxylic acid;6-{4-[3-(3,4-dihydroxy-2-methoxyphenyl)prop-2-enoyl]-2-hydroxyphenoxy}-3,4,5-trihydroxyoxane-2-carboxylic acid;6-{5-[3-(3,4-dihydroxy-2-methoxyphenyl)prop-2-enoy…	HMDB0126054;HMDB0126055;HMDB0126056;HMDB0126057;HMDB0126140;HMDB0126590;HMDB0126591;HMDB0126596;HMDB0126597;HMDB0127510;HMDB0127511;HMDB0127513;HMDB0127514;HMDB0128063;HMDB0128064;HMDB0128065;HMDB0128066;HMDB0128067;HMDB0128068;HMDB0128549;HMDB0128597;HMDB0128598;HMDB0128599;HMDB0129310;HMDB0129320;HMDB0129425;HMDB0129989;HMDB0129990;HMDB0129991;HMDB0130192;HMDB0130193;HMDB0130194;HMDB0130195;HMD…	3	Chlortetracycline;Methacycline_hydrochloride;3-Phosphoglycerol-glutathione	C06571;C08029;C03928
neg-M478T390	55631.4	51203.7	46675.2	53230.3	52101.4	45637.3	24243.6	27113.7	21403.6	21826.4	20529.1	33299	0.48744	5.37631e-05	0.0021645	0.000224873	0.00513893	1	1	1	1.49834	0.0441218	down	478.292	6.5081	1	1	LysoPE 18:1	Lipids and lipid-like molecules	Glycerophospholipids	HMDB11475;HMDB11476;HMDB11505;HMDB11506	C04438	6	LysoPE(0:0/18:1(11Z));LysoPE(0:0/18:1(9Z));LysoPE(18:1(11Z)/0:0);LysoPE(18:1(9Z)/0:0);1-(11Z,14Z-eicosadienoyl)-glycero-3-phosphate;LysoPA(20:2(11Z,14Z)/0:0)	HMDB0011475;HMDB0011476;HMDB0011505;HMDB0011506;HMDB0062303;HMDB0114758	0	-	-
neg-M503T427	271224	343594	135376	295448	196134	162674	114410	74565.1	105836	57952.1	48849.8	93476.7	0.352515	0.000492802	0.0021645	0.00150381	0.00513893	1	1	1	1.34549	0.299662	down	503.24	7.11468	1	1	LysoPG 18:4; LysoPG 18:4	Lipids and lipid-like molecules	Glycerophospholipids	-	C05980	1	2-(2,4-dihydroxy-5-methoxyphenyl)-3-(3,7-dimethylocta-2,6-dien-1-yl)-7-hydroxy-8-(3-methylbut-2-en-1-yl)-4H-chromen-4-one	HMDB0129710	0	-	-
neg-M505T544	39533.4	26479.8	22876.5	19027.7	16817.6	13478.3	6853.71	6447.61	4770.51	5376.21	4610.64	4854.21	0.238131	8.3074e-05	0.0021645	0.000324901	0.00513893	1	1	1	1.96381	0.403205	down	505.255	9.06595	1	1	LysoPG 18:3; LysoPG 18:3	Lipids and lipid-like molecules	Glycerophospholipids	-	C05980	0	-	-	0	-	-
neg-M507T166	14992.7	13887.8	14973.8	16065.3	20510.2	20324.3	6581.75	6327.47	8862.67	5751.79	3386.04	6062.77	0.366957	0.000130032	0.0021645	0.00047585	0.00513893	1	1	1	1.53044	0.325885	down	507.113	2.77247	1	1	Syringetin-3-O-glucoside	Phenylpropanoids and polyketides	Flavonoids	NA	NA	14	Rheidin B;6-{3,5-dihydroxy-2-[3-(4-hydroxy-3,5-dimethoxyphenyl)prop-2-enoyl]phenoxy}-3,4,5-trihydroxyoxane-2-carboxylic acid;6-{3,5-dihydroxy-4-[3-(4-hydroxy-3,5-dimethoxyphenyl)prop-2-enoyl]phenoxy}-3,4,5-trihydroxyoxane-2-carboxylic acid;6-{2,6-dimethoxy-4-[3-oxo-3-(2,4,6-trihydroxyphenyl)prop-1-en-1-yl]phenoxy}-3,4,5-trihydroxyoxane-2-carboxylic acid;6-{3,5-dihydroxy-2-[3-(3-hydroxy-4,5-dimeth…	HMDB0038509;HMDB0124888;HMDB0124889;HMDB0124890;HMDB0124904;HMDB0124905;HMDB0124906;HMDB0128788;HMDB0128789;HMDB0128790;HMDB0029517;HMDB0037468;HMDB0037753;HMDB0014596	0	-	-
neg-M512T345	4498.14	4923.51	3638.78	4732.68	4957.21	5279.85	1606.36	1714.54	1667.13	1631.69	1731.87	1603.19	0.355145	2.70682e-06	0.0021645	1.85227e-05	0.00513893	1	1	1	1.68628	0.0537041	down	512.297	5.7559	1	1	LysoPC 14:0	Lipids and lipid-like molecules	Glycerophospholipids	HMDB10379	C04230	3	APGPR Enterostatin;Absinthin;Anabsinthin	HMDB0006117;HMDB0035742;HMDB0036415	3	Fexaramine;Antibiotic_G-418;Absinthin	C15649;C17703;C09286
neg-M513T222	9258.02	9674.85	8633.33	9478.39	9079.78	8824.38	18999.2	20637.7	19922.1	19664.1	20449.7	20582.3	2.1885	2.97017e-11	0.0021645	2.77202e-09	0.00513893	1	1	1	1.3879	0.0323233	up	513.232	3.69444	1	1	Telmisartan	Benzenoids	Benzene and substituted derivatives	HMDB0015101	C07710	2	Telmisartan;Validamycin A	HMDB0015101;HMDB0036592	2	Telmisartan;Validamycin_A	C07710;C12112
neg-M520T390	220508	255944	237619	255106	278529	259667	61069	53389.6	60087.4	53383	51726.7	51140.4	0.219452	1.43849e-11	0.0021645	1.73501e-09	0.00513893	1	1	1	2.07702	0.0971953	down	520.266	6.50392	1	1	LysoPS 18:2; LysoPS 18:2	Lipids and lipid-like molecules	Glycerophospholipids	-	C05974	2	1-Oleoylglycerophosphoserine;2-(2,4-dihydroxy-5-methoxyphenyl)-3-(3,7-dimethylocta-2,6-dien-1-yl)-7-hydroxy-8-(3-methylbut-2-en-1-yl)-4H-chromen-4-one	HMDB0061694;HMDB0129710	0	-	-
neg-M521T213	97457.9	108148	113833	106258	111376	108684	30186.1	35536.5	32866.3	32523.9	31672.9	34621.6	0.305699	7.15741e-12	0.0021645	1.08507e-09	0.00513893	1	1	1	1.71557	0.0372592	down	521.129	3.55415	1	1	Iridin	Unknown	-	NA	C10465	4	6-{3,5-dihydroxy-2-[3-(3,4,5-trimethoxyphenyl)prop-2-enoyl]phenoxy}-3,4,5-trihydroxyoxane-2-carboxylic acid;6-{3,5-dihydroxy-4-[3-(3,4,5-trimethoxyphenyl)prop-2-enoyl]phenoxy}-3,4,5-trihydroxyoxane-2-carboxylic acid;Salviaflaside;Sudachiin A	HMDB0124877;HMDB0124878;HMDB0033705;HMDB0037336	2	Fenoprofen_calcium;Iridin	C02539;C10465
neg-M526T367	13195.1	13295.8	12597.6	14332.9	14125.8	13731.1	6117.78	6795.32	6465.21	6243.03	6192.31	6228	0.468042	7.7451e-11	0.0021645	5.71275e-09	0.00513893	1	1	1	1.38769	0.0488312	down	526.313	6.12064	1	1	LysoPC 15:0	Lipids and lipid-like molecules	Glycerophospholipids	HMDB10381	C04230	0	-	-	0	-	-
neg-M537T207	63909.2	71725.9	74568.8	72908.4	77417.7	76302.8	19154	20892.6	19050.3	20229	21105.7	20700.4	0.277296	7.23051e-11	0.0021645	5.42713e-09	0.00513893	1	1	1	1.84534	0.0605456	down	537.124	3.44983	1	1	3',7-Dimethoxy-4',5,8-trihydroxyflavone 8-glucoside	Phenylpropanoids and polyketides	Flavonoids	HMDB0040479	null	3	Rheidin C;Limocitrol 3-glucoside;Isolimocitrol 3-glucoside	HMDB0038508;HMDB0037690;HMDB0038757	0	-	-
neg-M564T366	762977	809856	763144	912860	916227	848927	141988	171425	142268	159554	136566	145841	0.179027	7.91162e-12	0.0021645	1.18535e-09	0.00513893	1	1	1	2.35427	0.090019	down	564.33	6.10582	1	1	LysoPC 18:2	Lipids and lipid-like molecules	Glycerophospholipids	HMDB10386	C04230	0	-	-	0	-	-
neg-M565T57	8403.05	4352.49	6272.12	4688.16	3962.49	5508.44	17466.5	17977.1	15296.1	29083.5	29090.2	29334.7	4.16576	7.54837e-06	0.0021645	4.31601e-05	0.00513893	1	1	1	1.88373	0.257373	up	565.047	0.94945	1	1	UDP-D-glucose	Nucleosides, nucleotides, and analogues	NA	HMDB0000286	C00029	3	Uridine diphosphate glucose;Uridine diphosphategalactose;[(2R,3S,4R,5R)-5-(2,4-dioxo-1,2,3,4-tetrahydropyrimidin-1-yl)-3,4-dihydroxyoxolan-2-yl]methyl {[(3R,4S,5S,6R)-3,4,5-trihydroxy-6-(hydroxymethyl)oxan-2-yl phosphonato]oxy}phosphonate	HMDB0000286;HMDB0000302;HMDB0060079	3	UDP-glucose;UDP-alpha-D-galactose;UDP-alpha-D-galactofuranose	C00029;C00052;C03733
neg-M566T395	209453	212907	195497	226400	250995	215332	80165.8	94193.7	77320.2	80134	78007.5	75086	0.369993	1.42062e-09	0.0021645	4.90552e-08	0.00513893	1	1	1	1.5543	0.329739	down	566.345	6.5782	1	1	LysoPC 18:1	Lipids and lipid-like molecules	Glycerophospholipids	HMDB02815	C04230	0	-	-	0	-	-
neg-M593T303	3115.97	4833.94	2671.81	3092.5	3192.39	5103.18	8038.97	7740.67	13769.7	10732.5	13049.5	10826.7	2.91498	2.56163e-05	0.0021645	0.000120082	0.00513893	1	1	1	1.12674	0.0589599	up	593.263	5.04707	1	1	LysoPI 18:3; LysoPI 18:3	Lipids and lipid-like molecules	Glycerophospholipids	-	C03819	0	-	-	6	Obamegine;Aromoline;(+)-Bebeerine;Daphnandrine;Isochondrodendrine;(+)-Atherospermoline	C06513;C06514;C09352;C09415;C09543;C11141
neg-M595T544	32897.1	38399.8	31747.7	32692	33798.8	31639.5	10468	11306.3	9661.12	9249.44	9359.34	8360.89	0.29032	2.42072e-09	0.0021645	7.31075e-08	0.00513893	1	1	1	1.72274	0.177152	down	595.288	9.06693	1	1	LysoPI 18:2; LysoPI 18:2	Lipids and lipid-like molecules	Glycerophospholipids	-	C03819	0	-	-	1	Salannin	C08780
neg-M621T447	297.1	452.818	364.34	371.889	432.913	425.863	2516.43	3023.54	2279.75	3328.08	2861.81	2968.98	7.24058	5.95321e-10	0.0021645	2.56978e-08	0.00513893	1	1	1	2.05705	0.337382	up	621.27	7.45832	1	1	Thalsimidine	Lignans, neolignans and related compounds	-	NA	NA	0	-	-	0	-	-
neg-M625T154	19678.4	17356.2	19312.5	21118.5	17796.8	18554	80071.1	95315.7	95315	87988	84252.7	83498.2	4.62535	5.14603e-12	0.0021645	8.61904e-10	0.00513893	1	1	1	1.763	0.171681	up	625.14	2.5744	1	1	Herbacetin-3,8-diglucopyranoside	Unknown	-	NA	NA	18	5,7-dihydroxy-6,8-bis[3,4,5-trihydroxy-6-(hydroxymethyl)oxan-2-yl]-2-(2,4,5-trihydroxyphenyl)-4H-chromen-4-one;6-{4-[(2,4-dihydroxy-3-oxo-6-{[3,4,5-trihydroxy-6-(hydroxymethyl)oxan-2-yl]oxy}-2,3-dihydro-1-benzofuran-2-yl)methyl]phenoxy}-3,4,5-trihydroxyoxane-2-carboxylic acid;3,4,5-trihydroxy-6-({2-hydroxy-2-[(4-hydroxyphenyl)methyl]-3-oxo-6-{[3,4,5-trihydroxy-6-(hydroxymethyl)oxan-2-yl]oxy}-2,3-…	HMDB0126974;HMDB0133550;HMDB0133551;HMDB0037356;HMDB0037363;HMDB0037537;HMDB0038287;HMDB0038824;HMDB0039878;HMDB0039924;HMDB0040371;HMDB0040861;HMDB0041358;HMDB0134846;HMDB0134847;HMDB0134848;HMDB0134849;HMDB0134850	1	Quercetin_3-O-beta-D-glucosyl-(1->2)-beta-D-glucoside	C12667
neg-M645T313	5859.7	6188.32	6196.62	5585.69	5819.73	5669.46	768.71	943.214	1090.06	952.266	996.132	1036.09	0.163832	2.13235e-08	0.0021645	3.90387e-07	0.00513893	1	1	1	2.07521	0.106176	down	645.383	5.21894	1	1	MGDG 22:2; MGDG(4:0/18:2)	Lipids and lipid-like molecules	Glycerolipids	-	C03692	0	-	-	0	-	-
neg-M690T456	1966.48	1025.14	1203.3	1851.32	1121.66	1264	5552.36	5659.91	5615.89	5627.88	4935.74	4656.93	3.80089	2.43821e-05	0.0021645	0.000115254	0.00513893	1	1	1	1.59862	0.146485	up	690.441	7.60112	1	1	GlcCer[AP] 28:2; GlcCer[AP](t16:1/12:1)	Lipids and lipid-like molecules	Sphingolipids	-	C01190	4	PS(14:1(9Z)/15:0);PS(15:0/14:1(9Z));13-Demethylspirolide C;Spirolide A	HMDB0112275;HMDB0112321;HMDB0038343;HMDB0039434	0	-	-
neg-M692T442	572.755	420.894	411.224	215.783	252.698	1368.22	19863.8	19999.5	16765.7	18737.8	17647.7	17753.5	34.1711	3.08332e-05	0.0021645	0.000140435	0.00513893	1	1	1	2.7543	0.126788	up	692.457	7.374	1	1	GlcCer[AP] 28:1; GlcCer[AP](t16:0/12:1)	Lipids and lipid-like molecules	Sphingolipids	-	C01190	3	PS(14:0/15:0);PS(15:0/14:0);Spirolide B	HMDB0112273;HMDB0112320;HMDB0030492	0	-	-
neg-M69T73	3131.72	4290.73	3497.92	3555	4486.53	4116.33	8173.05	8743.76	8448.21	8075.87	8108.55	8016.44	2.14773	2.05972e-05	0.0021645	0.000100013	0.00513893	1	1	1	1.2419	0.124081	up	68.9954	1.2133	1	1	Propynoic acid	Organic acids and derivatives	Carboxylic acids and derivatives	HMDB0006804	C00804	0	-	-	0	-	-
[truncated: 1,238 more rows]

## Sheet: Sheet2
ID	FL1_1	FL1_2	FL1_3	FL1_4	FL1_5	FL1_6	FL2_1	FL2_2	FL2_3	FL2_4	FL2_5	FL2_6	ratio	t.test_p.value	wilcox.test_p.value	t.test_p.value_BHcorrect	wilcox.test_p.value_BHcorrect	roc	lowROC	upROC	VIP	cv	regulated	MZ	RT	IsAnnotated	IsMS2ident	MS2Metabolite	MS2superclass	MS2class	MS2hmdb	MS2kegg	NumberMS1hmdb	MS1hmdbName	MS1hmdbID	NumberMS1kegg	MS1keggName	MS1keggID
[truncated: 461 more rows]
