# Supplementary material for: Time-Course Transcriptome, Metabolome, and Weighted Gene Co-Expression Network Analysis Reveal the Roles of the OsBELH4A Gene in Regulating Leaf Senescence and Grain Yield of Rice
Source: Plants (Basel). 2025 Sep 25;14(19):2973. doi: 10.3390/plants14192973 (PMC12525649; doi:10.3390/plants14192973)
Supplement: Supplementary file 1 [file plants-14-02973-s001.zip › Supplementary Table S9.xlsx]

## Sheet: Supplementary Table S9
Supplementary Table S9 The correlation analysis between 40 hub genes and 309 DMs
Hub genes	DMs	rho	pvalue	relation
LOC_Os07g46790	3-Hydroxyadipic acid 3,6-lactone	-0.808565	0.000263279	negtive
LOC_Os04g46990	3-Hydroxyadipic acid 3,6-lactone	-0.810923	0.000244379	negtive
LOC_Os01g11570	Tryptophan	-0.832477	0.000117598	negtive
LOC_Os12g41680	Cinnamyl isovalerate	-0.800231	0.000339914	negtive
LOC_Os01g11570	Cinnamyl isovalerate	-0.848658	6.33157e-05	negtive
LOC_Os12g05020	5-Hydroxy-L-tryptophan	-0.969506	2.56401e-09	negtive
LOC_Os07g46790	5-Hydroxy-L-tryptophan	-0.972978	1.17855e-09	negtive
LOC_Os06g01934	5-Hydroxy-L-tryptophan	-0.975132	6.90367e-10	negtive
LOC_Os04g46990	5-Hydroxy-L-tryptophan	-0.965178	6.01285e-09	negtive
LOC_Os03g14730	5-Hydroxy-L-tryptophan	-0.970733	1.96937e-09	negtive
LOC_Os09g26210	5-Hydroxy-L-tryptophan	-0.954587	3.29272e-08	negtive
LOC_Os08g34360	5-Hydroxy-L-tryptophan	-0.934836	3.28127e-07	negtive
LOC_Os06g49010	5-Hydroxy-L-tryptophan	-0.936883	2.67984e-07	negtive
LOC_Os07g38790	5-Hydroxy-L-tryptophan	-0.986064	1.64348e-11	negtive
LOC_Os03g55090	5-Hydroxy-L-tryptophan	-0.980684	1.35434e-10	negtive
LOC_Os12g05020	5-Hydroxyindole-3-acetic acid	-0.822661	0.000166047	negtive
LOC_Os07g46790	5-Hydroxyindole-3-acetic acid	-0.906156	3.27326e-06	negtive
LOC_Os06g01934	5-Hydroxyindole-3-acetic acid	-0.918919	1.30616e-06	negtive
LOC_Os04g46990	5-Hydroxyindole-3-acetic acid	-0.917979	1.40455e-06	negtive
LOC_Os03g14730	5-Hydroxyindole-3-acetic acid	-0.894441	6.83022e-06	negtive
LOC_Os09g26210	5-Hydroxyindole-3-acetic acid	-0.815182	0.000213064	negtive
LOC_Os06g49010	5-Hydroxyindole-3-acetic acid	-0.851464	5.64635e-05	negtive
LOC_Os07g38790	5-Hydroxyindole-3-acetic acid	-0.910037	2.51141e-06	negtive
LOC_Os03g55090	5-Hydroxyindole-3-acetic acid	-0.893226	7.33534e-06	negtive
LOC_Os12g41680	D-Glucose 6-phosphate	-0.855703	4.72814e-05	negtive
LOC_Os02g53100	D-Glucose 6-phosphate	-0.801627	0.000325938	negtive
LOC_Os04g43390	D-Glucose 6-phosphate	-0.848425	6.39164e-05	negtive
LOC_Os11g03300	D-Glucose 6-phosphate	-0.823579	0.000160919	negtive
LOC_Os07g48450	D-Glucose 6-phosphate	-0.820477	0.000178799	negtive
LOC_Os07g46790	3-hydroxy-3-(3-hydroxyphenyl)propanoic acid-O-sulphate	-0.803575	0.000307236	negtive
LOC_Os06g01934	3-hydroxy-3-(3-hydroxyphenyl)propanoic acid-O-sulphate	-0.819164	0.000186837	negtive
LOC_Os01g11570	Apigenin	-0.848689	6.32375e-05	negtive
LOC_Os01g11570	Naringenin	-0.854402	4.99575e-05	negtive
LOC_Os12g05020	Ethyl (S)-3-hydroxybutyrate glucoside	-0.959446	1.59674e-08	negtive
LOC_Os07g46790	Ethyl (S)-3-hydroxybutyrate glucoside	-0.963106	8.71095e-09	negtive
LOC_Os06g01934	Ethyl (S)-3-hydroxybutyrate glucoside	-0.944027	1.24914e-07	negtive
LOC_Os04g46990	Ethyl (S)-3-hydroxybutyrate glucoside	-0.942804	1.43326e-07	negtive
LOC_Os03g14730	Ethyl (S)-3-hydroxybutyrate glucoside	-0.950832	5.46839e-08	negtive
LOC_Os09g26210	Ethyl (S)-3-hydroxybutyrate glucoside	-0.942759	1.44048e-07	negtive
LOC_Os08g34360	Ethyl (S)-3-hydroxybutyrate glucoside	-0.957706	2.08913e-08	negtive
LOC_Os06g49010	Ethyl (S)-3-hydroxybutyrate glucoside	-0.927999	6.17182e-07	negtive
LOC_Os07g38790	Ethyl (S)-3-hydroxybutyrate glucoside	-0.946282	9.61347e-08	negtive
LOC_Os03g55090	Ethyl (S)-3-hydroxybutyrate glucoside	-0.940005	1.94185e-07	negtive
LOC_Os01g11570	Hispidulin	-0.83716	9.89783e-05	negtive
LOC_Os12g41680	Estradiol	-0.809369	0.000256706	negtive
LOC_Os01g11570	Estradiol	-0.94688	8.95228e-08	negtive
LOC_Os12g37970	Estradiol	-0.963649	7.92059e-09	negtive
LOC_Os08g43334	Estradiol	-0.921529	1.06274e-06	negtive
LOC_Os01g11570	5'-Carboxy-alpha-chromanol	-0.882928	1.30072e-05	negtive
LOC_Os12g37970	5'-Carboxy-alpha-chromanol	-0.837787	9.66839e-05	negtive
LOC_Os12g41680	Uridine 5'-monophosphate	-0.861998	3.59479e-05	negtive
LOC_Os07g34520	Uridine 5'-monophosphate	-0.805692	0.000287907	negtive
LOC_Os01g11570	Uridine 5'-monophosphate	-0.872777	2.17712e-05	negtive
LOC_Os12g37970	Uridine 5'-monophosphate	-0.824342	0.000156756	negtive
LOC_Os02g53100	Uridine 5'-monophosphate	-0.810008	0.000251576	negtive
LOC_Os04g43390	Uridine 5'-monophosphate	-0.819241	0.000186357	negtive
LOC_Os11g03300	Uridine 5'-monophosphate	-0.833058	0.000115141	negtive
LOC_Os07g48450	Uridine 5'-monophosphate	-0.824281	0.000157083	negtive
LOC_Os07g46790	3-Hydroxy-4-butanolide	-0.809668	0.000254295	negtive
LOC_Os06g01934	3-Hydroxy-4-butanolide	-0.810362	0.000248771	negtive
LOC_Os04g46990	3-Hydroxy-4-butanolide	-0.842479	8.0848e-05	negtive
LOC_Os07g38790	3-Hydroxy-4-butanolide	-0.80086	0.000333552	negtive
LOC_Os12g41680	5,7-dihydroxy-2-(4-hydroxyphenyl)-3,6-dimethoxy-4H-chromen-4-one	-0.878658	1.6243e-05	negtive
LOC_Os07g34520	5,7-dihydroxy-2-(4-hydroxyphenyl)-3,6-dimethoxy-4H-chromen-4-one	-0.807964	0.000268279	negtive
LOC_Os01g11570	5,7-dihydroxy-2-(4-hydroxyphenyl)-3,6-dimethoxy-4H-chromen-4-one	-0.866874	2.88054e-05	negtive
LOC_Os02g53100	5,7-dihydroxy-2-(4-hydroxyphenyl)-3,6-dimethoxy-4H-chromen-4-one	-0.817921	0.000194726	negtive
LOC_Os04g43390	5,7-dihydroxy-2-(4-hydroxyphenyl)-3,6-dimethoxy-4H-chromen-4-one	-0.845507	7.18164e-05	negtive
LOC_Os11g03300	5,7-dihydroxy-2-(4-hydroxyphenyl)-3,6-dimethoxy-4H-chromen-4-one	-0.839782	8.96635e-05	negtive
LOC_Os07g48450	5,7-dihydroxy-2-(4-hydroxyphenyl)-3,6-dimethoxy-4H-chromen-4-one	-0.830845	0.000124724	negtive
LOC_Os01g11570	4-Glucogallic acid	-0.928459	5.92668e-07	negtive
LOC_Os12g37970	4-Glucogallic acid	-0.900058	4.85426e-06	negtive
LOC_Os08g43334	4-Glucogallic acid	-0.835771	0.000104227	negtive
LOC_Os06g14240	1-O-Caffeoylglucose	-0.803926	0.000303958	negtive
LOC_Os12g41860	1-O-Caffeoylglucose	-0.81378	0.00022299	negtive
LOC_Os06g09560	1-O-Caffeoylglucose	-0.843959	7.63245e-05	negtive
LOC_Os02g52150	1-O-Caffeoylglucose	-0.81057	0.00024714	negtive
LOC_Os04g46990	Maltitol	-0.814486	0.000217947	negtive
LOC_Os01g11570	Gibberellin A64	-0.833658	0.000112648	negtive
LOC_Os01g11570	Adenosine monophosphate	-0.877902	1.68805e-05	negtive
LOC_Os12g41680	Oryzalic acid A	-0.930185	5.07835e-07	negtive
LOC_Os07g34520	Oryzalic acid A	-0.888811	9.44108e-06	negtive
LOC_Os01g11570	Oryzalic acid A	-0.810318	0.000249122	negtive
LOC_Os12g37970	Oryzalic acid A	-0.829441	0.00013114	negtive
LOC_Os02g53100	Oryzalic acid A	-0.89189	7.92636e-06	negtive
LOC_Os04g43390	Oryzalic acid A	-0.909433	2.61908e-06	negtive
LOC_Os11g03300	Oryzalic acid A	-0.911563	2.25553e-06	negtive
LOC_Os07g48450	Oryzalic acid A	-0.897858	5.56175e-06	negtive
LOC_Os01g11570	1,3,5-Triphenylcyclohexane	-0.827103	0.000142421	negtive
LOC_Os01g11570	Guanosine monophosphate	-0.800871	0.000333448	negtive
LOC_Os01g11570	11b,17a,21-Trihydroxypreg-nenolone	-0.829897	0.000129026	negtive
LOC_Os01g11570	1-Methylene-5.alpha.-androstan-3.alpha.-ol-17-one	-0.816142	0.000206484	negtive
LOC_Os07g48260	Isorhamnetin	-0.909833	2.54727e-06	negtive
LOC_Os01g47070	Isorhamnetin	-0.905794	3.35315e-06	negtive
LOC_Os01g53920	Isorhamnetin	-0.907488	2.99258e-06	negtive
LOC_Os06g39750	Isorhamnetin	-0.909948	2.52707e-06	negtive
LOC_Os12g08180	Isorhamnetin	-0.912339	2.13405e-06	negtive
LOC_Os07g33780	Isorhamnetin	-0.925317	7.77684e-07	negtive
LOC_Os10g41330	Isorhamnetin	-0.882445	1.33437e-05	negtive
LOC_Os06g40030	Isorhamnetin	-0.921649	1.0525e-06	negtive
LOC_Os07g48020	Isorhamnetin	-0.89766	5.62945e-06	negtive
LOC_Os06g51070	Isorhamnetin	-0.881568	1.39735e-05	negtive
LOC_Os07g46790	Phytosphingosine	-0.908413	2.80977e-06	negtive
LOC_Os06g01934	Phytosphingosine	-0.903623	3.86761e-06	negtive
LOC_Os04g46990	Phytosphingosine	-0.937069	2.63023e-07	negtive
LOC_Os03g14730	Phytosphingosine	-0.887272	1.02842e-05	negtive
LOC_Os08g34360	Phytosphingosine	-0.805769	0.000287219	negtive
LOC_Os06g49010	Phytosphingosine	-0.80746	0.00027254	negtive
LOC_Os07g38790	Phytosphingosine	-0.882096	1.35917e-05	negtive
LOC_Os03g55090	Phytosphingosine	-0.85254	5.40042e-05	negtive
LOC_Os01g11570	Oryzalide B	-0.868104	2.72027e-05	negtive
LOC_Os12g37970	Oryzalide B	-0.829957	0.000128752	negtive
LOC_Os01g11570	Prostaglandin A2	-0.877786	1.698e-05	negtive
LOC_Os01g11570	Adenosine 5'-monophosphate	-0.842505	8.07682e-05	negtive
LOC_Os01g11570	2-Linoleoylglycerol	-0.862728	3.4794e-05	negtive
LOC_Os12g37970	2-Linoleoylglycerol	-0.903636	3.86436e-06	negtive
LOC_Os08g43334	2-Linoleoylglycerol	-0.823285	0.000162549	negtive
LOC_Os04g01740	2-Linoleoylglycerol	-0.803675	0.000306295	negtive
LOC_Os01g11570	Napelline	-0.84057	8.70106e-05	negtive
LOC_Os12g37970	Napelline	-0.806201	0.000283408	negtive
LOC_Os07g46790	Xanthurenate-8-O-beta-D-glucoside	-0.854431	4.98981e-05	negtive
LOC_Os06g01934	Xanthurenate-8-O-beta-D-glucoside	-0.851245	5.6976e-05	negtive
LOC_Os04g46990	Xanthurenate-8-O-beta-D-glucoside	-0.868193	2.70891e-05	negtive
LOC_Os03g14730	Xanthurenate-8-O-beta-D-glucoside	-0.811229	0.000242013	negtive
LOC_Os07g38790	Xanthurenate-8-O-beta-D-glucoside	-0.835042	0.000107071	negtive
LOC_Os12g05020	Methoxyfenozide	-0.831854	0.000120276	negtive
LOC_Os03g14730	Methoxyfenozide	-0.800582	0.000336356	negtive
LOC_Os09g26210	Methoxyfenozide	-0.844745	7.40061e-05	negtive
LOC_Os06g49010	Methoxyfenozide	-0.833377	0.000113813	negtive
LOC_Os07g38790	Methoxyfenozide	-0.823737	0.000160047	negtive
LOC_Os03g55090	Methoxyfenozide	-0.860851	3.78267e-05	negtive
LOC_Os12g05020	Cis-Zeatin-o-glucoside	-0.834405	0.000109612	negtive
LOC_Os07g46790	Cis-Zeatin-o-glucoside	-0.928814	5.74322e-07	negtive
LOC_Os06g01934	Cis-Zeatin-o-glucoside	-0.920774	1.12882e-06	negtive
LOC_Os04g46990	Cis-Zeatin-o-glucoside	-0.943986	1.2549e-07	negtive
LOC_Os03g14730	Cis-Zeatin-o-glucoside	-0.89665	5.98562e-06	negtive
LOC_Os09g26210	Cis-Zeatin-o-glucoside	-0.818338	0.000192047	negtive
LOC_Os08g34360	Cis-Zeatin-o-glucoside	-0.831798	0.00012052	negtive
LOC_Os06g49010	Cis-Zeatin-o-glucoside	-0.812473	0.000232574	negtive
LOC_Os07g38790	Cis-Zeatin-o-glucoside	-0.907243	3.04274e-06	negtive
LOC_Os03g55090	Cis-Zeatin-o-glucoside	-0.883819	1.24046e-05	negtive
LOC_Os12g05020	Sonchuionoside C	-0.848074	6.48267e-05	negtive
LOC_Os07g46790	Sonchuionoside C	-0.924772	8.14194e-07	negtive
LOC_Os06g01934	Sonchuionoside C	-0.911001	2.34715e-06	negtive
LOC_Os04g46990	Sonchuionoside C	-0.928918	5.69041e-07	negtive
LOC_Os03g14730	Sonchuionoside C	-0.882754	1.31274e-05	negtive
LOC_Os09g26210	Sonchuionoside C	-0.832709	0.000116609	negtive
LOC_Os08g34360	Sonchuionoside C	-0.832979	0.000115474	negtive
LOC_Os07g38790	Sonchuionoside C	-0.900111	4.83814e-06	negtive
LOC_Os03g55090	Sonchuionoside C	-0.863606	3.34473e-05	negtive
LOC_Os12g05020	Dihydroroseoside	-0.867899	2.74641e-05	negtive
LOC_Os07g46790	Dihydroroseoside	-0.806567	0.000280215	negtive
LOC_Os09g26210	Dihydroroseoside	-0.935409	3.10234e-07	negtive
LOC_Os07g38790	Dihydroroseoside	-0.832031	0.000119513	negtive
LOC_Os03g55090	Dihydroroseoside	-0.810395	0.000248516	negtive
LOC_Os01g11570	L-Cysteine-glutathione disulfide	-0.80605	0.000284738	negtive
LOC_Os12g37970	L-Cysteine-glutathione disulfide	-0.811789	0.00023773	negtive
LOC_Os08g43334	L-Cysteine-glutathione disulfide	-0.829068	0.000132885	negtive
LOC_Os04g46990	LysoDGTS 16:0	-0.829013	0.000133147	negtive
LOC_Os04g46990	LysoDGTS 18:2	-0.817441	0.00019784	negtive
LOC_Os01g11570	PE 22:3; PE(2:0/20:3)	-0.917613	1.44447e-06	negtive
LOC_Os12g37970	PE 22:3; PE(2:0/20:3)	-0.866289	2.95936e-05	negtive
LOC_Os08g43334	PE 22:3; PE(2:0/20:3)	-0.836484	0.000101506	negtive
LOC_Os12g41680	PC 22:3; PC(2:0/20:3)	-0.808879	0.000260698	negtive
LOC_Os01g11570	PC 22:3; PC(2:0/20:3)	-0.940451	1.85194e-07	negtive
LOC_Os12g37970	PC 22:3; PC(2:0/20:3)	-0.891943	7.90234e-06	negtive
LOC_Os08g43334	PC 22:3; PC(2:0/20:3)	-0.847654	6.59296e-05	negtive
LOC_Os06g01934	Pheophorbide a	-0.818929	0.00018831	negtive
LOC_Os04g46990	Pheophorbide a	-0.822191	0.000168729	negtive
LOC_Os12g05020	(7'R)-(+)-Lyoniresinol 9'-glucoside	-0.900727	4.6546e-06	negtive
LOC_Os07g46790	(7'R)-(+)-Lyoniresinol 9'-glucoside	-0.913331	1.98681e-06	negtive
LOC_Os06g01934	(7'R)-(+)-Lyoniresinol 9'-glucoside	-0.895262	6.50527e-06	negtive
LOC_Os04g46990	(7'R)-(+)-Lyoniresinol 9'-glucoside	-0.914027	1.8886e-06	negtive
LOC_Os03g14730	(7'R)-(+)-Lyoniresinol 9'-glucoside	-0.865018	3.13709e-05	negtive
LOC_Os09g26210	(7'R)-(+)-Lyoniresinol 9'-glucoside	-0.869529	2.54392e-05	negtive
LOC_Os08g34360	(7'R)-(+)-Lyoniresinol 9'-glucoside	-0.863179	3.40966e-05	negtive
LOC_Os07g38790	(7'R)-(+)-Lyoniresinol 9'-glucoside	-0.900753	4.64694e-06	negtive
LOC_Os03g55090	(7'R)-(+)-Lyoniresinol 9'-glucoside	-0.853985	5.0842e-05	negtive
LOC_Os12g41680	12-oxo-10,11-dihydro-20-COOH-LTB4	-0.898458	5.36092e-06	negtive
LOC_Os07g34520	12-oxo-10,11-dihydro-20-COOH-LTB4	-0.823978	0.000158732	negtive
LOC_Os01g11570	12-oxo-10,11-dihydro-20-COOH-LTB4	-0.930003	5.16226e-07	negtive
LOC_Os12g37970	12-oxo-10,11-dihydro-20-COOH-LTB4	-0.912669	2.08413e-06	negtive
LOC_Os02g53100	12-oxo-10,11-dihydro-20-COOH-LTB4	-0.828013	0.000137937	negtive
LOC_Os04g43390	12-oxo-10,11-dihydro-20-COOH-LTB4	-0.847466	6.64272e-05	negtive
LOC_Os11g03300	12-oxo-10,11-dihydro-20-COOH-LTB4	-0.851617	5.61099e-05	negtive
LOC_Os08g43334	12-oxo-10,11-dihydro-20-COOH-LTB4	-0.877982	1.68119e-05	negtive
LOC_Os07g48450	12-oxo-10,11-dihydro-20-COOH-LTB4	-0.833692	0.00011251	negtive
LOC_Os12g41680	12-oxo-20-dihydroxy-leukotriene B4	-0.81353	0.000224793	negtive
LOC_Os07g34520	12-oxo-20-dihydroxy-leukotriene B4	-0.807775	0.000269873	negtive
LOC_Os11g03300	12-oxo-20-dihydroxy-leukotriene B4	-0.804057	0.000302736	negtive
LOC_Os08g43334	12-oxo-20-dihydroxy-leukotriene B4	-0.800023	0.000342036	negtive
LOC_Os12g41680	Adipostatin A	-0.871926	2.2687e-05	negtive
LOC_Os07g34520	Adipostatin A	-0.83785	9.64542e-05	negtive
LOC_Os01g11570	Adipostatin A	-0.811004	0.00024375	negtive
LOC_Os12g37970	Adipostatin A	-0.811643	0.000238835	negtive
LOC_Os02g53100	Adipostatin A	-0.835633	0.000104763	negtive
LOC_Os04g43390	Adipostatin A	-0.846155	6.99959e-05	negtive
LOC_Os11g03300	Adipostatin A	-0.846847	6.80946e-05	negtive
LOC_Os07g48450	Adipostatin A	-0.843466	7.78058e-05	negtive
LOC_Os12g05020	Foetidin	-0.84687	6.80319e-05	negtive
LOC_Os07g46790	Foetidin	-0.922797	9.58891e-07	negtive
LOC_Os06g01934	Foetidin	-0.889425	9.12112e-06	negtive
LOC_Os04g46990	Foetidin	-0.937174	2.60232e-07	negtive
LOC_Os03g14730	Foetidin	-0.883511	1.26104e-05	negtive
LOC_Os09g26210	Foetidin	-0.80187	0.000323555	negtive
LOC_Os08g34360	Foetidin	-0.879709	1.53911e-05	negtive
LOC_Os06g49010	Foetidin	-0.816382	0.000204864	negtive
LOC_Os07g38790	Foetidin	-0.862078	3.58206e-05	negtive
LOC_Os03g55090	Foetidin	-0.850779	5.80778e-05	negtive
LOC_Os01g53920	1-O-beta-D-Glucopyranosyl sinapate	-0.822088	0.000169321	negtive
LOC_Os06g39750	1-O-beta-D-Glucopyranosyl sinapate	-0.811185	0.000242353	negtive
LOC_Os12g08180	1-O-beta-D-Glucopyranosyl sinapate	-0.83977	8.97046e-05	negtive
LOC_Os07g33780	1-O-beta-D-Glucopyranosyl sinapate	-0.849921	6.01526e-05	negtive
LOC_Os06g40030	1-O-beta-D-Glucopyranosyl sinapate	-0.850936	5.77057e-05	negtive
LOC_Os01g11570	Prostaglandin D3	-0.966478	4.70983e-09	negtive
LOC_Os12g37970	Prostaglandin D3	-0.931729	4.40763e-07	negtive
LOC_Os08g43334	Prostaglandin D3	-0.892221	7.77657e-06	negtive
LOC_Os02g52150	Prostaglandin D3	-0.817516	0.000197352	negtive
LOC_Os01g11570	5,3'-Dihydroxy-6,7,4'-trimethoxyflavone	-0.801945	0.000322825	negtive
LOC_Os01g11570	Genistin	-0.829677	0.000130044	negtive
LOC_Os01g11570	4',5,7-Trihydroxy 3,3',6,8-tetramethoxyflavone	-0.820032	0.000181489	negtive
LOC_Os12g41680	1-Oleoyl-L-.alpha.-lysophosphatidic acid	-0.842616	8.04194e-05	negtive
LOC_Os07g34520	1-Oleoyl-L-.alpha.-lysophosphatidic acid	-0.877483	1.72426e-05	negtive
LOC_Os02g53100	1-Oleoyl-L-.alpha.-lysophosphatidic acid	-0.886888	1.05036e-05	negtive
LOC_Os04g43390	1-Oleoyl-L-.alpha.-lysophosphatidic acid	-0.887802	9.98689e-06	negtive
LOC_Os11g03300	1-Oleoyl-L-.alpha.-lysophosphatidic acid	-0.881491	1.40306e-05	negtive
LOC_Os07g48450	1-Oleoyl-L-.alpha.-lysophosphatidic acid	-0.87954	1.55253e-05	negtive
LOC_Os07g46790	Cynaroside	-0.824654	0.000155077	negtive
LOC_Os06g01934	Cynaroside	-0.825874	0.000148662	negtive
LOC_Os04g46990	Cynaroside	-0.824954	0.00015348	negtive
LOC_Os09g26210	Cynaroside	-0.807258	0.000274263	negtive
LOC_Os07g38790	Cynaroside	-0.823553	0.000161061	negtive
LOC_Os12g05020	Methyl 7-epi-12-hydroxyjasmonate glucoside	-0.923754	8.86297e-07	negtive
LOC_Os07g46790	Methyl 7-epi-12-hydroxyjasmonate glucoside	-0.939503	2.04738e-07	negtive
LOC_Os06g01934	Methyl 7-epi-12-hydroxyjasmonate glucoside	-0.911752	2.22541e-06	negtive
LOC_Os04g46990	Methyl 7-epi-12-hydroxyjasmonate glucoside	-0.8943	6.8872e-06	negtive
LOC_Os03g14730	Methyl 7-epi-12-hydroxyjasmonate glucoside	-0.921655	1.05196e-06	negtive
LOC_Os09g26210	Methyl 7-epi-12-hydroxyjasmonate glucoside	-0.96769	3.71805e-09	negtive
LOC_Os08g34360	Methyl 7-epi-12-hydroxyjasmonate glucoside	-0.910917	2.36103e-06	negtive
LOC_Os06g49010	Methyl 7-epi-12-hydroxyjasmonate glucoside	-0.89282	7.51088e-06	negtive
LOC_Os07g38790	Methyl 7-epi-12-hydroxyjasmonate glucoside	-0.926334	7.13142e-07	negtive
LOC_Os03g55090	Methyl 7-epi-12-hydroxyjasmonate glucoside	-0.909464	2.61358e-06	negtive
LOC_Os12g41680	Riboflavin-5'-monophosphate	-0.915007	1.75724e-06	negtive
LOC_Os07g34520	Riboflavin-5'-monophosphate	-0.846651	6.86276e-05	negtive
LOC_Os01g11570	Riboflavin-5'-monophosphate	-0.821475	0.000172875	negtive
LOC_Os02g53100	Riboflavin-5'-monophosphate	-0.853663	5.1534e-05	negtive
LOC_Os04g43390	Riboflavin-5'-monophosphate	-0.89247	7.66511e-06	negtive
LOC_Os11g03300	Riboflavin-5'-monophosphate	-0.876963	1.77008e-05	negtive
LOC_Os07g48450	Riboflavin-5'-monophosphate	-0.867616	2.78295e-05	negtive
LOC_Os04g46990	6-Methoxyluteolin 3'-glucoside	-0.801898	0.000323287	negtive
LOC_Os01g11570	LysoPS 18:2; LysoPS 18:2	-0.905804	3.35091e-06	negtive
LOC_Os12g37970	LysoPS 18:2; LysoPS 18:2	-0.83467	0.000108547	negtive
LOC_Os01g11570	Iridin	-0.882263	1.34728e-05	negtive
LOC_Os12g37970	Iridin	-0.802458	0.000317852	negtive
LOC_Os01g11570	3',7-Dimethoxy-4',5,8-trihydroxyflavone 8-glucoside	-0.844395	7.5031e-05	negtive
LOC_Os06g14240	LysoPI 18:2; LysoPI 18:2	-0.81426	0.000219548	negtive
LOC_Os01g11570	LysoPI 18:2; LysoPI 18:2	-0.898737	5.26965e-06	negtive
LOC_Os12g37970	LysoPI 18:2; LysoPI 18:2	-0.928061	6.13807e-07	negtive
LOC_Os03g15960	LysoPI 18:2; LysoPI 18:2	-0.814652	0.00021677	negtive
LOC_Os08g43334	LysoPI 18:2; LysoPI 18:2	-0.942496	1.48308e-07	negtive
LOC_Os02g52150	LysoPI 18:2; LysoPI 18:2	-0.832366	0.000118071	negtive
LOC_Os12g41680	Capsanthin 5,6-epoxide	-0.824033	0.00015843	negtive
LOC_Os07g34520	Capsanthin 5,6-epoxide	-0.805775	0.000287165	negtive
LOC_Os11g03300	Capsanthin 5,6-epoxide	-0.807671	0.000270746	negtive
LOC_Os10g41330	3'-Dephosphocoenzyme A	-0.810704	0.00024609	negtive
LOC_Os06g51070	3'-Dephosphocoenzyme A	-0.841062	8.53872e-05	negtive
LOC_Os07g46790	GlcCer[AP] 28:2; GlcCer[AP](t16:1/12:1)	-0.887621	1.00876e-05	negtive
LOC_Os06g01934	GlcCer[AP] 28:2; GlcCer[AP](t16:1/12:1)	-0.885786	1.11563e-05	negtive
LOC_Os04g46990	GlcCer[AP] 28:2; GlcCer[AP](t16:1/12:1)	-0.918731	1.32529e-06	negtive
LOC_Os03g14730	GlcCer[AP] 28:2; GlcCer[AP](t16:1/12:1)	-0.876829	1.78207e-05	negtive
LOC_Os07g38790	GlcCer[AP] 28:2; GlcCer[AP](t16:1/12:1)	-0.859901	3.94423e-05	negtive
LOC_Os03g55090	GlcCer[AP] 28:2; GlcCer[AP](t16:1/12:1)	-0.841959	8.24904e-05	negtive
LOC_Os04g46990	GlcCer[AP] 28:1; GlcCer[AP](t16:0/12:1)	-0.80019	0.000340333	negtive
LOC_Os01g11570	Voacamine	-0.810577	0.000247081	negtive
LOC_Os12g41680	Subsessiline	-0.927702	6.33443e-07	negtive
LOC_Os07g34520	Subsessiline	-0.857171	4.44069e-05	negtive
LOC_Os01g11570	Subsessiline	-0.861591	3.66062e-05	negtive
LOC_Os12g37970	Subsessiline	-0.821398	0.000173327	negtive
LOC_Os02g53100	Subsessiline	-0.867373	2.8146e-05	negtive
LOC_Os04g43390	Subsessiline	-0.902516	4.15419e-06	negtive
LOC_Os11g03300	Subsessiline	-0.890155	8.7528e-06	negtive
LOC_Os07g48450	Subsessiline	-0.882113	1.35798e-05	negtive
LOC_Os07g46790	Phaeophorbide b	-0.842859	7.96665e-05	negtive
LOC_Os06g01934	Phaeophorbide b	-0.822948	0.00016443	negtive
LOC_Os04g46990	Phaeophorbide b	-0.869079	2.59853e-05	negtive
LOC_Os07g38790	Phaeophorbide b	-0.810204	0.000250019	negtive
LOC_Os12g41680	Gingerglycolipid B	-0.831065	0.000123744	negtive
LOC_Os01g11570	Gingerglycolipid B	-0.857668	4.34658e-05	negtive
LOC_Os12g37970	Gingerglycolipid B	-0.809908	0.000252378	negtive
LOC_Os04g43390	Gingerglycolipid B	-0.802554	0.000316923	negtive
LOC_Os07g46790	Isoorientin 2''-[feruloyl-(->6)-glucoside]	-0.809385	0.000256574	negtive
LOC_Os06g01934	Isoorientin 2''-[feruloyl-(->6)-glucoside]	-0.809447	0.000256077	negtive
LOC_Os04g46990	Isoorientin 2''-[feruloyl-(->6)-glucoside]	-0.829549	0.000130634	negtive
LOC_Os12g41680	Phenol	-0.899936	4.8914e-06	negtive
LOC_Os07g34520	Phenol	-0.831426	0.000122148	negtive
LOC_Os01g11570	Phenol	-0.89466	6.74198e-06	negtive
LOC_Os12g37970	Phenol	-0.853243	5.2447e-05	negtive
LOC_Os02g53100	Phenol	-0.837642	9.72097e-05	negtive
LOC_Os04g43390	Phenol	-0.856926	4.48751e-05	negtive
LOC_Os11g03300	Phenol	-0.86222	3.55947e-05	negtive
LOC_Os07g48450	Phenol	-0.854002	5.08068e-05	negtive
LOC_Os01g11570	Glyceric acid	-0.801616	0.000326044	negtive
LOC_Os07g46790	Succinic acid	-0.800814	0.000334021	negtive
LOC_Os06g01934	Succinic acid	-0.814347	0.000218927	negtive
LOC_Os04g46990	Succinic acid	-0.808342	0.000265128	negtive
LOC_Os03g14730	Succinic acid	-0.81129	0.000241541	negtive
LOC_Os07g38790	Succinic acid	-0.839759	8.97418e-05	negtive
LOC_Os03g55090	Succinic acid	-0.849545	6.10811e-05	negtive
LOC_Os12g05020	Pyrrole	-0.881383	1.41094e-05	negtive
LOC_Os07g46790	Pyrrole	-0.857066	4.46065e-05	negtive
LOC_Os06g01934	Pyrrole	-0.856387	4.59237e-05	negtive
LOC_Os04g46990	Pyrrole	-0.830174	0.000127758	negtive
LOC_Os03g14730	Pyrrole	-0.888723	9.48786e-06	negtive
LOC_Os09g26210	Pyrrole	-0.856931	4.48655e-05	negtive
LOC_Os08g34360	Pyrrole	-0.89516	6.54513e-06	negtive
LOC_Os06g49010	Pyrrole	-0.912016	2.18402e-06	negtive
LOC_Os07g38790	Pyrrole	-0.873329	2.11938e-05	negtive
LOC_Os03g55090	Pyrrole	-0.911589	2.25145e-06	negtive
LOC_Os12g41680	L-Leucine	-0.875033	1.9491e-05	negtive
LOC_Os07g34520	L-Leucine	-0.850212	5.94418e-05	negtive
LOC_Os02g53100	L-Leucine	-0.845783	7.10348e-05	negtive
LOC_Os04g43390	L-Leucine	-0.850752	5.81431e-05	negtive
LOC_Os11g03300	L-Leucine	-0.859948	3.93604e-05	negtive
LOC_Os07g48450	L-Leucine	-0.855638	4.74126e-05	negtive
LOC_Os07g46790	Peracetic acid	-0.861355	3.69907e-05	negtive
LOC_Os06g01934	Peracetic acid	-0.837915	9.62177e-05	negtive
LOC_Os04g46990	Peracetic acid	-0.85227	5.46147e-05	negtive
LOC_Os07g38790	Peracetic acid	-0.825224	0.000152053	negtive
LOC_Os07g46790	Aniline	-0.864071	3.2751e-05	negtive
LOC_Os06g01934	Aniline	-0.857341	4.40824e-05	negtive
LOC_Os04g46990	Aniline	-0.882804	1.30931e-05	negtive
LOC_Os03g14730	Aniline	-0.822029	0.000169659	negtive
LOC_Os07g38790	Aniline	-0.844059	7.60259e-05	negtive
LOC_Os03g55090	Aniline	-0.804762	0.000296272	negtive
LOC_Os07g46790	4-Hydroxyquinoline	-0.882052	1.36234e-05	negtive
LOC_Os06g01934	4-Hydroxyquinoline	-0.879832	1.52933e-05	negtive
LOC_Os04g46990	4-Hydroxyquinoline	-0.896203	6.1492e-06	negtive
LOC_Os03g14730	4-Hydroxyquinoline	-0.848536	6.36291e-05	negtive
LOC_Os07g38790	4-Hydroxyquinoline	-0.87053	2.42576e-05	negtive
LOC_Os03g55090	4-Hydroxyquinoline	-0.83655	0.000101255	negtive
LOC_Os01g11570	2-Methylpentanal	-0.812448	0.000232766	negtive
LOC_Os01g11570	6-Methoxy-pyridine-3-carboxylic acid	-0.822843	0.000165019	negtive
LOC_Os12g05020	3-Aminosalicylic acid	-0.861013	3.75563e-05	negtive
LOC_Os07g46790	3-Aminosalicylic acid	-0.952332	4.48731e-08	negtive
LOC_Os06g01934	3-Aminosalicylic acid	-0.935898	2.95662e-07	negtive
LOC_Os04g46990	3-Aminosalicylic acid	-0.956094	2.65378e-08	negtive
LOC_Os03g14730	3-Aminosalicylic acid	-0.934498	3.39045e-07	negtive
LOC_Os09g26210	3-Aminosalicylic acid	-0.844163	7.57157e-05	negtive
LOC_Os08g34360	3-Aminosalicylic acid	-0.87977	1.53423e-05	negtive
LOC_Os06g49010	3-Aminosalicylic acid	-0.864126	3.26694e-05	negtive
LOC_Os07g38790	3-Aminosalicylic acid	-0.924349	8.4354e-07	negtive
LOC_Os03g55090	3-Aminosalicylic acid	-0.919969	1.20315e-06	negtive
LOC_Os12g05020	2-Isopropylfuran	-0.899762	4.94481e-06	negtive
LOC_Os07g46790	2-Isopropylfuran	-0.969571	2.52949e-09	negtive
LOC_Os06g01934	2-Isopropylfuran	-0.963497	8.1359e-09	negtive
LOC_Os04g46990	2-Isopropylfuran	-0.983064	5.79475e-11	negtive
LOC_Os03g14730	2-Isopropylfuran	-0.951606	4.94195e-08	negtive
LOC_Os09g26210	2-Isopropylfuran	-0.867209	2.83612e-05	negtive
LOC_Os08g34360	2-Isopropylfuran	-0.901063	4.55707e-06	negtive
LOC_Os06g49010	2-Isopropylfuran	-0.88977	8.94532e-06	negtive
LOC_Os07g38790	2-Isopropylfuran	-0.952844	4.18829e-08	negtive
LOC_Os03g55090	2-Isopropylfuran	-0.929124	5.58678e-07	negtive
LOC_Os12g05020	2-Oxooctanoic acid	-0.936232	2.86007e-07	negtive
LOC_Os07g46790	2-Oxooctanoic acid	-0.976851	4.35258e-10	negtive
LOC_Os06g01934	2-Oxooctanoic acid	-0.984229	3.65569e-11	negtive
LOC_Os04g46990	2-Oxooctanoic acid	-0.978057	3.08277e-10	negtive
LOC_Os03g14730	2-Oxooctanoic acid	-0.968954	2.87732e-09	negtive
LOC_Os09g26210	2-Oxooctanoic acid	-0.92714	6.65246e-07	negtive
LOC_Os08g34360	2-Oxooctanoic acid	-0.911697	2.23416e-06	negtive
LOC_Os06g49010	2-Oxooctanoic acid	-0.920014	1.19892e-06	negtive
LOC_Os07g38790	2-Oxooctanoic acid	-0.979158	2.21159e-10	negtive
LOC_Os03g55090	2-Oxooctanoic acid	-0.974788	7.54351e-10	negtive
LOC_Os01g11570	cis-Aconitic acid	-0.875965	1.86088e-05	negtive
LOC_Os12g37970	cis-Aconitic acid	-0.812011	0.000236045	negtive
LOC_Os01g11570	Coniferyl aldehyde	-0.821968	0.000170009	negtive
LOC_Os07g46790	5-Acetyl-2,4-dimethyloxazole	-0.844719	7.40834e-05	negtive
LOC_Os06g01934	5-Acetyl-2,4-dimethyloxazole	-0.849278	6.17459e-05	negtive
LOC_Os04g46990	5-Acetyl-2,4-dimethyloxazole	-0.870203	2.46381e-05	negtive
LOC_Os03g14730	5-Acetyl-2,4-dimethyloxazole	-0.815916	0.000208018	negtive
LOC_Os07g38790	5-Acetyl-2,4-dimethyloxazole	-0.837855	9.6435e-05	negtive
LOC_Os03g55090	5-Acetyl-2,4-dimethyloxazole	-0.80902	0.000259542	negtive
LOC_Os06g14240	3-Hydroxy-4-methoxycinnamic acid	-0.868237	2.70343e-05	negtive
LOC_Os12g41860	3-Hydroxy-4-methoxycinnamic acid	-0.855655	4.73788e-05	negtive
LOC_Os03g15960	3-Hydroxy-4-methoxycinnamic acid	-0.867669	2.776e-05	negtive
LOC_Os08g10080	3-Hydroxy-4-methoxycinnamic acid	-0.896101	6.18674e-06	negtive
LOC_Os06g09560	3-Hydroxy-4-methoxycinnamic acid	-0.886543	1.07045e-05	negtive
LOC_Os04g01740	3-Hydroxy-4-methoxycinnamic acid	-0.909842	2.54569e-06	negtive
LOC_Os07g33480	3-Hydroxy-4-methoxycinnamic acid	-0.901364	4.47097e-06	negtive
LOC_Os02g52150	3-Hydroxy-4-methoxycinnamic acid	-0.858084	4.26924e-05	negtive
LOC_Os12g41680	Proline	-0.894838	6.6716e-06	negtive
LOC_Os07g34520	Proline	-0.817516	0.00019735	negtive
LOC_Os01g11570	Proline	-0.84585	7.08472e-05	negtive
LOC_Os12g37970	Proline	-0.828409	0.000136022	negtive
LOC_Os02g53100	Proline	-0.826391	0.000146008	negtive
LOC_Os04g43390	Proline	-0.869177	2.58656e-05	negtive
LOC_Os11g03300	Proline	-0.858262	4.23638e-05	negtive
LOC_Os07g48450	Proline	-0.849607	6.09263e-05	negtive
LOC_Os12g41680	Betaine	-0.86878	2.6354e-05	negtive
LOC_Os07g34520	Betaine	-0.80652	0.000280619	negtive
LOC_Os02g53100	Betaine	-0.817157	0.000199702	negtive
LOC_Os04g43390	Betaine	-0.860224	3.88859e-05	negtive
LOC_Os11g03300	Betaine	-0.844995	7.32804e-05	negtive
LOC_Os07g48450	Betaine	-0.839665	9.00652e-05	negtive
LOC_Os12g41680	Threonine	-0.93335	3.78544e-07	negtive
LOC_Os07g34520	Threonine	-0.950921	5.40585e-08	negtive
LOC_Os02g53100	Threonine	-0.953382	3.89242e-08	negtive
LOC_Os04g43390	Threonine	-0.941886	1.58598e-07	negtive
LOC_Os11g03300	Threonine	-0.95356	3.79817e-08	negtive
LOC_Os07g48450	Threonine	-0.95698	2.32946e-08	negtive
LOC_Os03g55090	Isonicotinic acid	-0.801093	0.00033123	negtive
LOC_Os01g11570	D-Pipecolinic acid	-0.871316	2.33627e-05	negtive
LOC_Os12g05020	D-1-Amino-2-pyrrolidinecarboxylic acid	-0.876781	1.78636e-05	negtive
LOC_Os07g46790	D-1-Amino-2-pyrrolidinecarboxylic acid	-0.94134	1.68313e-07	negtive
LOC_Os06g01934	D-1-Amino-2-pyrrolidinecarboxylic acid	-0.917222	1.48819e-06	negtive
LOC_Os04g46990	D-1-Amino-2-pyrrolidinecarboxylic acid	-0.931388	4.54918e-07	negtive
LOC_Os03g14730	D-1-Amino-2-pyrrolidinecarboxylic acid	-0.903645	3.86198e-06	negtive
LOC_Os09g26210	D-1-Amino-2-pyrrolidinecarboxylic acid	-0.876554	1.80684e-05	negtive
LOC_Os08g34360	D-1-Amino-2-pyrrolidinecarboxylic acid	-0.862254	3.55398e-05	negtive
LOC_Os06g49010	D-1-Amino-2-pyrrolidinecarboxylic acid	-0.856342	4.60127e-05	negtive
LOC_Os07g38790	D-1-Amino-2-pyrrolidinecarboxylic acid	-0.93226	4.1949e-07	negtive
LOC_Os03g55090	D-1-Amino-2-pyrrolidinecarboxylic acid	-0.89387	7.06379e-06	negtive
LOC_Os12g05020	N-Nitroso-N-methyl-3-aminopropionic acid	-0.81559	0.000210245	negtive
LOC_Os09g26210	N-Nitroso-N-methyl-3-aminopropionic acid	-0.825965	0.000148192	negtive
LOC_Os06g49010	N-Nitroso-N-methyl-3-aminopropionic acid	-0.826685	0.000144518	negtive
LOC_Os07g38790	N-Nitroso-N-methyl-3-aminopropionic acid	-0.812278	0.000234038	negtive
LOC_Os03g55090	N-Nitroso-N-methyl-3-aminopropionic acid	-0.856594	4.55194e-05	negtive
LOC_Os07g46790	Adenine	-0.82982	0.000129382	negtive
LOC_Os06g01934	Adenine	-0.859334	4.0433e-05	negtive
LOC_Os04g46990	Adenine	-0.837453	9.79014e-05	negtive
LOC_Os03g14730	Adenine	-0.856033	4.66228e-05	negtive
LOC_Os06g49010	Adenine	-0.829097	0.00013275	negtive
LOC_Os07g38790	Adenine	-0.877876	1.69024e-05	negtive
LOC_Os03g55090	Adenine	-0.894872	6.65788e-06	negtive
LOC_Os01g11570	Trigonelline	-0.815786	0.000208903	negtive
LOC_Os04g46990	keratan sulfate II (core 2-linked), degradation product 1	-0.805123	0.000293001	negtive
LOC_Os12g05020	DL-Norvaline	-0.876688	1.79476e-05	negtive
LOC_Os07g46790	DL-Norvaline	-0.924887	8.06394e-07	negtive
LOC_Os06g01934	DL-Norvaline	-0.932102	4.25727e-07	negtive
LOC_Os04g46990	DL-Norvaline	-0.923722	8.8866e-07	negtive
LOC_Os03g14730	DL-Norvaline	-0.90213	4.25816e-06	negtive
LOC_Os09g26210	DL-Norvaline	-0.896909	5.89277e-06	negtive
LOC_Os08g34360	DL-Norvaline	-0.829728	0.000129805	negtive
LOC_Os06g49010	DL-Norvaline	-0.842138	8.19226e-05	negtive
LOC_Os07g38790	DL-Norvaline	-0.934693	3.32716e-07	negtive
LOC_Os03g55090	DL-Norvaline	-0.912931	2.04516e-06	negtive
LOC_Os01g11570	Glutamine	-0.819016	0.000187766	negtive
LOC_Os04g46990	(2R,4Z)-4-Hepten-2-ol	-0.803206	0.000310705	negtive
LOC_Os12g41680	2,6-Dihydroxybenzoic acid	-0.808966	0.000259987	negtive
LOC_Os01g11570	2,6-Dihydroxybenzoic acid	-0.81876	0.00018937	negtive
LOC_Os12g05020	2-Methylquinolin-8-ol	-0.834224	0.000110342	negtive
LOC_Os07g46790	2-Methylquinolin-8-ol	-0.810993	0.000243837	negtive
LOC_Os06g01934	2-Methylquinolin-8-ol	-0.805418	0.00029035	negtive
LOC_Os03g14730	2-Methylquinolin-8-ol	-0.847232	6.70535e-05	negtive
LOC_Os09g26210	2-Methylquinolin-8-ol	-0.804877	0.000295226	negtive
LOC_Os08g34360	2-Methylquinolin-8-ol	-0.852356	5.44187e-05	negtive
LOC_Os06g49010	2-Methylquinolin-8-ol	-0.874766	1.97501e-05	negtive
LOC_Os07g38790	2-Methylquinolin-8-ol	-0.829797	0.000129489	negtive
LOC_Os03g55090	2-Methylquinolin-8-ol	-0.885239	1.14926e-05	negtive
LOC_Os01g11570	D-Alanyl-D-alanine	-0.880269	1.49521e-05	negtive
LOC_Os12g37970	D-Alanyl-D-alanine	-0.839518	9.05674e-05	negtive
LOC_Os01g11570	1-(1-Methylethenyl)-4-(1-methylethyl)benzene	-0.826996	0.000142954	negtive
LOC_Os07g46790	Indole-3-carboxylic acid	-0.871028	2.36872e-05	negtive
LOC_Os06g01934	Indole-3-carboxylic acid	-0.876572	1.80519e-05	negtive
LOC_Os04g46990	Indole-3-carboxylic acid	-0.889288	9.19195e-06	negtive
LOC_Os03g14730	Indole-3-carboxylic acid	-0.842131	8.19429e-05	negtive
LOC_Os07g38790	Indole-3-carboxylic acid	-0.860353	3.8666e-05	negtive
LOC_Os03g55090	Indole-3-carboxylic acid	-0.831117	0.000123511	negtive
LOC_Os12g05020	Levoglucosan	-0.946233	9.66998e-08	negtive
LOC_Os07g46790	Levoglucosan	-0.966074	5.08644e-09	negtive
LOC_Os06g01934	Levoglucosan	-0.962652	9.42064e-09	negtive
LOC_Os04g46990	Levoglucosan	-0.948065	7.75377e-08	negtive
LOC_Os03g14730	Levoglucosan	-0.96155	1.13519e-08	negtive
LOC_Os09g26210	Levoglucosan	-0.939404	2.06869e-07	negtive
LOC_Os08g34360	Levoglucosan	-0.946248	9.65218e-08	negtive
LOC_Os06g49010	Levoglucosan	-0.927421	6.49169e-07	negtive
LOC_Os07g38790	Levoglucosan	-0.97439	8.34366e-10	negtive
LOC_Os03g55090	Levoglucosan	-0.980757	1.32153e-10	negtive
LOC_Os01g11570	3-Hydroxycinnamic acid	-0.812204	0.000234587	negtive
LOC_Os12g05020	Dihydrojasmone	-0.913083	2.02277e-06	negtive
LOC_Os07g46790	Dihydrojasmone	-0.879523	1.55389e-05	negtive
LOC_Os06g01934	Dihydrojasmone	-0.867494	2.79872e-05	negtive
LOC_Os04g46990	Dihydrojasmone	-0.854495	4.97639e-05	negtive
LOC_Os03g14730	Dihydrojasmone	-0.843656	7.72324e-05	negtive
LOC_Os09g26210	Dihydrojasmone	-0.924473	8.34885e-07	negtive
LOC_Os08g34360	Dihydrojasmone	-0.865884	3.0151e-05	negtive
LOC_Os06g49010	Dihydrojasmone	-0.831377	0.000122362	negtive
LOC_Os07g38790	Dihydrojasmone	-0.89865	5.29785e-06	negtive
LOC_Os03g55090	Dihydrojasmone	-0.884173	1.2172e-05	negtive
LOC_Os12g05020	.delta.-Decalactone	-0.877365	1.73454e-05	negtive
LOC_Os07g46790	.delta.-Decalactone	-0.888306	9.71119e-06	negtive
LOC_Os06g01934	.delta.-Decalactone	-0.87119	2.35037e-05	negtive
LOC_Os04g46990	.delta.-Decalactone	-0.905952	3.31796e-06	negtive
LOC_Os03g14730	.delta.-Decalactone	-0.87698	1.76856e-05	negtive
LOC_Os09g26210	.delta.-Decalactone	-0.802575	0.000316723	negtive
LOC_Os08g34360	.delta.-Decalactone	-0.894146	6.94992e-06	negtive
LOC_Os06g49010	.delta.-Decalactone	-0.857928	4.29808e-05	negtive
LOC_Os07g38790	.delta.-Decalactone	-0.862996	3.43781e-05	negtive
LOC_Os03g55090	.delta.-Decalactone	-0.882946	1.29945e-05	negtive
LOC_Os12g05020	Serotonin	-0.897703	5.61479e-06	negtive
LOC_Os07g46790	Serotonin	-0.889061	9.30959e-06	negtive
LOC_Os06g01934	Serotonin	-0.871809	2.28151e-05	negtive
LOC_Os04g46990	Serotonin	-0.86892	2.61811e-05	negtive
LOC_Os03g14730	Serotonin	-0.905977	3.31255e-06	negtive
LOC_Os09g26210	Serotonin	-0.848352	6.41043e-05	negtive
LOC_Os08g34360	Serotonin	-0.903526	3.8919e-06	negtive
LOC_Os06g49010	Serotonin	-0.918645	1.33423e-06	negtive
LOC_Os07g38790	Serotonin	-0.894775	6.69626e-06	negtive
LOC_Os03g55090	Serotonin	-0.923794	8.83412e-07	negtive
LOC_Os12g05020	(S)-4-(4-Methylphenyl)-2-pentanone	-0.875606	1.89444e-05	negtive
LOC_Os07g46790	(S)-4-(4-Methylphenyl)-2-pentanone	-0.944437	1.19194e-07	negtive
LOC_Os06g01934	(S)-4-(4-Methylphenyl)-2-pentanone	-0.926927	6.77635e-07	negtive
LOC_Os04g46990	(S)-4-(4-Methylphenyl)-2-pentanone	-0.943906	1.26643e-07	negtive
LOC_Os03g14730	(S)-4-(4-Methylphenyl)-2-pentanone	-0.902449	4.17208e-06	negtive
LOC_Os09g26210	(S)-4-(4-Methylphenyl)-2-pentanone	-0.861888	3.61253e-05	negtive
LOC_Os08g34360	(S)-4-(4-Methylphenyl)-2-pentanone	-0.862292	3.54798e-05	negtive
LOC_Os06g49010	(S)-4-(4-Methylphenyl)-2-pentanone	-0.823518	0.000161257	negtive
LOC_Os07g38790	(S)-4-(4-Methylphenyl)-2-pentanone	-0.915623	1.67865e-06	negtive
LOC_Os03g55090	(S)-4-(4-Methylphenyl)-2-pentanone	-0.882866	1.30502e-05	negtive
LOC_Os01g11570	2,5-Diisopropylphenol	-0.831292	0.000122737	negtive
LOC_Os01g11570	Tyrosine	-0.837133	9.90777e-05	negtive
LOC_Os07g46790	DL-Glutamate	-0.804943	0.000294629	negtive
LOC_Os06g01934	DL-Glutamate	-0.805423	0.000290307	negtive
LOC_Os04g46990	DL-Glutamate	-0.831301	0.000122698	negtive
LOC_Os12g05020	1-(2,3,6-trimethyl phenyl)-3-Buten-2-one	-0.824427	0.0001563	negtive
LOC_Os07g46790	1-(2,3,6-trimethyl phenyl)-3-Buten-2-one	-0.913065	2.02537e-06	negtive
LOC_Os06g01934	1-(2,3,6-trimethyl phenyl)-3-Buten-2-one	-0.906392	3.22203e-06	negtive
LOC_Os04g46990	1-(2,3,6-trimethyl phenyl)-3-Buten-2-one	-0.930019	5.15525e-07	negtive
LOC_Os03g14730	1-(2,3,6-trimethyl phenyl)-3-Buten-2-one	-0.875327	1.92084e-05	negtive
LOC_Os09g26210	1-(2,3,6-trimethyl phenyl)-3-Buten-2-one	-0.807275	0.000274112	negtive
LOC_Os08g34360	1-(2,3,6-trimethyl phenyl)-3-Buten-2-one	-0.808611	0.0002629	negtive
LOC_Os06g49010	1-(2,3,6-trimethyl phenyl)-3-Buten-2-one	-0.805688	0.000287943	negtive
LOC_Os07g38790	1-(2,3,6-trimethyl phenyl)-3-Buten-2-one	-0.894474	6.81676e-06	negtive
LOC_Os03g55090	1-(2,3,6-trimethyl phenyl)-3-Buten-2-one	-0.857785	4.3247e-05	negtive
LOC_Os07g46790	Kynurenic acid	-0.874848	1.96696e-05	negtive
LOC_Os06g01934	Kynurenic acid	-0.873892	2.0618e-05	negtive
LOC_Os04g46990	Kynurenic acid	-0.893418	7.25348e-06	negtive
LOC_Os03g14730	Kynurenic acid	-0.84053	8.71435e-05	negtive
LOC_Os07g38790	Kynurenic acid	-0.861896	3.61125e-05	negtive
LOC_Os03g55090	Kynurenic acid	-0.827019	0.00014284	negtive
LOC_Os01g11570	Sedanolide	-0.81853	0.000190829	negtive
LOC_Os01g11570	3,4-Dimethoxyphenylacetic acid	-0.824714	0.000154757	negtive
LOC_Os07g46790	Xanthurenic acid	-0.831832	0.000120372	negtive
LOC_Os06g01934	Xanthurenic acid	-0.840877	8.59944e-05	negtive
LOC_Os04g46990	Xanthurenic acid	-0.869598	2.53563e-05	negtive
LOC_Os03g14730	Xanthurenic acid	-0.806179	0.000283601	negtive
LOC_Os07g38790	Xanthurenic acid	-0.806934	0.000277041	negtive
LOC_Os12g05020	Ibuprofen	-0.83131	0.000122658	negtive
LOC_Os07g46790	Ibuprofen	-0.91678	1.53893e-06	negtive
LOC_Os06g01934	Ibuprofen	-0.904093	3.75093e-06	negtive
LOC_Os04g46990	Ibuprofen	-0.928462	5.92478e-07	negtive
LOC_Os03g14730	Ibuprofen	-0.87454	1.9971e-05	negtive
LOC_Os09g26210	Ibuprofen	-0.809796	0.000253272	negtive
LOC_Os08g34360	Ibuprofen	-0.821852	0.000170682	negtive
LOC_Os07g38790	Ibuprofen	-0.884409	1.20189e-05	negtive
LOC_Os03g55090	Ibuprofen	-0.848986	6.2482e-05	negtive
LOC_Os09g26210	Carvyl propionate	-0.84536	7.2234e-05	negtive
LOC_Os12g05020	2,2,6,7-Tetramethylbicyclo[4.3.0]nona-1(9),4-diene-7,8-diol	-0.88365	1.25172e-05	negtive
LOC_Os07g46790	2,2,6,7-Tetramethylbicyclo[4.3.0]nona-1(9),4-diene-7,8-diol	-0.915516	1.69208e-06	negtive
LOC_Os06g01934	2,2,6,7-Tetramethylbicyclo[4.3.0]nona-1(9),4-diene-7,8-diol	-0.892319	7.73268e-06	negtive
LOC_Os04g46990	2,2,6,7-Tetramethylbicyclo[4.3.0]nona-1(9),4-diene-7,8-diol	-0.897456	5.70011e-06	negtive
LOC_Os03g14730	2,2,6,7-Tetramethylbicyclo[4.3.0]nona-1(9),4-diene-7,8-diol	-0.857955	4.29309e-05	negtive
LOC_Os09g26210	2,2,6,7-Tetramethylbicyclo[4.3.0]nona-1(9),4-diene-7,8-diol	-0.896601	6.00329e-06	negtive
LOC_Os08g34360	2,2,6,7-Tetramethylbicyclo[4.3.0]nona-1(9),4-diene-7,8-diol	-0.842109	8.20152e-05	negtive
LOC_Os07g38790	2,2,6,7-Tetramethylbicyclo[4.3.0]nona-1(9),4-diene-7,8-diol	-0.894298	6.88787e-06	negtive
LOC_Os03g55090	2,2,6,7-Tetramethylbicyclo[4.3.0]nona-1(9),4-diene-7,8-diol	-0.853347	5.22194e-05	negtive
LOC_Os01g11570	Dihydrojasmonic acid	-0.934784	3.29769e-07	negtive
LOC_Os12g37970	Dihydrojasmonic acid	-0.934374	3.43152e-07	negtive
LOC_Os08g43334	Dihydrojasmonic acid	-0.881139	1.42906e-05	negtive
LOC_Os04g01740	Dihydrojasmonic acid	-0.874884	1.96347e-05	negtive
LOC_Os02g52150	Dihydrojasmonic acid	-0.845615	7.15104e-05	negtive
LOC_Os07g48260	Cucurbic acid	-0.851082	5.73603e-05	negtive
LOC_Os01g47070	Cucurbic acid	-0.837846	9.64688e-05	negtive
LOC_Os01g53920	Cucurbic acid	-0.872602	2.19565e-05	negtive
LOC_Os06g39750	Cucurbic acid	-0.867519	2.79555e-05	negtive
LOC_Os12g08180	Cucurbic acid	-0.889726	8.96775e-06	negtive
LOC_Os07g33780	Cucurbic acid	-0.899746	4.9497e-06	negtive
LOC_Os10g41330	Cucurbic acid	-0.834012	0.000111201	negtive
LOC_Os06g40030	Cucurbic acid	-0.893691	7.13834e-06	negtive
LOC_Os07g48020	Cucurbic acid	-0.83359	0.000112931	negtive
LOC_Os06g51070	Cucurbic acid	-0.841924	8.26011e-05	negtive
LOC_Os07g46790	Indole-3-pyruvic acid	-0.837062	9.93429e-05	negtive
LOC_Os06g01934	Indole-3-pyruvic acid	-0.824236	0.000157329	negtive
LOC_Os04g46990	Indole-3-pyruvic acid	-0.828218	0.000136945	negtive
LOC_Os03g14730	Indole-3-pyruvic acid	-0.807169	0.000275024	negtive
LOC_Os12g41680	Sinapic acid	-0.901275	4.49644e-06	negtive
LOC_Os07g34520	Sinapic acid	-0.837123	9.91157e-05	negtive
LOC_Os01g11570	Sinapic acid	-0.834724	0.000108333	negtive
LOC_Os02g53100	Sinapic acid	-0.847329	6.6793e-05	negtive
LOC_Os04g43390	Sinapic acid	-0.871731	2.29011e-05	negtive
LOC_Os11g03300	Sinapic acid	-0.86605	2.99223e-05	negtive
LOC_Os07g48450	Sinapic acid	-0.860666	3.81367e-05	negtive
LOC_Os12g05020	Methyl jasmonate	-0.876242	1.83524e-05	negtive
LOC_Os07g46790	Methyl jasmonate	-0.878269	1.65688e-05	negtive
LOC_Os06g01934	Methyl jasmonate	-0.846668	6.85803e-05	negtive
LOC_Os04g46990	Methyl jasmonate	-0.838877	9.27933e-05	negtive
LOC_Os03g14730	Methyl jasmonate	-0.811712	0.000238309	negtive
LOC_Os09g26210	Methyl jasmonate	-0.905774	3.35768e-06	negtive
LOC_Os08g34360	Methyl jasmonate	-0.829684	0.000130007	negtive
LOC_Os07g38790	Methyl jasmonate	-0.859389	4.03363e-05	negtive
LOC_Os03g55090	Methyl jasmonate	-0.814449	0.00021821	negtive
LOC_Os12g05020	13-Oxo-9,11-tridecadienoic acid	-0.848583	6.35091e-05	negtive
LOC_Os07g46790	13-Oxo-9,11-tridecadienoic acid	-0.924623	8.24475e-07	negtive
LOC_Os06g01934	13-Oxo-9,11-tridecadienoic acid	-0.912523	2.10606e-06	negtive
LOC_Os04g46990	13-Oxo-9,11-tridecadienoic acid	-0.934442	3.40909e-07	negtive
LOC_Os03g14730	13-Oxo-9,11-tridecadienoic acid	-0.883804	1.24146e-05	negtive
LOC_Os09g26210	13-Oxo-9,11-tridecadienoic acid	-0.82716	0.000142134	negtive
LOC_Os08g34360	13-Oxo-9,11-tridecadienoic acid	-0.834423	0.000109538	negtive
LOC_Os06g49010	13-Oxo-9,11-tridecadienoic acid	-0.802041	0.000321888	negtive
LOC_Os07g38790	13-Oxo-9,11-tridecadienoic acid	-0.896727	5.95783e-06	negtive
LOC_Os03g55090	13-Oxo-9,11-tridecadienoic acid	-0.862184	3.5651e-05	negtive
LOC_Os07g46790	(R)-Butyrylcarnitine	-0.901433	4.45154e-06	negtive
LOC_Os06g01934	(R)-Butyrylcarnitine	-0.904983	3.53822e-06	negtive
LOC_Os04g46990	(R)-Butyrylcarnitine	-0.929289	5.50502e-07	negtive
LOC_Os03g14730	(R)-Butyrylcarnitine	-0.889885	8.88766e-06	negtive
LOC_Os06g49010	(R)-Butyrylcarnitine	-0.809769	0.000253487	negtive
LOC_Os07g38790	(R)-Butyrylcarnitine	-0.885674	1.12242e-05	negtive
LOC_Os03g55090	(R)-Butyrylcarnitine	-0.865308	3.09577e-05	negtive
LOC_Os07g46790	Leucyl-Leucine	-0.812673	0.000231084	negtive
LOC_Os06g01934	Leucyl-Leucine	-0.800905	0.000333103	negtive
LOC_Os04g46990	Leucyl-Leucine	-0.833881	0.000111737	negtive
LOC_Os12g05020	Heptyl cinnamate	-0.814442	0.000218259	negtive
LOC_Os08g34360	Heptyl cinnamate	-0.823895	0.000159183	negtive
LOC_Os06g49010	Heptyl cinnamate	-0.822007	0.000169788	negtive
LOC_Os03g55090	Heptyl cinnamate	-0.812879	0.000229559	negtive
LOC_Os07g46790	Leu-Gln	-0.808361	0.00026497	negtive
LOC_Os06g01934	Leu-Gln	-0.824252	0.000157242	negtive
LOC_Os04g46990	Leu-Gln	-0.816696	0.000202762	negtive
LOC_Os03g14730	Leu-Gln	-0.808852	0.000260914	negtive
LOC_Os07g38790	Leu-Gln	-0.858141	4.25856e-05	negtive
LOC_Os03g55090	Leu-Gln	-0.856229	4.62347e-05	negtive
LOC_Os03g55090	Gln-Leu	-0.807363	0.000273366	negtive
LOC_Os12g41680	Khellin	-0.806309	0.000282462	negtive
LOC_Os01g11570	Khellin	-0.884526	1.19433e-05	negtive
LOC_Os12g37970	Khellin	-0.802212	0.000320222	negtive
LOC_Os07g38790	Val-Phe	-0.801139	0.000330774	negtive
LOC_Os01g11570	Aloe-emodin	-0.841731	8.32194e-05	negtive
LOC_Os06g14240	Nandrolone	-0.818194	0.000192967	negtive
LOC_Os01g11570	Nandrolone	-0.956007	2.68785e-08	negtive
LOC_Os12g37970	Nandrolone	-0.974124	8.9167e-10	negtive
LOC_Os03g15960	Nandrolone	-0.820113	0.000180995	negtive
LOC_Os08g43334	Nandrolone	-0.938786	2.20648e-07	negtive
LOC_Os06g09560	Nandrolone	-0.828693	0.000134664	negtive
LOC_Os04g01740	Nandrolone	-0.887524	1.01417e-05	negtive
LOC_Os02g52150	Nandrolone	-0.881065	1.43463e-05	negtive
LOC_Os01g11570	Sulfamethazine	-0.934449	3.40665e-07	negtive
LOC_Os12g37970	Sulfamethazine	-0.937317	2.56503e-07	negtive
LOC_Os08g43334	Sulfamethazine	-0.891896	7.92379e-06	negtive
LOC_Os02g52150	Sulfamethazine	-0.802945	0.000313183	negtive
LOC_Os01g11570	13-cis-Retinal	-0.891691	8.01786e-06	negtive
LOC_Os12g37970	13-cis-Retinal	-0.815526	0.000210689	negtive
LOC_Os06g14240	9-Oxo-10E,12Z,15Z-octadecatrienoic acid	-0.848283	6.42836e-05	negtive
LOC_Os01g11570	9-Oxo-10E,12Z,15Z-octadecatrienoic acid	-0.949414	6.55609e-08	negtive
LOC_Os12g37970	9-Oxo-10E,12Z,15Z-octadecatrienoic acid	-0.977871	3.25471e-10	negtive
LOC_Os03g15960	9-Oxo-10E,12Z,15Z-octadecatrienoic acid	-0.850095	5.97272e-05	negtive
LOC_Os08g43334	9-Oxo-10E,12Z,15Z-octadecatrienoic acid	-0.957983	2.00317e-08	negtive
LOC_Os06g09560	9-Oxo-10E,12Z,15Z-octadecatrienoic acid	-0.85131	5.6825e-05	negtive
LOC_Os04g01740	9-Oxo-10E,12Z,15Z-octadecatrienoic acid	-0.899333	5.0787e-06	negtive
LOC_Os07g33480	9-Oxo-10E,12Z,15Z-octadecatrienoic acid	-0.813867	0.000222361	negtive
LOC_Os02g52150	9-Oxo-10E,12Z,15Z-octadecatrienoic acid	-0.900529	4.71294e-06	negtive
LOC_Os01g11570	Methyl .gamma.-linolenate	-0.800248	0.000339742	negtive
LOC_Os12g05020	Phe-Glu	-0.843989	7.62338e-05	negtive
LOC_Os07g46790	Phe-Glu	-0.841287	8.4652e-05	negtive
LOC_Os06g01934	Phe-Glu	-0.854337	5.00956e-05	negtive
LOC_Os04g46990	Phe-Glu	-0.824412	0.000156378	negtive
LOC_Os03g14730	Phe-Glu	-0.833737	0.000112325	negtive
LOC_Os09g26210	Phe-Glu	-0.873188	2.13402e-05	negtive
LOC_Os07g38790	Phe-Glu	-0.898496	5.34842e-06	negtive
LOC_Os03g55090	Phe-Glu	-0.878974	1.59831e-05	negtive
LOC_Os01g11570	Chrysoeriol	-0.829382	0.000131413	negtive
LOC_Os06g01934	Salicylic acid beta-D-glucoside	-0.816756	0.000202362	negtive
LOC_Os04g46990	Salicylic acid beta-D-glucoside	-0.834956	0.000107414	negtive
LOC_Os01g11570	Retinoic acid	-0.826784	0.000144016	negtive
LOC_Os01g11570	4-Androsten-11.beta.-ol-3,17-dione	-0.883354	1.27162e-05	negtive
LOC_Os12g37970	4-Androsten-11.beta.-ol-3,17-dione	-0.846991	6.77021e-05	negtive
LOC_Os12g41680	D-Gluconic acid	0.841885	8.27258e-05	positive
LOC_Os07g34520	D-Gluconic acid	0.906734	3.14888e-06	positive
LOC_Os02g53100	D-Gluconic acid	0.897925	5.53903e-06	positive
LOC_Os04g43390	D-Gluconic acid	0.881837	1.37782e-05	positive
LOC_Os11g03300	D-Gluconic acid	0.880137	1.50542e-05	positive
LOC_Os07g48450	D-Gluconic acid	0.882779	1.31106e-05	positive
LOC_Os12g41680	3-Hydroxyadipic acid 3,6-lactone	0.939487	2.05082e-07	positive
LOC_Os07g34520	3-Hydroxyadipic acid 3,6-lactone	0.897505	5.6832e-06	positive
LOC_Os01g11570	3-Hydroxyadipic acid 3,6-lactone	0.851812	5.56586e-05	positive
LOC_Os12g37970	3-Hydroxyadipic acid 3,6-lactone	0.816909	0.000201343	positive
LOC_Os02g53100	3-Hydroxyadipic acid 3,6-lactone	0.889297	9.1871e-06	positive
LOC_Os04g43390	3-Hydroxyadipic acid 3,6-lactone	0.898207	5.44409e-06	positive
LOC_Os11g03300	3-Hydroxyadipic acid 3,6-lactone	0.908251	2.84122e-06	positive
LOC_Os07g48450	3-Hydroxyadipic acid 3,6-lactone	0.906896	3.1147e-06	positive
LOC_Os12g05020	Tryptophan	0.954419	3.37145e-08	positive
LOC_Os07g46790	Tryptophan	0.952003	4.68872e-08	positive
LOC_Os06g01934	Tryptophan	0.929416	5.44275e-07	positive
LOC_Os04g46990	Tryptophan	0.912413	2.1228e-06	positive
LOC_Os03g14730	Tryptophan	0.923061	9.3839e-07	positive
LOC_Os09g26210	Tryptophan	0.980959	1.23473e-10	positive
LOC_Os08g34360	Tryptophan	0.928516	5.89664e-07	positive
LOC_Os06g49010	Tryptophan	0.891255	8.22114e-06	positive
LOC_Os07g38790	Tryptophan	0.948917	6.97708e-08	positive
LOC_Os03g55090	Tryptophan	0.932135	4.2442e-07	positive
LOC_Os07g48260	2-Butyl-4-methylphenol	0.97272	1.25303e-09	positive
LOC_Os01g47070	2-Butyl-4-methylphenol	0.978234	2.92591e-10	positive
LOC_Os01g53920	2-Butyl-4-methylphenol	0.972797	1.23033e-09	positive
LOC_Os06g39750	2-Butyl-4-methylphenol	0.978415	2.77244e-10	positive
LOC_Os12g08180	2-Butyl-4-methylphenol	0.962339	9.93851e-09	positive
LOC_Os07g33780	2-Butyl-4-methylphenol	0.966625	4.57868e-09	positive
LOC_Os10g41330	2-Butyl-4-methylphenol	0.977825	3.2988e-10	positive
LOC_Os06g40030	2-Butyl-4-methylphenol	0.969809	2.40501e-09	positive
LOC_Os07g48020	2-Butyl-4-methylphenol	0.97741	3.71832e-10	positive
LOC_Os06g51070	2-Butyl-4-methylphenol	0.974151	8.85777e-10	positive
LOC_Os07g48260	2-Heptylfuran	0.924371	8.41984e-07	positive
LOC_Os01g47070	2-Heptylfuran	0.920024	1.19798e-06	positive
LOC_Os01g53920	2-Heptylfuran	0.918603	1.33854e-06	positive
LOC_Os06g39750	2-Heptylfuran	0.925111	7.91296e-07	positive
LOC_Os12g08180	2-Heptylfuran	0.921264	1.08556e-06	positive
LOC_Os07g33780	2-Heptylfuran	0.934903	3.26e-07	positive
LOC_Os10g41330	2-Heptylfuran	0.902863	4.06256e-06	positive
LOC_Os06g40030	2-Heptylfuran	0.934015	3.55219e-07	positive
LOC_Os07g48020	2-Heptylfuran	0.911151	2.32233e-06	positive
LOC_Os06g51070	2-Heptylfuran	0.905238	3.47917e-06	positive
LOC_Os12g05020	Cinnamyl isovalerate	0.934052	3.53976e-07	positive
LOC_Os07g46790	Cinnamyl isovalerate	0.957329	2.21115e-08	positive
LOC_Os06g01934	Cinnamyl isovalerate	0.950236	5.90566e-08	positive
LOC_Os04g46990	Cinnamyl isovalerate	0.932567	4.07592e-07	positive
LOC_Os03g14730	Cinnamyl isovalerate	0.933905	3.58984e-07	positive
LOC_Os09g26210	Cinnamyl isovalerate	0.951394	5.08175e-08	positive
LOC_Os08g34360	Cinnamyl isovalerate	0.890217	8.72183e-06	positive
LOC_Os06g49010	Cinnamyl isovalerate	0.876991	1.76757e-05	positive
LOC_Os07g38790	Cinnamyl isovalerate	0.954013	3.56783e-08	positive
LOC_Os03g55090	Cinnamyl isovalerate	0.924418	8.38739e-07	positive
LOC_Os09g26210	D-(+)-Pantothenic acid	0.814828	0.000215539	positive
LOC_Os01g11570	5-Hydroxy-L-tryptophan	0.810525	0.000247492	positive
LOC_Os07g48260	Methyl Jasmonic acid	0.963075	8.75861e-09	positive
LOC_Os01g47070	Methyl Jasmonic acid	0.961324	1.17861e-08	positive
LOC_Os01g53920	Methyl Jasmonic acid	0.983751	4.43411e-11	positive
LOC_Os06g39750	Methyl Jasmonic acid	0.977696	3.42481e-10	positive
LOC_Os12g08180	Methyl Jasmonic acid	0.985913	1.76183e-11	positive
LOC_Os07g33780	Methyl Jasmonic acid	0.985254	2.36758e-11	positive
LOC_Os10g41330	Methyl Jasmonic acid	0.961719	1.10346e-08	positive
LOC_Os06g40030	Methyl Jasmonic acid	0.987544	7.94943e-12	positive
LOC_Os07g48020	Methyl Jasmonic acid	0.960117	1.43481e-08	positive
LOC_Os06g51070	Methyl Jasmonic acid	0.969859	2.37926e-09	positive
LOC_Os07g48260	3,4-Methylenesebacic acid	0.94916	6.76891e-08	positive
LOC_Os01g47070	3,4-Methylenesebacic acid	0.955436	2.91865e-08	positive
LOC_Os01g53920	3,4-Methylenesebacic acid	0.957966	2.0085e-08	positive
LOC_Os06g39750	3,4-Methylenesebacic acid	0.957903	2.02769e-08	positive
LOC_Os12g08180	3,4-Methylenesebacic acid	0.944826	1.13981e-07	positive
LOC_Os07g33780	3,4-Methylenesebacic acid	0.948188	7.63692e-08	positive
LOC_Os10g41330	3,4-Methylenesebacic acid	0.953958	3.5954e-08	positive
LOC_Os06g40030	3,4-Methylenesebacic acid	0.952038	4.66706e-08	positive
LOC_Os07g48020	3,4-Methylenesebacic acid	0.955	3.10621e-08	positive
LOC_Os06g51070	3,4-Methylenesebacic acid	0.95342	3.8722e-08	positive
LOC_Os07g48260	Dodecanedioic acid	0.956558	2.47959e-08	positive
LOC_Os01g47070	Dodecanedioic acid	0.96162	1.122e-08	positive
LOC_Os01g53920	Dodecanedioic acid	0.931082	4.67881e-07	positive
LOC_Os06g39750	Dodecanedioic acid	0.943283	1.35855e-07	positive
LOC_Os12g08180	Dodecanedioic acid	0.915375	1.70988e-06	positive
LOC_Os07g33780	Dodecanedioic acid	0.915782	1.65884e-06	positive
LOC_Os10g41330	Dodecanedioic acid	0.95934	1.62353e-08	positive
LOC_Os06g40030	Dodecanedioic acid	0.916376	1.58649e-06	positive
LOC_Os07g48020	Dodecanedioic acid	0.963479	8.1619e-09	positive
LOC_Os06g51070	Dodecanedioic acid	0.944771	1.14717e-07	positive
LOC_Os12g41680	5-Hydroxyindole-3-acetic acid	0.909484	2.60979e-06	positive
LOC_Os07g34520	5-Hydroxyindole-3-acetic acid	0.840414	8.75311e-05	positive
LOC_Os02g53100	5-Hydroxyindole-3-acetic acid	0.842106	8.20228e-05	positive
LOC_Os04g43390	5-Hydroxyindole-3-acetic acid	0.875277	1.92562e-05	positive
LOC_Os11g03300	5-Hydroxyindole-3-acetic acid	0.867535	2.79341e-05	positive
LOC_Os07g48450	5-Hydroxyindole-3-acetic acid	0.863344	3.38438e-05	positive
LOC_Os07g48260	4,4'-Methylenedianiline	0.96898	2.86213e-09	positive
LOC_Os01g47070	4,4'-Methylenedianiline	0.977503	3.61978e-10	positive
LOC_Os01g53920	4,4'-Methylenedianiline	0.963578	8.02022e-09	positive
LOC_Os06g39750	4,4'-Methylenedianiline	0.970623	2.01742e-09	positive
LOC_Os12g08180	4,4'-Methylenedianiline	0.950339	5.82772e-08	positive
LOC_Os07g33780	4,4'-Methylenedianiline	0.95343	3.86704e-08	positive
LOC_Os10g41330	4,4'-Methylenedianiline	0.974312	8.50782e-10	positive
LOC_Os06g40030	4,4'-Methylenedianiline	0.955387	2.93916e-08	positive
LOC_Os07g48020	4,4'-Methylenedianiline	0.97762	3.50073e-10	positive
LOC_Os06g51070	4,4'-Methylenedianiline	0.965879	5.27704e-09	positive
LOC_Os12g05020	D-Glucose 6-phosphate	0.802221	0.000320138	positive
LOC_Os07g46790	D-Glucose 6-phosphate	0.85609	4.65103e-05	positive
LOC_Os06g01934	D-Glucose 6-phosphate	0.92063	1.14188e-06	positive
LOC_Os04g46990	D-Glucose 6-phosphate	0.887355	1.02368e-05	positive
LOC_Os03g14730	D-Glucose 6-phosphate	0.892431	7.68265e-06	positive
LOC_Os06g49010	D-Glucose 6-phosphate	0.866559	2.92283e-05	positive
LOC_Os07g38790	D-Glucose 6-phosphate	0.883775	1.24338e-05	positive
LOC_Os03g55090	D-Glucose 6-phosphate	0.885638	1.12461e-05	positive
LOC_Os12g41680	3-hydroxy-3-(3-hydroxyphenyl)propanoic acid-O-sulphate	0.872612	2.19464e-05	positive
LOC_Os07g34520	3-hydroxy-3-(3-hydroxyphenyl)propanoic acid-O-sulphate	0.835111	0.000106799	positive
LOC_Os02g53100	3-hydroxy-3-(3-hydroxyphenyl)propanoic acid-O-sulphate	0.844498	7.4729e-05	positive
LOC_Os04g43390	3-hydroxy-3-(3-hydroxyphenyl)propanoic acid-O-sulphate	0.847381	6.6656e-05	positive
LOC_Os11g03300	3-hydroxy-3-(3-hydroxyphenyl)propanoic acid-O-sulphate	0.854243	5.02933e-05	positive
LOC_Os07g48450	3-hydroxy-3-(3-hydroxyphenyl)propanoic acid-O-sulphate	0.842165	8.18352e-05	positive
LOC_Os12g41680	Ethyl .beta.-D-Glucuronide	0.852164	5.48541e-05	positive
LOC_Os07g34520	Ethyl .beta.-D-Glucuronide	0.889465	9.10065e-06	positive
LOC_Os02g53100	Ethyl .beta.-D-Glucuronide	0.892417	7.68877e-06	positive
LOC_Os04g43390	Ethyl .beta.-D-Glucuronide	0.896804	5.93012e-06	positive
LOC_Os11g03300	Ethyl .beta.-D-Glucuronide	0.879479	1.5574e-05	positive
LOC_Os07g48450	Ethyl .beta.-D-Glucuronide	0.883488	1.26258e-05	positive
LOC_Os12g05020	Apigenin	0.908062	2.87812e-06	positive
LOC_Os07g46790	Apigenin	0.970135	2.24285e-09	positive
LOC_Os06g01934	Apigenin	0.966964	4.28839e-09	positive
LOC_Os04g46990	Apigenin	0.97722	3.92458e-10	positive
LOC_Os03g14730	Apigenin	0.982506	7.14444e-11	positive
LOC_Os09g26210	Apigenin	0.853273	5.23809e-05	positive
LOC_Os08g34360	Apigenin	0.944821	1.14053e-07	positive
LOC_Os06g49010	Apigenin	0.956059	2.66734e-08	positive
LOC_Os07g38790	Apigenin	0.953218	3.98052e-08	positive
LOC_Os03g55090	Apigenin	0.96582	5.33594e-09	positive
LOC_Os12g05020	Naringenin	0.973	1.17249e-09	positive
LOC_Os07g46790	Naringenin	0.97346	1.04976e-09	positive
LOC_Os06g01934	Naringenin	0.971421	1.68989e-09	positive
LOC_Os04g46990	Naringenin	0.95539	2.93803e-08	positive
LOC_Os03g14730	Naringenin	0.955954	2.70858e-08	positive
LOC_Os09g26210	Naringenin	0.954508	3.32927e-08	positive
LOC_Os08g34360	Naringenin	0.939178	2.11826e-07	positive
LOC_Os06g49010	Naringenin	0.904049	3.76182e-06	positive
LOC_Os07g38790	Naringenin	0.965765	5.39178e-09	positive
LOC_Os03g55090	Naringenin	0.956157	2.62943e-08	positive
LOC_Os12g41680	Arbutin	0.992442	3.12722e-13	positive
LOC_Os07g34520	Arbutin	0.988588	4.51239e-12	positive
LOC_Os02g53100	Arbutin	0.990926	1.0227e-12	positive
LOC_Os04g43390	Arbutin	0.989667	2.37144e-12	positive
LOC_Os11g03300	Arbutin	0.996128	4.08008e-15	positive
LOC_Os07g48450	Arbutin	0.993273	1.47014e-13	positive
LOC_Os07g48260	16-Hydroxyhexadecanoic acid	0.947045	8.77625e-08	positive
LOC_Os01g47070	16-Hydroxyhexadecanoic acid	0.964314	7.0367e-09	positive
LOC_Os01g53920	16-Hydroxyhexadecanoic acid	0.949147	6.77926e-08	positive
LOC_Os06g39750	16-Hydroxyhexadecanoic acid	0.949907	6.15893e-08	positive
LOC_Os12g08180	16-Hydroxyhexadecanoic acid	0.934219	3.48335e-07	positive
LOC_Os07g33780	16-Hydroxyhexadecanoic acid	0.927715	6.32744e-07	positive
LOC_Os10g41330	16-Hydroxyhexadecanoic acid	0.964108	7.30095e-09	positive
LOC_Os06g40030	16-Hydroxyhexadecanoic acid	0.930935	4.74273e-07	positive
LOC_Os07g48020	16-Hydroxyhexadecanoic acid	0.964705	6.55685e-09	positive
LOC_Os06g51070	16-Hydroxyhexadecanoic acid	0.969437	2.60189e-09	positive
LOC_Os12g05020	Alpha-Linolenic acid	0.803978	0.000303475	positive
LOC_Os12g05020	D-Ribose 5-phosphate	0.85702	4.46954e-05	positive
LOC_Os07g46790	D-Ribose 5-phosphate	0.863348	3.38379e-05	positive
LOC_Os06g01934	D-Ribose 5-phosphate	0.876792	1.7854e-05	positive
LOC_Os04g46990	D-Ribose 5-phosphate	0.842164	8.18407e-05	positive
LOC_Os03g14730	D-Ribose 5-phosphate	0.858959	4.11006e-05	positive
LOC_Os09g26210	D-Ribose 5-phosphate	0.888968	9.35846e-06	positive
LOC_Os06g49010	D-Ribose 5-phosphate	0.831631	0.000121249	positive
LOC_Os07g38790	D-Ribose 5-phosphate	0.908014	2.88758e-06	positive
LOC_Os03g55090	D-Ribose 5-phosphate	0.905089	3.51348e-06	positive
LOC_Os01g11570	Ethyl (S)-3-hydroxybutyrate glucoside	0.880783	1.45579e-05	positive
LOC_Os12g37970	Ethyl (S)-3-hydroxybutyrate glucoside	0.802808	0.000314493	positive
LOC_Os07g48260	13-HOTE	0.935529	3.06608e-07	positive
LOC_Os01g47070	13-HOTE	0.952321	4.49363e-08	positive
LOC_Os01g53920	13-HOTE	0.93628	2.84656e-07	positive
LOC_Os06g39750	13-HOTE	0.937451	2.53048e-07	positive
LOC_Os12g08180	13-HOTE	0.922211	1.00579e-06	positive
LOC_Os07g33780	13-HOTE	0.909719	2.56769e-06	positive
LOC_Os10g41330	13-HOTE	0.956354	2.55503e-08	positive
LOC_Os06g40030	13-HOTE	0.916549	1.56593e-06	positive
LOC_Os07g48020	13-HOTE	0.952967	4.11929e-08	positive
LOC_Os06g51070	13-HOTE	0.962715	9.31997e-09	positive
LOC_Os12g05020	Hispidulin	0.868135	2.71629e-05	positive
LOC_Os07g46790	Hispidulin	0.953296	3.93843e-08	positive
LOC_Os06g01934	Hispidulin	0.942704	1.44929e-07	positive
LOC_Os04g46990	Hispidulin	0.97689	4.30562e-10	positive
LOC_Os03g14730	Hispidulin	0.959756	1.52018e-08	positive
LOC_Os08g34360	Hispidulin	0.913666	1.93892e-06	positive
LOC_Os06g49010	Hispidulin	0.910367	2.45416e-06	positive
LOC_Os07g38790	Hispidulin	0.932857	3.96617e-07	positive
LOC_Os03g55090	Hispidulin	0.940084	1.92565e-07	positive
LOC_Os12g05020	3-Cyclopentene-1-octanoic acid, 2-(3-hydroxy-1-penten-1-yl)-5-oxo-	0.891443	8.13273e-06	positive
LOC_Os07g46790	3-Cyclopentene-1-octanoic acid, 2-(3-hydroxy-1-penten-1-yl)-5-oxo-	0.843425	7.79316e-05	positive
LOC_Os06g01934	3-Cyclopentene-1-octanoic acid, 2-(3-hydroxy-1-penten-1-yl)-5-oxo-	0.82233	0.000167934	positive
LOC_Os09g26210	3-Cyclopentene-1-octanoic acid, 2-(3-hydroxy-1-penten-1-yl)-5-oxo-	0.945499	1.05415e-07	positive
LOC_Os08g34360	3-Cyclopentene-1-octanoic acid, 2-(3-hydroxy-1-penten-1-yl)-5-oxo-	0.805149	0.000292761	positive
LOC_Os07g38790	3-Cyclopentene-1-octanoic acid, 2-(3-hydroxy-1-penten-1-yl)-5-oxo-	0.846977	6.77408e-05	positive
LOC_Os03g55090	3-Cyclopentene-1-octanoic acid, 2-(3-hydroxy-1-penten-1-yl)-5-oxo-	0.818434	0.000191438	positive
LOC_Os07g48260	9-Hydroperoxy-10E,12Z,15Z-octadecatrienoic acid	0.93649	2.78755e-07	positive
LOC_Os01g47070	9-Hydroperoxy-10E,12Z,15Z-octadecatrienoic acid	0.948702	7.1669e-08	positive
LOC_Os01g53920	9-Hydroperoxy-10E,12Z,15Z-octadecatrienoic acid	0.929244	5.5269e-07	positive
LOC_Os06g39750	9-Hydroperoxy-10E,12Z,15Z-octadecatrienoic acid	0.93848	2.27759e-07	positive
LOC_Os12g08180	9-Hydroperoxy-10E,12Z,15Z-octadecatrienoic acid	0.911649	2.24185e-06	positive
LOC_Os07g33780	9-Hydroperoxy-10E,12Z,15Z-octadecatrienoic acid	0.912144	2.16411e-06	positive
LOC_Os10g41330	9-Hydroperoxy-10E,12Z,15Z-octadecatrienoic acid	0.951882	4.76496e-08	positive
LOC_Os06g40030	9-Hydroperoxy-10E,12Z,15Z-octadecatrienoic acid	0.91711	1.50082e-06	positive
LOC_Os07g48020	9-Hydroperoxy-10E,12Z,15Z-octadecatrienoic acid	0.949594	6.40877e-08	positive
LOC_Os06g51070	9-Hydroperoxy-10E,12Z,15Z-octadecatrienoic acid	0.945327	1.07555e-07	positive
LOC_Os07g46790	Estradiol	0.823628	0.000160647	positive
LOC_Os06g01934	Estradiol	0.810487	0.000247787	positive
LOC_Os04g46990	Estradiol	0.849441	6.13404e-05	positive
LOC_Os12g41680	5-Hydroxy-6E,8Z,11Z,14Z,17Z-eicosapentaenoic acid	0.921804	1.03946e-06	positive
LOC_Os07g34520	5-Hydroxy-6E,8Z,11Z,14Z,17Z-eicosapentaenoic acid	0.947697	8.1103e-08	positive
LOC_Os02g53100	5-Hydroxy-6E,8Z,11Z,14Z,17Z-eicosapentaenoic acid	0.947361	8.44845e-08	positive
LOC_Os04g43390	5-Hydroxy-6E,8Z,11Z,14Z,17Z-eicosapentaenoic acid	0.949802	6.24167e-08	positive
LOC_Os11g03300	5-Hydroxy-6E,8Z,11Z,14Z,17Z-eicosapentaenoic acid	0.953859	3.64473e-08	positive
LOC_Os07g48450	5-Hydroxy-6E,8Z,11Z,14Z,17Z-eicosapentaenoic acid	0.968433	3.20247e-09	positive
LOC_Os12g05020	5'-Carboxy-alpha-chromanol	0.869055	2.60145e-05	positive
LOC_Os07g46790	5'-Carboxy-alpha-chromanol	0.961195	1.20386e-08	positive
LOC_Os06g01934	5'-Carboxy-alpha-chromanol	0.949165	6.76426e-08	positive
LOC_Os04g46990	5'-Carboxy-alpha-chromanol	0.979093	2.25666e-10	positive
LOC_Os03g14730	5'-Carboxy-alpha-chromanol	0.968463	3.18284e-09	positive
LOC_Os09g26210	5'-Carboxy-alpha-chromanol	0.804653	0.000297261	positive
LOC_Os08g34360	5'-Carboxy-alpha-chromanol	0.91943	1.25511e-06	positive
LOC_Os06g49010	5'-Carboxy-alpha-chromanol	0.926688	6.91738e-07	positive
LOC_Os07g38790	5'-Carboxy-alpha-chromanol	0.929925	5.19884e-07	positive
LOC_Os03g55090	5'-Carboxy-alpha-chromanol	0.931399	4.54448e-07	positive
LOC_Os04g46990	18-Hydroxyeicosatetraenoic acid	0.81726	0.000199029	positive
LOC_Os12g05020	Uridine 5'-monophosphate	0.804545	0.000298249	positive
LOC_Os07g46790	Uridine 5'-monophosphate	0.855225	4.8251e-05	positive
LOC_Os06g01934	Uridine 5'-monophosphate	0.832401	0.000117921	positive
LOC_Os04g46990	Uridine 5'-monophosphate	0.837166	9.89566e-05	positive
LOC_Os09g26210	Uridine 5'-monophosphate	0.820461	0.000178896	positive
LOC_Os07g38790	Uridine 5'-monophosphate	0.819792	0.000182954	positive
LOC_Os12g41680	3-Hydroxy-4-butanolide	0.916901	1.52485e-06	positive
LOC_Os07g34520	3-Hydroxy-4-butanolide	0.861341	3.70147e-05	positive
LOC_Os02g53100	3-Hydroxy-4-butanolide	0.878376	1.6479e-05	positive
LOC_Os04g43390	3-Hydroxy-4-butanolide	0.910516	2.42856e-06	positive
LOC_Os11g03300	3-Hydroxy-4-butanolide	0.905131	3.50387e-06	positive
LOC_Os07g48450	3-Hydroxy-4-butanolide	0.910477	2.43524e-06	positive
LOC_Os12g41680	2-O-p-Coumaroyl-D-glucose	0.890263	8.69935e-06	positive
LOC_Os07g34520	2-O-p-Coumaroyl-D-glucose	0.940526	1.83714e-07	positive
LOC_Os02g53100	2-O-p-Coumaroyl-D-glucose	0.945367	1.07058e-07	positive
LOC_Os04g43390	2-O-p-Coumaroyl-D-glucose	0.93189	4.34223e-07	positive
LOC_Os11g03300	2-O-p-Coumaroyl-D-glucose	0.930278	5.03547e-07	positive
LOC_Os07g48450	2-O-p-Coumaroyl-D-glucose	0.936663	2.7397e-07	positive
LOC_Os12g05020	5,7-dihydroxy-2-(4-hydroxyphenyl)-3,6-dimethoxy-4H-chromen-4-one	0.889522	9.07157e-06	positive
LOC_Os07g46790	5,7-dihydroxy-2-(4-hydroxyphenyl)-3,6-dimethoxy-4H-chromen-4-one	0.946367	9.51676e-08	positive
LOC_Os06g01934	5,7-dihydroxy-2-(4-hydroxyphenyl)-3,6-dimethoxy-4H-chromen-4-one	0.924178	8.55693e-07	positive
LOC_Os04g46990	5,7-dihydroxy-2-(4-hydroxyphenyl)-3,6-dimethoxy-4H-chromen-4-one	0.931618	4.45316e-07	positive
LOC_Os03g14730	5,7-dihydroxy-2-(4-hydroxyphenyl)-3,6-dimethoxy-4H-chromen-4-one	0.90226	4.22282e-06	positive
LOC_Os09g26210	5,7-dihydroxy-2-(4-hydroxyphenyl)-3,6-dimethoxy-4H-chromen-4-one	0.895588	6.38019e-06	positive
LOC_Os08g34360	5,7-dihydroxy-2-(4-hydroxyphenyl)-3,6-dimethoxy-4H-chromen-4-one	0.870898	2.38354e-05	positive
LOC_Os06g49010	5,7-dihydroxy-2-(4-hydroxyphenyl)-3,6-dimethoxy-4H-chromen-4-one	0.819029	0.000187682	positive
LOC_Os07g38790	5,7-dihydroxy-2-(4-hydroxyphenyl)-3,6-dimethoxy-4H-chromen-4-one	0.930834	4.78675e-07	positive
LOC_Os03g55090	5,7-dihydroxy-2-(4-hydroxyphenyl)-3,6-dimethoxy-4H-chromen-4-one	0.897225	5.78078e-06	positive
LOC_Os12g05020	4-Glucogallic acid	0.876189	1.84011e-05	positive
LOC_Os07g46790	4-Glucogallic acid	0.924689	8.19883e-07	positive
LOC_Os06g01934	4-Glucogallic acid	0.891667	8.02907e-06	positive
LOC_Os04g46990	4-Glucogallic acid	0.908178	2.85533e-06	positive
LOC_Os03g14730	4-Glucogallic acid	0.906916	3.11057e-06	positive
LOC_Os09g26210	4-Glucogallic acid	0.847238	6.70384e-05	positive
LOC_Os08g34360	4-Glucogallic acid	0.889811	8.92466e-06	positive
LOC_Os06g49010	4-Glucogallic acid	0.834756	0.000108207	positive
LOC_Os07g38790	4-Glucogallic acid	0.867439	2.80599e-05	positive
LOC_Os03g55090	4-Glucogallic acid	0.843796	7.68111e-05	positive
LOC_Os12g41680	Maltitol	0.950181	5.94727e-08	positive
LOC_Os07g34520	Maltitol	0.914183	1.86707e-06	positive
LOC_Os02g53100	Maltitol	0.926219	7.20207e-07	positive
LOC_Os04g43390	Maltitol	0.948072	7.74654e-08	positive
LOC_Os11g03300	Maltitol	0.944163	1.22988e-07	positive
LOC_Os07g48450	Maltitol	0.941726	1.61385e-07	positive
LOC_Os03g14730	Luteolin 7-methyl ether	0.815086	0.00021373	positive
LOC_Os06g49010	Luteolin 7-methyl ether	0.852119	5.49557e-05	positive
LOC_Os03g55090	Luteolin 7-methyl ether	0.817177	0.00019957	positive
LOC_Os12g05020	Gibberellin A64	0.814002	0.000221395	positive
LOC_Os07g46790	Gibberellin A64	0.819916	0.000182195	positive
LOC_Os09g26210	Gibberellin A64	0.848383	6.40235e-05	positive
LOC_Os12g05020	Adenosine monophosphate	0.954484	3.34067e-08	positive
LOC_Os07g46790	Adenosine monophosphate	0.956886	2.36209e-08	positive
LOC_Os06g01934	Adenosine monophosphate	0.932073	4.2688e-07	positive
LOC_Os04g46990	Adenosine monophosphate	0.928661	5.82165e-07	positive
LOC_Os03g14730	Adenosine monophosphate	0.914514	1.82228e-06	positive
LOC_Os09g26210	Adenosine monophosphate	0.955609	2.84692e-08	positive
LOC_Os08g34360	Adenosine monophosphate	0.915573	1.6848e-06	positive
LOC_Os06g49010	Adenosine monophosphate	0.842738	8.00398e-05	positive
LOC_Os07g38790	Adenosine monophosphate	0.942858	1.4246e-07	positive
LOC_Os03g55090	Adenosine monophosphate	0.91799	1.4033e-06	positive
LOC_Os04g46990	Oryzalic acid A	0.843967	7.63005e-05	positive
LOC_Os12g41680	3-Caffeoylquinic acid	0.925889	7.40777e-07	positive
LOC_Os07g34520	3-Caffeoylquinic acid	0.968392	3.22916e-09	positive
LOC_Os02g53100	3-Caffeoylquinic acid	0.971278	1.7449e-09	positive
LOC_Os04g43390	3-Caffeoylquinic acid	0.955575	2.86111e-08	positive
LOC_Os11g03300	3-Caffeoylquinic acid	0.961069	1.22918e-08	positive
LOC_Os07g48450	3-Caffeoylquinic acid	0.966867	4.36995e-09	positive
LOC_Os12g05020	1,3,5-Triphenylcyclohexane	0.967384	3.95066e-09	positive
LOC_Os07g46790	1,3,5-Triphenylcyclohexane	0.974275	8.58709e-10	positive
LOC_Os06g01934	1,3,5-Triphenylcyclohexane	0.98158	9.96865e-11	positive
LOC_Os04g46990	1,3,5-Triphenylcyclohexane	0.957699	2.09131e-08	positive
LOC_Os03g14730	1,3,5-Triphenylcyclohexane	0.965773	5.38291e-09	positive
LOC_Os09g26210	1,3,5-Triphenylcyclohexane	0.958196	1.93914e-08	positive
LOC_Os08g34360	1,3,5-Triphenylcyclohexane	0.921808	1.03912e-06	positive
LOC_Os06g49010	1,3,5-Triphenylcyclohexane	0.928592	5.85703e-07	positive
LOC_Os07g38790	1,3,5-Triphenylcyclohexane	0.976491	4.80717e-10	positive
LOC_Os03g55090	1,3,5-Triphenylcyclohexane	0.97063	2.01437e-09	positive
LOC_Os12g05020	Guanosine monophosphate	0.910401	2.44832e-06	positive
LOC_Os07g46790	Guanosine monophosphate	0.977727	3.39363e-10	positive
LOC_Os06g01934	Guanosine monophosphate	0.959388	1.61126e-08	positive
LOC_Os04g46990	Guanosine monophosphate	0.961995	1.05346e-08	positive
LOC_Os03g14730	Guanosine monophosphate	0.972932	1.19159e-09	positive
LOC_Os09g26210	Guanosine monophosphate	0.888228	9.75352e-06	positive
LOC_Os08g34360	Guanosine monophosphate	0.937789	2.4448e-07	positive
LOC_Os06g49010	Guanosine monophosphate	0.922701	9.66502e-07	positive
LOC_Os07g38790	Guanosine monophosphate	0.971122	1.80682e-09	positive
LOC_Os03g55090	Guanosine monophosphate	0.975241	6.71247e-10	positive
LOC_Os12g05020	11b,17a,21-Trihydroxypreg-nenolone	0.97502	7.10701e-10	positive
LOC_Os07g46790	11b,17a,21-Trihydroxypreg-nenolone	0.954862	3.16718e-08	positive
LOC_Os06g01934	11b,17a,21-Trihydroxypreg-nenolone	0.951965	4.71237e-08	positive
LOC_Os04g46990	11b,17a,21-Trihydroxypreg-nenolone	0.941269	1.69608e-07	positive
LOC_Os03g14730	11b,17a,21-Trihydroxypreg-nenolone	0.948458	7.38707e-08	positive
LOC_Os09g26210	11b,17a,21-Trihydroxypreg-nenolone	0.961736	1.1003e-08	positive
LOC_Os08g34360	11b,17a,21-Trihydroxypreg-nenolone	0.951803	4.81509e-08	positive
LOC_Os06g49010	11b,17a,21-Trihydroxypreg-nenolone	0.943226	1.36723e-07	positive
LOC_Os07g38790	11b,17a,21-Trihydroxypreg-nenolone	0.964023	7.41307e-09	positive
LOC_Os03g55090	11b,17a,21-Trihydroxypreg-nenolone	0.955392	2.93715e-08	positive
LOC_Os12g05020	1-Methylene-5.alpha.-androstan-3.alpha.-ol-17-one	0.94684	8.99522e-08	positive
LOC_Os07g46790	1-Methylene-5.alpha.-androstan-3.alpha.-ol-17-one	0.915617	1.6793e-06	positive
LOC_Os06g01934	1-Methylene-5.alpha.-androstan-3.alpha.-ol-17-one	0.893905	7.04922e-06	positive
LOC_Os04g46990	1-Methylene-5.alpha.-androstan-3.alpha.-ol-17-one	0.872316	2.22633e-05	positive
LOC_Os03g14730	1-Methylene-5.alpha.-androstan-3.alpha.-ol-17-one	0.890698	8.48671e-06	positive
LOC_Os09g26210	1-Methylene-5.alpha.-androstan-3.alpha.-ol-17-one	0.944795	1.14387e-07	positive
LOC_Os08g34360	1-Methylene-5.alpha.-androstan-3.alpha.-ol-17-one	0.924255	8.50192e-07	positive
LOC_Os06g49010	1-Methylene-5.alpha.-androstan-3.alpha.-ol-17-one	0.875537	1.90096e-05	positive
LOC_Os07g38790	1-Methylene-5.alpha.-androstan-3.alpha.-ol-17-one	0.898078	5.48742e-06	positive
LOC_Os03g55090	1-Methylene-5.alpha.-androstan-3.alpha.-ol-17-one	0.891272	8.21319e-06	positive
LOC_Os07g48260	Oxandrolone	0.871457	2.32053e-05	positive
LOC_Os01g47070	Oxandrolone	0.863793	3.31656e-05	positive
LOC_Os01g53920	Oxandrolone	0.85467	4.93968e-05	positive
LOC_Os06g39750	Oxandrolone	0.864139	3.26497e-05	positive
LOC_Os12g08180	Oxandrolone	0.862907	3.45169e-05	positive
LOC_Os07g33780	Oxandrolone	0.872938	2.16008e-05	positive
LOC_Os10g41330	Oxandrolone	0.851616	5.61107e-05	positive
LOC_Os06g40030	Oxandrolone	0.873693	2.08198e-05	positive
LOC_Os07g48020	Oxandrolone	0.852787	5.34537e-05	positive
LOC_Os06g51070	Oxandrolone	0.856467	4.57673e-05	positive
LOC_Os12g41860	L-Glutathione, reduced	0.801288	0.000329286	positive
LOC_Os12g41680	4-Hydroxyretinoic acid	0.860155	3.90048e-05	positive
LOC_Os07g34520	4-Hydroxyretinoic acid	0.891425	8.14145e-06	positive
LOC_Os02g53100	4-Hydroxyretinoic acid	0.883824	1.24016e-05	positive
LOC_Os04g43390	4-Hydroxyretinoic acid	0.898484	5.35249e-06	positive
LOC_Os11g03300	4-Hydroxyretinoic acid	0.897282	5.7606e-06	positive
LOC_Os07g48450	4-Hydroxyretinoic acid	0.919092	1.28872e-06	positive
LOC_Os12g41680	Phytosphingosine	0.951065	5.30515e-08	positive
LOC_Os07g34520	Phytosphingosine	0.887055	1.04076e-05	positive
LOC_Os01g11570	Phytosphingosine	0.869797	2.51177e-05	positive
LOC_Os12g37970	Phytosphingosine	0.837667	9.71175e-05	positive
LOC_Os02g53100	Phytosphingosine	0.894916	6.64079e-06	positive
LOC_Os04g43390	Phytosphingosine	0.924923	8.03965e-07	positive
LOC_Os11g03300	Phytosphingosine	0.919526	1.24578e-06	positive
LOC_Os07g48450	Phytosphingosine	0.91127	2.30294e-06	positive
LOC_Os12g41680	9-Oxoprosta-10,12Z,14E-trienoic acid	0.881157	1.42776e-05	positive
LOC_Os07g34520	9-Oxoprosta-10,12Z,14E-trienoic acid	0.917681	1.437e-06	positive
LOC_Os02g53100	9-Oxoprosta-10,12Z,14E-trienoic acid	0.914564	1.81561e-06	positive
LOC_Os04g43390	9-Oxoprosta-10,12Z,14E-trienoic acid	0.920212	1.18027e-06	positive
LOC_Os11g03300	9-Oxoprosta-10,12Z,14E-trienoic acid	0.922332	9.95911e-07	positive
LOC_Os07g48450	9-Oxoprosta-10,12Z,14E-trienoic acid	0.940334	1.87513e-07	positive
LOC_Os12g05020	Oryzalide B	0.84485	7.37009e-05	positive
LOC_Os07g46790	Oryzalide B	0.942211	1.53042e-07	positive
LOC_Os06g01934	Oryzalide B	0.939082	2.13952e-07	positive
LOC_Os04g46990	Oryzalide B	0.968085	3.43592e-09	positive
LOC_Os03g14730	Oryzalide B	0.957585	2.12768e-08	positive
LOC_Os08g34360	Oryzalide B	0.893132	7.37582e-06	positive
LOC_Os06g49010	Oryzalide B	0.922238	1.00359e-06	positive
LOC_Os07g38790	Oryzalide B	0.911096	2.33145e-06	positive
LOC_Os03g55090	Oryzalide B	0.914734	1.79297e-06	positive
LOC_Os12g05020	3,5-dihydroxy-2-(4-hydroxy-3-methoxyphenyl)-7-methoxy-4H-chromen-4-one	0.976645	4.60804e-10	positive
LOC_Os07g46790	3,5-dihydroxy-2-(4-hydroxy-3-methoxyphenyl)-7-methoxy-4H-chromen-4-one	0.952832	4.19518e-08	positive
LOC_Os06g01934	3,5-dihydroxy-2-(4-hydroxy-3-methoxyphenyl)-7-methoxy-4H-chromen-4-one	0.945575	1.04482e-07	positive
LOC_Os04g46990	3,5-dihydroxy-2-(4-hydroxy-3-methoxyphenyl)-7-methoxy-4H-chromen-4-one	0.919343	1.2637e-06	positive
LOC_Os03g14730	3,5-dihydroxy-2-(4-hydroxy-3-methoxyphenyl)-7-methoxy-4H-chromen-4-one	0.944219	1.22213e-07	positive
LOC_Os09g26210	3,5-dihydroxy-2-(4-hydroxy-3-methoxyphenyl)-7-methoxy-4H-chromen-4-one	0.986958	1.0705e-11	positive
LOC_Os08g34360	3,5-dihydroxy-2-(4-hydroxy-3-methoxyphenyl)-7-methoxy-4H-chromen-4-one	0.940977	1.75037e-07	positive
LOC_Os06g49010	3,5-dihydroxy-2-(4-hydroxy-3-methoxyphenyl)-7-methoxy-4H-chromen-4-one	0.922851	9.54698e-07	positive
LOC_Os07g38790	3,5-dihydroxy-2-(4-hydroxy-3-methoxyphenyl)-7-methoxy-4H-chromen-4-one	0.959159	1.6704e-08	positive
LOC_Os03g55090	3,5-dihydroxy-2-(4-hydroxy-3-methoxyphenyl)-7-methoxy-4H-chromen-4-one	0.955733	2.79637e-08	positive
LOC_Os12g05020	Prostaglandin A2	0.935354	3.11926e-07	positive
LOC_Os07g46790	Prostaglandin A2	0.950353	5.8176e-08	positive
LOC_Os06g01934	Prostaglandin A2	0.940041	1.9345e-07	positive
LOC_Os04g46990	Prostaglandin A2	0.934836	3.28115e-07	positive
LOC_Os03g14730	Prostaglandin A2	0.92	1.20017e-06	positive
LOC_Os09g26210	Prostaglandin A2	0.940629	1.81694e-07	positive
LOC_Os08g34360	Prostaglandin A2	0.911299	2.2982e-06	positive
LOC_Os06g49010	Prostaglandin A2	0.882224	1.35005e-05	positive
LOC_Os07g38790	Prostaglandin A2	0.930223	5.06056e-07	positive
LOC_Os03g55090	Prostaglandin A2	0.922572	9.76667e-07	positive
LOC_Os12g41680	cis-beta-D-Glucosyl-2-hydroxycinnamate	0.92412	8.59801e-07	positive
LOC_Os07g34520	cis-beta-D-Glucosyl-2-hydroxycinnamate	0.94135	1.68121e-07	positive
LOC_Os02g53100	cis-beta-D-Glucosyl-2-hydroxycinnamate	0.954497	3.33447e-08	positive
LOC_Os04g43390	cis-beta-D-Glucosyl-2-hydroxycinnamate	0.946484	9.38601e-08	positive
LOC_Os11g03300	cis-beta-D-Glucosyl-2-hydroxycinnamate	0.939615	2.02343e-07	positive
LOC_Os07g48450	cis-beta-D-Glucosyl-2-hydroxycinnamate	0.939294	2.09275e-07	positive
LOC_Os12g05020	Adenosine 5'-monophosphate	0.950353	5.81703e-08	positive
LOC_Os07g46790	Adenosine 5'-monophosphate	0.952791	4.21816e-08	positive
LOC_Os06g01934	Adenosine 5'-monophosphate	0.939155	2.12341e-07	positive
LOC_Os04g46990	Adenosine 5'-monophosphate	0.912634	2.08938e-06	positive
LOC_Os03g14730	Adenosine 5'-monophosphate	0.922944	9.47472e-07	positive
LOC_Os09g26210	Adenosine 5'-monophosphate	0.958762	1.77719e-08	positive
LOC_Os08g34360	Adenosine 5'-monophosphate	0.90979	2.55507e-06	positive
LOC_Os06g49010	Adenosine 5'-monophosphate	0.863285	3.39345e-05	positive
LOC_Os07g38790	Adenosine 5'-monophosphate	0.941985	1.56885e-07	positive
LOC_Os03g55090	Adenosine 5'-monophosphate	0.927765	6.29971e-07	positive
LOC_Os12g05020	Monolinolenin (9c,12c,15c)	0.865788	3.02849e-05	positive
LOC_Os07g46790	Monolinolenin (9c,12c,15c)	0.955142	3.04401e-08	positive
LOC_Os06g01934	Monolinolenin (9c,12c,15c)	0.947886	7.92495e-08	positive
LOC_Os04g46990	Monolinolenin (9c,12c,15c)	0.949937	6.135e-08	positive
LOC_Os03g14730	Monolinolenin (9c,12c,15c)	0.97301	1.16971e-09	positive
LOC_Os09g26210	Monolinolenin (9c,12c,15c)	0.83546	0.000105434	positive
LOC_Os08g34360	Monolinolenin (9c,12c,15c)	0.911011	2.34551e-06	positive
LOC_Os06g49010	Monolinolenin (9c,12c,15c)	0.927428	6.48808e-07	positive
LOC_Os07g38790	Monolinolenin (9c,12c,15c)	0.945234	1.08726e-07	positive
LOC_Os03g55090	Monolinolenin (9c,12c,15c)	0.95319	3.99604e-08	positive
LOC_Os12g05020	Guanosine 5'-monophosphate	0.804667	0.000297132	positive
LOC_Os07g46790	Guanosine 5'-monophosphate	0.827004	0.000142914	positive
LOC_Os03g55090	Guanosine 5'-monophosphate	0.802169	0.000320644	positive
LOC_Os12g41680	Xanthurenate-8-O-beta-D-glucoside	0.973401	1.06485e-09	positive
LOC_Os07g34520	Xanthurenate-8-O-beta-D-glucoside	0.935382	3.11067e-07	positive
LOC_Os01g11570	Xanthurenate-8-O-beta-D-glucoside	0.813396	0.00022577	positive
LOC_Os02g53100	Xanthurenate-8-O-beta-D-glucoside	0.936852	2.68809e-07	positive
LOC_Os04g43390	Xanthurenate-8-O-beta-D-glucoside	0.950203	5.93031e-08	positive
LOC_Os11g03300	Xanthurenate-8-O-beta-D-glucoside	0.952232	4.54741e-08	positive
LOC_Os07g48450	Xanthurenate-8-O-beta-D-glucoside	0.948146	7.67686e-08	positive
LOC_Os01g53920	Methoxyfenozide	0.834931	0.000107512	positive
LOC_Os06g39750	Methoxyfenozide	0.822995	0.000164165	positive
LOC_Os12g08180	Methoxyfenozide	0.853235	5.24651e-05	positive
LOC_Os07g33780	Methoxyfenozide	0.862216	3.56012e-05	positive
LOC_Os06g40030	Methoxyfenozide	0.860403	3.85806e-05	positive
LOC_Os12g41680	Cis-Zeatin-o-glucoside	0.941834	1.59491e-07	positive
LOC_Os07g34520	Cis-Zeatin-o-glucoside	0.883423	1.26696e-05	positive
LOC_Os01g11570	Cis-Zeatin-o-glucoside	0.863339	3.38515e-05	positive
LOC_Os12g37970	Cis-Zeatin-o-glucoside	0.803979	0.000303464	positive
LOC_Os02g53100	Cis-Zeatin-o-glucoside	0.88824	9.74696e-06	positive
LOC_Os04g43390	Cis-Zeatin-o-glucoside	0.916191	1.60869e-06	positive
LOC_Os11g03300	Cis-Zeatin-o-glucoside	0.907907	2.90868e-06	positive
LOC_Os07g48450	Cis-Zeatin-o-glucoside	0.899369	5.06724e-06	positive
LOC_Os12g41680	Sonchuionoside C	0.927146	6.64912e-07	positive
LOC_Os07g34520	Sonchuionoside C	0.859668	3.98462e-05	positive
LOC_Os01g11570	Sonchuionoside C	0.890957	8.36242e-06	positive
LOC_Os12g37970	Sonchuionoside C	0.840101	8.85817e-05	positive
LOC_Os02g53100	Sonchuionoside C	0.866012	2.99742e-05	positive
LOC_Os04g43390	Sonchuionoside C	0.888783	9.45561e-06	positive
LOC_Os11g03300	Sonchuionoside C	0.890004	8.82786e-06	positive
LOC_Os07g48450	Sonchuionoside C	0.880739	1.45914e-05	positive
LOC_Os12g41680	LysoPE 16:0	0.817956	0.0001945	positive
LOC_Os07g34520	LysoPE 16:0	0.876519	1.80995e-05	positive
LOC_Os02g53100	LysoPE 16:0	0.869235	2.57948e-05	positive
LOC_Os04g43390	LysoPE 16:0	0.8587	4.15664e-05	positive
LOC_Os11g03300	LysoPE 16:0	0.860837	3.785e-05	positive
LOC_Os07g48450	LysoPE 16:0	0.867229	2.83353e-05	positive
LOC_Os12g41680	LysoDGTS 16:0	0.94896	6.94036e-08	positive
LOC_Os07g34520	LysoDGTS 16:0	0.925993	7.34254e-07	positive
LOC_Os01g11570	LysoDGTS 16:0	0.850666	5.83489e-05	positive
LOC_Os12g37970	LysoDGTS 16:0	0.835677	0.000104592	positive
LOC_Os02g53100	LysoDGTS 16:0	0.920526	1.15136e-06	positive
LOC_Os04g43390	LysoDGTS 16:0	0.92748	6.45837e-07	positive
LOC_Os11g03300	LysoDGTS 16:0	0.937711	2.46441e-07	positive
LOC_Os08g43334	LysoDGTS 16:0	0.819392	0.000185423	positive
LOC_Os07g48450	LysoDGTS 16:0	0.925114	7.91124e-07	positive
LOC_Os07g34520	LysoPE 18:3	0.842606	8.04507e-05	positive
LOC_Os02g53100	LysoPE 18:3	0.826761	0.000144135	positive
LOC_Os04g43390	LysoPE 18:3	0.800765	0.000334513	positive
LOC_Os11g03300	LysoPE 18:3	0.81196	0.000236434	positive
LOC_Os07g48450	LysoPE 18:3	0.814106	0.000220649	positive
LOC_Os08g43334	Petunidin 3-galactoside	0.805452	0.000290046	positive
LOC_Os12g41680	LysoPC 16:0	0.896651	5.98541e-06	positive
LOC_Os07g34520	LysoPC 16:0	0.953378	3.89429e-08	positive
LOC_Os02g53100	LysoPC 16:0	0.9471	8.71849e-08	positive
LOC_Os04g43390	LysoPC 16:0	0.933249	3.82169e-07	positive
LOC_Os11g03300	LysoPC 16:0	0.937414	2.54006e-07	positive
LOC_Os07g48450	LysoPC 16:0	0.944722	1.15356e-07	positive
LOC_Os12g41680	LysoDGTS 18:2	0.92619	7.21984e-07	positive
LOC_Os07g34520	LysoDGTS 18:2	0.891066	8.31035e-06	positive
LOC_Os01g11570	LysoDGTS 18:2	0.892979	7.44169e-06	positive
LOC_Os12g37970	LysoDGTS 18:2	0.885683	1.12188e-05	positive
LOC_Os02g53100	LysoDGTS 18:2	0.881908	1.37268e-05	positive
LOC_Os04g43390	LysoDGTS 18:2	0.885575	1.12849e-05	positive
LOC_Os11g03300	LysoDGTS 18:2	0.903741	3.83791e-06	positive
LOC_Os08g43334	LysoDGTS 18:2	0.882124	1.35716e-05	positive
LOC_Os07g48450	LysoDGTS 18:2	0.889696	8.98313e-06	positive
LOC_Os12g41680	LysoPC 18:3	0.83779	9.66709e-05	positive
LOC_Os07g34520	LysoPC 18:3	0.918709	1.32764e-06	positive
LOC_Os02g53100	LysoPC 18:3	0.906912	3.1113e-06	positive
LOC_Os04g43390	LysoPC 18:3	0.86599	3.00047e-05	positive
LOC_Os11g03300	LysoPC 18:3	0.888795	9.44944e-06	positive
LOC_Os07g48450	LysoPC 18:3	0.891618	8.05173e-06	positive
LOC_Os12g05020	Plasmenyl-PC 18:0; PC(P-14:0/4:0)	0.802441	0.00031801	positive
LOC_Os08g34360	Plasmenyl-PC 18:0; PC(P-14:0/4:0)	0.809459	0.000255983	positive
LOC_Os12g05020	PE 22:3; PE(2:0/20:3)	0.871466	2.31952e-05	positive
LOC_Os07g46790	PE 22:3; PE(2:0/20:3)	0.888094	9.82615e-06	positive
LOC_Os06g01934	PE 22:3; PE(2:0/20:3)	0.863008	3.43604e-05	positive
LOC_Os04g46990	PE 22:3; PE(2:0/20:3)	0.86534	3.09131e-05	positive
LOC_Os03g14730	PE 22:3; PE(2:0/20:3)	0.822054	0.000169515	positive
LOC_Os09g26210	PE 22:3; PE(2:0/20:3)	0.865168	3.11567e-05	positive
LOC_Os08g34360	PE 22:3; PE(2:0/20:3)	0.82575	0.000149302	positive
LOC_Os07g38790	PE 22:3; PE(2:0/20:3)	0.851259	5.6944e-05	positive
LOC_Os03g55090	PE 22:3; PE(2:0/20:3)	0.81011	0.000250769	positive
LOC_Os07g48260	Leukotriene F4	0.928383	5.96665e-07	positive
LOC_Os01g47070	Leukotriene F4	0.939933	1.95668e-07	positive
LOC_Os01g53920	Leukotriene F4	0.916893	1.52573e-06	positive
LOC_Os06g39750	Leukotriene F4	0.92001	1.1993e-06	positive
LOC_Os12g08180	Leukotriene F4	0.912424	2.12109e-06	positive
LOC_Os07g33780	Leukotriene F4	0.907776	2.93465e-06	positive
LOC_Os10g41330	Leukotriene F4	0.92633	7.13402e-07	positive
LOC_Os06g40030	Leukotriene F4	0.908883	2.7205e-06	positive
LOC_Os07g48020	Leukotriene F4	0.931833	4.36545e-07	positive
LOC_Os06g51070	Leukotriene F4	0.942026	1.56183e-07	positive
LOC_Os12g05020	PC 22:3; PC(2:0/20:3)	0.882994	1.29616e-05	positive
LOC_Os07g46790	PC 22:3; PC(2:0/20:3)	0.926542	7.00475e-07	positive
LOC_Os06g01934	PC 22:3; PC(2:0/20:3)	0.911598	2.24998e-06	positive
LOC_Os04g46990	PC 22:3; PC(2:0/20:3)	0.916235	1.60346e-06	positive
LOC_Os03g14730	PC 22:3; PC(2:0/20:3)	0.880772	1.45663e-05	positive
LOC_Os09g26210	PC 22:3; PC(2:0/20:3)	0.865267	3.10155e-05	positive
LOC_Os08g34360	PC 22:3; PC(2:0/20:3)	0.853997	5.08174e-05	positive
LOC_Os06g49010	PC 22:3; PC(2:0/20:3)	0.808313	0.00026537	positive
LOC_Os07g38790	PC 22:3; PC(2:0/20:3)	0.883229	1.28009e-05	positive
LOC_Os03g55090	PC 22:3; PC(2:0/20:3)	0.855791	4.71048e-05	positive
LOC_Os12g41680	Pheophorbide a	0.883595	1.2554e-05	positive
LOC_Os07g34520	Pheophorbide a	0.854112	5.05709e-05	positive
LOC_Os02g53100	Pheophorbide a	0.854965	4.87846e-05	positive
LOC_Os04g43390	Pheophorbide a	0.86882	2.63036e-05	positive
LOC_Os11g03300	Pheophorbide a	0.869096	2.59647e-05	positive
LOC_Os07g48450	Pheophorbide a	0.865273	3.10079e-05	positive
LOC_Os09g26210	Vitexin 4-O-glucoside	0.854025	5.07559e-05	positive
LOC_Os12g41680	(7'R)-(+)-Lyoniresinol 9'-glucoside	0.804256	0.000300904	positive
LOC_Os01g11570	(7'R)-(+)-Lyoniresinol 9'-glucoside	0.898392	5.38259e-06	positive
LOC_Os12g37970	(7'R)-(+)-Lyoniresinol 9'-glucoside	0.850711	5.82396e-05	positive
LOC_Os08g43334	(7'R)-(+)-Lyoniresinol 9'-glucoside	0.807245	0.000274373	positive
LOC_Os12g05020	12-oxo-10,11-dihydro-20-COOH-LTB4	0.801388	0.000328297	positive
LOC_Os07g46790	12-oxo-10,11-dihydro-20-COOH-LTB4	0.894724	6.71677e-06	positive
LOC_Os06g01934	12-oxo-10,11-dihydro-20-COOH-LTB4	0.893518	7.2112e-06	positive
LOC_Os04g46990	12-oxo-10,11-dihydro-20-COOH-LTB4	0.923294	9.20624e-07	positive
LOC_Os03g14730	12-oxo-10,11-dihydro-20-COOH-LTB4	0.864036	3.28028e-05	positive
LOC_Os08g34360	12-oxo-10,11-dihydro-20-COOH-LTB4	0.803176	0.000310987	positive
LOC_Os06g49010	12-oxo-10,11-dihydro-20-COOH-LTB4	0.804298	0.000300513	positive
LOC_Os07g38790	12-oxo-10,11-dihydro-20-COOH-LTB4	0.855637	4.74145e-05	positive
LOC_Os03g55090	12-oxo-10,11-dihydro-20-COOH-LTB4	0.819308	0.000185942	positive
LOC_Os01g53920	10'-Apo-beta-carotenal	0.819076	0.000187391	positive
LOC_Os06g39750	10'-Apo-beta-carotenal	0.815631	0.000209964	positive
LOC_Os12g08180	10'-Apo-beta-carotenal	0.841446	8.41381e-05	positive
LOC_Os07g33780	10'-Apo-beta-carotenal	0.846976	6.77429e-05	positive
LOC_Os06g40030	10'-Apo-beta-carotenal	0.84886	6.28029e-05	positive
LOC_Os02g50150	Cinncassiol A	0.813107	0.000227882	positive
LOC_Os01g11570	Foetidin	0.972452	1.33437e-09	positive
LOC_Os12g37970	Foetidin	0.930298	5.02632e-07	positive
LOC_Os08g43334	Foetidin	0.898466	5.35814e-06	positive
LOC_Os02g52150	Foetidin	0.813079	0.000228089	positive
LOC_Os12g05020	(14S)-14,15-Dihydroxy-8(17),13(16)-labdadien-19-oic acid	0.80156	0.000326595	positive
LOC_Os07g46790	(14S)-14,15-Dihydroxy-8(17),13(16)-labdadien-19-oic acid	0.808533	0.000263543	positive
LOC_Os04g46990	(14S)-14,15-Dihydroxy-8(17),13(16)-labdadien-19-oic acid	0.806027	0.000284939	positive
LOC_Os08g34360	(14S)-14,15-Dihydroxy-8(17),13(16)-labdadien-19-oic acid	0.827867	0.00013865	positive
LOC_Os03g55090	(14S)-14,15-Dihydroxy-8(17),13(16)-labdadien-19-oic acid	0.813651	0.000223919	positive
LOC_Os12g05020	1-O-beta-D-Glucopyranosyl sinapate	0.834226	0.000110334	positive
LOC_Os09g26210	1-O-beta-D-Glucopyranosyl sinapate	0.851899	5.54596e-05	positive
LOC_Os06g49010	1-O-beta-D-Glucopyranosyl sinapate	0.821256	0.000174163	positive
LOC_Os03g55090	1-O-beta-D-Glucopyranosyl sinapate	0.824011	0.00015855	positive
LOC_Os12g05020	Prostaglandin D3	0.900034	4.86156e-06	positive
LOC_Os07g46790	Prostaglandin D3	0.923039	9.40102e-07	positive
LOC_Os06g01934	Prostaglandin D3	0.906036	3.29962e-06	positive
LOC_Os04g46990	Prostaglandin D3	0.923411	9.11815e-07	positive
LOC_Os03g14730	Prostaglandin D3	0.880549	1.47367e-05	positive
LOC_Os09g26210	Prostaglandin D3	0.857851	4.31245e-05	positive
LOC_Os08g34360	Prostaglandin D3	0.881492	1.40292e-05	positive
LOC_Os06g49010	Prostaglandin D3	0.815707	0.000209442	positive
LOC_Os07g38790	Prostaglandin D3	0.881726	1.38584e-05	positive
LOC_Os03g55090	Prostaglandin D3	0.854375	5.00143e-05	positive
LOC_Os12g05020	5,3'-Dihydroxy-6,7,4'-trimethoxyflavone	0.940943	1.75675e-07	positive
LOC_Os07g46790	5,3'-Dihydroxy-6,7,4'-trimethoxyflavone	0.964498	6.80741e-09	positive
LOC_Os06g01934	5,3'-Dihydroxy-6,7,4'-trimethoxyflavone	0.977032	4.1373e-10	positive
LOC_Os04g46990	5,3'-Dihydroxy-6,7,4'-trimethoxyflavone	0.959815	1.50594e-08	positive
LOC_Os03g14730	5,3'-Dihydroxy-6,7,4'-trimethoxyflavone	0.977282	3.85546e-10	positive
LOC_Os09g26210	5,3'-Dihydroxy-6,7,4'-trimethoxyflavone	0.927318	6.5502e-07	positive
LOC_Os08g34360	5,3'-Dihydroxy-6,7,4'-trimethoxyflavone	0.933842	3.61167e-07	positive
LOC_Os06g49010	5,3'-Dihydroxy-6,7,4'-trimethoxyflavone	0.970963	1.87185e-09	positive
LOC_Os07g38790	5,3'-Dihydroxy-6,7,4'-trimethoxyflavone	0.979265	2.13983e-10	positive
LOC_Os03g55090	5,3'-Dihydroxy-6,7,4'-trimethoxyflavone	0.98106	1.19298e-10	positive
LOC_Os12g05020	5,4'-Dihydroxy-3,3'-dimethoxy-6:7-methylenedioxyflavone	0.933713	3.65657e-07	positive
LOC_Os07g46790	5,4'-Dihydroxy-3,3'-dimethoxy-6:7-methylenedioxyflavone	0.927587	6.39845e-07	positive
LOC_Os06g01934	5,4'-Dihydroxy-3,3'-dimethoxy-6:7-methylenedioxyflavone	0.913758	1.92601e-06	positive
LOC_Os04g46990	5,4'-Dihydroxy-3,3'-dimethoxy-6:7-methylenedioxyflavone	0.913809	1.91887e-06	positive
LOC_Os03g14730	5,4'-Dihydroxy-3,3'-dimethoxy-6:7-methylenedioxyflavone	0.935891	2.95866e-07	positive
LOC_Os09g26210	5,4'-Dihydroxy-3,3'-dimethoxy-6:7-methylenedioxyflavone	0.912681	2.08224e-06	positive
LOC_Os08g34360	5,4'-Dihydroxy-3,3'-dimethoxy-6:7-methylenedioxyflavone	0.928395	5.96043e-07	positive
LOC_Os06g49010	5,4'-Dihydroxy-3,3'-dimethoxy-6:7-methylenedioxyflavone	0.927372	6.51935e-07	positive
LOC_Os07g38790	5,4'-Dihydroxy-3,3'-dimethoxy-6:7-methylenedioxyflavone	0.927812	6.2739e-07	positive
LOC_Os03g55090	5,4'-Dihydroxy-3,3'-dimethoxy-6:7-methylenedioxyflavone	0.949992	6.09267e-08	positive
LOC_Os12g05020	Genistin	0.924788	8.13103e-07	positive
LOC_Os07g46790	Genistin	0.970543	2.05296e-09	positive
LOC_Os06g01934	Genistin	0.94482	1.14061e-07	positive
LOC_Os04g46990	Genistin	0.966368	4.81001e-09	positive
LOC_Os03g14730	Genistin	0.968879	2.92231e-09	positive
LOC_Os09g26210	Genistin	0.911496	2.26634e-06	positive
LOC_Os08g34360	Genistin	0.958373	1.88719e-08	positive
LOC_Os06g49010	Genistin	0.940244	1.89317e-07	positive
LOC_Os07g38790	Genistin	0.966577	4.62132e-09	positive
LOC_Os03g55090	Genistin	0.965003	6.20984e-09	positive
LOC_Os12g05020	LysoPA 18:3; LysoPA 18:3	0.884286	1.20984e-05	positive
LOC_Os07g46790	LysoPA 18:3; LysoPA 18:3	0.872412	2.21597e-05	positive
LOC_Os06g01934	LysoPA 18:3; LysoPA 18:3	0.879342	1.56842e-05	positive
LOC_Os04g46990	LysoPA 18:3; LysoPA 18:3	0.857698	4.34097e-05	positive
LOC_Os03g14730	LysoPA 18:3; LysoPA 18:3	0.914555	1.81687e-06	positive
LOC_Os09g26210	LysoPA 18:3; LysoPA 18:3	0.841876	8.2755e-05	positive
LOC_Os08g34360	LysoPA 18:3; LysoPA 18:3	0.89251	7.64719e-06	positive
LOC_Os06g49010	LysoPA 18:3; LysoPA 18:3	0.940645	1.81391e-07	positive
LOC_Os07g38790	LysoPA 18:3; LysoPA 18:3	0.891777	7.97816e-06	positive
LOC_Os03g55090	LysoPA 18:3; LysoPA 18:3	0.926771	6.86797e-07	positive
LOC_Os12g05020	4',5,7-Trihydroxy 3,3',6,8-tetramethoxyflavone	0.925366	7.74464e-07	positive
LOC_Os07g46790	4',5,7-Trihydroxy 3,3',6,8-tetramethoxyflavone	0.864834	3.16346e-05	positive
LOC_Os06g01934	4',5,7-Trihydroxy 3,3',6,8-tetramethoxyflavone	0.837512	9.76837e-05	positive
LOC_Os04g46990	4',5,7-Trihydroxy 3,3',6,8-tetramethoxyflavone	0.824027	0.000158462	positive
LOC_Os03g14730	4',5,7-Trihydroxy 3,3',6,8-tetramethoxyflavone	0.811453	0.000240292	positive
LOC_Os09g26210	4',5,7-Trihydroxy 3,3',6,8-tetramethoxyflavone	0.939694	2.0068e-07	positive
LOC_Os08g34360	4',5,7-Trihydroxy 3,3',6,8-tetramethoxyflavone	0.874119	2.03891e-05	positive
LOC_Os07g38790	4',5,7-Trihydroxy 3,3',6,8-tetramethoxyflavone	0.849559	6.10457e-05	positive
LOC_Os03g55090	4',5,7-Trihydroxy 3,3',6,8-tetramethoxyflavone	0.836626	0.000100972	positive
LOC_Os12g41680	Prednisolone phosphate	0.992095	4.18231e-13	positive
LOC_Os07g34520	Prednisolone phosphate	0.987331	8.87036e-12	positive
LOC_Os02g53100	Prednisolone phosphate	0.992028	4.41965e-13	positive
LOC_Os04g43390	Prednisolone phosphate	0.996491	2.15588e-15	positive
LOC_Os11g03300	Prednisolone phosphate	0.994687	3.18259e-14	positive
LOC_Os07g48450	Prednisolone phosphate	0.992806	2.2706e-13	positive
LOC_Os12g41680	Cynaroside	0.908652	2.76411e-06	positive
LOC_Os07g34520	Cynaroside	0.868267	2.69962e-05	positive
LOC_Os02g53100	Cynaroside	0.877422	1.72956e-05	positive
LOC_Os04g43390	Cynaroside	0.882389	1.33835e-05	positive
LOC_Os11g03300	Cynaroside	0.89027	8.69562e-06	positive
LOC_Os07g48450	Cynaroside	0.887231	1.03071e-05	positive
LOC_Os01g11570	Methyl 7-epi-12-hydroxyjasmonate glucoside	0.81907	0.000187428	positive
LOC_Os07g46790	Riboflavin-5'-monophosphate	0.894206	6.92552e-06	positive
LOC_Os06g01934	Riboflavin-5'-monophosphate	0.895811	6.29537e-06	positive
LOC_Os04g46990	Riboflavin-5'-monophosphate	0.935009	3.22648e-07	positive
LOC_Os03g14730	Riboflavin-5'-monophosphate	0.898696	5.28305e-06	positive
LOC_Os08g34360	Riboflavin-5'-monophosphate	0.801869	0.000323566	positive
LOC_Os06g49010	Riboflavin-5'-monophosphate	0.844473	7.48009e-05	positive
LOC_Os07g38790	Riboflavin-5'-monophosphate	0.870961	2.37636e-05	positive
LOC_Os03g55090	Riboflavin-5'-monophosphate	0.857971	4.29005e-05	positive
LOC_Os12g41680	(6S)-5-Methyltetrahydrofolic acid	0.940374	1.86715e-07	positive
LOC_Os07g34520	(6S)-5-Methyltetrahydrofolic acid	0.938959	2.16726e-07	positive
LOC_Os02g53100	(6S)-5-Methyltetrahydrofolic acid	0.93357	3.70671e-07	positive
LOC_Os04g43390	(6S)-5-Methyltetrahydrofolic acid	0.917926	1.41021e-06	positive
LOC_Os11g03300	(6S)-5-Methyltetrahydrofolic acid	0.944682	1.15895e-07	positive
LOC_Os07g48450	(6S)-5-Methyltetrahydrofolic acid	0.938423	2.29101e-07	positive
LOC_Os01g11570	6-Methoxyluteolin 3'-glucoside	0.862461	3.52125e-05	positive
LOC_Os12g37970	6-Methoxyluteolin 3'-glucoside	0.87727	1.74294e-05	positive
LOC_Os08g43334	6-Methoxyluteolin 3'-glucoside	0.866305	2.95726e-05	positive
LOC_Os12g05020	LysoPE 18:1	0.910919	2.36077e-06	positive
LOC_Os07g46790	LysoPE 18:1	0.832955	0.000115573	positive
LOC_Os06g01934	LysoPE 18:1	0.821966	0.000170023	positive
LOC_Os03g14730	LysoPE 18:1	0.812733	0.000230642	positive
LOC_Os09g26210	LysoPE 18:1	0.867542	2.79255e-05	positive
LOC_Os08g34360	LysoPE 18:1	0.849644	6.08345e-05	positive
LOC_Os06g49010	LysoPE 18:1	0.817218	0.000199303	positive
LOC_Os07g38790	LysoPE 18:1	0.823736	0.000160055	positive
LOC_Os03g55090	LysoPE 18:1	0.842854	7.96826e-05	positive
LOC_Os12g05020	LysoPG 18:4; LysoPG 18:4	0.919013	1.29667e-06	positive
LOC_Os07g46790	LysoPG 18:4; LysoPG 18:4	0.910997	2.34771e-06	positive
LOC_Os06g01934	LysoPG 18:4; LysoPG 18:4	0.894858	6.66357e-06	positive
LOC_Os04g46990	LysoPG 18:4; LysoPG 18:4	0.900269	4.79047e-06	positive
LOC_Os03g14730	LysoPG 18:4; LysoPG 18:4	0.883505	1.26142e-05	positive
LOC_Os09g26210	LysoPG 18:4; LysoPG 18:4	0.835547	0.000105094	positive
LOC_Os08g34360	LysoPG 18:4; LysoPG 18:4	0.904196	3.72567e-06	positive
LOC_Os06g49010	LysoPG 18:4; LysoPG 18:4	0.822921	0.000164585	positive
LOC_Os07g38790	LysoPG 18:4; LysoPG 18:4	0.901306	4.48753e-06	positive
LOC_Os03g55090	LysoPG 18:4; LysoPG 18:4	0.920735	1.1324e-06	positive
LOC_Os12g05020	LysoPG 18:3; LysoPG 18:3	0.879613	1.54671e-05	positive
LOC_Os07g46790	LysoPG 18:3; LysoPG 18:3	0.813217	0.000227077	positive
LOC_Os09g26210	LysoPG 18:3; LysoPG 18:3	0.842539	8.06611e-05	positive
LOC_Os08g34360	LysoPG 18:3; LysoPG 18:3	0.866241	2.96602e-05	positive
LOC_Os12g05020	1,5-Dicaffeoylquinic acid	0.833628	0.000112774	positive
LOC_Os07g46790	1,5-Dicaffeoylquinic acid	0.906193	3.26511e-06	positive
LOC_Os06g01934	1,5-Dicaffeoylquinic acid	0.890848	8.41447e-06	positive
LOC_Os04g46990	1,5-Dicaffeoylquinic acid	0.919914	1.20834e-06	positive
LOC_Os03g14730	1,5-Dicaffeoylquinic acid	0.908623	2.76956e-06	positive
LOC_Os08g34360	1,5-Dicaffeoylquinic acid	0.876992	1.76749e-05	positive
LOC_Os06g49010	1,5-Dicaffeoylquinic acid	0.822462	0.000167178	positive
LOC_Os07g38790	1,5-Dicaffeoylquinic acid	0.881711	1.38697e-05	positive
LOC_Os03g55090	1,5-Dicaffeoylquinic acid	0.887911	9.92672e-06	positive
LOC_Os12g05020	LysoPS 18:2; LysoPS 18:2	0.953279	3.94768e-08	positive
LOC_Os07g46790	LysoPS 18:2; LysoPS 18:2	0.959966	1.47013e-08	positive
LOC_Os06g01934	LysoPS 18:2; LysoPS 18:2	0.939166	2.12102e-07	positive
LOC_Os04g46990	LysoPS 18:2; LysoPS 18:2	0.933284	3.80931e-07	positive
LOC_Os03g14730	LysoPS 18:2; LysoPS 18:2	0.925405	7.7192e-07	positive
LOC_Os09g26210	LysoPS 18:2; LysoPS 18:2	0.951648	4.91423e-08	positive
LOC_Os08g34360	LysoPS 18:2; LysoPS 18:2	0.925516	7.64681e-07	positive
LOC_Os06g49010	LysoPS 18:2; LysoPS 18:2	0.871716	2.29178e-05	positive
LOC_Os07g38790	LysoPS 18:2; LysoPS 18:2	0.937775	2.44845e-07	positive
LOC_Os03g55090	LysoPS 18:2; LysoPS 18:2	0.914988	1.7597e-06	positive
LOC_Os12g05020	Iridin	0.957249	2.23801e-08	positive
LOC_Os07g46790	Iridin	0.986337	1.44579e-11	positive
LOC_Os06g01934	Iridin	0.975432	6.38493e-10	positive
LOC_Os04g46990	Iridin	0.971269	1.74874e-09	positive
LOC_Os03g14730	Iridin	0.965317	5.86069e-09	positive
LOC_Os09g26210	Iridin	0.94916	6.76836e-08	positive
LOC_Os08g34360	Iridin	0.937079	2.6274e-07	positive
LOC_Os06g49010	Iridin	0.914169	1.86904e-06	positive
LOC_Os07g38790	Iridin	0.975126	6.91468e-10	positive
LOC_Os03g55090	Iridin	0.96099	1.24531e-08	positive
LOC_Os12g05020	3',7-Dimethoxy-4',5,8-trihydroxyflavone 8-glucoside	0.972327	1.37354e-09	positive
LOC_Os07g46790	3',7-Dimethoxy-4',5,8-trihydroxyflavone 8-glucoside	0.975707	5.9393e-10	positive
LOC_Os06g01934	3',7-Dimethoxy-4',5,8-trihydroxyflavone 8-glucoside	0.95615	2.63223e-08	positive
LOC_Os04g46990	3',7-Dimethoxy-4',5,8-trihydroxyflavone 8-glucoside	0.946047	9.88424e-08	positive
LOC_Os03g14730	3',7-Dimethoxy-4',5,8-trihydroxyflavone 8-glucoside	0.953848	3.65066e-08	positive
LOC_Os09g26210	3',7-Dimethoxy-4',5,8-trihydroxyflavone 8-glucoside	0.979782	1.81813e-10	positive
LOC_Os08g34360	3',7-Dimethoxy-4',5,8-trihydroxyflavone 8-glucoside	0.948477	7.36972e-08	positive
LOC_Os06g49010	3',7-Dimethoxy-4',5,8-trihydroxyflavone 8-glucoside	0.908435	2.80551e-06	positive
LOC_Os07g38790	3',7-Dimethoxy-4',5,8-trihydroxyflavone 8-glucoside	0.970071	2.27389e-09	positive
LOC_Os03g55090	3',7-Dimethoxy-4',5,8-trihydroxyflavone 8-glucoside	0.957684	2.09617e-08	positive
LOC_Os12g05020	Isolariciresinol 9'-O-alpha-L-arabinofuranoside	0.839327	9.12271e-05	positive
LOC_Os07g46790	Isolariciresinol 9'-O-alpha-L-arabinofuranoside	0.836702	0.000100686	positive
LOC_Os06g01934	Isolariciresinol 9'-O-alpha-L-arabinofuranoside	0.843595	7.74152e-05	positive
LOC_Os04g46990	Isolariciresinol 9'-O-alpha-L-arabinofuranoside	0.809591	0.000254913	positive
LOC_Os03g14730	Isolariciresinol 9'-O-alpha-L-arabinofuranoside	0.870695	2.40673e-05	positive
LOC_Os09g26210	Isolariciresinol 9'-O-alpha-L-arabinofuranoside	0.850098	5.972e-05	positive
LOC_Os08g34360	Isolariciresinol 9'-O-alpha-L-arabinofuranoside	0.856207	4.62772e-05	positive
LOC_Os06g49010	Isolariciresinol 9'-O-alpha-L-arabinofuranoside	0.873069	2.14636e-05	positive
LOC_Os07g38790	Isolariciresinol 9'-O-alpha-L-arabinofuranoside	0.848582	6.35107e-05	positive
LOC_Os03g55090	Isolariciresinol 9'-O-alpha-L-arabinofuranoside	0.900853	4.61775e-06	positive
LOC_Os07g34520	LysoPC 17:0	0.851088	5.73458e-05	positive
LOC_Os02g53100	LysoPC 17:0	0.837971	9.60155e-05	positive
LOC_Os04g43390	LysoPC 17:0	0.809825	0.000253037	positive
LOC_Os11g03300	LysoPC 17:0	0.827137	0.000142248	positive
LOC_Os07g48450	LysoPC 17:0	0.831967	0.000119786	positive
LOC_Os06g14240	UDP-D-glucose	0.91151	2.26401e-06	positive
LOC_Os01g11570	UDP-D-glucose	0.847181	6.71916e-05	positive
LOC_Os12g41860	UDP-D-glucose	0.804277	0.000300713	positive
LOC_Os12g37970	UDP-D-glucose	0.865837	3.0216e-05	positive
LOC_Os03g15960	UDP-D-glucose	0.913747	1.92756e-06	positive
LOC_Os08g43334	UDP-D-glucose	0.879397	1.56401e-05	positive
LOC_Os06g09560	UDP-D-glucose	0.934689	3.32857e-07	positive
LOC_Os04g01740	UDP-D-glucose	0.967796	3.64065e-09	positive
LOC_Os07g33480	UDP-D-glucose	0.924167	8.5644e-07	positive
LOC_Os02g52150	UDP-D-glucose	0.960924	1.25888e-08	positive
LOC_Os12g05020	LysoPC 18:1	0.833385	0.000113777	positive
LOC_Os09g26210	LysoPC 18:1	0.819029	0.000187684	positive
LOC_Os06g14240	Cyanidine-3-O-sambubioside	0.840233	8.81376e-05	positive
LOC_Os12g41860	Cyanidine-3-O-sambubioside	0.879168	1.58251e-05	positive
LOC_Os03g15960	Cyanidine-3-O-sambubioside	0.859787	3.96393e-05	positive
LOC_Os07g33480	Cyanidine-3-O-sambubioside	0.863786	3.31763e-05	positive
LOC_Os07g48260	LysoPI 18:3; LysoPI 18:3	0.980126	1.62732e-10	positive
LOC_Os01g47070	LysoPI 18:3; LysoPI 18:3	0.987031	1.03214e-11	positive
LOC_Os01g53920	LysoPI 18:3; LysoPI 18:3	0.976295	5.07132e-10	positive
LOC_Os06g39750	LysoPI 18:3; LysoPI 18:3	0.977805	3.31834e-10	positive
LOC_Os12g08180	LysoPI 18:3; LysoPI 18:3	0.971386	1.70322e-09	positive
LOC_Os07g33780	LysoPI 18:3; LysoPI 18:3	0.964117	7.28981e-09	positive
LOC_Os10g41330	LysoPI 18:3; LysoPI 18:3	0.985964	1.72086e-11	positive
LOC_Os06g40030	LysoPI 18:3; LysoPI 18:3	0.967424	3.91947e-09	positive
LOC_Os07g48020	LysoPI 18:3; LysoPI 18:3	0.985006	2.6377e-11	positive
LOC_Os06g51070	LysoPI 18:3; LysoPI 18:3	0.992986	1.92716e-13	positive
LOC_Os12g05020	Isoscoparin 2''-O-glucoside	0.82618	0.000147087	positive
LOC_Os09g26210	Isoscoparin 2''-O-glucoside	0.907785	2.93284e-06	positive
LOC_Os12g41680	Herbacetin-3,8-diglucopyranoside	0.898206	5.44458e-06	positive
LOC_Os07g34520	Herbacetin-3,8-diglucopyranoside	0.862607	3.49834e-05	positive
LOC_Os01g11570	Herbacetin-3,8-diglucopyranoside	0.877132	1.75505e-05	positive
LOC_Os12g37970	Herbacetin-3,8-diglucopyranoside	0.893809	7.08913e-06	positive
LOC_Os02g53100	Herbacetin-3,8-diglucopyranoside	0.855229	4.82427e-05	positive
LOC_Os04g43390	Herbacetin-3,8-diglucopyranoside	0.851442	5.65156e-05	positive
LOC_Os11g03300	Herbacetin-3,8-diglucopyranoside	0.877762	1.70007e-05	positive
LOC_Os08g43334	Herbacetin-3,8-diglucopyranoside	0.887815	9.97986e-06	positive
LOC_Os07g48450	Herbacetin-3,8-diglucopyranoside	0.864705	3.18211e-05	positive
LOC_Os12g05020	MGDG 22:2; MGDG(4:0/18:2)	0.904483	3.65633e-06	positive
LOC_Os07g46790	MGDG 22:2; MGDG(4:0/18:2)	0.937754	2.45359e-07	positive
LOC_Os06g01934	MGDG 22:2; MGDG(4:0/18:2)	0.944795	1.1439e-07	positive
LOC_Os04g46990	MGDG 22:2; MGDG(4:0/18:2)	0.948184	7.64114e-08	positive
LOC_Os03g14730	MGDG 22:2; MGDG(4:0/18:2)	0.97137	1.70928e-09	positive
LOC_Os09g26210	MGDG 22:2; MGDG(4:0/18:2)	0.843782	7.6854e-05	positive
LOC_Os08g34360	MGDG 22:2; MGDG(4:0/18:2)	0.927499	6.44763e-07	positive
LOC_Os06g49010	MGDG 22:2; MGDG(4:0/18:2)	0.964384	6.9479e-09	positive
LOC_Os07g38790	MGDG 22:2; MGDG(4:0/18:2)	0.936816	2.69798e-07	positive
LOC_Os03g55090	MGDG 22:2; MGDG(4:0/18:2)	0.959384	1.61229e-08	positive
LOC_Os12g41680	GlcCer[AP] 28:2; GlcCer[AP](t16:1/12:1)	0.95348	3.84025e-08	positive
LOC_Os07g34520	GlcCer[AP] 28:2; GlcCer[AP](t16:1/12:1)	0.902772	4.08647e-06	positive
LOC_Os01g11570	GlcCer[AP] 28:2; GlcCer[AP](t16:1/12:1)	0.82423	0.000157361	positive
LOC_Os02g53100	GlcCer[AP] 28:2; GlcCer[AP](t16:1/12:1)	0.905202	3.48733e-06	positive
LOC_Os04g43390	GlcCer[AP] 28:2; GlcCer[AP](t16:1/12:1)	0.940383	1.86538e-07	positive
LOC_Os11g03300	GlcCer[AP] 28:2; GlcCer[AP](t16:1/12:1)	0.930013	5.15795e-07	positive
LOC_Os07g48450	GlcCer[AP] 28:2; GlcCer[AP](t16:1/12:1)	0.927001	6.73268e-07	positive
LOC_Os12g41680	GlcCer[AP] 28:1; GlcCer[AP](t16:0/12:1)	0.992078	4.24076e-13	positive
LOC_Os07g34520	GlcCer[AP] 28:1; GlcCer[AP](t16:0/12:1)	0.979111	2.24409e-10	positive
LOC_Os02g53100	GlcCer[AP] 28:1; GlcCer[AP](t16:0/12:1)	0.980242	1.56703e-10	positive
LOC_Os04g43390	GlcCer[AP] 28:1; GlcCer[AP](t16:0/12:1)	0.987227	9.35317e-12	positive
LOC_Os11g03300	GlcCer[AP] 28:1; GlcCer[AP](t16:0/12:1)	0.991383	7.31418e-13	positive
LOC_Os07g48450	GlcCer[AP] 28:1; GlcCer[AP](t16:0/12:1)	0.988774	4.05711e-12	positive
LOC_Os12g05020	Subsessiline	0.812366	0.000233378	positive
LOC_Os07g46790	Subsessiline	0.929036	5.6309e-07	positive
LOC_Os06g01934	Subsessiline	0.920448	1.15843e-06	positive
LOC_Os04g46990	Subsessiline	0.95095	5.38487e-08	positive
LOC_Os03g14730	Subsessiline	0.91376	1.92579e-06	positive
LOC_Os08g34360	Subsessiline	0.842309	8.13819e-05	positive
LOC_Os06g49010	Subsessiline	0.842538	8.06639e-05	positive
LOC_Os07g38790	Subsessiline	0.902586	4.13545e-06	positive
LOC_Os03g55090	Subsessiline	0.88332	1.2739e-05	positive
LOC_Os07g48260	GlcADG 36:5; GlcADG(18:2/18:3)	0.844305	7.52957e-05	positive
LOC_Os01g47070	GlcADG 36:5; GlcADG(18:2/18:3)	0.834006	0.000111227	positive
LOC_Os06g39750	GlcADG 36:5; GlcADG(18:2/18:3)	0.809496	0.000255683	positive
LOC_Os10g41330	GlcADG 36:5; GlcADG(18:2/18:3)	0.839313	9.12733e-05	positive
LOC_Os07g48020	GlcADG 36:5; GlcADG(18:2/18:3)	0.837448	9.79189e-05	positive
LOC_Os06g51070	GlcADG 36:5; GlcADG(18:2/18:3)	0.825147	0.000152457	positive
LOC_Os07g48260	Licoricesaponin H2	0.98187	8.99739e-11	positive
LOC_Os01g47070	Licoricesaponin H2	0.984505	3.26164e-11	positive
LOC_Os01g53920	Licoricesaponin H2	0.985677	1.96173e-11	positive
LOC_Os06g39750	Licoricesaponin H2	0.98545	2.17159e-11	positive
LOC_Os12g08180	Licoricesaponin H2	0.980278	1.54888e-10	positive
LOC_Os07g33780	Licoricesaponin H2	0.983464	4.96493e-11	positive
LOC_Os10g41330	Licoricesaponin H2	0.973802	9.6551e-10	positive
LOC_Os06g40030	Licoricesaponin H2	0.984892	2.76984e-11	positive
LOC_Os07g48020	Licoricesaponin H2	0.98057	1.4065e-10	positive
LOC_Os06g51070	Licoricesaponin H2	0.978016	3.12028e-10	positive
LOC_Os07g48260	PI 37:4; PI(18:2/19:2)	0.968577	3.10968e-09	positive
LOC_Os01g47070	PI 37:4; PI(18:2/19:2)	0.973705	9.88746e-10	positive
LOC_Os01g53920	PI 37:4; PI(18:2/19:2)	0.966893	4.3481e-09	positive
LOC_Os06g39750	PI 37:4; PI(18:2/19:2)	0.965256	5.9273e-09	positive
LOC_Os12g08180	PI 37:4; PI(18:2/19:2)	0.965867	5.28922e-09	positive
LOC_Os07g33780	PI 37:4; PI(18:2/19:2)	0.960305	1.39222e-08	positive
LOC_Os10g41330	PI 37:4; PI(18:2/19:2)	0.96068	1.31006e-08	positive
LOC_Os06g40030	PI 37:4; PI(18:2/19:2)	0.958415	1.87512e-08	positive
LOC_Os07g48020	PI 37:4; PI(18:2/19:2)	0.971198	1.77677e-09	positive
LOC_Os06g51070	PI 37:4; PI(18:2/19:2)	0.9658	5.35594e-09	positive
LOC_Os07g48260	27-O-demethylrifabutin	0.993012	1.88101e-13	positive
LOC_Os01g47070	27-O-demethylrifabutin	0.993635	1.02683e-13	positive
LOC_Os01g53920	27-O-demethylrifabutin	0.990883	1.05395e-12	positive
LOC_Os06g39750	27-O-demethylrifabutin	0.995327	1.38226e-14	positive
LOC_Os12g08180	27-O-demethylrifabutin	0.987092	1.00125e-11	positive
LOC_Os07g33780	27-O-demethylrifabutin	0.986819	1.14659e-11	positive
LOC_Os10g41330	27-O-demethylrifabutin	0.994621	3.44725e-14	positive
LOC_Os06g40030	27-O-demethylrifabutin	0.989116	3.32082e-12	positive
LOC_Os07g48020	27-O-demethylrifabutin	0.993376	1.3294e-13	positive
LOC_Os06g51070	27-O-demethylrifabutin	0.994567	3.67739e-14	positive
LOC_Os12g41680	Phaeophorbide b	0.933101	3.87601e-07	positive
LOC_Os07g34520	Phaeophorbide b	0.89594	6.24695e-06	positive
LOC_Os01g11570	Phaeophorbide b	0.864203	3.25562e-05	positive
LOC_Os12g37970	Phaeophorbide b	0.832466	0.000117646	positive
LOC_Os02g53100	Phaeophorbide b	0.899051	5.16811e-06	positive
LOC_Os04g43390	Phaeophorbide b	0.897942	5.53331e-06	positive
LOC_Os11g03300	Phaeophorbide b	0.906244	3.25411e-06	positive
LOC_Os08g43334	Phaeophorbide b	0.827057	0.000142647	positive
LOC_Os07g48450	Phaeophorbide b	0.886828	1.05386e-05	positive
LOC_Os12g05020	Thalsimidine	0.956112	2.64688e-08	positive
LOC_Os07g46790	Thalsimidine	0.954391	3.38483e-08	positive
LOC_Os06g01934	Thalsimidine	0.940944	1.75671e-07	positive
LOC_Os04g46990	Thalsimidine	0.923326	9.18223e-07	positive
LOC_Os03g14730	Thalsimidine	0.922812	9.57766e-07	positive
LOC_Os09g26210	Thalsimidine	0.968116	3.41447e-09	positive
LOC_Os08g34360	Thalsimidine	0.911328	2.29345e-06	positive
LOC_Os06g49010	Thalsimidine	0.875006	1.95164e-05	positive
LOC_Os07g38790	Thalsimidine	0.961788	1.09089e-08	positive
LOC_Os03g55090	Thalsimidine	0.942984	1.40477e-07	positive
LOC_Os12g41680	Quercetin-3,4'-O-di-beta-glucoside	0.913554	1.95491e-06	positive
LOC_Os07g34520	Quercetin-3,4'-O-di-beta-glucoside	0.877679	1.70722e-05	positive
LOC_Os01g11570	Quercetin-3,4'-O-di-beta-glucoside	0.90001	4.86903e-06	positive
LOC_Os12g37970	Quercetin-3,4'-O-di-beta-glucoside	0.904931	3.55022e-06	positive
LOC_Os02g53100	Quercetin-3,4'-O-di-beta-glucoside	0.868746	2.63954e-05	positive
LOC_Os04g43390	Quercetin-3,4'-O-di-beta-glucoside	0.868482	2.67251e-05	positive
LOC_Os11g03300	Quercetin-3,4'-O-di-beta-glucoside	0.892141	7.81227e-06	positive
LOC_Os08g43334	Quercetin-3,4'-O-di-beta-glucoside	0.893705	7.13241e-06	positive
LOC_Os07g48450	Quercetin-3,4'-O-di-beta-glucoside	0.880703	1.46193e-05	positive
LOC_Os12g05020	Malvin	0.868547	2.66438e-05	positive
LOC_Os09g26210	Malvin	0.941567	1.64213e-07	positive
LOC_Os07g38790	Malvin	0.801486	0.000327329	positive
LOC_Os07g46790	Gingerglycolipid A	0.879751	1.53576e-05	positive
LOC_Os06g01934	Gingerglycolipid A	0.893236	7.33099e-06	positive
LOC_Os04g46990	Gingerglycolipid A	0.917569	1.4493e-06	positive
LOC_Os03g14730	Gingerglycolipid A	0.924182	8.55398e-07	positive
LOC_Os08g34360	Gingerglycolipid A	0.822921	0.000164583	positive
LOC_Os06g49010	Gingerglycolipid A	0.891625	8.04814e-06	positive
LOC_Os07g38790	Gingerglycolipid A	0.860752	3.79922e-05	positive
LOC_Os03g55090	Gingerglycolipid A	0.875013	1.95103e-05	positive
LOC_Os12g05020	Gingerglycolipid B	0.818412	0.000191576	positive
LOC_Os07g46790	Gingerglycolipid B	0.939488	2.0506e-07	positive
LOC_Os06g01934	Gingerglycolipid B	0.919322	1.26577e-06	positive
LOC_Os04g46990	Gingerglycolipid B	0.954598	3.28758e-08	positive
LOC_Os03g14730	Gingerglycolipid B	0.939029	2.15144e-07	positive
LOC_Os08g34360	Gingerglycolipid B	0.873306	2.12175e-05	positive
LOC_Os06g49010	Gingerglycolipid B	0.880227	1.49847e-05	positive
LOC_Os07g38790	Gingerglycolipid B	0.896055	6.20398e-06	positive
LOC_Os03g55090	Gingerglycolipid B	0.891876	7.93283e-06	positive
LOC_Os12g41680	Isoorientin 2''-[feruloyl-(->6)-glucoside]	0.965059	6.14604e-09	positive
LOC_Os07g34520	Isoorientin 2''-[feruloyl-(->6)-glucoside]	0.943347	1.34886e-07	positive
LOC_Os02g53100	Isoorientin 2''-[feruloyl-(->6)-glucoside]	0.943447	1.3337e-07	positive
LOC_Os04g43390	Isoorientin 2''-[feruloyl-(->6)-glucoside]	0.951114	5.27135e-08	positive
LOC_Os11g03300	Isoorientin 2''-[feruloyl-(->6)-glucoside]	0.957022	2.31488e-08	positive
LOC_Os07g48450	Isoorientin 2''-[feruloyl-(->6)-glucoside]	0.954586	3.2931e-08	positive
LOC_Os12g05020	TG 66:21; TG(22:7/22:7/22:7)	0.908899	2.71757e-06	positive
LOC_Os07g46790	TG 66:21; TG(22:7/22:7/22:7)	0.855409	4.78767e-05	positive
LOC_Os06g01934	TG 66:21; TG(22:7/22:7/22:7)	0.844071	7.59908e-05	positive
LOC_Os03g14730	TG 66:21; TG(22:7/22:7/22:7)	0.839338	9.1187e-05	positive
LOC_Os09g26210	TG 66:21; TG(22:7/22:7/22:7)	0.950888	5.42868e-08	positive
LOC_Os08g34360	TG 66:21; TG(22:7/22:7/22:7)	0.842406	8.10764e-05	positive
LOC_Os06g49010	TG 66:21; TG(22:7/22:7/22:7)	0.823156	0.000163266	positive
LOC_Os07g38790	TG 66:21; TG(22:7/22:7/22:7)	0.85239	5.43431e-05	positive
LOC_Os03g55090	TG 66:21; TG(22:7/22:7/22:7)	0.848528	6.36501e-05	positive
LOC_Os12g41680	Propynoic acid	0.846407	6.92988e-05	positive
LOC_Os07g34520	Propynoic acid	0.859902	3.94408e-05	positive
LOC_Os02g53100	Propynoic acid	0.859873	3.9491e-05	positive
LOC_Os04g43390	Propynoic acid	0.836339	0.000102053	positive
LOC_Os11g03300	Propynoic acid	0.846176	6.9937e-05	positive
LOC_Os07g48450	Propynoic acid	0.840542	8.71025e-05	positive
LOC_Os07g34520	Malondialdehyde	0.85858	4.17836e-05	positive
LOC_Os02g53100	Malondialdehyde	0.857614	4.35672e-05	positive
LOC_Os04g43390	Malondialdehyde	0.810795	0.00024538	positive
LOC_Os11g03300	Malondialdehyde	0.829764	0.000129639	positive
LOC_Os07g48450	Malondialdehyde	0.837485	9.77821e-05	positive
LOC_Os12g05020	Phenol	0.841558	8.37743e-05	positive
LOC_Os07g46790	Phenol	0.905584	3.40034e-06	positive
LOC_Os06g01934	Phenol	0.898501	5.34686e-06	positive
LOC_Os04g46990	Phenol	0.909687	2.5734e-06	positive
LOC_Os03g14730	Phenol	0.864071	3.27506e-05	positive
LOC_Os09g26210	Phenol	0.844274	7.53884e-05	positive
LOC_Os08g34360	Phenol	0.814225	0.0002198	positive
LOC_Os07g38790	Phenol	0.888069	9.83987e-06	positive
LOC_Os03g55090	Phenol	0.843499	7.77083e-05	positive
LOC_Os12g05020	Glyceric acid	0.855913	4.68608e-05	positive
LOC_Os07g46790	Glyceric acid	0.954058	3.54544e-08	positive
LOC_Os06g01934	Glyceric acid	0.918972	1.30075e-06	positive
LOC_Os04g46990	Glyceric acid	0.961081	1.2268e-08	positive
LOC_Os03g14730	Glyceric acid	0.959463	1.5925e-08	positive
LOC_Os08g34360	Glyceric acid	0.928172	6.07871e-07	positive
LOC_Os06g49010	Glyceric acid	0.893675	7.14499e-06	positive
LOC_Os07g38790	Glyceric acid	0.929323	5.4881e-07	positive
LOC_Os03g55090	Glyceric acid	0.934893	3.26316e-07	positive
LOC_Os12g41680	Maleic acid	0.876681	1.79535e-05	positive
LOC_Os07g34520	Maleic acid	0.935221	3.16022e-07	positive
LOC_Os02g53100	Maleic acid	0.936315	2.83661e-07	positive
LOC_Os04g43390	Maleic acid	0.912994	2.03586e-06	positive
LOC_Os11g03300	Maleic acid	0.924134	8.58836e-07	positive
LOC_Os07g48450	Maleic acid	0.932763	4.00162e-07	positive
LOC_Os12g05020	Ethylmalonic acid	0.909275	2.64799e-06	positive
LOC_Os07g46790	Ethylmalonic acid	0.852756	5.35225e-05	positive
LOC_Os06g01934	Ethylmalonic acid	0.838344	9.46795e-05	positive
LOC_Os03g14730	Ethylmalonic acid	0.807282	0.000274057	positive
LOC_Os09g26210	Ethylmalonic acid	0.963987	7.4605e-09	positive
LOC_Os08g34360	Ethylmalonic acid	0.82137	0.000173493	positive
LOC_Os07g38790	Ethylmalonic acid	0.864001	3.28555e-05	positive
LOC_Os03g55090	Ethylmalonic acid	0.834868	0.000107762	positive
LOC_Os12g41680	D-Malic acid	0.835441	0.00010551	positive
LOC_Os07g34520	D-Malic acid	0.902117	4.26159e-06	positive
LOC_Os02g53100	D-Malic acid	0.905687	3.37706e-06	positive
LOC_Os04g43390	D-Malic acid	0.879191	1.58061e-05	positive
LOC_Os11g03300	D-Malic acid	0.890381	8.64125e-06	positive
LOC_Os07g48450	D-Malic acid	0.902187	4.24264e-06	positive
LOC_Os12g41680	Propionic acid	0.964546	6.74854e-09	positive
LOC_Os07g34520	Propionic acid	0.992874	2.13595e-13	positive
LOC_Os02g53100	Propionic acid	0.991387	7.29434e-13	positive
LOC_Os04g43390	Propionic acid	0.982168	8.08453e-11	positive
LOC_Os11g03300	Propionic acid	0.986724	1.20055e-11	positive
LOC_Os07g48450	Propionic acid	0.989768	2.22514e-12	positive
LOC_Os12g41680	Peracetic acid	0.896545	6.02381e-06	positive
LOC_Os07g34520	Peracetic acid	0.860418	3.85549e-05	positive
LOC_Os01g11570	Peracetic acid	0.840949	8.57559e-05	positive
LOC_Os02g53100	Peracetic acid	0.857021	4.4694e-05	positive
LOC_Os04g43390	Peracetic acid	0.864382	3.22921e-05	positive
LOC_Os11g03300	Peracetic acid	0.861357	3.69884e-05	positive
LOC_Os07g48450	Peracetic acid	0.847871	6.53573e-05	positive
LOC_Os12g41680	4-Hydroxybenzoic acid	0.891392	8.15684e-06	positive
LOC_Os07g34520	4-Hydroxybenzoic acid	0.864752	3.17534e-05	positive
LOC_Os02g53100	4-Hydroxybenzoic acid	0.873404	2.11164e-05	positive
LOC_Os04g43390	4-Hydroxybenzoic acid	0.892817	7.51209e-06	positive
LOC_Os11g03300	4-Hydroxybenzoic acid	0.898423	5.37249e-06	positive
LOC_Os07g48450	4-Hydroxybenzoic acid	0.900538	4.71033e-06	positive
LOC_Os12g41680	Aniline	0.978723	2.52705e-10	positive
LOC_Os07g34520	Aniline	0.937429	2.53598e-07	positive
LOC_Os01g11570	Aniline	0.818516	0.000190916	positive
LOC_Os02g53100	Aniline	0.942246	1.52451e-07	positive
LOC_Os04g43390	Aniline	0.954977	3.11599e-08	positive
LOC_Os11g03300	Aniline	0.955976	2.69972e-08	positive
LOC_Os07g48450	Aniline	0.94971	6.31481e-08	positive
LOC_Os12g41680	4-Hydroxyquinoline	0.968835	2.94905e-09	positive
LOC_Os07g34520	4-Hydroxyquinoline	0.927799	6.2807e-07	positive
LOC_Os01g11570	4-Hydroxyquinoline	0.80256	0.000316868	positive
LOC_Os02g53100	4-Hydroxyquinoline	0.934729	3.31558e-07	positive
LOC_Os04g43390	4-Hydroxyquinoline	0.954761	3.21301e-08	positive
LOC_Os11g03300	4-Hydroxyquinoline	0.949243	6.69867e-08	positive
LOC_Os07g48450	4-Hydroxyquinoline	0.944615	1.16792e-07	positive
LOC_Os12g05020	2-Methylpentanal	0.957283	2.22666e-08	positive
LOC_Os07g46790	2-Methylpentanal	0.933052	3.89404e-07	positive
LOC_Os06g01934	2-Methylpentanal	0.914082	1.88098e-06	positive
LOC_Os04g46990	2-Methylpentanal	0.892582	7.6156e-06	positive
LOC_Os03g14730	2-Methylpentanal	0.892804	7.51773e-06	positive
LOC_Os09g26210	2-Methylpentanal	0.977764	3.35819e-10	positive
LOC_Os08g34360	2-Methylpentanal	0.900629	4.68346e-06	positive
LOC_Os06g49010	2-Methylpentanal	0.850432	5.89103e-05	positive
LOC_Os07g38790	2-Methylpentanal	0.930608	4.88651e-07	positive
LOC_Os03g55090	2-Methylpentanal	0.912307	2.13905e-06	positive
LOC_Os12g41680	D-Lactic acid	0.91922	1.27585e-06	positive
LOC_Os07g34520	D-Lactic acid	0.939253	2.10181e-07	positive
LOC_Os02g53100	D-Lactic acid	0.922211	1.00581e-06	positive
LOC_Os04g43390	D-Lactic acid	0.928053	6.1428e-07	positive
LOC_Os11g03300	D-Lactic acid	0.927563	6.41189e-07	positive
LOC_Os07g48450	D-Lactic acid	0.933578	3.70403e-07	positive
LOC_Os12g05020	6-Methoxy-pyridine-3-carboxylic acid	0.824125	0.000157929	positive
LOC_Os07g46790	6-Methoxy-pyridine-3-carboxylic acid	0.810632	0.000246654	positive
LOC_Os09g26210	6-Methoxy-pyridine-3-carboxylic acid	0.864432	3.22188e-05	positive
LOC_Os12g41680	3-Aminosalicylic acid	0.826309	0.000146425	positive
LOC_Os01g11570	3-Aminosalicylic acid	0.893206	7.34393e-06	positive
LOC_Os12g37970	3-Aminosalicylic acid	0.824728	0.000154683	positive
LOC_Os12g41680	Gentisic acid	0.894085	6.97523e-06	positive
LOC_Os07g34520	Gentisic acid	0.865592	3.05572e-05	positive
LOC_Os01g11570	Gentisic acid	0.897841	5.5678e-06	positive
LOC_Os12g37970	Gentisic acid	0.89312	7.38069e-06	positive
LOC_Os02g53100	Gentisic acid	0.854039	5.07266e-05	positive
LOC_Os04g43390	Gentisic acid	0.849012	6.24168e-05	positive
LOC_Os11g03300	Gentisic acid	0.874756	1.97598e-05	positive
LOC_Os08g43334	Gentisic acid	0.891898	7.92278e-06	positive
LOC_Os07g48450	Gentisic acid	0.863279	3.39432e-05	positive
LOC_Os12g41680	2-Isopropylfuran	0.875413	1.91267e-05	positive
LOC_Os01g11570	2-Isopropylfuran	0.907442	3.00185e-06	positive
LOC_Os12g37970	2-Isopropylfuran	0.858934	4.11456e-05	positive
LOC_Os04g43390	2-Isopropylfuran	0.835087	0.000106896	positive
LOC_Os11g03300	2-Isopropylfuran	0.825172	0.000152328	positive
LOC_Os07g48450	2-Isopropylfuran	0.813261	0.000226756	positive
LOC_Os12g41680	2-Oxooctanoic acid	0.814449	0.000218208	positive
LOC_Os01g11570	2-Oxooctanoic acid	0.830943	0.000124287	positive
LOC_Os12g41680	Enol-phenylpyruvate	0.927927	6.21111e-07	positive
LOC_Os07g34520	Enol-phenylpyruvate	0.955314	2.96997e-08	positive
LOC_Os02g53100	Enol-phenylpyruvate	0.963796	7.71785e-09	positive
LOC_Os04g43390	Enol-phenylpyruvate	0.957774	2.06772e-08	positive
LOC_Os11g03300	Enol-phenylpyruvate	0.955764	2.78411e-08	positive
LOC_Os07g48450	Enol-phenylpyruvate	0.963519	8.10494e-09	positive
LOC_Os12g05020	Phospho(enol)pyruvic acid	0.818456	0.000191297	positive
LOC_Os07g46790	Phospho(enol)pyruvic acid	0.876378	1.8228e-05	positive
LOC_Os06g01934	Phospho(enol)pyruvic acid	0.904469	3.65984e-06	positive
LOC_Os04g46990	Phospho(enol)pyruvic acid	0.88601	1.10207e-05	positive
LOC_Os03g14730	Phospho(enol)pyruvic acid	0.91951	1.24731e-06	positive
LOC_Os08g34360	Phospho(enol)pyruvic acid	0.840415	8.75268e-05	positive
LOC_Os06g49010	Phospho(enol)pyruvic acid	0.91003	2.51261e-06	positive
LOC_Os07g38790	Phospho(enol)pyruvic acid	0.893051	7.41064e-06	positive
LOC_Os03g55090	Phospho(enol)pyruvic acid	0.935483	3.08009e-07	positive
LOC_Os12g41680	Homogentisic acid	0.903473	3.90526e-06	positive
LOC_Os07g34520	Homogentisic acid	0.926197	7.21544e-07	positive
LOC_Os02g53100	Homogentisic acid	0.924667	8.21427e-07	positive
LOC_Os04g43390	Homogentisic acid	0.891645	8.03879e-06	positive
LOC_Os11g03300	Homogentisic acid	0.918224	1.37826e-06	positive
LOC_Os07g48450	Homogentisic acid	0.903426	3.91729e-06	positive
LOC_Os12g41680	Vanillic acid	0.802025	0.00032204	positive
LOC_Os04g43390	Vanillic acid	0.812641	0.000231322	positive
LOC_Os12g41680	trans-Aconitic acid	0.831181	0.000123229	positive
LOC_Os07g34520	trans-Aconitic acid	0.908741	2.74727e-06	positive
LOC_Os02g53100	trans-Aconitic acid	0.899646	4.98093e-06	positive
LOC_Os04g43390	trans-Aconitic acid	0.856963	4.48053e-05	positive
LOC_Os11g03300	trans-Aconitic acid	0.881254	1.42053e-05	positive
LOC_Os07g48450	trans-Aconitic acid	0.884095	1.22228e-05	positive
LOC_Os12g05020	cis-Aconitic acid	0.840389	8.76154e-05	positive
LOC_Os07g46790	cis-Aconitic acid	0.82962	0.000130304	positive
LOC_Os09g26210	cis-Aconitic acid	0.874793	1.97235e-05	positive
LOC_Os08g34360	cis-Aconitic acid	0.815131	0.000213417	positive
LOC_Os12g05020	2-Isopropylmalic acid	0.926981	6.74477e-07	positive
LOC_Os07g46790	2-Isopropylmalic acid	0.911447	2.27422e-06	positive
LOC_Os06g01934	2-Isopropylmalic acid	0.901788	4.35223e-06	positive
LOC_Os04g46990	2-Isopropylmalic acid	0.867544	2.79223e-05	positive
LOC_Os03g14730	2-Isopropylmalic acid	0.876652	1.79798e-05	positive
LOC_Os09g26210	2-Isopropylmalic acid	0.972272	1.39119e-09	positive
LOC_Os08g34360	2-Isopropylmalic acid	0.877745	1.70154e-05	positive
LOC_Os06g49010	2-Isopropylmalic acid	0.82843	0.00013592	positive
LOC_Os07g38790	2-Isopropylmalic acid	0.921155	1.09504e-06	positive
LOC_Os03g55090	2-Isopropylmalic acid	0.904192	3.7267e-06	positive
LOC_Os12g05020	Coniferyl aldehyde	0.939761	1.99249e-07	positive
LOC_Os07g46790	Coniferyl aldehyde	0.910447	2.44043e-06	positive
LOC_Os06g01934	Coniferyl aldehyde	0.88783	9.97161e-06	positive
LOC_Os04g46990	Coniferyl aldehyde	0.866802	2.89009e-05	positive
LOC_Os03g14730	Coniferyl aldehyde	0.867102	2.85022e-05	positive
LOC_Os09g26210	Coniferyl aldehyde	0.974874	7.37796e-10	positive
LOC_Os08g34360	Coniferyl aldehyde	0.88897	9.35731e-06	positive
LOC_Os06g49010	Coniferyl aldehyde	0.821222	0.000174359	positive
LOC_Os07g38790	Coniferyl aldehyde	0.909889	2.53742e-06	positive
LOC_Os03g55090	Coniferyl aldehyde	0.879479	1.55737e-05	positive
LOC_Os12g05020	2-Ethyl-2-Hydroxybutyric acid	0.918588	1.3401e-06	positive
LOC_Os07g46790	2-Ethyl-2-Hydroxybutyric acid	0.854829	4.90673e-05	positive
LOC_Os06g01934	2-Ethyl-2-Hydroxybutyric acid	0.83883	9.29598e-05	positive
LOC_Os03g14730	2-Ethyl-2-Hydroxybutyric acid	0.816554	0.000203709	positive
LOC_Os09g26210	2-Ethyl-2-Hydroxybutyric acid	0.971443	1.68164e-09	positive
LOC_Os08g34360	2-Ethyl-2-Hydroxybutyric acid	0.841991	8.23884e-05	positive
LOC_Os07g38790	2-Ethyl-2-Hydroxybutyric acid	0.871348	2.33266e-05	positive
LOC_Os03g55090	2-Ethyl-2-Hydroxybutyric acid	0.84957	6.10188e-05	positive
LOC_Os12g05020	L-Tyrosine	0.880522	1.47573e-05	positive
LOC_Os07g46790	L-Tyrosine	0.846927	6.78773e-05	positive
LOC_Os06g01934	L-Tyrosine	0.816403	0.000204723	positive
LOC_Os09g26210	L-Tyrosine	0.932032	4.28518e-07	positive
LOC_Os08g34360	L-Tyrosine	0.812728	0.000230682	positive
LOC_Os07g38790	L-Tyrosine	0.839443	9.08255e-05	positive
LOC_Os12g41680	5-Acetyl-2,4-dimethyloxazole	0.960578	1.33202e-08	positive
LOC_Os07g34520	5-Acetyl-2,4-dimethyloxazole	0.929342	5.47861e-07	positive
LOC_Os02g53100	5-Acetyl-2,4-dimethyloxazole	0.941205	1.70789e-07	positive
LOC_Os04g43390	5-Acetyl-2,4-dimethyloxazole	0.950993	5.35541e-08	positive
LOC_Os11g03300	5-Acetyl-2,4-dimethyloxazole	0.942456	1.48961e-07	positive
LOC_Os07g48450	5-Acetyl-2,4-dimethyloxazole	0.930374	4.99194e-07	positive
LOC_Os12g41680	Adipate semialdehyde	0.940273	1.88749e-07	positive
LOC_Os07g34520	Adipate semialdehyde	0.951138	5.255e-08	positive
LOC_Os02g53100	Adipate semialdehyde	0.950461	5.73724e-08	positive
LOC_Os04g43390	Adipate semialdehyde	0.946564	9.2973e-08	positive
LOC_Os11g03300	Adipate semialdehyde	0.951633	4.92419e-08	positive
LOC_Os07g48450	Adipate semialdehyde	0.946277	9.6199e-08	positive
LOC_Os12g41680	trans-4-Hydroxy-3-methoxycinnamate	0.876588	1.80371e-05	positive
LOC_Os07g34520	trans-4-Hydroxy-3-methoxycinnamate	0.919895	1.21018e-06	positive
LOC_Os02g53100	trans-4-Hydroxy-3-methoxycinnamate	0.922824	9.56813e-07	positive
LOC_Os04g43390	trans-4-Hydroxy-3-methoxycinnamate	0.896987	5.86479e-06	positive
LOC_Os11g03300	trans-4-Hydroxy-3-methoxycinnamate	0.918711	1.32737e-06	positive
LOC_Os07g48450	trans-4-Hydroxy-3-methoxycinnamate	0.925851	7.43182e-07	positive
LOC_Os01g47070	Piperidine	0.812108	0.000235309	positive
LOC_Os10g41330	Piperidine	0.81101	0.000243709	positive
LOC_Os07g48020	Piperidine	0.809161	0.000258396	positive
LOC_Os06g51070	Piperidine	0.82561	0.000150029	positive
LOC_Os07g48260	D-Alanine	0.818822	0.00018898	positive
LOC_Os01g47070	D-Alanine	0.840901	8.59143e-05	positive
LOC_Os10g41330	D-Alanine	0.819242	0.00018635	positive
LOC_Os07g48020	D-Alanine	0.836529	0.000101334	positive
LOC_Os06g51070	D-Alanine	0.808192	0.000266374	positive
LOC_Os12g41680	Dimethyl sulfone	0.964837	6.4007e-09	positive
LOC_Os07g34520	Dimethyl sulfone	0.95828	1.91438e-08	positive
LOC_Os02g53100	Dimethyl sulfone	0.9584	1.87949e-08	positive
LOC_Os04g43390	Dimethyl sulfone	0.955951	2.70963e-08	positive
LOC_Os11g03300	Dimethyl sulfone	0.971216	1.76935e-09	positive
LOC_Os07g48450	Dimethyl sulfone	0.969051	2.82004e-09	positive
LOC_Os07g46790	Proline	0.888109	9.81812e-06	positive
LOC_Os06g01934	Proline	0.869964	2.49194e-05	positive
LOC_Os04g46990	Proline	0.924185	8.55191e-07	positive
LOC_Os03g14730	Proline	0.88344	1.26584e-05	positive
LOC_Os08g34360	Proline	0.811334	0.000241201	positive
LOC_Os06g49010	Proline	0.808859	0.000260863	positive
LOC_Os07g38790	Proline	0.85504	4.86313e-05	positive
LOC_Os03g55090	Proline	0.834485	0.000109288	positive
LOC_Os07g46790	Betaine	0.827029	0.000142789	positive
LOC_Os06g01934	Betaine	0.834877	0.000107727	positive
LOC_Os04g46990	Betaine	0.889	9.34149e-06	positive
LOC_Os03g14730	Betaine	0.833005	0.000115362	positive
LOC_Os07g38790	Betaine	0.81446	0.000218126	positive
LOC_Os07g48260	Isonicotinic acid	0.814984	0.000214442	positive
LOC_Os01g47070	Isonicotinic acid	0.803264	0.000310162	positive
LOC_Os01g53920	Isonicotinic acid	0.866125	2.98183e-05	positive
LOC_Os06g39750	Isonicotinic acid	0.853137	5.26785e-05	positive
LOC_Os12g08180	Isonicotinic acid	0.880359	1.4882e-05	positive
LOC_Os07g33780	Isonicotinic acid	0.885444	1.13652e-05	positive
LOC_Os10g41330	Isonicotinic acid	0.826174	0.000147116	positive
LOC_Os06g40030	Isonicotinic acid	0.882902	1.30249e-05	positive
LOC_Os07g48020	Isonicotinic acid	0.808952	0.000260098	positive
LOC_Os06g51070	Isonicotinic acid	0.829688	0.000129992	positive
LOC_Os07g48260	(Z)-5-Octenal	0.853278	5.23705e-05	positive
LOC_Os01g47070	(Z)-5-Octenal	0.837324	9.83724e-05	positive
LOC_Os01g53920	(Z)-5-Octenal	0.87401	2.04989e-05	positive
LOC_Os06g39750	(Z)-5-Octenal	0.866349	2.95121e-05	positive
LOC_Os12g08180	(Z)-5-Octenal	0.889148	9.26415e-06	positive
LOC_Os07g33780	(Z)-5-Octenal	0.900904	4.60292e-06	positive
LOC_Os10g41330	(Z)-5-Octenal	0.827992	0.000138037	positive
LOC_Os06g40030	(Z)-5-Octenal	0.898062	5.4929e-06	positive
LOC_Os07g48020	(Z)-5-Octenal	0.830333	0.000127035	positive
LOC_Os06g51070	(Z)-5-Octenal	0.84035	8.7745e-05	positive
LOC_Os12g05020	D-Pipecolinic acid	0.948876	7.01303e-08	positive
LOC_Os07g46790	D-Pipecolinic acid	0.941603	1.63574e-07	positive
LOC_Os06g01934	D-Pipecolinic acid	0.925138	7.89486e-07	positive
LOC_Os04g46990	D-Pipecolinic acid	0.913396	1.97739e-06	positive
LOC_Os03g14730	D-Pipecolinic acid	0.90363	3.86577e-06	positive
LOC_Os09g26210	D-Pipecolinic acid	0.962424	9.79668e-09	positive
LOC_Os08g34360	D-Pipecolinic acid	0.906955	3.10238e-06	positive
LOC_Os06g49010	D-Pipecolinic acid	0.854942	4.88332e-05	positive
LOC_Os07g38790	D-Pipecolinic acid	0.936003	2.92596e-07	positive
LOC_Os03g55090	D-Pipecolinic acid	0.906672	3.16201e-06	positive
LOC_Os12g41680	D-1-Amino-2-pyrrolidinecarboxylic acid	0.867333	2.81977e-05	positive
LOC_Os01g11570	D-1-Amino-2-pyrrolidinecarboxylic acid	0.871916	2.26972e-05	positive
LOC_Os04g43390	D-1-Amino-2-pyrrolidinecarboxylic acid	0.816786	0.000202161	positive
LOC_Os11g03300	D-1-Amino-2-pyrrolidinecarboxylic acid	0.815963	0.000207699	positive
LOC_Os07g48450	D-1-Amino-2-pyrrolidinecarboxylic acid	0.806765	0.000278497	positive
LOC_Os07g48260	N-Nitroso-N-methyl-3-aminopropionic acid	0.814916	0.000214916	positive
LOC_Os01g53920	N-Nitroso-N-methyl-3-aminopropionic acid	0.857629	4.35397e-05	positive
LOC_Os06g39750	N-Nitroso-N-methyl-3-aminopropionic acid	0.845339	7.22946e-05	positive
LOC_Os12g08180	N-Nitroso-N-methyl-3-aminopropionic acid	0.876113	1.84718e-05	positive
LOC_Os07g33780	N-Nitroso-N-methyl-3-aminopropionic acid	0.883054	1.29208e-05	positive
LOC_Os10g41330	N-Nitroso-N-methyl-3-aminopropionic acid	0.809578	0.00025502	positive
LOC_Os06g40030	N-Nitroso-N-methyl-3-aminopropionic acid	0.880911	1.4462e-05	positive
LOC_Os06g51070	N-Nitroso-N-methyl-3-aminopropionic acid	0.817737	0.000195915	positive
LOC_Os12g05020	Trigonelline	0.93964	2.01804e-07	positive
LOC_Os07g46790	Trigonelline	0.895022	6.59877e-06	positive
LOC_Os06g01934	Trigonelline	0.873725	2.07868e-05	positive
LOC_Os04g46990	Trigonelline	0.852004	5.52186e-05	positive
LOC_Os03g14730	Trigonelline	0.847221	6.70837e-05	positive
LOC_Os09g26210	Trigonelline	0.967625	3.76676e-09	positive
LOC_Os08g34360	Trigonelline	0.878433	1.64309e-05	positive
LOC_Os07g38790	Trigonelline	0.897001	5.85998e-06	positive
LOC_Os03g55090	Trigonelline	0.868783	2.63504e-05	positive
LOC_Os12g41680	Salicylic acid	0.870358	2.44572e-05	positive
LOC_Os07g34520	Salicylic acid	0.865948	3.00629e-05	positive
LOC_Os02g53100	Salicylic acid	0.864992	3.14075e-05	positive
LOC_Os04g43390	Salicylic acid	0.866543	2.92499e-05	positive
LOC_Os11g03300	Salicylic acid	0.884329	1.20703e-05	positive
LOC_Os07g48450	Salicylic acid	0.881703	1.38753e-05	positive
LOC_Os12g41680	keratan sulfate II (core 2-linked), degradation product 1	0.938638	2.24064e-07	positive
LOC_Os07g34520	keratan sulfate II (core 2-linked), degradation product 1	0.92246	9.85622e-07	positive
LOC_Os02g53100	keratan sulfate II (core 2-linked), degradation product 1	0.923714	8.89285e-07	positive
LOC_Os04g43390	keratan sulfate II (core 2-linked), degradation product 1	0.931129	4.65903e-07	positive
LOC_Os11g03300	keratan sulfate II (core 2-linked), degradation product 1	0.93748	2.52298e-07	positive
LOC_Os07g48450	keratan sulfate II (core 2-linked), degradation product 1	0.926434	7.07053e-07	positive
LOC_Os12g41680	DL-Norvaline	0.886566	1.06912e-05	positive
LOC_Os07g34520	DL-Norvaline	0.824379	0.000156557	positive
LOC_Os02g53100	DL-Norvaline	0.835587	0.000104938	positive
LOC_Os04g43390	DL-Norvaline	0.866345	2.95185e-05	positive
LOC_Os11g03300	DL-Norvaline	0.851565	5.62298e-05	positive
LOC_Os07g48450	DL-Norvaline	0.846969	6.77631e-05	positive
LOC_Os12g05020	Glutamine	0.909829	2.54808e-06	positive
LOC_Os07g46790	Glutamine	0.958823	1.76027e-08	positive
LOC_Os06g01934	Glutamine	0.970353	2.13947e-09	positive
LOC_Os04g46990	Glutamine	0.979647	1.89798e-10	positive
LOC_Os03g14730	Glutamine	0.98151	1.02143e-10	positive
LOC_Os09g26210	Glutamine	0.854242	5.02952e-05	positive
LOC_Os08g34360	Glutamine	0.917139	1.49753e-06	positive
LOC_Os06g49010	Glutamine	0.96005	1.45041e-08	positive
LOC_Os07g38790	Glutamine	0.958252	1.92244e-08	positive
LOC_Os03g55090	Glutamine	0.960235	1.40794e-08	positive
LOC_Os12g05020	Racemethionine	0.856122	4.64457e-05	positive
LOC_Os07g46790	Racemethionine	0.805019	0.00029394	positive
LOC_Os06g01934	Racemethionine	0.823558	0.000161036	positive
LOC_Os03g14730	Racemethionine	0.80925	0.000257672	positive
LOC_Os09g26210	Racemethionine	0.896294	6.11549e-06	positive
LOC_Os06g49010	Racemethionine	0.839859	8.94001e-05	positive
LOC_Os07g38790	Racemethionine	0.820531	0.000178473	positive
LOC_Os12g41680	(2R,4Z)-4-Hepten-2-ol	0.964109	7.29994e-09	positive
LOC_Os07g34520	(2R,4Z)-4-Hepten-2-ol	0.949589	6.41245e-08	positive
LOC_Os02g53100	(2R,4Z)-4-Hepten-2-ol	0.947194	8.61987e-08	positive
LOC_Os04g43390	(2R,4Z)-4-Hepten-2-ol	0.946363	9.52227e-08	positive
LOC_Os11g03300	(2R,4Z)-4-Hepten-2-ol	0.943679	1.29929e-07	positive
LOC_Os07g48450	(2R,4Z)-4-Hepten-2-ol	0.930892	4.76138e-07	positive
LOC_Os12g05020	2,6-Dihydroxybenzoic acid	0.917176	1.49342e-06	positive
LOC_Os07g46790	2,6-Dihydroxybenzoic acid	0.965009	6.2021e-09	positive
LOC_Os06g01934	2,6-Dihydroxybenzoic acid	0.958863	1.74934e-08	positive
LOC_Os04g46990	2,6-Dihydroxybenzoic acid	0.970462	2.08949e-09	positive
LOC_Os03g14730	2,6-Dihydroxybenzoic acid	0.949157	6.77133e-08	positive
LOC_Os09g26210	2,6-Dihydroxybenzoic acid	0.884637	1.18718e-05	positive
LOC_Os08g34360	2,6-Dihydroxybenzoic acid	0.911992	2.18774e-06	positive
LOC_Os06g49010	2,6-Dihydroxybenzoic acid	0.899995	4.87352e-06	positive
LOC_Os07g38790	2,6-Dihydroxybenzoic acid	0.955553	2.86984e-08	positive
LOC_Os03g55090	2,6-Dihydroxybenzoic acid	0.953824	3.66249e-08	positive
LOC_Os12g08180	2-Methylquinolin-8-ol	0.810854	0.000244922	positive
LOC_Os07g33780	2-Methylquinolin-8-ol	0.823187	0.000163097	positive
LOC_Os06g40030	2-Methylquinolin-8-ol	0.816836	0.000201828	positive
LOC_Os12g41680	6-Methylcoumarin	0.889374	9.1473e-06	positive
LOC_Os07g34520	6-Methylcoumarin	0.934283	3.46176e-07	positive
LOC_Os02g53100	6-Methylcoumarin	0.939516	2.04465e-07	positive
LOC_Os04g43390	6-Methylcoumarin	0.921284	1.08385e-06	positive
LOC_Os11g03300	6-Methylcoumarin	0.93063	4.87664e-07	positive
LOC_Os07g48450	6-Methylcoumarin	0.940517	1.83891e-07	positive
LOC_Os12g05020	D-Alanyl-D-alanine	0.858399	4.2113e-05	positive
LOC_Os07g46790	D-Alanyl-D-alanine	0.93583	2.97639e-07	positive
LOC_Os06g01934	D-Alanyl-D-alanine	0.933819	3.61964e-07	positive
LOC_Os04g46990	D-Alanyl-D-alanine	0.969944	2.33655e-09	positive
LOC_Os03g14730	D-Alanyl-D-alanine	0.94824	7.58821e-08	positive
LOC_Os08g34360	D-Alanyl-D-alanine	0.895607	6.37261e-06	positive
LOC_Os06g49010	D-Alanyl-D-alanine	0.916035	1.62767e-06	positive
LOC_Os07g38790	D-Alanyl-D-alanine	0.906116	3.28188e-06	positive
LOC_Os03g55090	D-Alanyl-D-alanine	0.912414	2.12266e-06	positive
LOC_Os12g05020	1-(1-Methylethenyl)-4-(1-methylethyl)benzene	0.868647	2.6519e-05	positive
LOC_Os07g46790	1-(1-Methylethenyl)-4-(1-methylethyl)benzene	0.836715	0.000100637	positive
LOC_Os06g01934	1-(1-Methylethenyl)-4-(1-methylethyl)benzene	0.807297	0.000273928	positive
LOC_Os09g26210	1-(1-Methylethenyl)-4-(1-methylethyl)benzene	0.914077	1.88161e-06	positive
LOC_Os08g34360	1-(1-Methylethenyl)-4-(1-methylethyl)benzene	0.802958	0.000313064	positive
LOC_Os07g38790	1-(1-Methylethenyl)-4-(1-methylethyl)benzene	0.818176	0.000193087	positive
LOC_Os12g41680	Indole-3-carboxylic acid	0.967731	3.68814e-09	positive
LOC_Os07g34520	Indole-3-carboxylic acid	0.930359	4.99855e-07	positive
LOC_Os02g53100	Indole-3-carboxylic acid	0.93503	3.21969e-07	positive
LOC_Os04g43390	Indole-3-carboxylic acid	0.956404	2.53623e-08	positive
LOC_Os11g03300	Indole-3-carboxylic acid	0.951049	5.31588e-08	positive
LOC_Os07g48450	Indole-3-carboxylic acid	0.947545	8.26157e-08	positive
LOC_Os12g05020	3-Hydroxycinnamic acid	0.867759	2.76443e-05	positive
LOC_Os07g46790	3-Hydroxycinnamic acid	0.833542	0.00011313	positive
LOC_Os06g01934	3-Hydroxycinnamic acid	0.812851	0.00022977	positive
LOC_Os09g26210	3-Hydroxycinnamic acid	0.906865	3.12126e-06	positive
LOC_Os07g38790	3-Hydroxycinnamic acid	0.818155	0.00019322	positive
LOC_Os01g11570	.delta.-Decalactone	0.833145	0.000114777	positive
LOC_Os12g41680	Vitamin C	0.980452	1.46272e-10	positive
LOC_Os07g34520	Vitamin C	0.963653	7.91508e-09	positive
LOC_Os02g53100	Vitamin C	0.972712	1.2554e-09	positive
LOC_Os04g43390	Vitamin C	0.971075	1.82587e-09	positive
LOC_Os11g03300	Vitamin C	0.978582	2.6369e-10	positive
LOC_Os07g48450	Vitamin C	0.972741	1.24667e-09	positive
LOC_Os12g41680	(S)-4-(4-Methylphenyl)-2-pentanone	0.89162	8.05048e-06	positive
LOC_Os07g34520	(S)-4-(4-Methylphenyl)-2-pentanone	0.813702	0.000223553	positive
LOC_Os01g11570	(S)-4-(4-Methylphenyl)-2-pentanone	0.922923	9.49074e-07	positive
LOC_Os12g37970	(S)-4-(4-Methylphenyl)-2-pentanone	0.868544	2.66476e-05	positive
LOC_Os02g53100	(S)-4-(4-Methylphenyl)-2-pentanone	0.818365	0.000191876	positive
LOC_Os04g43390	(S)-4-(4-Methylphenyl)-2-pentanone	0.846825	6.81522e-05	positive
LOC_Os11g03300	(S)-4-(4-Methylphenyl)-2-pentanone	0.846208	6.98494e-05	positive
LOC_Os08g43334	(S)-4-(4-Methylphenyl)-2-pentanone	0.815249	0.000212604	positive
LOC_Os07g48450	(S)-4-(4-Methylphenyl)-2-pentanone	0.836132	0.000102841	positive
LOC_Os12g05020	2,5-Diisopropylphenol	0.871431	2.32339e-05	positive
LOC_Os07g46790	2,5-Diisopropylphenol	0.838878	9.27899e-05	positive
LOC_Os06g01934	2,5-Diisopropylphenol	0.809439	0.00025614	positive
LOC_Os09g26210	2,5-Diisopropylphenol	0.912331	2.13537e-06	positive
LOC_Os08g34360	2,5-Diisopropylphenol	0.804739	0.000296482	positive
LOC_Os07g38790	2,5-Diisopropylphenol	0.821818	0.000170876	positive
LOC_Os12g05020	Tyrosine	0.879743	1.53638e-05	positive
LOC_Os07g46790	Tyrosine	0.851607	5.61329e-05	positive
LOC_Os06g01934	Tyrosine	0.832572	0.000117194	positive
LOC_Os04g46990	Tyrosine	0.803349	0.000309353	positive
LOC_Os09g26210	Tyrosine	0.914072	1.8824e-06	positive
LOC_Os08g34360	Tyrosine	0.807056	0.000275986	positive
LOC_Os07g38790	Tyrosine	0.835029	0.000107123	positive
LOC_Os12g05020	Phosphocholine	0.826522	0.000145343	positive
LOC_Os09g26210	Phosphocholine	0.883183	1.28323e-05	positive
LOC_Os07g46790	Chelidonic acid	0.800558	0.000336594	positive
LOC_Os04g46990	Chelidonic acid	0.80286	0.000313989	positive
LOC_Os03g14730	Chelidonic acid	0.818003	0.000194198	positive
LOC_Os08g34360	Chelidonic acid	0.821677	0.000171699	positive
LOC_Os12g41680	3,4-Dihydroxymandelic acid	0.897192	5.79232e-06	positive
LOC_Os07g34520	3,4-Dihydroxymandelic acid	0.94703	8.79275e-08	positive
LOC_Os02g53100	3,4-Dihydroxymandelic acid	0.94205	1.55776e-07	positive
LOC_Os04g43390	3,4-Dihydroxymandelic acid	0.915511	1.69262e-06	positive
LOC_Os11g03300	3,4-Dihydroxymandelic acid	0.929442	5.42998e-07	positive
LOC_Os07g48450	3,4-Dihydroxymandelic acid	0.934648	3.34159e-07	positive
LOC_Os12g41680	1-(2,3,6-trimethyl phenyl)-3-Buten-2-one	0.942963	1.40804e-07	positive
LOC_Os07g34520	1-(2,3,6-trimethyl phenyl)-3-Buten-2-one	0.879646	1.54405e-05	positive
LOC_Os01g11570	1-(2,3,6-trimethyl phenyl)-3-Buten-2-one	0.87604	1.85393e-05	positive
LOC_Os12g37970	1-(2,3,6-trimethyl phenyl)-3-Buten-2-one	0.826863	0.00014362	positive
LOC_Os02g53100	1-(2,3,6-trimethyl phenyl)-3-Buten-2-one	0.886676	1.06266e-05	positive
LOC_Os04g43390	1-(2,3,6-trimethyl phenyl)-3-Buten-2-one	0.909076	2.68458e-06	positive
LOC_Os11g03300	1-(2,3,6-trimethyl phenyl)-3-Buten-2-one	0.906051	3.29626e-06	positive
LOC_Os07g48450	1-(2,3,6-trimethyl phenyl)-3-Buten-2-one	0.897955	5.52903e-06	positive
LOC_Os12g41680	Kynurenic acid	0.975327	6.56333e-10	positive
LOC_Os07g34520	Kynurenic acid	0.935793	2.98736e-07	positive
LOC_Os01g11570	Kynurenic acid	0.8057	0.000287834	positive
LOC_Os02g53100	Kynurenic acid	0.941957	1.57369e-07	positive
LOC_Os04g43390	Kynurenic acid	0.959159	1.67034e-08	positive
LOC_Os11g03300	Kynurenic acid	0.955008	3.10242e-08	positive
LOC_Os07g48450	Kynurenic acid	0.949148	6.779e-08	positive
LOC_Os12g41680	Citric acid	0.847988	6.50513e-05	positive
[truncated: 282 more rows]
