# Supplementary material for: Time-Course Transcriptome, Metabolome, and Weighted Gene Co-Expression Network Analysis Reveal the Roles of the OsBELH4A Gene in Regulating Leaf Senescence and Grain Yield of Rice
Source: Plants (Basel). 2025 Sep 25;14(19):2973. doi: 10.3390/plants14192973 (PMC12525649; doi:10.3390/plants14192973)
Supplement: Supplementary file 1 [file plants-14-02973-s001.zip › Supplementary Table S10.xlsx]

## Sheet: Supplementary Table S10
Supplementary Table S10 The designed primer used for vector construction and qPCR
Primer name	Primer sequence (5'-3')	Purpose
BGIOSGA004316-F	GCCTTTCCTAATAGGGATGGC	qPCR
BGIOSGA004316-R	AATTCATCACAGGATTCAGTGCC
BGIOSGA026738-F	GGGTGATGACTGATGAGAACTGTAG
BGIOSGA026738-R	CATTCCCCATCATCCAAGC
BGIOSGA029383-F	GTAGATGGCAAGCAAATGGAAAC
BGIOSGA029383-R	GACTGTAGAATGTACAAATGAAACGAG
BGIOSGA003922-F	CAGAGAAAATTACGCCAAAGTCAA
BGIOSGA003922-R	GCAAAATGCTAAGTGCTAACCAA
BGIOSGA018498-F	ACGTACTTAGCTGTACATTCGTATGC
BGIOSGA018498-R	CAGCAAAACAGTAATACAAACCGA
BGIOSGA018065-F	ACGACTGACCAAACTACTGGAAGA
BGIOSGA018065-R	GTACATGGCAATTGGCAAATACT
OsBELH4A-F	cagtCGTCTCacaacatgatggcggcccatcatca	Overexpression vector construction
OsBELH4A-R	cagtCGTCTCatacattagctagctcctgcaaaat
sgRNA1	TCGTCGCCCCCAAACGCCAGCGG	CRISPR/Cas9 target
sgRNA2	CAAGTACCTGGGCCCTGTGAAGG
BELH4A-F	GAATTACACGGCAACGACAG	Positive identification for overexpression lines
BELH4A-R	CAAGACCGGCAACAGGATTCAATC
Cas9-F	GATCAGTGTGAGGCACCGACG	Identification for Cas9 lines
Cas9-R	CCTCTTCAACCATGGACAAGATC
OsBELH4A-F	GCAACAAACAGCAGCATCGA	qPCR
OsBELH4A-R	TGCAGGGATCATCAACGAGG
UBC-F	GTGCAGCGAGAAAAGTCAGC
UBC-R	GAACTTGCGGAGGAAGGAGAG
SGR-F	GCAATGTCGCCAAATGACG
SGR-R	GCTCACCACACTCATTCCCTAAAG
Osl43-F	TGTGACAAGTGCTAATAATACATACGA
Osl43-R	CCAGACCTTCCAAAGAATCCAAC
OsNAP-F	GGACTGAGCCACCAGATGCT
OsNAP-R	TTCGCCATGTGCAATTATGTT
Osl2-F	GCAGACAACAAATCGCCAAAT
Osl2-R	TCTCCAGCAACTCTAACCAGCAT
RBCL-F	CTACTTCTTCACATTCACCGAGC
RBCL-R	GCGTTCCCCTTCTAACTTACCTA
RBCS-F	TACCTGCTCCGTTCCAAGTG
RBCS-R	CGGGGGATCTGTGGTTCTC
